# Supplementary material for: Characterising nanobody developability to improve therapeutic design using the Therapeutic Nanobody Profiler
Source: Commun Biol. 2026 Jan 31;9:344. doi: 10.1038/s42003-026-09594-y (PMC12963540; doi:10.1038/s42003-026-09594-y)
Supplement: Supplementary file 2 — Supplementary data [file 42003_2026_9594_MOESM2_ESM.zip]

Archive with 114 entries (109 files):
- paper_data/
- __MACOSX/._paper_data
- paper_data/README.md
- __MACOSX/paper_data/._README.md
- paper_data/insilico_descriptors/
- __MACOSX/paper_data/._insilico_descriptors
- paper_data/vhh_clinical_set_models/
- __MACOSX/paper_data/._vhh_clinical_set_models
- paper_data/sequences/
- __MACOSX/paper_data/._sequences
- paper_data/invitro_descriptors/
- __MACOSX/paper_data/._invitro_descriptors
- paper_data/insilico_descriptors/VH_OAS_all_properties_FINAL.csv
- __MACOSX/paper_data/insilico_descriptors/._VH_OAS_all_properties_FINAL.csv
- paper_data/insilico_descriptors/VH_TSD_all_properties_FINAL.csv
- __MACOSX/paper_data/insilico_descriptors/._VH_TSD_all_properties_FINAL.csv
- paper_data/insilico_descriptors/VHH_TSD_all_properties_FINAL.csv
- __MACOSX/paper_data/insilico_descriptors/._VHH_TSD_all_properties_FINAL.csv
- paper_data/insilico_descriptors/VHH_PDN_struc_all_properties_FINAL.csv
- __MACOSX/paper_data/insilico_descriptors/._VHH_PDN_struc_all_properties_FINAL.csv
- paper_data/insilico_descriptors/VHH_PDN_lit_all_properties_FINAL.csv
- __MACOSX/paper_data/insilico_descriptors/._VHH_PDN_lit_all_properties_FINAL.csv
- paper_data/insilico_descriptors/VHH_OAS_all_properties_FINAL.csv
- __MACOSX/paper_data/insilico_descriptors/._VHH_OAS_all_properties_FINAL.csv
- paper_data/insilico_descriptors/VHH_PDN_pat_all_properties_FINAL.csv
- __MACOSX/paper_data/insilico_descriptors/._VHH_PDN_pat_all_properties_FINAL.csv
- paper_data/vhh_clinical_set_models/seq20_NanoBodyBuilder2_Model.pdb
- __MACOSX/paper_data/vhh_clinical_set_models/._seq20_NanoBodyBuilder2_Model.pdb
- paper_data/vhh_clinical_set_models/seq3_NanoBodyBuilder2_Model.pdb
- __MACOSX/paper_data/vhh_clinical_set_models/._seq3_NanoBodyBuilder2_Model.pdb
- paper_data/vhh_clinical_set_models/seq19_NanoBodyBuilder2_Model.pdb
- __MACOSX/paper_data/vhh_clinical_set_models/._seq19_NanoBodyBuilder2_Model.pdb
- paper_data/vhh_clinical_set_models/seq15_NanoBodyBuilder2_Model.pdb
- __MACOSX/paper_data/vhh_clinical_set_models/._seq15_NanoBodyBuilder2_Model.pdb
- paper_data/vhh_clinical_set_models/seq36_NanoBodyBuilder2_Model.pdb
- __MACOSX/paper_data/vhh_clinical_set_models/._seq36_NanoBodyBuilder2_Model.pdb
- paper_data/vhh_clinical_set_models/seq31_NanoBodyBuilder2_Model.pdb
- __MACOSX/paper_data/vhh_clinical_set_models/._seq31_NanoBodyBuilder2_Model.pdb
- paper_data/vhh_clinical_set_models/seq4_NanoBodyBuilder2_Model.pdb
- __MACOSX/paper_data/vhh_clinical_set_models/._seq4_NanoBodyBuilder2_Model.pdb
- paper_data/vhh_clinical_set_models/seq8_NanoBodyBuilder2_Model.pdb
- __MACOSX/paper_data/vhh_clinical_set_models/._seq8_NanoBodyBuilder2_Model.pdb
- paper_data/vhh_clinical_set_models/seq12_NanoBodyBuilder2_Model.pdb
- __MACOSX/paper_data/vhh_clinical_set_models/._seq12_NanoBodyBuilder2_Model.pdb
- paper_data/vhh_clinical_set_models/seq27_NanoBodyBuilder2_Model.pdb
- __MACOSX/paper_data/vhh_clinical_set_models/._seq27_NanoBodyBuilder2_Model.pdb
- paper_data/vhh_clinical_set_models/seq30_NanoBodyBuilder2_Model.pdb
- __MACOSX/paper_data/vhh_clinical_set_models/._seq30_NanoBodyBuilder2_Model.pdb
- paper_data/vhh_clinical_set_models/seq26_NanoBodyBuilder2_Model.pdb
- __MACOSX/paper_data/vhh_clinical_set_models/._seq26_NanoBodyBuilder2_Model.pdb
- paper_data/vhh_clinical_set_models/seq5_NanoBodyBuilder2_Model.pdb
- __MACOSX/paper_data/vhh_clinical_set_models/._seq5_NanoBodyBuilder2_Model.pdb
- paper_data/vhh_clinical_set_models/seq9_NanoBodyBuilder2_Model.pdb
- __MACOSX/paper_data/vhh_clinical_set_models/._seq9_NanoBodyBuilder2_Model.pdb
- paper_data/vhh_clinical_set_models/seq13_NanoBodyBuilder2_Model.pdb
- __MACOSX/paper_data/vhh_clinical_set_models/._seq13_NanoBodyBuilder2_Model.pdb
- paper_data/vhh_clinical_set_models/seq2_NanoBodyBuilder2_Model.pdb
- __MACOSX/paper_data/vhh_clinical_set_models/._seq2_NanoBodyBuilder2_Model.pdb
- paper_data/vhh_clinical_set_models/seq18_NanoBodyBuilder2_Model.pdb
- __MACOSX/paper_data/vhh_clinical_set_models/._seq18_NanoBodyBuilder2_Model.pdb
- paper_data/vhh_clinical_set_models/seq14_NanoBodyBuilder2_Model.pdb
- __MACOSX/paper_data/vhh_clinical_set_models/._seq14_NanoBodyBuilder2_Model.pdb
- paper_data/vhh_clinical_set_models/seq21_NanoBodyBuilder2_Model.pdb
- __MACOSX/paper_data/vhh_clinical_set_models/._seq21_NanoBodyBuilder2_Model.pdb
- paper_data/vhh_clinical_set_models/seq24_NanoBodyBuilder2_Model.pdb
- __MACOSX/paper_data/vhh_clinical_set_models/._seq24_NanoBodyBuilder2_Model.pdb
- paper_data/vhh_clinical_set_models/seq28_NanoBodyBuilder2_Model.pdb
- __MACOSX/paper_data/vhh_clinical_set_models/._seq28_NanoBodyBuilder2_Model.pdb
- paper_data/vhh_clinical_set_models/seq7_NanoBodyBuilder2_Model.pdb
- __MACOSX/paper_data/vhh_clinical_set_models/._seq7_NanoBodyBuilder2_Model.pdb
- paper_data/vhh_clinical_set_models/seq11_NanoBodyBuilder2_Model.pdb
- __MACOSX/paper_data/vhh_clinical_set_models/._seq11_NanoBodyBuilder2_Model.pdb
- paper_data/vhh_clinical_set_models/seq32_NanoBodyBuilder2_Model.pdb
- __MACOSX/paper_data/vhh_clinical_set_models/._seq32_NanoBodyBuilder2_Model.pdb
- paper_data/vhh_clinical_set_models/seq35_NanoBodyBuilder2_Model.pdb
- __MACOSX/paper_data/vhh_clinical_set_models/._seq35_NanoBodyBuilder2_Model.pdb
- paper_data/vhh_clinical_set_models/seq16_NanoBodyBuilder2_Model.pdb
- __MACOSX/paper_data/vhh_clinical_set_models/._seq16_NanoBodyBuilder2_Model.pdb
- paper_data/vhh_clinical_set_models/seq23_NanoBodyBuilder2_Model.pdb
- __MACOSX/paper_data/vhh_clinical_set_models/._seq23_NanoBodyBuilder2_Model.pdb
- paper_data/vhh_clinical_set_models/seq34_NanoBodyBuilder2_Model.pdb
- __MACOSX/paper_data/vhh_clinical_set_models/._seq34_NanoBodyBuilder2_Model.pdb
- paper_data/vhh_clinical_set_models/seq22_NanoBodyBuilder2_Model.pdb
- __MACOSX/paper_data/vhh_clinical_set_models/._seq22_NanoBodyBuilder2_Model.pdb
- paper_data/vhh_clinical_set_models/seq1_NanoBodyBuilder2_Model.pdb
- __MACOSX/paper_data/vhh_clinical_set_models/._seq1_NanoBodyBuilder2_Model.pdb
- paper_data/vhh_clinical_set_models/seq17_NanoBodyBuilder2_Model.pdb
- __MACOSX/paper_data/vhh_clinical_set_models/._seq17_NanoBodyBuilder2_Model.pdb
- paper_data/vhh_clinical_set_models/seq6_NanoBodyBuilder2_Model.pdb
- __MACOSX/paper_data/vhh_clinical_set_models/._seq6_NanoBodyBuilder2_Model.pdb
- paper_data/vhh_clinical_set_models/seq10_NanoBodyBuilder2_Model.pdb
- __MACOSX/paper_data/vhh_clinical_set_models/._seq10_NanoBodyBuilder2_Model.pdb
- paper_data/vhh_clinical_set_models/seq25_NanoBodyBuilder2_Model.pdb
- __MACOSX/paper_data/vhh_clinical_set_models/._seq25_NanoBodyBuilder2_Model.pdb
- paper_data/vhh_clinical_set_models/seq29_NanoBodyBuilder2_Model.pdb
- __MACOSX/paper_data/vhh_clinical_set_models/._seq29_NanoBodyBuilder2_Model.pdb
- paper_data/vhh_clinical_set_models/seq33_NanoBodyBuilder2_Model.pdb
- __MACOSX/paper_data/vhh_clinical_set_models/._seq33_NanoBodyBuilder2_Model.pdb
- paper_data/sequences/vhh_pdn_struc.fasta
- __MACOSX/paper_data/sequences/._vhh_pdn_struc.fasta
- paper_data/sequences/vh_tsd.fasta
- __MACOSX/paper_data/sequences/._vh_tsd.fasta
- paper_data/sequences/vh_oas.fasta
- __MACOSX/paper_data/sequences/._vh_oas.fasta
- paper_data/sequences/vhh_oas.fasta
- __MACOSX/paper_data/sequences/._vhh_oas.fasta
- paper_data/sequences/vhh_tsd.fasta
- __MACOSX/paper_data/sequences/._vhh_tsd.fasta
- paper_data/sequences/vhh_pdn_pat.fasta
- __MACOSX/paper_data/sequences/._vhh_pdn_pat.fasta
- paper_data/sequences/vhh_pdn_lit.fasta
- __MACOSX/paper_data/sequences/._vhh_pdn_lit.fasta
- paper_data/invitro_descriptors/108_Nbs_in_vitro_data.csv
- __MACOSX/paper_data/invitro_descriptors/._108_Nbs_in_vitro_data.csv
