# Supplementary material for: Characterising nanobody developability to improve therapeutic design using the Therapeutic Nanobody Profiler
Source: Commun Biol. 2026 Jan 31;9:344. doi: 10.1038/s42003-026-09594-y (PMC12963540; doi:10.1038/s42003-026-09594-y)
Supplement: Supplementary file 2 — Supplementary data [file 42003_2026_9594_MOESM2_ESM.zip › paper_data/README.md]

vh_oas = Antibody VH from OAS
vhh_oas = VHH from OAS
vh_tsd = Antibody VH from TheraSabDab (clinical-stage sequences)
vhh_tsd = VHH from TheraSabDab (clinical-stage sequences)
vhh_pdn_lit = VHH from PLAbDab-nano, sourced from publications (literature)
vhh_pdn_pat = VHH from PLAbDab-nano, sourced from patents
vhh_pdn_struc = VHH from PLAbDab-nano, sourced from crystal structures (via SAbDab)
