# Supplementary material for: Characterising nanobody developability to improve therapeutic design using the Therapeutic Nanobody Profiler
Source: Commun Biol. 2026 Jan 31;9:344. doi: 10.1038/s42003-026-09594-y (PMC12963540; doi:10.1038/s42003-026-09594-y)
Supplement: Supplementary file 2 — Supplementary data [file 42003_2026_9594_MOESM2_ESM.zip › paper_data/vhh_clinical_set_models/seq20_NanoBodyBuilder2_Model.pdb]

ATOM      1  N   ASP H   1     -11.356  -6.905 -15.587  1.00  1.15           N  
ATOM      2  CA  ASP H   1     -10.033  -6.344 -15.312  1.00  1.15           C  
ATOM      3  C   ASP H   1     -10.178  -5.251 -14.270  1.00  1.15           C  
ATOM      4  CB  ASP H   1      -9.375  -5.853 -16.604  1.00  1.15           C  
ATOM      5  O   ASP H   1     -11.238  -4.623 -14.216  1.00  1.15           O  
ATOM      6  CG  ASP H   1      -7.875  -5.645 -16.426  1.00  1.15           C  
ATOM      7  OD1 ASP H   1      -7.389  -6.060 -15.354  1.00  1.15           O  
ATOM      8  OD2 ASP H   1      -7.266  -5.077 -17.349  1.00  1.15           O  
ATOM      9  N   VAL H   2      -9.168  -5.101 -13.425  1.00  0.60           N  
ATOM     10  CA  VAL H   2      -9.083  -4.132 -12.331  1.00  0.60           C  
ATOM     11  C   VAL H   2      -7.649  -3.628 -12.304  1.00  0.60           C  
ATOM     12  CB  VAL H   2      -9.504  -4.733 -10.973  1.00  0.60           C  
ATOM     13  O   VAL H   2      -6.796  -4.138 -11.580  1.00  0.60           O  
ATOM     14  CG1 VAL H   2      -9.354  -3.730  -9.822  1.00  0.60           C  
ATOM     15  CG2 VAL H   2     -10.971  -5.175 -10.982  1.00  0.60           C  
ATOM     16  N   GLN H   3      -7.366  -2.643 -13.149  1.00  0.37           N  
ATOM     17  CA  GLN H   3      -6.022  -2.095 -13.256  1.00  0.37           C  
ATOM     18  C   GLN H   3      -5.780  -1.126 -12.101  1.00  0.37           C  
ATOM     19  CB  GLN H   3      -5.789  -1.465 -14.636  1.00  0.37           C  
ATOM     20  O   GLN H   3      -6.487  -0.118 -11.958  1.00  0.37           O  
ATOM     21  CG  GLN H   3      -5.967  -2.512 -15.750  1.00  0.37           C  
ATOM     22  CD  GLN H   3      -5.680  -1.993 -17.155  1.00  0.37           C  
ATOM     23  NE2 GLN H   3      -5.899  -2.809 -18.157  1.00  0.37           N  
ATOM     24  OE1 GLN H   3      -5.282  -0.862 -17.384  1.00  0.37           O  
ATOM     25  N   LEU H   4      -4.799  -1.482 -11.276  1.00  0.26           N  
ATOM     26  CA  LEU H   4      -4.292  -0.685 -10.171  1.00  0.26           C  
ATOM     27  C   LEU H   4      -3.076   0.116 -10.640  1.00  0.26           C  
ATOM     28  CB  LEU H   4      -3.917  -1.614  -9.006  1.00  0.26           C  
ATOM     29  O   LEU H   4      -2.195  -0.426 -11.306  1.00  0.26           O  
ATOM     30  CG  LEU H   4      -5.035  -2.538  -8.495  1.00  0.26           C  
ATOM     31  CD1 LEU H   4      -4.517  -3.345  -7.310  1.00  0.26           C  
ATOM     32  CD2 LEU H   4      -6.272  -1.764  -8.037  1.00  0.26           C  
ATOM     33  N   VAL H   5      -3.026   1.396 -10.280  1.00  0.22           N  
ATOM     34  CA  VAL H   5      -1.905   2.287 -10.599  1.00  0.22           C  
ATOM     35  C   VAL H   5      -1.448   2.985  -9.325  1.00  0.22           C  
ATOM     36  CB  VAL H   5      -2.290   3.297 -11.701  1.00  0.22           C  
ATOM     37  O   VAL H   5      -2.179   3.810  -8.768  1.00  0.22           O  
ATOM     38  CG1 VAL H   5      -1.127   4.244 -12.029  1.00  0.22           C  
ATOM     39  CG2 VAL H   5      -2.701   2.591 -13.002  1.00  0.22           C  
ATOM     40  N   GLU H   6      -0.249   2.647  -8.848  1.00  0.19           N  
ATOM     41  CA  GLU H   6       0.419   3.386  -7.779  1.00  0.19           C  
ATOM     42  C   GLU H   6       0.963   4.738  -8.258  1.00  0.19           C  
ATOM     43  CB  GLU H   6       1.589   2.601  -7.164  1.00  0.19           C  
ATOM     44  O   GLU H   6       1.457   4.888  -9.375  1.00  0.19           O  
ATOM     45  CG  GLU H   6       1.222   1.237  -6.574  1.00  0.19           C  
ATOM     46  CD  GLU H   6       1.311   0.070  -7.568  1.00  0.19           C  
ATOM     47  OE1 GLU H   6       1.421   0.289  -8.799  1.00  0.19           O  
ATOM     48  OE2 GLU H   6       1.308  -1.082  -7.086  1.00  0.19           O  
ATOM     49  N   SER H   7       0.966   5.712  -7.355  1.00  0.23           N  
ATOM     50  CA  SER H   7       1.645   6.995  -7.518  1.00  0.23           C  
ATOM     51  C   SER H   7       2.023   7.581  -6.153  1.00  0.23           C  
ATOM     52  CB  SER H   7       0.761   7.952  -8.332  1.00  0.23           C  
ATOM     53  O   SER H   7       1.558   7.121  -5.109  1.00  0.23           O  
ATOM     54  OG  SER H   7      -0.447   8.271  -7.664  1.00  0.23           O  
ATOM     55  N   GLY H   8       2.860   8.622  -6.148  1.00  0.22           N  
ATOM     56  CA  GLY H   8       3.263   9.338  -4.927  1.00  0.22           C  
ATOM     57  C   GLY H   8       4.516   8.796  -4.227  1.00  0.22           C  
ATOM     58  O   GLY H   8       4.836   9.254  -3.131  1.00  0.22           O  
ATOM     59  N   GLY H   9       5.224   7.839  -4.838  1.00  0.21           N  
ATOM     60  CA  GLY H   9       6.593   7.496  -4.447  1.00  0.21           C  
ATOM     61  C   GLY H   9       7.616   8.530  -4.934  1.00  0.21           C  
ATOM     62  O   GLY H   9       7.277   9.466  -5.660  1.00  0.21           O  
ATOM     63  N   GLY H  11       8.872   8.369  -4.522  1.00  0.21           N  
ATOM     64  CA  GLY H  11       9.955   9.310  -4.805  1.00  0.21           C  
ATOM     65  C   GLY H  11      11.093   9.227  -3.786  1.00  0.21           C  
ATOM     66  O   GLY H  11      11.201   8.252  -3.036  1.00  0.21           O  
ATOM     67  N   VAL H  12      11.938  10.261  -3.776  1.00  0.35           N  
ATOM     68  CA  VAL H  12      13.022  10.449  -2.798  1.00  0.35           C  
ATOM     69  C   VAL H  12      12.532  11.311  -1.631  1.00  0.35           C  
ATOM     70  CB  VAL H  12      14.273  11.067  -3.458  1.00  0.35           C  
ATOM     71  O   VAL H  12      11.834  12.301  -1.847  1.00  0.35           O  
ATOM     72  CG1 VAL H  12      15.421  11.272  -2.459  1.00  0.35           C  
ATOM     73  CG2 VAL H  12      14.804  10.171  -4.586  1.00  0.35           C  
ATOM     74  N   VAL H  13      12.909  10.960  -0.400  1.00  0.30           N  
ATOM     75  CA  VAL H  13      12.604  11.734   0.816  1.00  0.30           C  
ATOM     76  C   VAL H  13      13.689  11.530   1.877  1.00  0.30           C  
ATOM     77  CB  VAL H  13      11.198  11.374   1.339  1.00  0.30           C  
ATOM     78  O   VAL H  13      14.211  10.428   2.023  1.00  0.30           O  
ATOM     79  CG1 VAL H  13      11.091   9.927   1.829  1.00  0.30           C  
ATOM     80  CG2 VAL H  13      10.742  12.298   2.474  1.00  0.30           C  
ATOM     81  N   GLN H  14      14.035  12.574   2.632  1.00  0.32           N  
ATOM     82  CA  GLN H  14      15.050  12.463   3.686  1.00  0.32           C  
ATOM     83  C   GLN H  14      14.531  11.752   4.956  1.00  0.32           C  
ATOM     84  CB  GLN H  14      15.680  13.836   3.978  1.00  0.32           C  
ATOM     85  O   GLN H  14      13.328  11.805   5.239  1.00  0.32           O  
ATOM     86  CG  GLN H  14      16.629  14.252   2.833  1.00  0.32           C  
ATOM     87  CD  GLN H  14      17.517  15.443   3.178  1.00  0.32           C  
ATOM     88  NE2 GLN H  14      18.733  15.503   2.684  1.00  0.32           N  
ATOM     89  OE1 GLN H  14      17.130  16.350   3.899  1.00  0.32           O  
ATOM     90  N   PRO H  15      15.411  11.087   5.740  1.00  0.36           N  
ATOM     91  CA  PRO H  15      15.053  10.422   6.989  1.00  0.36           C  
ATOM     92  C   PRO H  15      14.254  11.301   7.956  1.00  0.36           C  
ATOM     93  CB  PRO H  15      16.377   9.977   7.615  1.00  0.36           C  
ATOM     94  O   PRO H  15      14.525  12.486   8.125  1.00  0.36           O  
ATOM     95  CG  PRO H  15      17.257   9.709   6.400  1.00  0.36           C  
ATOM     96  CD  PRO H  15      16.792  10.769   5.404  1.00  0.36           C  
ATOM     97  N   GLY H  16      13.246  10.706   8.595  1.00  0.30           N  
ATOM     98  CA  GLY H  16      12.258  11.413   9.413  1.00  0.30           C  
ATOM     99  C   GLY H  16      11.139  12.084   8.605  1.00  0.30           C  
ATOM    100  O   GLY H  16      10.088  12.384   9.172  1.00  0.30           O  
ATOM    101  N   GLY H  17      11.321  12.261   7.292  1.00  0.22           N  
ATOM    102  CA  GLY H  17      10.328  12.812   6.375  1.00  0.22           C  
ATOM    103  C   GLY H  17       9.097  11.923   6.180  1.00  0.22           C  
ATOM    104  O   GLY H  17       8.949  10.859   6.790  1.00  0.22           O  
ATOM    105  N   SER H  18       8.184  12.390   5.327  1.00  0.19           N  
ATOM    106  CA  SER H  18       6.882  11.757   5.098  1.00  0.19           C  
ATOM    107  C   SER H  18       6.489  11.769   3.620  1.00  0.19           C  
ATOM    108  CB  SER H  18       5.788  12.440   5.931  1.00  0.19           C  
ATOM    109  O   SER H  18       6.825  12.703   2.896  1.00  0.19           O  
ATOM    110  OG  SER H  18       6.129  12.464   7.308  1.00  0.19           O  
ATOM    111  N   LEU H  19       5.739  10.754   3.192  1.00  0.16           N  
ATOM    112  CA  LEU H  19       5.150  10.611   1.856  1.00  0.16           C  
ATOM    113  C   LEU H  19       3.696  10.136   1.975  1.00  0.16           C  
ATOM    114  CB  LEU H  19       5.979   9.622   1.007  1.00  0.16           C  
ATOM    115  O   LEU H  19       3.269   9.635   3.018  1.00  0.16           O  
ATOM    116  CG  LEU H  19       7.369  10.116   0.567  1.00  0.16           C  
ATOM    117  CD1 LEU H  19       8.109   8.965  -0.116  1.00  0.16           C  
ATOM    118  CD2 LEU H  19       7.286  11.278  -0.423  1.00  0.16           C  
ATOM    119  N   ARG H  20       2.928  10.256   0.890  1.00  0.19           N  
ATOM    120  CA  ARG H  20       1.578   9.690   0.794  1.00  0.19           C  
ATOM    121  C   ARG H  20       1.411   8.995  -0.548  1.00  0.19           C  
ATOM    122  CB  ARG H  20       0.522  10.780   1.050  1.00  0.19           C  
ATOM    123  O   ARG H  20       1.135   9.647  -1.551  1.00  0.19           O  
ATOM    124  CG  ARG H  20      -0.883  10.166   1.162  1.00  0.19           C  
ATOM    125  CD  ARG H  20      -1.943  11.251   1.388  1.00  0.19           C  
ATOM    126  NE  ARG H  20      -3.293  10.669   1.531  1.00  0.19           N  
ATOM    127  NH1 ARG H  20      -3.256  10.283   3.802  1.00  0.19           N  
ATOM    128  NH2 ARG H  20      -5.039   9.688   2.603  1.00  0.19           N  
ATOM    129  CZ  ARG H  20      -3.852  10.226   2.644  1.00  0.19           C  
ATOM    130  N   LEU H  21       1.565   7.673  -0.550  1.00  0.19           N  
ATOM    131  CA  LEU H  21       1.274   6.870  -1.733  1.00  0.19           C  
ATOM    132  C   LEU H  21      -0.236   6.853  -1.971  1.00  0.19           C  
ATOM    133  CB  LEU H  21       1.820   5.435  -1.616  1.00  0.19           C  
ATOM    134  O   LEU H  21      -1.026   6.847  -1.021  1.00  0.19           O  
ATOM    135  CG  LEU H  21       3.252   5.281  -1.078  1.00  0.19           C  
ATOM    136  CD1 LEU H  21       3.667   3.815  -1.160  1.00  0.19           C  
ATOM    137  CD2 LEU H  21       4.268   6.103  -1.869  1.00  0.19           C  
ATOM    138  N   SER H  22      -0.634   6.793  -3.233  1.00  0.25           N  
ATOM    139  CA  SER H  22      -2.012   6.584  -3.665  1.00  0.25           C  
ATOM    140  C   SER H  22      -2.054   5.460  -4.685  1.00  0.25           C  
ATOM    141  CB  SER H  22      -2.615   7.870  -4.236  1.00  0.25           C  
ATOM    142  O   SER H  22      -1.154   5.327  -5.506  1.00  0.25           O  
ATOM    143  OG  SER H  22      -1.827   8.425  -5.267  1.00  0.25           O  
ATOM    144  N   CYS H  23      -3.111   4.662  -4.635  1.00  0.27           N  
ATOM    145  CA  CYS H  23      -3.392   3.607  -5.591  1.00  0.27           C  
ATOM    146  C   CYS H  23      -4.791   3.845  -6.142  1.00  0.27           C  
ATOM    147  CB  CYS H  23      -3.221   2.264  -4.897  1.00  0.27           C  
ATOM    148  O   CYS H  23      -5.793   3.638  -5.447  1.00  0.27           O  
ATOM    149  SG  CYS H  23      -3.813   0.815  -5.794  1.00  0.27           S  
ATOM    150  N   ALA H  24      -4.830   4.370  -7.365  1.00  0.30           N  
ATOM    151  CA  ALA H  24      -6.057   4.564  -8.111  1.00  0.30           C  
ATOM    152  C   ALA H  24      -6.428   3.243  -8.776  1.00  0.30           C  
ATOM    153  CB  ALA H  24      -5.861   5.682  -9.137  1.00  0.30           C  
ATOM    154  O   ALA H  24      -5.599   2.607  -9.429  1.00  0.30           O  
ATOM    155  N   ALA H  25      -7.680   2.842  -8.609  1.00  0.35           N  
ATOM    156  CA  ALA H  25      -8.214   1.676  -9.276  1.00  0.35           C  
ATOM    157  C   ALA H  25      -9.185   2.071 -10.386  1.00  0.35           C  
ATOM    158  CB  ALA H  25      -8.861   0.806  -8.227  1.00  0.35           C  
ATOM    159  O   ALA H  25      -9.969   3.017 -10.258  1.00  0.35           O  
ATOM    160  N   SER H  26      -9.157   1.299 -11.463  1.00  0.40           N  
ATOM    161  CA  SER H  26      -9.972   1.500 -12.654  1.00  0.40           C  
ATOM    162  C   SER H  26     -10.612   0.185 -13.097  1.00  0.40           C  
ATOM    163  CB  SER H  26      -9.087   2.099 -13.751  1.00  0.40           C  
ATOM    164  O   SER H  26     -10.420  -0.870 -12.490  1.00  0.40           O  
ATOM    165  OG  SER H  26      -8.145   1.141 -14.177  1.00  0.40           O  
ATOM    166  N   GLY H  27     -11.401   0.241 -14.167  1.00  0.56           N  
ATOM    167  CA  GLY H  27     -12.005  -0.935 -14.792  1.00  0.56           C  
ATOM    168  C   GLY H  27     -13.246  -1.445 -14.069  1.00  0.56           C  
ATOM    169  O   GLY H  27     -14.308  -1.556 -14.686  1.00  0.56           O  
ATOM    170  N   ARG H  28     -13.143  -1.713 -12.767  1.00  1.09           N  
ATOM    171  CA  ARG H  28     -14.294  -1.946 -11.893  1.00  1.09           C  
ATOM    172  C   ARG H  28     -14.106  -1.265 -10.542  1.00  1.09           C  
ATOM    173  CB  ARG H  28     -14.606  -3.456 -11.756  1.00  1.09           C  
ATOM    174  O   ARG H  28     -13.054  -0.739 -10.189  1.00  1.09           O  
ATOM    175  CG  ARG H  28     -15.109  -4.153 -13.032  1.00  1.09           C  
ATOM    176  CD  ARG H  28     -16.471  -3.605 -13.492  1.00  1.09           C  
ATOM    177  NE  ARG H  28     -16.923  -4.223 -14.753  1.00  1.09           N  
ATOM    178  NH1 ARG H  28     -18.162  -5.953 -13.879  1.00  1.09           N  
ATOM    179  NH2 ARG H  28     -18.091  -5.653 -16.085  1.00  1.09           N  
ATOM    180  CZ  ARG H  28     -17.719  -5.268 -14.898  1.00  1.09           C  
ATOM    181  N   THR H  29     -15.204  -1.265  -9.809  1.00  1.02           N  
ATOM    182  CA  THR H  29     -15.409  -0.666  -8.497  1.00  1.02           C  
ATOM    183  C   THR H  29     -14.530  -1.322  -7.426  1.00  1.02           C  
ATOM    184  CB  THR H  29     -16.907  -0.839  -8.182  1.00  1.02           C  
ATOM    185  O   THR H  29     -14.969  -2.225  -6.718  1.00  1.02           O  
ATOM    186  CG2 THR H  29     -17.398  -0.065  -6.971  1.00  1.02           C  
ATOM    187  OG1 THR H  29     -17.678  -0.391  -9.279  1.00  1.02           O  
ATOM    188  N   VAL H  30     -13.285  -0.875  -7.271  1.00  1.01           N  
ATOM    189  CA  VAL H  30     -12.414  -1.271  -6.149  1.00  1.01           C  
ATOM    190  C   VAL H  30     -12.972  -0.888  -4.776  1.00  1.01           C  
ATOM    191  CB  VAL H  30     -10.982  -0.757  -6.365  1.00  1.01           C  
ATOM    192  O   VAL H  30     -12.623  -1.540  -3.796  1.00  1.01           O  
ATOM    193  CG1 VAL H  30     -10.286  -0.090  -5.167  1.00  1.01           C  
ATOM    194  CG2 VAL H  30     -10.139  -1.955  -6.813  1.00  1.01           C  
ATOM    195  N   SER H  35     -13.910   0.063  -4.647  1.00  0.66           N  
ATOM    196  CA  SER H  35     -14.692   0.230  -3.402  1.00  0.66           C  
ATOM    197  C   SER H  35     -15.499  -1.025  -2.999  1.00  0.66           C  
ATOM    198  CB  SER H  35     -15.553   1.499  -3.432  1.00  0.66           C  
ATOM    199  O   SER H  35     -15.902  -1.133  -1.844  1.00  0.66           O  
ATOM    200  OG  SER H  35     -16.439   1.525  -4.524  1.00  0.66           O  
ATOM    201  N   SER H  36     -15.656  -2.024  -3.883  1.00  0.44           N  
ATOM    202  CA  SER H  36     -16.156  -3.373  -3.559  1.00  0.44           C  
ATOM    203  C   SER H  36     -15.083  -4.362  -3.059  1.00  0.44           C  
ATOM    204  CB  SER H  36     -16.855  -3.991  -4.780  1.00  0.44           C  
ATOM    205  O   SER H  36     -15.440  -5.465  -2.653  1.00  0.44           O  
ATOM    206  OG  SER H  36     -17.847  -3.122  -5.296  1.00  0.44           O  
ATOM    207  N   TYR H  37     -13.793  -4.020  -3.087  1.00  0.48           N  
ATOM    208  CA  TYR H  37     -12.640  -4.898  -2.805  1.00  0.48           C  
ATOM    209  C   TYR H  37     -11.900  -4.437  -1.542  1.00  0.48           C  
ATOM    210  CB  TYR H  37     -11.665  -4.878  -4.000  1.00  0.48           C  
ATOM    211  O   TYR H  37     -11.862  -3.236  -1.257  1.00  0.48           O  
ATOM    212  CG  TYR H  37     -12.132  -5.568  -5.277  1.00  0.48           C  
ATOM    213  CD1 TYR H  37     -11.448  -6.706  -5.754  1.00  0.48           C  
ATOM    214  CD2 TYR H  37     -13.214  -5.056  -6.021  1.00  0.48           C  
ATOM    215  CE1 TYR H  37     -11.854  -7.338  -6.946  1.00  0.48           C  
ATOM    216  CE2 TYR H  37     -13.637  -5.691  -7.203  1.00  0.48           C  
ATOM    217  OH  TYR H  37     -13.380  -7.463  -8.795  1.00  0.48           O  
ATOM    218  CZ  TYR H  37     -12.957  -6.838  -7.666  1.00  0.48           C  
ATOM    219  N   ALA H  38     -11.285  -5.345  -0.780  1.00  0.52           N  
ATOM    220  CA  ALA H  38     -10.279  -4.942   0.207  1.00  0.52           C  
ATOM    221  C   ALA H  38      -8.970  -4.560  -0.498  1.00  0.52           C  
ATOM    222  CB  ALA H  38     -10.084  -6.044   1.243  1.00  0.52           C  
ATOM    223  O   ALA H  38      -8.679  -5.048  -1.588  1.00  0.52           O  
ATOM    224  N   MET H  39      -8.200  -3.659   0.113  1.00  0.23           N  
ATOM    225  CA  MET H  39      -6.956  -3.156  -0.468  1.00  0.23           C  
ATOM    226  C   MET H  39      -5.783  -3.376   0.479  1.00  0.23           C  
ATOM    227  CB  MET H  39      -7.073  -1.673  -0.840  1.00  0.23           C  
ATOM    228  O   MET H  39      -5.840  -2.990   1.647  1.00  0.23           O  
ATOM    229  CG  MET H  39      -8.086  -1.378  -1.954  1.00  0.23           C  
ATOM    230  SD  MET H  39      -7.804  -2.201  -3.546  1.00  0.23           S  
ATOM    231  CE  MET H  39      -6.179  -1.557  -4.033  1.00  0.23           C  
ATOM    232  N   GLY H  40      -4.708  -3.948  -0.047  1.00  0.29           N  
ATOM    233  CA  GLY H  40      -3.432  -4.108   0.635  1.00  0.29           C  
ATOM    234  C   GLY H  40      -2.367  -3.206   0.023  1.00  0.29           C  
ATOM    235  O   GLY H  40      -2.367  -2.957  -1.183  1.00  0.29           O  
ATOM    236  N   TRP H  41      -1.447  -2.740   0.859  1.00  0.12           N  
ATOM    237  CA  TRP H  41      -0.127  -2.273   0.462  1.00  0.12           C  
ATOM    238  C   TRP H  41       0.913  -3.295   0.916  1.00  0.12           C  
ATOM    239  CB  TRP H  41       0.168  -0.876   1.020  1.00  0.12           C  
ATOM    240  O   TRP H  41       0.889  -3.791   2.047  1.00  0.12           O  
ATOM    241  CG  TRP H  41      -0.534   0.247   0.316  1.00  0.12           C  
ATOM    242  CD1 TRP H  41      -1.745   0.741   0.649  1.00  0.12           C  
ATOM    243  CD2 TRP H  41      -0.119   0.994  -0.872  1.00  0.12           C  
ATOM    244  CE2 TRP H  41      -1.123   1.967  -1.167  1.00  0.12           C  
ATOM    245  CE3 TRP H  41       0.999   0.955  -1.732  1.00  0.12           C  
ATOM    246  NE1 TRP H  41      -2.092   1.764  -0.209  1.00  0.12           N  
ATOM    247  CH2 TRP H  41       0.100   2.784  -3.086  1.00  0.12           C  
ATOM    248  CZ2 TRP H  41      -1.020   2.862  -2.240  1.00  0.12           C  
ATOM    249  CZ3 TRP H  41       1.104   1.832  -2.830  1.00  0.12           C  
ATOM    250  N   PHE H  42       1.852  -3.560   0.022  1.00  0.14           N  
ATOM    251  CA  PHE H  42       3.012  -4.420   0.206  1.00  0.14           C  
ATOM    252  C   PHE H  42       4.255  -3.655  -0.235  1.00  0.14           C  
ATOM    253  CB  PHE H  42       2.843  -5.699  -0.626  1.00  0.14           C  
ATOM    254  O   PHE H  42       4.163  -2.657  -0.952  1.00  0.14           O  
ATOM    255  CG  PHE H  42       1.742  -6.620  -0.147  1.00  0.14           C  
ATOM    256  CD1 PHE H  42       0.398  -6.359  -0.479  1.00  0.14           C  
ATOM    257  CD2 PHE H  42       2.066  -7.750   0.626  1.00  0.14           C  
ATOM    258  CE1 PHE H  42      -0.619  -7.199   0.004  1.00  0.14           C  
ATOM    259  CE2 PHE H  42       1.049  -8.586   1.112  1.00  0.14           C  
ATOM    260  CZ  PHE H  42      -0.292  -8.299   0.815  1.00  0.14           C  
ATOM    261  N   ARG H  43       5.435  -4.137   0.143  1.00  0.20           N  
ATOM    262  CA  ARG H  43       6.695  -3.603  -0.373  1.00  0.20           C  
ATOM    263  C   ARG H  43       7.716  -4.698  -0.610  1.00  0.20           C  
ATOM    264  CB  ARG H  43       7.204  -2.466   0.524  1.00  0.20           C  
ATOM    265  O   ARG H  43       7.658  -5.762  -0.003  1.00  0.20           O  
ATOM    266  CG  ARG H  43       7.756  -2.952   1.867  1.00  0.20           C  
ATOM    267  CD  ARG H  43       8.121  -1.762   2.750  1.00  0.20           C  
ATOM    268  NE  ARG H  43       8.646  -2.220   4.037  1.00  0.20           N  
ATOM    269  NH1 ARG H  43       8.989  -0.188   5.042  1.00  0.20           N  
ATOM    270  NH2 ARG H  43       9.602  -2.091   6.048  1.00  0.20           N  
ATOM    271  CZ  ARG H  43       9.078  -1.483   5.032  1.00  0.20           C  
ATOM    272  N   GLN H  44       8.660  -4.430  -1.496  1.00  0.25           N  
ATOM    273  CA  GLN H  44       9.764  -5.330  -1.790  1.00  0.25           C  
ATOM    274  C   GLN H  44      11.056  -4.518  -1.881  1.00  0.25           C  
ATOM    275  CB  GLN H  44       9.420  -6.127  -3.056  1.00  0.25           C  
ATOM    276  O   GLN H  44      11.252  -3.735  -2.812  1.00  0.25           O  
ATOM    277  CG  GLN H  44      10.433  -7.245  -3.333  1.00  0.25           C  
ATOM    278  CD  GLN H  44       9.844  -8.393  -4.152  1.00  0.25           C  
ATOM    279  NE2 GLN H  44      10.453  -9.555  -4.092  1.00  0.25           N  
ATOM    280  OE1 GLN H  44       8.826  -8.275  -4.835  1.00  0.25           O  
ATOM    281  N   ALA H  45      11.903  -4.647  -0.859  1.00  0.26           N  
ATOM    282  CA  ALA H  45      13.243  -4.069  -0.868  1.00  0.26           C  
ATOM    283  C   ALA H  45      14.190  -4.932  -1.729  1.00  0.26           C  
ATOM    284  CB  ALA H  45      13.730  -3.925   0.577  1.00  0.26           C  
ATOM    285  O   ALA H  45      13.908  -6.119  -1.931  1.00  0.26           O  
ATOM    286  N   PRO H  46      15.317  -4.386  -2.223  1.00  0.42           N  
ATOM    287  CA  PRO H  46      16.272  -5.151  -3.020  1.00  0.42           C  
ATOM    288  C   PRO H  46      16.716  -6.441  -2.318  1.00  0.42           C  
ATOM    289  CB  PRO H  46      17.444  -4.199  -3.283  1.00  0.42           C  
ATOM    290  O   PRO H  46      17.105  -6.422  -1.152  1.00  0.42           O  
ATOM    291  CG  PRO H  46      16.792  -2.818  -3.220  1.00  0.42           C  
ATOM    292  CD  PRO H  46      15.738  -2.994  -2.129  1.00  0.42           C  
ATOM    293  N   GLY H  47      16.623  -7.570  -3.024  1.00  0.43           N  
ATOM    294  CA  GLY H  47      16.999  -8.893  -2.511  1.00  0.43           C  
ATOM    295  C   GLY H  47      16.037  -9.524  -1.492  1.00  0.43           C  
ATOM    296  O   GLY H  47      16.239 -10.682  -1.136  1.00  0.43           O  
ATOM    297  N   LYS H  48      14.990  -8.821  -1.032  1.00  0.44           N  
ATOM    298  CA  LYS H  48      13.962  -9.394  -0.148  1.00  0.44           C  
ATOM    299  C   LYS H  48      12.837 -10.093  -0.919  1.00  0.44           C  
ATOM    300  CB  LYS H  48      13.314  -8.323   0.744  1.00  0.44           C  
ATOM    301  O   LYS H  48      12.542  -9.802  -2.082  1.00  0.44           O  
ATOM    302  CG  LYS H  48      14.167  -7.661   1.834  1.00  0.44           C  
ATOM    303  CD  LYS H  48      13.170  -7.015   2.816  1.00  0.44           C  
ATOM    304  CE  LYS H  48      13.770  -5.988   3.777  1.00  0.44           C  
ATOM    305  NZ  LYS H  48      12.718  -5.526   4.717  1.00  0.44           N  
ATOM    306  N   GLU H  49      12.107 -10.923  -0.181  1.00  0.46           N  
ATOM    307  CA  GLU H  49      10.703 -11.223  -0.456  1.00  0.46           C  
ATOM    308  C   GLU H  49       9.815  -9.960  -0.466  1.00  0.46           C  
ATOM    309  CB  GLU H  49      10.182 -12.181   0.622  1.00  0.46           C  
ATOM    310  O   GLU H  49      10.200  -8.884  -0.002  1.00  0.46           O  
ATOM    311  CG  GLU H  49      10.719 -13.610   0.501  1.00  0.46           C  
ATOM    312  CD  GLU H  49       9.893 -14.550   1.388  1.00  0.46           C  
ATOM    313  OE1 GLU H  49       8.690 -14.726   1.072  1.00  0.46           O  
ATOM    314  OE2 GLU H  49      10.439 -15.024   2.402  1.00  0.46           O  
ATOM    315  N   ARG H  50       8.590 -10.097  -0.984  1.00  0.36           N  
ATOM    316  CA  ARG H  50       7.548  -9.071  -0.873  1.00  0.36           C  
ATOM    317  C   ARG H  50       6.850  -9.196   0.483  1.00  0.36           C  
ATOM    318  CB  ARG H  50       6.614  -9.214  -2.077  1.00  0.36           C  
ATOM    319  O   ARG H  50       6.202 -10.209   0.742  1.00  0.36           O  
ATOM    320  CG  ARG H  50       5.636  -8.043  -2.236  1.00  0.36           C  
ATOM    321  CD  ARG H  50       4.932  -8.080  -3.599  1.00  0.36           C  
ATOM    322  NE  ARG H  50       5.896  -8.004  -4.713  1.00  0.36           N  
ATOM    323  NH1 ARG H  50       4.458  -7.447  -6.423  1.00  0.36           N  
ATOM    324  NH2 ARG H  50       6.671  -7.607  -6.781  1.00  0.36           N  
ATOM    325  CZ  ARG H  50       5.657  -7.689  -5.970  1.00  0.36           C  
ATOM    326  N   GLU H  51       7.008  -8.186   1.334  1.00  0.23           N  
ATOM    327  CA  GLU H  51       6.449  -8.115   2.689  1.00  0.23           C  
ATOM    328  C   GLU H  51       5.166  -7.268   2.712  1.00  0.23           C  
ATOM    329  CB  GLU H  51       7.519  -7.618   3.698  1.00  0.23           C  
ATOM    330  O   GLU H  51       5.039  -6.285   1.976  1.00  0.23           O  
ATOM    331  CG  GLU H  51       7.877  -6.115   3.610  1.00  0.23           C  
ATOM    332  CD  GLU H  51       9.198  -5.709   4.303  1.00  0.23           C  
ATOM    333  OE1 GLU H  51      10.266  -6.282   3.996  1.00  0.23           O  
ATOM    334  OE2 GLU H  51       9.224  -4.714   5.071  1.00  0.23           O  
ATOM    335  N   PHE H  52       4.200  -7.634   3.555  1.00  0.23           N  
ATOM    336  CA  PHE H  52       3.030  -6.795   3.808  1.00  0.23           C  
ATOM    337  C   PHE H  52       3.393  -5.528   4.576  1.00  0.23           C  
ATOM    338  CB  PHE H  52       1.970  -7.594   4.553  1.00  0.23           C  
ATOM    339  O   PHE H  52       4.259  -5.537   5.449  1.00  0.23           O  
ATOM    340  CG  PHE H  52       0.802  -6.788   5.089  1.00  0.23           C  
ATOM    341  CD1 PHE H  52      -0.274  -6.456   4.246  1.00  0.23           C  
ATOM    342  CD2 PHE H  52       0.747  -6.454   6.454  1.00  0.23           C  
ATOM    343  CE1 PHE H  52      -1.439  -5.892   4.790  1.00  0.23           C  
ATOM    344  CE2 PHE H  52      -0.410  -5.867   6.992  1.00  0.23           C  
ATOM    345  CZ  PHE H  52      -1.519  -5.625   6.168  1.00  0.23           C  
ATOM    346  N   VAL H  53       2.684  -4.445   4.263  1.00  0.26           N  
ATOM    347  CA  VAL H  53       2.830  -3.142   4.914  1.00  0.26           C  
ATOM    348  C   VAL H  53       1.591  -2.796   5.735  1.00  0.26           C  
ATOM    349  CB  VAL H  53       3.145  -2.062   3.858  1.00  0.26           C  
ATOM    350  O   VAL H  53       1.677  -2.583   6.947  1.00  0.26           O  
ATOM    351  CG1 VAL H  53       2.978  -0.630   4.379  1.00  0.26           C  
ATOM    352  CG2 VAL H  53       4.550  -2.258   3.283  1.00  0.26           C  
ATOM    353  N   ALA H  54       0.439  -2.716   5.072  1.00  0.30           N  
ATOM    354  CA  ALA H  54      -0.824  -2.317   5.677  1.00  0.30           C  
ATOM    355  C   ALA H  54      -2.002  -2.746   4.797  1.00  0.30           C  
ATOM    356  CB  ALA H  54      -0.834  -0.796   5.880  1.00  0.30           C  
ATOM    357  O   ALA H  54      -1.867  -2.826   3.581  1.00  0.30           O  
ATOM    358  N   GLY H  55      -3.169  -2.984   5.388  1.00  0.42           N  
ATOM    359  CA  GLY H  55      -4.349  -3.476   4.676  1.00  0.42           C  
ATOM    360  C   GLY H  55      -5.636  -2.891   5.235  1.00  0.42           C  
ATOM    361  O   GLY H  55      -5.745  -2.654   6.438  1.00  0.42           O  
ATOM    362  N   ILE H  56      -6.605  -2.636   4.359  1.00  0.49           N  
ATOM    363  CA  ILE H  56      -7.866  -1.968   4.677  1.00  0.49           C  
ATOM    364  C   ILE H  56      -9.045  -2.723   4.064  1.00  0.49           C  
ATOM    365  CB  ILE H  56      -7.817  -0.473   4.290  1.00  0.49           C  
ATOM    366  O   ILE H  56      -9.068  -3.060   2.878  1.00  0.49           O  
ATOM    367  CG1 ILE H  56      -9.076   0.265   4.784  1.00  0.49           C  
ATOM    368  CG2 ILE H  56      -7.634  -0.240   2.779  1.00  0.49           C  
ATOM    369  CD1 ILE H  56      -8.911   1.792   4.807  1.00  0.49           C  
ATOM    370  N   SER H  57     -10.050  -2.977   4.896  1.00  0.41           N  
ATOM    371  CA  SER H  57     -11.271  -3.685   4.510  1.00  0.41           C  
ATOM    372  C   SER H  57     -12.053  -2.963   3.401  1.00  0.41           C  
ATOM    373  CB  SER H  57     -12.149  -3.894   5.745  1.00  0.41           C  
ATOM    374  O   SER H  57     -11.872  -1.766   3.146  1.00  0.41           O  
ATOM    375  OG  SER H  57     -12.526  -2.651   6.296  1.00  0.41           O  
ATOM    376  N   ARG H  58     -12.956  -3.704   2.743  1.00  0.74           N  
ATOM    377  CA  ARG H  58     -13.841  -3.232   1.655  1.00  0.74           C  
ATOM    378  C   ARG H  58     -14.549  -1.917   2.034  1.00  0.74           C  
ATOM    379  CB  ARG H  58     -14.870  -4.331   1.261  1.00  0.74           C  
ATOM    380  O   ARG H  58     -14.486  -0.924   1.311  1.00  0.74           O  
ATOM    381  CG  ARG H  58     -14.422  -5.797   1.472  1.00  0.74           C  
ATOM    382  CD  ARG H  58     -15.484  -6.846   1.107  1.00  0.74           C  
ATOM    383  NE  ARG H  58     -15.548  -7.084  -0.342  1.00  0.74           N  
ATOM    384  NH1 ARG H  58     -15.426  -9.404  -0.409  1.00  0.74           N  
ATOM    385  NH2 ARG H  58     -15.297  -8.223  -2.267  1.00  0.74           N  
ATOM    386  CZ  ARG H  58     -15.427  -8.235  -0.979  1.00  0.74           C  
ATOM    387  N   SER H  59     -15.138  -1.903   3.232  1.00  0.67           N  
ATOM    388  CA  SER H  59     -15.919  -0.803   3.809  1.00  0.67           C  
ATOM    389  C   SER H  59     -15.092   0.346   4.391  1.00  0.67           C  
ATOM    390  CB  SER H  59     -16.835  -1.383   4.897  1.00  0.67           C  
ATOM    391  O   SER H  59     -15.689   1.256   4.940  1.00  0.67           O  
ATOM    392  OG  SER H  59     -16.066  -2.029   5.896  1.00  0.67           O  
ATOM    393  N   ALA H  62     -13.758   0.318   4.301  1.00  0.86           N  
ATOM    394  CA  ALA H  62     -12.823   1.195   5.025  1.00  0.86           C  
ATOM    395  C   ALA H  62     -12.738   0.946   6.545  1.00  0.86           C  
ATOM    396  CB  ALA H  62     -13.069   2.672   4.674  1.00  0.86           C  
ATOM    397  O   ALA H  62     -11.626   0.943   7.069  1.00  0.86           O  
ATOM    398  N   GLU H  63     -13.852   0.625   7.211  1.00  0.98           N  
ATOM    399  CA  GLU H  63     -14.038   0.571   8.682  1.00  0.98           C  
ATOM    400  C   GLU H  63     -13.138  -0.395   9.502  1.00  0.98           C  
ATOM    401  CB  GLU H  63     -15.520   0.264   9.004  1.00  0.98           C  
ATOM    402  O   GLU H  63     -13.379  -0.612  10.690  1.00  0.98           O  
ATOM    403  CG  GLU H  63     -16.620   0.967   8.187  1.00  0.98           C  
ATOM    404  CD  GLU H  63     -16.514   2.500   8.094  1.00  0.98           C  
ATOM    405  OE1 GLU H  63     -15.395   3.006   7.850  1.00  0.98           O  
ATOM    406  OE2 GLU H  63     -17.570   3.147   8.249  1.00  0.98           O  
ATOM    407  N   ARG H  64     -12.113  -1.019   8.901  1.00  0.58           N  
ATOM    408  CA  ARG H  64     -11.084  -1.852   9.561  1.00  0.58           C  
ATOM    409  C   ARG H  64      -9.753  -1.756   8.816  1.00  0.58           C  
ATOM    410  CB  ARG H  64     -11.500  -3.335   9.667  1.00  0.58           C  
ATOM    411  O   ARG H  64      -9.729  -1.984   7.604  1.00  0.58           O  
ATOM    412  CG  ARG H  64     -12.827  -3.573  10.399  1.00  0.58           C  
ATOM    413  CD  ARG H  64     -13.117  -5.067  10.573  1.00  0.58           C  
ATOM    414  NE  ARG H  64     -14.444  -5.265  11.186  1.00  0.58           N  
ATOM    415  NH1 ARG H  64     -14.521  -7.556  11.055  1.00  0.58           N  
ATOM    416  NH2 ARG H  64     -16.260  -6.438  11.893  1.00  0.58           N  
ATOM    417  CZ  ARG H  64     -15.065  -6.414  11.375  1.00  0.58           C  
ATOM    418  N   THR H  65      -8.667  -1.506   9.551  1.00  0.45           N  
ATOM    419  CA  THR H  65      -7.287  -1.367   9.047  1.00  0.45           C  
ATOM    420  C   THR H  65      -6.295  -2.180   9.878  1.00  0.45           C  
ATOM    421  CB  THR H  65      -6.796   0.090   9.090  1.00  0.45           C  
ATOM    422  O   THR H  65      -6.414  -2.209  11.102  1.00  0.45           O  
ATOM    423  CG2 THR H  65      -7.647   1.042   8.261  1.00  0.45           C  
ATOM    424  OG1 THR H  65      -6.776   0.574  10.416  1.00  0.45           O  
ATOM    425  N   TYR H  66      -5.270  -2.742   9.239  1.00  0.40           N  
ATOM    426  CA  TYR H  66      -4.233  -3.565   9.869  1.00  0.40           C  
ATOM    427  C   TYR H  66      -2.846  -3.206   9.314  1.00  0.40           C  
ATOM    428  CB  TYR H  66      -4.564  -5.052   9.674  1.00  0.40           C  
ATOM    429  O   TYR H  66      -2.744  -2.682   8.207  1.00  0.40           O  
ATOM    430  CG  TYR H  66      -5.937  -5.475  10.191  1.00  0.40           C  
ATOM    431  CD1 TYR H  66      -7.098  -5.241   9.422  1.00  0.40           C  
ATOM    432  CD2 TYR H  66      -6.058  -6.090  11.453  1.00  0.40           C  
ATOM    433  CE1 TYR H  66      -8.363  -5.630   9.899  1.00  0.40           C  
ATOM    434  CE2 TYR H  66      -7.325  -6.468  11.943  1.00  0.40           C  
ATOM    435  OH  TYR H  66      -9.708  -6.598  11.630  1.00  0.40           O  
ATOM    436  CZ  TYR H  66      -8.481  -6.239  11.164  1.00  0.40           C  
ATOM    437  N   TYR H  67      -1.789  -3.472  10.086  1.00  0.40           N  
ATOM    438  CA  TYR H  67      -0.418  -3.006   9.835  1.00  0.40           C  
ATOM    439  C   TYR H  67       0.606  -4.068  10.235  1.00  0.40           C  
ATOM    440  CB  TYR H  67      -0.139  -1.735  10.655  1.00  0.40           C  
ATOM    441  O   TYR H  67       0.388  -4.777  11.218  1.00  0.40           O  
ATOM    442  CG  TYR H  67      -1.065  -0.578  10.354  1.00  0.40           C  
ATOM    443  CD1 TYR H  67      -0.742   0.299   9.306  1.00  0.40           C  
ATOM    444  CD2 TYR H  67      -2.253  -0.397  11.092  1.00  0.40           C  
ATOM    445  CE1 TYR H  67      -1.615   1.349   8.979  1.00  0.40           C  
ATOM    446  CE2 TYR H  67      -3.131   0.654  10.766  1.00  0.40           C  
ATOM    447  OH  TYR H  67      -3.668   2.528   9.367  1.00  0.40           O  
ATOM    448  CZ  TYR H  67      -2.812   1.529   9.706  1.00  0.40           C  
ATOM    449  N   VAL H  68       1.738  -4.136   9.531  1.00  0.42           N  
ATOM    450  CA  VAL H  68       2.922  -4.869  10.010  1.00  0.42           C  
ATOM    451  C   VAL H  68       3.595  -4.106  11.156  1.00  0.42           C  
ATOM    452  CB  VAL H  68       3.899  -5.164   8.855  1.00  0.42           C  
ATOM    453  O   VAL H  68       3.699  -2.878  11.116  1.00  0.42           O  
ATOM    454  CG1 VAL H  68       4.602  -3.913   8.324  1.00  0.42           C  
ATOM    455  CG2 VAL H  68       4.969  -6.181   9.266  1.00  0.42           C  
ATOM    456  N   ASP H  69       4.093  -4.811  12.172  1.00  0.53           N  
ATOM    457  CA  ASP H  69       4.687  -4.190  13.366  1.00  0.53           C  
ATOM    458  C   ASP H  69       5.917  -3.302  13.104  1.00  0.53           C  
ATOM    459  CB  ASP H  69       4.958  -5.251  14.447  1.00  0.53           C  
ATOM    460  O   ASP H  69       6.190  -2.402  13.892  1.00  0.53           O  
ATOM    461  CG  ASP H  69       3.690  -5.510  15.271  1.00  0.53           C  
ATOM    462  OD1 ASP H  69       3.704  -5.272  16.499  1.00  0.53           O  
ATOM    463  OD2 ASP H  69       2.611  -5.780  14.695  1.00  0.53           O  
ATOM    464  N   SER H  70       6.611  -3.462  11.973  1.00  0.50           N  
ATOM    465  CA  SER H  70       7.704  -2.563  11.561  1.00  0.50           C  
ATOM    466  C   SER H  70       7.234  -1.180  11.061  1.00  0.50           C  
ATOM    467  CB  SER H  70       8.553  -3.267  10.496  1.00  0.50           C  
ATOM    468  O   SER H  70       8.053  -0.263  10.909  1.00  0.50           O  
ATOM    469  OG  SER H  70       7.761  -3.649   9.390  1.00  0.50           O  
ATOM    470  N   LEU H  71       5.931  -1.010  10.803  1.00  0.45           N  
ATOM    471  CA  LEU H  71       5.336   0.203  10.210  1.00  0.45           C  
ATOM    472  C   LEU H  71       4.135   0.747  10.998  1.00  0.45           C  
ATOM    473  CB  LEU H  71       4.972  -0.086   8.739  1.00  0.45           C  
ATOM    474  O   LEU H  71       3.776   1.919  10.869  1.00  0.45           O  
ATOM    475  CG  LEU H  71       6.171  -0.564   7.894  1.00  0.45           C  
ATOM    476  CD1 LEU H  71       5.738  -1.021   6.511  1.00  0.45           C  
ATOM    477  CD2 LEU H  71       7.244   0.510   7.729  1.00  0.45           C  
ATOM    478  N   LYS H  72       3.559  -0.085  11.862  1.00  0.31           N  
ATOM    479  CA  LYS H  72       2.564   0.229  12.892  1.00  0.31           C  
ATOM    480  C   LYS H  72       2.957   1.492  13.673  1.00  0.31           C  
ATOM    481  CB  LYS H  72       2.536  -1.039  13.756  1.00  0.31           C  
ATOM    482  O   LYS H  72       4.094   1.640  14.108  1.00  0.31           O  
ATOM    483  CG  LYS H  72       1.467  -1.246  14.837  1.00  0.31           C  
ATOM    484  CD  LYS H  72       1.710  -2.681  15.344  1.00  0.31           C  
ATOM    485  CE  LYS H  72       0.744  -3.234  16.390  1.00  0.31           C  
ATOM    486  NZ  LYS H  72       1.117  -4.642  16.679  1.00  0.31           N  
ATOM    487  N   GLY H  74       2.025   2.435  13.801  1.00  0.21           N  
ATOM    488  CA  GLY H  74       2.244   3.735  14.454  1.00  0.21           C  
ATOM    489  C   GLY H  74       2.975   4.787  13.606  1.00  0.21           C  
ATOM    490  O   GLY H  74       2.786   5.974  13.849  1.00  0.21           O  
ATOM    491  N   ARG H  75       3.759   4.390  12.593  1.00  0.18           N  
ATOM    492  CA  ARG H  75       4.426   5.316  11.656  1.00  0.18           C  
ATOM    493  C   ARG H  75       3.592   5.566  10.403  1.00  0.18           C  
ATOM    494  CB  ARG H  75       5.821   4.778  11.282  1.00  0.18           C  
ATOM    495  O   ARG H  75       3.455   6.703   9.953  1.00  0.18           O  
ATOM    496  CG  ARG H  75       6.733   4.601  12.507  1.00  0.18           C  
ATOM    497  CD  ARG H  75       8.210   4.451  12.117  1.00  0.18           C  
ATOM    498  NE  ARG H  75       8.479   3.242  11.309  1.00  0.18           N  
ATOM    499  NH1 ARG H  75       9.476   4.258   9.496  1.00  0.18           N  
ATOM    500  NH2 ARG H  75       9.312   2.052   9.564  1.00  0.18           N  
ATOM    501  CZ  ARG H  75       9.081   3.198  10.131  1.00  0.18           C  
ATOM    502  N   PHE H  76       3.055   4.499   9.818  1.00  0.16           N  
ATOM    503  CA  PHE H  76       2.256   4.542   8.596  1.00  0.16           C  
ATOM    504  C   PHE H  76       0.755   4.520   8.929  1.00  0.16           C  
ATOM    505  CB  PHE H  76       2.673   3.396   7.658  1.00  0.16           C  
ATOM    506  O   PHE H  76       0.343   4.141  10.025  1.00  0.16           O  
ATOM    507  CG  PHE H  76       4.072   3.437   7.035  1.00  0.16           C  
ATOM    508  CD1 PHE H  76       5.107   4.298   7.472  1.00  0.16           C  
ATOM    509  CD2 PHE H  76       4.333   2.569   5.959  1.00  0.16           C  
ATOM    510  CE1 PHE H  76       6.372   4.273   6.861  1.00  0.16           C  
ATOM    511  CE2 PHE H  76       5.589   2.564   5.329  1.00  0.16           C  
ATOM    512  CZ  PHE H  76       6.612   3.408   5.784  1.00  0.16           C  
ATOM    513  N   THR H  77      -0.089   4.948   7.990  1.00  0.17           N  
ATOM    514  CA  THR H  77      -1.554   4.942   8.124  1.00  0.17           C  
ATOM    515  C   THR H  77      -2.208   4.682   6.771  1.00  0.17           C  
ATOM    516  CB  THR H  77      -2.061   6.240   8.769  1.00  0.17           C  
ATOM    517  O   THR H  77      -2.070   5.475   5.837  1.00  0.17           O  
ATOM    518  CG2 THR H  77      -3.585   6.364   8.798  1.00  0.17           C  
ATOM    519  OG1 THR H  77      -1.634   6.280  10.109  1.00  0.17           O  
ATOM    520  N   ILE H  78      -2.917   3.558   6.656  1.00  0.25           N  
ATOM    521  CA  ILE H  78      -3.701   3.219   5.469  1.00  0.25           C  
ATOM    522  C   ILE H  78      -5.104   3.820   5.598  1.00  0.25           C  
ATOM    523  CB  ILE H  78      -3.684   1.700   5.186  1.00  0.25           C  
ATOM    524  O   ILE H  78      -5.708   3.815   6.667  1.00  0.25           O  
ATOM    525  CG1 ILE H  78      -4.262   1.420   3.782  1.00  0.25           C  
ATOM    526  CG2 ILE H  78      -4.416   0.878   6.261  1.00  0.25           C  
ATOM    527  CD1 ILE H  78      -4.096  -0.036   3.338  1.00  0.25           C  
ATOM    528  N   SER H  79      -5.621   4.370   4.505  1.00  0.28           N  
ATOM    529  CA  SER H  79      -6.945   5.005   4.435  1.00  0.28           C  
ATOM    530  C   SER H  79      -7.487   4.882   3.013  1.00  0.28           C  
ATOM    531  CB  SER H  79      -6.844   6.472   4.888  1.00  0.28           C  
ATOM    532  O   SER H  79      -6.703   4.754   2.076  1.00  0.28           O  
ATOM    533  OG  SER H  79      -5.853   7.180   4.152  1.00  0.28           O  
ATOM    534  N   ARG H  80      -8.808   4.910   2.807  1.00  0.27           N  
ATOM    535  CA  ARG H  80      -9.400   4.833   1.459  1.00  0.27           C  
ATOM    536  C   ARG H  80     -10.534   5.828   1.296  1.00  0.27           C  
ATOM    537  CB  ARG H  80      -9.808   3.391   1.102  1.00  0.27           C  
ATOM    538  O   ARG H  80     -11.441   5.875   2.119  1.00  0.27           O  
ATOM    539  CG  ARG H  80     -10.993   2.857   1.924  1.00  0.27           C  
ATOM    540  CD  ARG H  80     -11.180   1.348   1.756  1.00  0.27           C  
ATOM    541  NE  ARG H  80     -11.561   1.004   0.385  1.00  0.27           N  
ATOM    542  NH1 ARG H  80     -11.073  -1.239   0.455  1.00  0.27           N  
ATOM    543  NH2 ARG H  80     -11.759  -0.305  -1.432  1.00  0.27           N  
ATOM    544  CZ  ARG H  80     -11.460  -0.177  -0.181  1.00  0.27           C  
ATOM    545  N   ASP H  81     -10.481   6.603   0.222  1.00  0.37           N  
ATOM    546  CA  ASP H  81     -11.600   7.434  -0.192  1.00  0.37           C  
ATOM    547  C   ASP H  81     -12.463   6.636  -1.175  1.00  0.37           C  
ATOM    548  CB  ASP H  81     -11.109   8.774  -0.753  1.00  0.37           C  
ATOM    549  O   ASP H  81     -12.216   6.605  -2.385  1.00  0.37           O  
ATOM    550  CG  ASP H  81     -12.278   9.719  -1.044  1.00  0.37           C  
ATOM    551  OD1 ASP H  81     -13.450   9.273  -1.031  1.00  0.37           O  
ATOM    552  OD2 ASP H  81     -12.029  10.914  -1.299  1.00  0.37           O  
ATOM    553  N   ASN H  82     -13.483   5.960  -0.643  1.00  0.54           N  
ATOM    554  CA  ASN H  82     -14.426   5.203  -1.465  1.00  0.54           C  
ATOM    555  C   ASN H  82     -15.318   6.103  -2.347  1.00  0.54           C  
ATOM    556  CB  ASN H  82     -15.228   4.219  -0.581  1.00  0.54           C  
ATOM    557  O   ASN H  82     -15.882   5.584  -3.308  1.00  0.54           O  
ATOM    558  CG  ASN H  82     -14.507   2.896  -0.310  1.00  0.54           C  
ATOM    559  ND2 ASN H  82     -14.987   2.112   0.629  1.00  0.54           N  
ATOM    560  OD1 ASN H  82     -13.531   2.527  -0.954  1.00  0.54           O  
ATOM    561  N   SER H  83     -15.393   7.425  -2.112  1.00  0.65           N  
ATOM    562  CA  SER H  83     -16.022   8.367  -3.061  1.00  0.65           C  
ATOM    563  C   SER H  83     -15.164   8.608  -4.313  1.00  0.65           C  
ATOM    564  CB  SER H  83     -16.381   9.703  -2.383  1.00  0.65           C  
ATOM    565  O   SER H  83     -15.659   9.143  -5.302  1.00  0.65           O  
ATOM    566  OG  SER H  83     -15.268  10.563  -2.208  1.00  0.65           O  
ATOM    567  N   LYS H  84     -13.882   8.203  -4.286  1.00  0.43           N  
ATOM    568  CA  LYS H  84     -12.892   8.399  -5.365  1.00  0.43           C  
ATOM    569  C   LYS H  84     -12.138   7.114  -5.720  1.00  0.43           C  
ATOM    570  CB  LYS H  84     -11.948   9.565  -5.003  1.00  0.43           C  
ATOM    571  O   LYS H  84     -11.086   7.172  -6.352  1.00  0.43           O  
ATOM    572  CG  LYS H  84     -12.732  10.880  -4.850  1.00  0.43           C  
ATOM    573  CD  LYS H  84     -11.869  12.049  -4.358  1.00  0.43           C  
ATOM    574  CE  LYS H  84     -12.738  13.186  -3.793  1.00  0.43           C  
ATOM    575  NZ  LYS H  84     -13.474  12.763  -2.574  1.00  0.43           N  
ATOM    576  N   ASN H  85     -12.662   5.957  -5.302  1.00  0.42           N  
ATOM    577  CA  ASN H  85     -12.144   4.621  -5.630  1.00  0.42           C  
ATOM    578  C   ASN H  85     -10.624   4.452  -5.362  1.00  0.42           C  
ATOM    579  CB  ASN H  85     -12.570   4.293  -7.081  1.00  0.42           C  
ATOM    580  O   ASN H  85      -9.963   3.677  -6.052  1.00  0.42           O  
ATOM    581  CG  ASN H  85     -12.642   2.807  -7.402  1.00  0.42           C  
ATOM    582  ND2 ASN H  85     -12.048   2.367  -8.487  1.00  0.42           N  
ATOM    583  OD1 ASN H  85     -13.292   2.031  -6.716  1.00  0.42           O  
ATOM    584  N   THR H  86     -10.065   5.189  -4.388  1.00  0.28           N  
ATOM    585  CA  THR H  86      -8.609   5.333  -4.186  1.00  0.28           C  
ATOM    586  C   THR H  86      -8.205   4.968  -2.759  1.00  0.28           C  
ATOM    587  CB  THR H  86      -8.144   6.761  -4.532  1.00  0.28           C  
ATOM    588  O   THR H  86      -8.760   5.497  -1.793  1.00  0.28           O  
ATOM    589  CG2 THR H  86      -6.648   6.989  -4.308  1.00  0.28           C  
ATOM    590  OG1 THR H  86      -8.361   7.020  -5.900  1.00  0.28           O  
ATOM    591  N   VAL H  87      -7.213   4.084  -2.616  1.00  0.22           N  
ATOM    592  CA  VAL H  87      -6.556   3.790  -1.332  1.00  0.22           C  
ATOM    593  C   VAL H  87      -5.253   4.580  -1.224  1.00  0.22           C  
ATOM    594  CB  VAL H  87      -6.374   2.273  -1.114  1.00  0.22           C  
ATOM    595  O   VAL H  87      -4.544   4.773  -2.209  1.00  0.22           O  
ATOM    596  CG1 VAL H  87      -5.392   1.639  -2.096  1.00  0.22           C  
ATOM    597  CG2 VAL H  87      -5.888   1.942   0.302  1.00  0.22           C  
ATOM    598  N   TYR H  88      -4.929   5.024  -0.018  1.00  0.21           N  
ATOM    599  CA  TYR H  88      -3.731   5.779   0.310  1.00  0.21           C  
ATOM    600  C   TYR H  88      -2.935   5.086   1.406  1.00  0.21           C  
ATOM    601  CB  TYR H  88      -4.098   7.182   0.794  1.00  0.21           C  
ATOM    602  O   TYR H  88      -3.515   4.593   2.378  1.00  0.21           O  
ATOM    603  CG  TYR H  88      -4.893   8.023  -0.181  1.00  0.21           C  
ATOM    604  CD1 TYR H  88      -4.221   8.811  -1.133  1.00  0.21           C  
ATOM    605  CD2 TYR H  88      -6.300   8.037  -0.114  1.00  0.21           C  
ATOM    606  CE1 TYR H  88      -4.956   9.608  -2.034  1.00  0.21           C  
ATOM    607  CE2 TYR H  88      -7.035   8.834  -1.011  1.00  0.21           C  
ATOM    608  OH  TYR H  88      -7.089  10.357  -2.854  1.00  0.21           O  
ATOM    609  CZ  TYR H  88      -6.367   9.614  -1.977  1.00  0.21           C  
ATOM    610  N   LEU H  89      -1.613   5.147   1.293  1.00  0.17           N  
ATOM    611  CA  LEU H  89      -0.692   4.851   2.380  1.00  0.17           C  
ATOM    612  C   LEU H  89       0.032   6.140   2.768  1.00  0.17           C  
ATOM    613  CB  LEU H  89       0.264   3.728   1.952  1.00  0.17           C  
ATOM    614  O   LEU H  89       0.958   6.580   2.088  1.00  0.17           O  
ATOM    615  CG  LEU H  89       1.220   3.284   3.071  1.00  0.17           C  
ATOM    616  CD1 LEU H  89       0.490   2.490   4.157  1.00  0.17           C  
ATOM    617  CD2 LEU H  89       2.325   2.412   2.484  1.00  0.17           C  
ATOM    618  N   GLN H  90      -0.405   6.752   3.864  1.00  0.15           N  
ATOM    619  CA  GLN H  90       0.376   7.777   4.542  1.00  0.15           C  
ATOM    620  C   GLN H  90       1.591   7.098   5.183  1.00  0.15           C  
ATOM    621  CB  GLN H  90      -0.511   8.451   5.599  1.00  0.15           C  
ATOM    622  O   GLN H  90       1.430   6.123   5.919  1.00  0.15           O  
ATOM    623  CG  GLN H  90       0.158   9.653   6.272  1.00  0.15           C  
ATOM    624  CD  GLN H  90       0.205  10.899   5.395  1.00  0.15           C  
ATOM    625  NE2 GLN H  90       1.122  11.795   5.670  1.00  0.15           N  
ATOM    626  OE1 GLN H  90      -0.594  11.082   4.481  1.00  0.15           O  
ATOM    627  N   MET H  91       2.790   7.604   4.926  1.00  0.18           N  
ATOM    628  CA  MET H  91       4.037   7.097   5.488  1.00  0.18           C  
ATOM    629  C   MET H  91       4.744   8.249   6.188  1.00  0.18           C  
ATOM    630  CB  MET H  91       4.922   6.518   4.377  1.00  0.18           C  
ATOM    631  O   MET H  91       5.220   9.158   5.515  1.00  0.18           O  
ATOM    632  CG  MET H  91       4.244   5.413   3.564  1.00  0.18           C  
ATOM    633  SD  MET H  91       5.343   4.518   2.433  1.00  0.18           S  
ATOM    634  CE  MET H  91       5.990   5.892   1.448  1.00  0.18           C  
ATOM    635  N   ASN H  92       4.788   8.238   7.518  1.00  0.17           N  
ATOM    636  CA  ASN H  92       5.432   9.284   8.314  1.00  0.17           C  
ATOM    637  C   ASN H  92       6.669   8.726   9.025  1.00  0.17           C  
ATOM    638  CB  ASN H  92       4.433   9.907   9.307  1.00  0.17           C  
ATOM    639  O   ASN H  92       6.758   7.518   9.254  1.00  0.17           O  
ATOM    640  CG  ASN H  92       3.010  10.029   8.784  1.00  0.17           C  
ATOM    641  ND2 ASN H  92       2.146   9.125   9.186  1.00  0.17           N  
ATOM    642  OD1 ASN H  92       2.649  10.908   8.014  1.00  0.17           O  
ATOM    643  N   SER H  93       7.609   9.599   9.398  1.00  0.23           N  
ATOM    644  CA  SER H  93       8.842   9.217  10.106  1.00  0.23           C  
ATOM    645  C   SER H  93       9.594   8.091   9.380  1.00  0.23           C  
ATOM    646  CB  SER H  93       8.557   8.877  11.575  1.00  0.23           C  
ATOM    647  O   SER H  93       9.923   7.053   9.969  1.00  0.23           O  
ATOM    648  OG  SER H  93       7.873   9.940  12.214  1.00  0.23           O  
ATOM    649  N   LEU H  94       9.793   8.277   8.072  1.00  0.19           N  
ATOM    650  CA  LEU H  94      10.441   7.311   7.186  1.00  0.19           C  
ATOM    651  C   LEU H  94      11.915   7.091   7.554  1.00  0.19           C  
ATOM    652  CB  LEU H  94      10.280   7.782   5.728  1.00  0.19           C  
ATOM    653  O   LEU H  94      12.619   8.019   7.956  1.00  0.19           O  
ATOM    654  CG  LEU H  94       8.898   7.420   5.151  1.00  0.19           C  
ATOM    655  CD1 LEU H  94       8.561   8.264   3.927  1.00  0.19           C  
ATOM    656  CD2 LEU H  94       8.870   5.953   4.713  1.00  0.19           C  
ATOM    657  N   ARG H  95      12.384   5.852   7.398  1.00  0.22           N  
ATOM    658  CA  ARG H  95      13.770   5.430   7.635  1.00  0.22           C  
ATOM    659  C   ARG H  95      14.399   4.813   6.378  1.00  0.22           C  
ATOM    660  CB  ARG H  95      13.814   4.355   8.719  1.00  0.22           C  
ATOM    661  O   ARG H  95      13.654   4.339   5.522  1.00  0.22           O  
ATOM    662  CG  ARG H  95      13.220   4.658  10.096  1.00  0.22           C  
ATOM    663  CD  ARG H  95      13.606   3.430  10.928  1.00  0.22           C  
ATOM    664  NE  ARG H  95      13.163   3.472  12.328  1.00  0.22           N  
ATOM    665  NH1 ARG H  95      14.194   1.490  12.896  1.00  0.22           N  
ATOM    666  NH2 ARG H  95      13.073   2.630  14.442  1.00  0.22           N  
ATOM    667  CZ  ARG H  95      13.479   2.535  13.207  1.00  0.22           C  
ATOM    668  N   PRO H  96      15.739   4.701   6.290  1.00  0.21           N  
ATOM    669  CA  PRO H  96      16.404   3.947   5.225  1.00  0.21           C  
ATOM    670  C   PRO H  96      15.865   2.520   5.028  1.00  0.21           C  
ATOM    671  CB  PRO H  96      17.890   3.959   5.591  1.00  0.21           C  
ATOM    672  O   PRO H  96      15.697   2.100   3.883  1.00  0.21           O  
ATOM    673  CG  PRO H  96      18.037   5.281   6.341  1.00  0.21           C  
ATOM    674  CD  PRO H  96      16.733   5.350   7.133  1.00  0.21           C  
ATOM    675  N   GLU H  97      15.498   1.804   6.104  1.00  0.32           N  
ATOM    676  CA  GLU H  97      14.897   0.454   6.034  1.00  0.32           C  
ATOM    677  C   GLU H  97      13.537   0.402   5.314  1.00  0.32           C  
ATOM    678  CB  GLU H  97      14.688  -0.163   7.433  1.00  0.32           C  
ATOM    679  O   GLU H  97      13.058  -0.683   4.977  1.00  0.32           O  
ATOM    680  CG  GLU H  97      15.885  -0.135   8.391  1.00  0.32           C  
ATOM    681  CD  GLU H  97      15.805   1.089   9.308  1.00  0.32           C  
ATOM    682  OE1 GLU H  97      15.290   0.957  10.447  1.00  0.32           O  
ATOM    683  OE2 GLU H  97      16.176   2.184   8.836  1.00  0.32           O  
ATOM    684  N   ASP H  98      12.902   1.556   5.094  1.00  0.17           N  
ATOM    685  CA  ASP H  98      11.664   1.676   4.331  1.00  0.17           C  
ATOM    686  C   ASP H  98      11.877   1.819   2.817  1.00  0.17           C  
ATOM    687  CB  ASP H  98      10.798   2.815   4.891  1.00  0.17           C  
ATOM    688  O   ASP H  98      10.892   1.875   2.081  1.00  0.17           O  
ATOM    689  CG  ASP H  98      10.503   2.689   6.386  1.00  0.17           C  
ATOM    690  OD1 ASP H  98      10.132   1.586   6.859  1.00  0.17           O  
ATOM    691  OD2 ASP H  98      10.544   3.722   7.088  1.00  0.17           O  
ATOM    692  N   THR H  99      13.126   1.854   2.340  1.00  0.14           N  
ATOM    693  CA  THR H  99      13.468   1.915   0.909  1.00  0.14           C  
ATOM    694  C   THR H  99      13.075   0.624   0.186  1.00  0.14           C  
ATOM    695  CB  THR H  99      14.966   2.194   0.717  1.00  0.14           C  
ATOM    696  O   THR H  99      13.633  -0.443   0.450  1.00  0.14           O  
ATOM    697  CG2 THR H  99      15.417   2.179  -0.745  1.00  0.14           C  
ATOM    698  OG1 THR H  99      15.267   3.470   1.235  1.00  0.14           O  
ATOM    699  N   ALA H 100      12.117   0.712  -0.739  1.00  0.18           N  
ATOM    700  CA  ALA H 100      11.545  -0.437  -1.444  1.00  0.18           C  
ATOM    701  C   ALA H 100      10.693  -0.016  -2.655  1.00  0.18           C  
ATOM    702  CB  ALA H 100      10.683  -1.227  -0.446  1.00  0.18           C  
ATOM    703  O   ALA H 100      10.318   1.150  -2.792  1.00  0.18           O  
ATOM    704  N   LEU H 101      10.331  -0.982  -3.506  1.00  0.20           N  
ATOM    705  CA  LEU H 101       9.201  -0.832  -4.428  1.00  0.20           C  
ATOM    706  C   LEU H 101       7.903  -1.161  -3.670  1.00  0.20           C  
ATOM    707  CB  LEU H 101       9.409  -1.728  -5.669  1.00  0.20           C  
ATOM    708  O   LEU H 101       7.749  -2.276  -3.168  1.00  0.20           O  
ATOM    709  CG  LEU H 101       8.829  -1.087  -6.946  1.00  0.20           C  
ATOM    710  CD1 LEU H 101       9.791  -0.052  -7.528  1.00  0.20           C  
ATOM    711  CD2 LEU H 101       8.595  -2.120  -8.043  1.00  0.20           C  
ATOM    712  N   TYR H 102       6.995  -0.194  -3.552  1.00  0.15           N  
ATOM    713  CA  TYR H 102       5.706  -0.329  -2.871  1.00  0.15           C  
ATOM    714  C   TYR H 102       4.605  -0.650  -3.871  1.00  0.15           C  
ATOM    715  CB  TYR H 102       5.353   0.952  -2.109  1.00  0.15           C  
ATOM    716  O   TYR H 102       4.345   0.129  -4.785  1.00  0.15           O  
ATOM    717  CG  TYR H 102       6.121   1.118  -0.818  1.00  0.15           C  
ATOM    718  CD1 TYR H 102       7.485   1.451  -0.859  1.00  0.15           C  
ATOM    719  CD2 TYR H 102       5.482   0.908   0.419  1.00  0.15           C  
ATOM    720  CE1 TYR H 102       8.215   1.567   0.333  1.00  0.15           C  
ATOM    721  CE2 TYR H 102       6.211   1.035   1.617  1.00  0.15           C  
ATOM    722  OH  TYR H 102       8.312   1.449   2.714  1.00  0.15           O  
ATOM    723  CZ  TYR H 102       7.581   1.370   1.573  1.00  0.15           C  
ATOM    724  N   TYR H 103       3.946  -1.781  -3.651  1.00  0.18           N  
ATOM    725  CA  TYR H 103       2.815  -2.251  -4.434  1.00  0.18           C  
ATOM    726  C   TYR H 103       1.503  -2.017  -3.699  1.00  0.18           C  
ATOM    727  CB  TYR H 103       2.962  -3.747  -4.689  1.00  0.18           C  
ATOM    728  O   TYR H 103       1.430  -2.237  -2.487  1.00  0.18           O  
ATOM    729  CG  TYR H 103       3.931  -4.089  -5.790  1.00  0.18           C  
ATOM    730  CD1 TYR H 103       5.304  -4.235  -5.517  1.00  0.18           C  
ATOM    731  CD2 TYR H 103       3.443  -4.238  -7.101  1.00  0.18           C  
ATOM    732  CE1 TYR H 103       6.193  -4.526  -6.568  1.00  0.18           C  
ATOM    733  CE2 TYR H 103       4.326  -4.550  -8.145  1.00  0.18           C  
ATOM    734  OH  TYR H 103       6.553  -4.915  -8.908  1.00  0.18           O  
ATOM    735  CZ  TYR H 103       5.703  -4.667  -7.885  1.00  0.18           C  
ATOM    736  N   CYS H 104       0.452  -1.690  -4.441  1.00  0.16           N  
ATOM    737  CA  CYS H 104      -0.913  -1.927  -3.995  1.00  0.16           C  
ATOM    738  C   CYS H 104      -1.498  -3.183  -4.651  1.00  0.16           C  
ATOM    739  CB  CYS H 104      -1.777  -0.693  -4.228  1.00  0.16           C  
ATOM    740  O   CYS H 104      -1.104  -3.583  -5.750  1.00  0.16           O  
ATOM    741  SG  CYS H 104      -2.119  -0.284  -5.955  1.00  0.16           S  
ATOM    742  N   ALA H 105      -2.456  -3.802  -3.966  1.00  0.21           N  
ATOM    743  CA  ALA H 105      -3.131  -5.002  -4.431  1.00  0.21           C  
ATOM    744  C   ALA H 105      -4.597  -5.023  -3.969  1.00  0.21           C  
ATOM    745  CB  ALA H 105      -2.324  -6.215  -3.958  1.00  0.21           C  
ATOM    746  O   ALA H 105      -4.917  -4.499  -2.898  1.00  0.21           O  
ATOM    747  N   ALA H 106      -5.480  -5.623  -4.771  1.00  0.23           N  
ATOM    748  CA  ALA H 106      -6.907  -5.758  -4.483  1.00  0.23           C  
ATOM    749  C   ALA H 106      -7.288  -7.222  -4.242  1.00  0.23           C  
ATOM    750  CB  ALA H 106      -7.737  -5.136  -5.610  1.00  0.23           C  
ATOM    751  O   ALA H 106      -7.062  -8.093  -5.086  1.00  0.23           O  
ATOM    752  N   ASP H 107      -7.878  -7.464  -3.079  1.00  0.38           N  
ATOM    753  CA  ASP H 107      -8.443  -8.743  -2.669  1.00  0.38           C  
ATOM    754  C   ASP H 107      -9.943  -8.757  -2.998  1.00  0.38           C  
ATOM    755  CB  ASP H 107      -8.151  -8.957  -1.174  1.00  0.38           C  
ATOM    756  O   ASP H 107     -10.679  -7.801  -2.717  1.00  0.38           O  
ATOM    757  CG  ASP H 107      -8.831 -10.190  -0.575  1.00  0.38           C  
ATOM    758  OD1 ASP H 107      -9.136 -11.113  -1.362  1.00  0.38           O  
ATOM    759  OD2 ASP H 107      -9.116 -10.174   0.644  1.00  0.38           O  
ATOM    760  N   LEU H 108     -10.390  -9.842  -3.635  1.00  0.75           N  
ATOM    761  CA  LEU H 108     -11.806 -10.088  -3.897  1.00  0.75           C  
ATOM    762  C   LEU H 108     -12.572 -10.495  -2.612  1.00  0.75           C  
ATOM    763  CB  LEU H 108     -11.918 -11.084  -5.074  1.00  0.75           C  
ATOM    764  O   LEU H 108     -13.807 -10.471  -2.627  1.00  0.75           O  
ATOM    765  CG  LEU H 108     -13.345 -11.436  -5.543  1.00  0.75           C  
ATOM    766  CD1 LEU H 108     -14.144 -10.208  -5.994  1.00  0.75           C  
ATOM    767  CD2 LEU H 108     -13.278 -12.391  -6.738  1.00  0.75           C  
ATOM    768  N   ASP H 109     -11.889 -10.783  -1.495  1.00  1.02           N  
ATOM    769  CA  ASP H 109     -12.449 -10.904  -0.139  1.00  1.02           C  
ATOM    770  C   ASP H 109     -12.059  -9.716   0.800  1.00  1.02           C  
ATOM    771  CB  ASP H 109     -12.201 -12.322   0.411  1.00  1.02           C  
ATOM    772  O   ASP H 109     -12.021  -8.564   0.343  1.00  1.02           O  
ATOM    773  CG  ASP H 109     -13.286 -12.754   1.418  1.00  1.02           C  
ATOM    774  OD1 ASP H 109     -14.414 -12.202   1.351  1.00  1.02           O  
ATOM    775  OD2 ASP H 109     -12.975 -13.596   2.293  1.00  1.02           O  
ATOM    776  N   PRO H 110     -11.974  -9.889   2.138  1.00  1.86           N  
ATOM    777  CA  PRO H 110     -11.066  -9.109   2.980  1.00  1.86           C  
ATOM    778  C   PRO H 110     -10.270 -10.056   3.892  1.00  1.86           C  
ATOM    779  CB  PRO H 110     -11.980  -8.138   3.732  1.00  1.86           C  
ATOM    780  O   PRO H 110     -10.238  -9.893   5.117  1.00  1.86           O  
ATOM    781  CG  PRO H 110     -13.190  -9.012   4.043  1.00  1.86           C  
ATOM    782  CD  PRO H 110     -13.195 -10.057   2.923  1.00  1.86           C  
ATOM    783  N   ASN H 111      -9.704 -11.103   3.294  1.00  2.04           N  
ATOM    784  CA  ASN H 111      -9.180 -12.272   3.990  1.00  2.04           C  
ATOM    785  C   ASN H 111      -7.663 -12.237   4.115  1.00  2.04           C  
ATOM    786  CB  ASN H 111      -9.617 -13.552   3.263  1.00  2.04           C  
ATOM    787  O   ASN H 111      -6.970 -11.762   3.222  1.00  2.04           O  
ATOM    788  CG  ASN H 111     -10.128 -14.574   4.249  1.00  2.04           C  
ATOM    789  ND2 ASN H 111     -11.382 -14.942   4.163  1.00  2.04           N  
ATOM    790  OD1 ASN H 111      -9.414 -14.993   5.151  1.00  2.04           O  
ATOM    791  N   ARG H 111A     -7.143 -12.807   5.212  1.00  1.34           N  
ATOM    792  CA  ARG H 111A     -5.708 -13.123   5.388  1.00  1.34           C  
ATOM    793  C   ARG H 111A     -4.759 -11.983   4.976  1.00  1.34           C  
ATOM    794  CB  ARG H 111A     -5.410 -14.439   4.632  1.00  1.34           C  
ATOM    795  O   ARG H 111A     -3.632 -12.244   4.566  1.00  1.34           O  
ATOM    796  CG  ARG H 111A     -6.014 -15.689   5.303  1.00  1.34           C  
ATOM    797  CD  ARG H 111A     -6.333 -16.827   4.316  1.00  1.34           C  
ATOM    798  NE  ARG H 111A     -5.204 -17.165   3.432  1.00  1.34           N  
ATOM    799  NH1 ARG H 111A     -4.075 -18.734   4.674  1.00  1.34           N  
ATOM    800  NH2 ARG H 111A     -3.304 -18.134   2.678  1.00  1.34           N  
ATOM    801  CZ  ARG H 111A     -4.206 -18.007   3.600  1.00  1.34           C  
ATOM    802  N   ILE H 111B     -5.195 -10.727   5.138  1.00  2.18           N  
ATOM    803  CA  ILE H 111B     -4.776  -9.585   4.299  1.00  2.18           C  
ATOM    804  C   ILE H 111B     -3.280  -9.217   4.325  1.00  2.18           C  
ATOM    805  CB  ILE H 111B     -5.667  -8.357   4.599  1.00  2.18           C  
ATOM    806  O   ILE H 111B     -2.864  -8.346   3.565  1.00  2.18           O  
ATOM    807  CG1 ILE H 111B     -5.449  -7.843   6.033  1.00  2.18           C  
ATOM    808  CG2 ILE H 111B     -7.145  -8.657   4.295  1.00  2.18           C  
ATOM    809  CD1 ILE H 111B     -6.274  -6.595   6.333  1.00  2.18           C  
ATOM    810  N   PHE H 112B     -2.483  -9.881   5.164  1.00  1.51           N  
ATOM    811  CA  PHE H 112B     -1.027  -9.795   5.257  1.00  1.51           C  
ATOM    812  C   PHE H 112B     -0.261 -10.710   4.262  1.00  1.51           C  
ATOM    813  CB  PHE H 112B     -0.598 -10.144   6.697  1.00  1.51           C  
ATOM    814  O   PHE H 112B      0.961 -10.609   4.181  1.00  1.51           O  
ATOM    815  CG  PHE H 112B     -1.020  -9.230   7.845  1.00  1.51           C  
ATOM    816  CD1 PHE H 112B     -2.377  -9.032   8.177  1.00  1.51           C  
ATOM    817  CD2 PHE H 112B     -0.027  -8.655   8.665  1.00  1.51           C  
ATOM    818  CE1 PHE H 112B     -2.733  -8.242   9.286  1.00  1.51           C  
ATOM    819  CE2 PHE H 112B     -0.381  -7.869   9.777  1.00  1.51           C  
ATOM    820  CZ  PHE H 112B     -1.735  -7.659  10.085  1.00  1.51           C  
ATOM    821  N   SER H 112A     -0.912 -11.635   3.547  1.00  1.08           N  
ATOM    822  CA  SER H 112A     -0.262 -12.535   2.572  1.00  1.08           C  
ATOM    823  C   SER H 112A     -0.368 -11.987   1.147  1.00  1.08           C  
ATOM    824  CB  SER H 112A     -0.868 -13.932   2.683  1.00  1.08           C  
ATOM    825  O   SER H 112A     -1.374 -11.374   0.806  1.00  1.08           O  
ATOM    826  OG  SER H 112A     -0.347 -14.779   1.690  1.00  1.08           O  
ATOM    827  N   ARG H 112       0.668 -12.167   0.321  1.00  1.51           N  
ATOM    828  CA  ARG H 112       0.717 -11.627  -1.052  1.00  1.51           C  
ATOM    829  C   ARG H 112       0.039 -12.554  -2.072  1.00  1.51           C  
ATOM    830  CB  ARG H 112       2.167 -11.263  -1.424  1.00  1.51           C  
ATOM    831  O   ARG H 112      -0.658 -12.065  -2.953  1.00  1.51           O  
ATOM    832  CG  ARG H 112       3.040 -12.512  -1.423  1.00  1.51           C  
ATOM    833  CD  ARG H 112       4.519 -12.256  -1.599  1.00  1.51           C  
ATOM    834  NE  ARG H 112       5.196 -13.546  -1.469  1.00  1.51           N  
ATOM    835  NH1 ARG H 112       6.700 -13.092   0.216  1.00  1.51           N  
ATOM    836  NH2 ARG H 112       6.467 -15.151  -0.555  1.00  1.51           N  
ATOM    837  CZ  ARG H 112       6.113 -13.909  -0.606  1.00  1.51           C  
ATOM    838  N   GLU H 113       0.177 -13.874  -1.943  1.00  1.14           N  
ATOM    839  CA  GLU H 113      -0.360 -14.858  -2.898  1.00  1.14           C  
ATOM    840  C   GLU H 113      -1.904 -14.887  -2.967  1.00  1.14           C  
ATOM    841  CB  GLU H 113       0.204 -16.260  -2.579  1.00  1.14           C  
ATOM    842  O   GLU H 113      -2.458 -15.450  -3.906  1.00  1.14           O  
ATOM    843  CG  GLU H 113       1.708 -16.460  -2.882  1.00  1.14           C  
ATOM    844  CD  GLU H 113       2.701 -15.877  -1.856  1.00  1.14           C  
ATOM    845  OE1 GLU H 113       2.265 -15.341  -0.814  1.00  1.14           O  
ATOM    846  OE2 GLU H 113       3.927 -15.884  -2.134  1.00  1.14           O  
ATOM    847  N   GLU H 114      -2.605 -14.258  -2.015  1.00  1.11           N  
ATOM    848  CA  GLU H 114      -4.075 -14.146  -2.005  1.00  1.11           C  
ATOM    849  C   GLU H 114      -4.614 -13.153  -3.053  1.00  1.11           C  
ATOM    850  CB  GLU H 114      -4.586 -13.654  -0.632  1.00  1.11           C  
ATOM    851  O   GLU H 114      -5.752 -13.270  -3.507  1.00  1.11           O  
ATOM    852  CG  GLU H 114      -3.765 -14.040   0.600  1.00  1.11           C  
ATOM    853  CD  GLU H 114      -3.650 -15.545   0.831  1.00  1.11           C  
ATOM    854  OE1 GLU H 114      -4.681 -16.239   0.939  1.00  1.11           O  
ATOM    855  OE2 GLU H 114      -2.530 -16.034   1.096  1.00  1.11           O  
ATOM    856  N   TYR H 115      -3.835 -12.117  -3.385  1.00  0.82           N  
ATOM    857  CA  TYR H 115      -4.360 -10.925  -4.049  1.00  0.82           C  
ATOM    858  C   TYR H 115      -4.437 -11.083  -5.575  1.00  0.82           C  
ATOM    859  CB  TYR H 115      -3.539  -9.700  -3.651  1.00  0.82           C  
ATOM    860  O   TYR H 115      -3.424 -11.245  -6.255  1.00  0.82           O  
ATOM    861  CG  TYR H 115      -3.829  -9.147  -2.263  1.00  0.82           C  
ATOM    862  CD1 TYR H 115      -3.340  -9.777  -1.105  1.00  0.82           C  
ATOM    863  CD2 TYR H 115      -4.587  -7.971  -2.133  1.00  0.82           C  
ATOM    864  CE1 TYR H 115      -3.585  -9.216   0.166  1.00  0.82           C  
ATOM    865  CE2 TYR H 115      -4.811  -7.388  -0.873  1.00  0.82           C  
ATOM    866  OH  TYR H 115      -4.410  -7.389   1.490  1.00  0.82           O  
ATOM    867  CZ  TYR H 115      -4.290  -8.001   0.283  1.00  0.82           C  
ATOM    868  N   ALA H 116      -5.654 -10.959  -6.116  1.00  1.04           N  
ATOM    869  CA  ALA H 116      -5.969 -11.233  -7.521  1.00  1.04           C  
ATOM    870  C   ALA H 116      -5.510 -10.152  -8.511  1.00  1.04           C  
ATOM    871  CB  ALA H 116      -7.488 -11.415  -7.628  1.00  1.04           C  
ATOM    872  O   ALA H 116      -5.326 -10.438  -9.693  1.00  1.04           O  
ATOM    873  N   TYR H 117      -5.360  -8.914  -8.043  1.00  0.61           N  
ATOM    874  CA  TYR H 117      -4.936  -7.779  -8.855  1.00  0.61           C  
ATOM    875  C   TYR H 117      -3.849  -7.003  -8.125  1.00  0.61           C  
ATOM    876  CB  TYR H 117      -6.136  -6.887  -9.203  1.00  0.61           C  
ATOM    877  O   TYR H 117      -3.959  -6.749  -6.927  1.00  0.61           O  
ATOM    878  CG  TYR H 117      -7.065  -7.473 -10.252  1.00  0.61           C  
ATOM    879  CD1 TYR H 117      -6.690  -7.408 -11.607  1.00  0.61           C  
ATOM    880  CD2 TYR H 117      -8.303  -8.047  -9.895  1.00  0.61           C  
ATOM    881  CE1 TYR H 117      -7.535  -7.921 -12.605  1.00  0.61           C  
ATOM    882  CE2 TYR H 117      -9.171  -8.533 -10.896  1.00  0.61           C  
ATOM    883  OH  TYR H 117      -9.584  -8.972 -13.236  1.00  0.61           O  
ATOM    884  CZ  TYR H 117      -8.783  -8.472 -12.254  1.00  0.61           C  
ATOM    885  N   TRP H 118      -2.824  -6.612  -8.874  1.00  0.41           N  
ATOM    886  CA  TRP H 118      -1.625  -5.927  -8.407  1.00  0.41           C  
ATOM    887  C   TRP H 118      -1.369  -4.705  -9.280  1.00  0.41           C  
ATOM    888  CB  TRP H 118      -0.437  -6.897  -8.465  1.00  0.41           C  
ATOM    889  O   TRP H 118      -1.647  -4.730 -10.482  1.00  0.41           O  
ATOM    890  CG  TRP H 118      -0.415  -7.899  -7.357  1.00  0.41           C  
ATOM    891  CD1 TRP H 118      -1.127  -9.047  -7.301  1.00  0.41           C  
ATOM    892  CD2 TRP H 118       0.274  -7.797  -6.078  1.00  0.41           C  
ATOM    893  CE2 TRP H 118      -0.102  -8.907  -5.270  1.00  0.41           C  
ATOM    894  CE3 TRP H 118       1.152  -6.849  -5.510  1.00  0.41           C  
ATOM    895  NE1 TRP H 118      -0.941  -9.649  -6.074  1.00  0.41           N  
ATOM    896  CH2 TRP H 118       1.213  -8.086  -3.406  1.00  0.41           C  
ATOM    897  CZ2 TRP H 118       0.346  -9.043  -3.951  1.00  0.41           C  
ATOM    898  CZ3 TRP H 118       1.617  -6.992  -4.188  1.00  0.41           C  
ATOM    899  N   GLY H 119      -0.836  -3.644  -8.682  1.00  0.32           N  
ATOM    900  CA  GLY H 119      -0.239  -2.559  -9.449  1.00  0.32           C  
ATOM    901  C   GLY H 119       1.155  -2.925  -9.964  1.00  0.32           C  
ATOM    902  O   GLY H 119       1.581  -4.082  -9.911  1.00  0.32           O  
ATOM    903  N   GLN H 120       1.857  -1.940 -10.515  1.00  0.35           N  
ATOM    904  CA  GLN H 120       3.199  -2.125 -11.086  1.00  0.35           C  
ATOM    905  C   GLN H 120       4.310  -1.907 -10.047  1.00  0.35           C  
ATOM    906  CB  GLN H 120       3.373  -1.194 -12.298  1.00  0.35           C  
ATOM    907  O   GLN H 120       5.400  -2.472 -10.177  1.00  0.35           O  
ATOM    908  CG  GLN H 120       2.282  -1.368 -13.371  1.00  0.35           C  
ATOM    909  CD  GLN H 120       2.131  -2.816 -13.831  1.00  0.35           C  
ATOM    910  NE2 GLN H 120       1.059  -3.493 -13.483  1.00  0.35           N  
ATOM    911  OE1 GLN H 120       2.982  -3.370 -14.505  1.00  0.35           O  
ATOM    912  N   GLY H 121       4.001  -1.153  -8.990  1.00  0.30           N  
ATOM    913  CA  GLY H 121       4.885  -0.841  -7.875  1.00  0.30           C  
ATOM    914  C   GLY H 121       5.624   0.487  -8.056  1.00  0.30           C  
ATOM    915  O   GLY H 121       6.415   0.655  -8.982  1.00  0.30           O  
ATOM    916  N   THR H 122       5.420   1.430  -7.133  1.00  0.28           N  
ATOM    917  CA  THR H 122       6.144   2.713  -7.107  1.00  0.28           C  
ATOM    918  C   THR H 122       7.412   2.618  -6.257  1.00  0.28           C  
ATOM    919  CB  THR H 122       5.232   3.869  -6.656  1.00  0.28           C  
ATOM    920  O   THR H 122       7.390   2.076  -5.154  1.00  0.28           O  
ATOM    921  CG2 THR H 122       4.705   3.773  -5.222  1.00  0.28           C  
ATOM    922  OG1 THR H 122       5.923   5.095  -6.740  1.00  0.28           O  
ATOM    923  N   LEU H 123       8.527   3.185  -6.727  1.00  0.26           N  
ATOM    924  CA  LEU H 123       9.757   3.282  -5.935  1.00  0.26           C  
ATOM    925  C   LEU H 123       9.611   4.302  -4.801  1.00  0.26           C  
ATOM    926  CB  LEU H 123      10.949   3.596  -6.860  1.00  0.26           C  
ATOM    927  O   LEU H 123       9.045   5.380  -4.986  1.00  0.26           O  
ATOM    928  CG  LEU H 123      12.316   3.708  -6.153  1.00  0.26           C  
ATOM    929  CD1 LEU H 123      12.743   2.391  -5.498  1.00  0.26           C  
ATOM    930  CD2 LEU H 123      13.387   4.097  -7.171  1.00  0.26           C  
ATOM    931  N   VAL H 124      10.157   3.960  -3.638  1.00  0.16           N  
ATOM    932  CA  VAL H 124      10.359   4.857  -2.500  1.00  0.16           C  
ATOM    933  C   VAL H 124      11.804   4.707  -2.044  1.00  0.16           C  
ATOM    934  CB  VAL H 124       9.378   4.521  -1.366  1.00  0.16           C  
ATOM    935  O   VAL H 124      12.247   3.595  -1.746  1.00  0.16           O  
ATOM    936  CG1 VAL H 124       9.640   5.342  -0.097  1.00  0.16           C  
ATOM    937  CG2 VAL H 124       7.922   4.739  -1.799  1.00  0.16           C  
ATOM    938  N   THR H 125      12.530   5.819  -1.979  1.00  0.18           N  
ATOM    939  CA  THR H 125      13.940   5.856  -1.575  1.00  0.18           C  
ATOM    940  C   THR H 125      14.121   6.846  -0.437  1.00  0.18           C  
ATOM    941  CB  THR H 125      14.847   6.193  -2.768  1.00  0.18           C  
ATOM    942  O   THR H 125      13.761   8.016  -0.562  1.00  0.18           O  
ATOM    943  CG2 THR H 125      16.329   6.254  -2.397  1.00  0.18           C  
ATOM    944  OG1 THR H 125      14.712   5.198  -3.759  1.00  0.18           O  
ATOM    945  N   VAL H 126      14.673   6.368   0.679  1.00  0.17           N  
ATOM    946  CA  VAL H 126      14.898   7.175   1.880  1.00  0.17           C  
ATOM    947  C   VAL H 126      16.397   7.297   2.128  1.00  0.17           C  
ATOM    948  CB  VAL H 126      14.146   6.613   3.101  1.00  0.17           C  
ATOM    949  O   VAL H 126      17.025   6.368   2.636  1.00  0.17           O  
ATOM    950  CG1 VAL H 126      14.247   7.585   4.286  1.00  0.17           C  
ATOM    951  CG2 VAL H 126      12.662   6.349   2.811  1.00  0.17           C  
ATOM    952  N   SER H 127      16.973   8.436   1.755  1.00  0.31           N  
ATOM    953  CA  SER H 127      18.412   8.705   1.846  1.00  0.31           C  
ATOM    954  C   SER H 127      18.671  10.112   2.356  1.00  0.31           C  
ATOM    955  CB  SER H 127      19.102   8.514   0.485  1.00  0.31           C  
ATOM    956  O   SER H 127      17.779  10.958   2.349  1.00  0.31           O  
ATOM    957  OG  SER H 127      18.811   9.563  -0.419  1.00  0.31           O  
ATOM    958  N   SER H 128      19.909  10.370   2.778  1.00  0.99           N  
ATOM    959  CA  SER H 128      20.428  11.740   2.783  1.00  0.99           C  
ATOM    960  C   SER H 128      20.385  12.339   1.375  1.00  0.99           C  
ATOM    961  CB  SER H 128      21.844  11.769   3.340  1.00  0.99           C  
ATOM    962  O   SER H 128      20.445  11.547   0.404  1.00  0.99           O  
ATOM    963  OG  SER H 128      21.822  11.247   4.655  1.00  0.99           O  
ATOM    964  OXT SER H 128      20.223  13.576   1.322  1.00  0.99           O  
TER     965      SER H 128                                                       
END   
