# Supplementary material for: Characterising nanobody developability to improve therapeutic design using the Therapeutic Nanobody Profiler
Source: Commun Biol. 2026 Jan 31;9:344. doi: 10.1038/s42003-026-09594-y (PMC12963540; doi:10.1038/s42003-026-09594-y)
Supplement: Supplementary file 2 — Supplementary data [file 42003_2026_9594_MOESM2_ESM.zip › paper_data/vhh_clinical_set_models/seq3_NanoBodyBuilder2_Model.pdb]

ATOM      1  N   GLU H   1     -12.015  -5.150 -15.630  1.00  0.47           N  
ATOM      2  CA  GLU H   1     -10.598  -5.570 -15.592  1.00  0.47           C  
ATOM      3  C   GLU H   1      -9.905  -4.809 -14.470  1.00  0.47           C  
ATOM      4  CB  GLU H   1      -9.975  -5.309 -16.960  1.00  0.47           C  
ATOM      5  O   GLU H   1     -10.248  -3.653 -14.266  1.00  0.47           O  
ATOM      6  CG  GLU H   1      -8.502  -5.711 -17.049  1.00  0.47           C  
ATOM      7  CD  GLU H   1      -7.977  -5.445 -18.461  1.00  0.47           C  
ATOM      8  OE1 GLU H   1      -8.734  -5.751 -19.408  1.00  0.47           O  
ATOM      9  OE2 GLU H   1      -6.858  -4.904 -18.557  1.00  0.47           O  
ATOM     10  N   VAL H   2      -9.049  -5.447 -13.669  1.00  0.32           N  
ATOM     11  CA  VAL H   2      -8.625  -4.894 -12.365  1.00  0.32           C  
ATOM     12  C   VAL H   2      -7.410  -3.965 -12.500  1.00  0.32           C  
ATOM     13  CB  VAL H   2      -8.421  -6.008 -11.314  1.00  0.32           C  
ATOM     14  O   VAL H   2      -6.286  -4.328 -12.162  1.00  0.32           O  
ATOM     15  CG1 VAL H   2      -8.273  -5.420  -9.903  1.00  0.32           C  
ATOM     16  CG2 VAL H   2      -9.622  -6.967 -11.260  1.00  0.32           C  
ATOM     17  N   GLN H   3      -7.636  -2.754 -13.009  1.00  0.22           N  
ATOM     18  CA  GLN H   3      -6.598  -1.732 -13.156  1.00  0.22           C  
ATOM     19  C   GLN H   3      -6.254  -1.078 -11.804  1.00  0.22           C  
ATOM     20  CB  GLN H   3      -7.060  -0.713 -14.212  1.00  0.22           C  
ATOM     21  O   GLN H   3      -7.143  -0.629 -11.074  1.00  0.22           O  
ATOM     22  CG  GLN H   3      -6.091   0.463 -14.419  1.00  0.22           C  
ATOM     23  CD  GLN H   3      -6.569   1.449 -15.486  1.00  0.22           C  
ATOM     24  NE2 GLN H   3      -5.670   2.172 -16.115  1.00  0.22           N  
ATOM     25  OE1 GLN H   3      -7.750   1.621 -15.752  1.00  0.22           O  
ATOM     26  N   LEU H   4      -4.954  -0.972 -11.513  1.00  0.23           N  
ATOM     27  CA  LEU H   4      -4.364  -0.283 -10.361  1.00  0.23           C  
ATOM     28  C   LEU H   4      -3.131   0.508 -10.830  1.00  0.23           C  
ATOM     29  CB  LEU H   4      -3.960  -1.317  -9.288  1.00  0.23           C  
ATOM     30  O   LEU H   4      -2.316  -0.036 -11.575  1.00  0.23           O  
ATOM     31  CG  LEU H   4      -5.106  -2.098  -8.618  1.00  0.23           C  
ATOM     32  CD1 LEU H   4      -4.532  -3.167  -7.685  1.00  0.23           C  
ATOM     33  CD2 LEU H   4      -6.007  -1.190  -7.781  1.00  0.23           C  
ATOM     34  N   VAL H   5      -2.999   1.776 -10.423  1.00  0.17           N  
ATOM     35  CA  VAL H   5      -1.886   2.659 -10.831  1.00  0.17           C  
ATOM     36  C   VAL H   5      -1.407   3.516  -9.658  1.00  0.17           C  
ATOM     37  CB  VAL H   5      -2.278   3.558 -12.028  1.00  0.17           C  
ATOM     38  O   VAL H   5      -2.126   4.407  -9.204  1.00  0.17           O  
ATOM     39  CG1 VAL H   5      -1.095   4.417 -12.496  1.00  0.17           C  
ATOM     40  CG2 VAL H   5      -2.770   2.756 -13.243  1.00  0.17           C  
ATOM     41  N   GLU H   6      -0.202   3.240  -9.162  1.00  0.14           N  
ATOM     42  CA  GLU H   6       0.476   3.975  -8.092  1.00  0.14           C  
ATOM     43  C   GLU H   6       1.108   5.302  -8.547  1.00  0.14           C  
ATOM     44  CB  GLU H   6       1.569   3.112  -7.433  1.00  0.14           C  
ATOM     45  O   GLU H   6       1.437   5.516  -9.711  1.00  0.14           O  
ATOM     46  CG  GLU H   6       1.073   1.798  -6.816  1.00  0.14           C  
ATOM     47  CD  GLU H   6       1.015   0.613  -7.791  1.00  0.14           C  
ATOM     48  OE1 GLU H   6       1.076   0.813  -9.027  1.00  0.14           O  
ATOM     49  OE2 GLU H   6       0.935  -0.531  -7.295  1.00  0.14           O  
ATOM     50  N   SER H   7       1.315   6.197  -7.582  1.00  0.19           N  
ATOM     51  CA  SER H   7       1.939   7.513  -7.735  1.00  0.19           C  
ATOM     52  C   SER H   7       2.342   8.065  -6.358  1.00  0.19           C  
ATOM     53  CB  SER H   7       0.945   8.460  -8.421  1.00  0.19           C  
ATOM     54  O   SER H   7       1.978   7.494  -5.324  1.00  0.19           O  
ATOM     55  OG  SER H   7      -0.171   8.692  -7.584  1.00  0.19           O  
ATOM     56  N   GLY H   8       3.064   9.189  -6.320  1.00  0.22           N  
ATOM     57  CA  GLY H   8       3.395   9.903  -5.075  1.00  0.22           C  
ATOM     58  C   GLY H   8       4.633   9.396  -4.323  1.00  0.22           C  
ATOM     59  O   GLY H   8       4.851   9.803  -3.180  1.00  0.22           O  
ATOM     60  N   GLY H   9       5.429   8.516  -4.940  1.00  0.33           N  
ATOM     61  CA  GLY H   9       6.789   8.205  -4.491  1.00  0.33           C  
ATOM     62  C   GLY H   9       7.813   9.276  -4.897  1.00  0.33           C  
ATOM     63  O   GLY H   9       7.458  10.312  -5.458  1.00  0.33           O  
ATOM     64  N   GLY H  11       9.091   9.030  -4.605  1.00  0.35           N  
ATOM     65  CA  GLY H  11      10.185   9.976  -4.845  1.00  0.35           C  
ATOM     66  C   GLY H  11      11.392   9.750  -3.930  1.00  0.35           C  
ATOM     67  O   GLY H  11      11.466   8.746  -3.220  1.00  0.35           O  
ATOM     68  N   VAL H  12      12.337  10.693  -3.955  1.00  0.37           N  
ATOM     69  CA  VAL H  12      13.468  10.765  -3.012  1.00  0.37           C  
ATOM     70  C   VAL H  12      13.090  11.659  -1.826  1.00  0.37           C  
ATOM     71  CB  VAL H  12      14.752  11.284  -3.694  1.00  0.37           C  
ATOM     72  O   VAL H  12      12.473  12.704  -2.025  1.00  0.37           O  
ATOM     73  CG1 VAL H  12      15.952  11.283  -2.737  1.00  0.37           C  
ATOM     74  CG2 VAL H  12      15.135  10.435  -4.916  1.00  0.37           C  
ATOM     75  N   VAL H  13      13.468  11.279  -0.604  1.00  0.40           N  
ATOM     76  CA  VAL H  13      13.234  12.071   0.616  1.00  0.40           C  
ATOM     77  C   VAL H  13      14.320  11.803   1.667  1.00  0.40           C  
ATOM     78  CB  VAL H  13      11.809  11.804   1.147  1.00  0.40           C  
ATOM     79  O   VAL H  13      14.853  10.698   1.737  1.00  0.40           O  
ATOM     80  CG1 VAL H  13      11.629  10.387   1.703  1.00  0.40           C  
ATOM     81  CG2 VAL H  13      11.387  12.801   2.230  1.00  0.40           C  
ATOM     82  N   GLN H  14      14.654  12.798   2.493  1.00  0.37           N  
ATOM     83  CA  GLN H  14      15.603  12.616   3.599  1.00  0.37           C  
ATOM     84  C   GLN H  14      14.969  11.924   4.828  1.00  0.37           C  
ATOM     85  CB  GLN H  14      16.295  13.946   3.944  1.00  0.37           C  
ATOM     86  O   GLN H  14      13.752  12.032   5.028  1.00  0.37           O  
ATOM     87  CG  GLN H  14      17.289  14.365   2.842  1.00  0.37           C  
ATOM     88  CD  GLN H  14      18.200  15.514   3.261  1.00  0.37           C  
ATOM     89  NE2 GLN H  14      19.446  15.526   2.845  1.00  0.37           N  
ATOM     90  OE1 GLN H  14      17.804  16.427   3.969  1.00  0.37           O  
ATOM     91  N   PRO H  15      15.756  11.213   5.667  1.00  0.36           N  
ATOM     92  CA  PRO H  15      15.264  10.553   6.877  1.00  0.36           C  
ATOM     93  C   PRO H  15      14.500  11.493   7.817  1.00  0.36           C  
ATOM     94  CB  PRO H  15      16.496   9.957   7.565  1.00  0.36           C  
ATOM     95  O   PRO H  15      14.842  12.662   7.973  1.00  0.36           O  
ATOM     96  CG  PRO H  15      17.456   9.711   6.405  1.00  0.36           C  
ATOM     97  CD  PRO H  15      17.162  10.881   5.470  1.00  0.36           C  
ATOM     98  N   GLY H  16      13.439  10.981   8.440  1.00  0.30           N  
ATOM     99  CA  GLY H  16      12.475  11.772   9.213  1.00  0.30           C  
ATOM    100  C   GLY H  16      11.434  12.503   8.354  1.00  0.30           C  
ATOM    101  O   GLY H  16      10.378  12.867   8.873  1.00  0.30           O  
ATOM    102  N   GLY H  17      11.683  12.662   7.049  1.00  0.32           N  
ATOM    103  CA  GLY H  17      10.745  13.226   6.082  1.00  0.32           C  
ATOM    104  C   GLY H  17       9.509  12.356   5.837  1.00  0.32           C  
ATOM    105  O   GLY H  17       9.322  11.300   6.449  1.00  0.32           O  
ATOM    106  N   SER H  18       8.633  12.829   4.947  1.00  0.34           N  
ATOM    107  CA  SER H  18       7.316  12.227   4.703  1.00  0.34           C  
ATOM    108  C   SER H  18       6.940  12.219   3.220  1.00  0.34           C  
ATOM    109  CB  SER H  18       6.230  12.957   5.506  1.00  0.34           C  
ATOM    110  O   SER H  18       7.323  13.122   2.479  1.00  0.34           O  
ATOM    111  OG  SER H  18       6.544  12.988   6.888  1.00  0.34           O  
ATOM    112  N   LEU H  19       6.156  11.222   2.804  1.00  0.27           N  
ATOM    113  CA  LEU H  19       5.599  11.064   1.451  1.00  0.27           C  
ATOM    114  C   LEU H  19       4.135  10.600   1.530  1.00  0.27           C  
ATOM    115  CB  LEU H  19       6.448  10.068   0.632  1.00  0.27           C  
ATOM    116  O   LEU H  19       3.671  10.163   2.586  1.00  0.27           O  
ATOM    117  CG  LEU H  19       7.865  10.546   0.256  1.00  0.27           C  
ATOM    118  CD1 LEU H  19       8.625   9.387  -0.388  1.00  0.27           C  
ATOM    119  CD2 LEU H  19       7.839  11.704  -0.741  1.00  0.27           C  
ATOM    120  N   ARG H  20       3.397  10.678   0.415  1.00  0.20           N  
ATOM    121  CA  ARG H  20       1.969  10.326   0.370  1.00  0.20           C  
ATOM    122  C   ARG H  20       1.602   9.587  -0.916  1.00  0.20           C  
ATOM    123  CB  ARG H  20       1.125  11.587   0.614  1.00  0.20           C  
ATOM    124  O   ARG H  20       1.155  10.190  -1.894  1.00  0.20           O  
ATOM    125  CG  ARG H  20      -0.336  11.202   0.872  1.00  0.20           C  
ATOM    126  CD  ARG H  20      -1.208  12.448   1.065  1.00  0.20           C  
ATOM    127  NE  ARG H  20      -2.615  12.082   1.316  1.00  0.20           N  
ATOM    128  NH1 ARG H  20      -3.144  11.396  -0.811  1.00  0.20           N  
ATOM    129  NH2 ARG H  20      -4.643  11.172   0.817  1.00  0.20           N  
ATOM    130  CZ  ARG H  20      -3.459  11.562   0.442  1.00  0.20           C  
ATOM    131  N   LEU H  21       1.766   8.266  -0.892  1.00  0.20           N  
ATOM    132  CA  LEU H  21       1.456   7.411  -2.035  1.00  0.20           C  
ATOM    133  C   LEU H  21      -0.043   7.454  -2.348  1.00  0.20           C  
ATOM    134  CB  LEU H  21       1.914   5.958  -1.811  1.00  0.20           C  
ATOM    135  O   LEU H  21      -0.875   7.510  -1.438  1.00  0.20           O  
ATOM    136  CG  LEU H  21       3.323   5.769  -1.225  1.00  0.20           C  
ATOM    137  CD1 LEU H  21       3.670   4.284  -1.236  1.00  0.20           C  
ATOM    138  CD2 LEU H  21       4.396   6.520  -2.014  1.00  0.20           C  
ATOM    139  N   SER H  22      -0.380   7.407  -3.634  1.00  0.20           N  
ATOM    140  CA  SER H  22      -1.757   7.440  -4.136  1.00  0.20           C  
ATOM    141  C   SER H  22      -1.917   6.432  -5.274  1.00  0.20           C  
ATOM    142  CB  SER H  22      -2.126   8.860  -4.590  1.00  0.20           C  
ATOM    143  O   SER H  22      -1.191   6.495  -6.261  1.00  0.20           O  
ATOM    144  OG  SER H  22      -1.944   9.794  -3.533  1.00  0.20           O  
ATOM    145  N   CYS H  23      -2.845   5.490  -5.127  1.00  0.18           N  
ATOM    146  CA  CYS H  23      -3.125   4.412  -6.072  1.00  0.18           C  
ATOM    147  C   CYS H  23      -4.556   4.548  -6.601  1.00  0.18           C  
ATOM    148  CB  CYS H  23      -2.861   3.070  -5.379  1.00  0.18           C  
ATOM    149  O   CYS H  23      -5.516   4.381  -5.846  1.00  0.18           O  
ATOM    150  SG  CYS H  23      -3.641   1.613  -6.126  1.00  0.18           S  
ATOM    151  N   ALA H  24      -4.694   4.875  -7.886  1.00  0.21           N  
ATOM    152  CA  ALA H  24      -5.982   4.950  -8.569  1.00  0.21           C  
ATOM    153  C   ALA H  24      -6.439   3.550  -9.013  1.00  0.21           C  
ATOM    154  CB  ALA H  24      -5.848   5.908  -9.759  1.00  0.21           C  
ATOM    155  O   ALA H  24      -5.656   2.805  -9.606  1.00  0.21           O  
ATOM    156  N   ALA H  25      -7.701   3.203  -8.748  1.00  0.26           N  
ATOM    157  CA  ALA H  25      -8.304   1.927  -9.130  1.00  0.26           C  
ATOM    158  C   ALA H  25      -9.409   2.089 -10.190  1.00  0.26           C  
ATOM    159  CB  ALA H  25      -8.803   1.223  -7.865  1.00  0.26           C  
ATOM    160  O   ALA H  25     -10.174   3.056 -10.193  1.00  0.26           O  
ATOM    161  N   SER H  26      -9.517   1.120 -11.098  1.00  0.34           N  
ATOM    162  CA  SER H  26     -10.404   1.197 -12.264  1.00  0.34           C  
ATOM    163  C   SER H  26     -10.838  -0.193 -12.741  1.00  0.34           C  
ATOM    164  CB  SER H  26      -9.684   2.004 -13.350  1.00  0.34           C  
ATOM    165  O   SER H  26     -10.162  -1.188 -12.495  1.00  0.34           O  
ATOM    166  OG  SER H  26     -10.263   1.842 -14.626  1.00  0.34           O  
ATOM    167  N   GLY H  27     -12.009  -0.269 -13.383  1.00  0.34           N  
ATOM    168  CA  GLY H  27     -12.549  -1.495 -13.982  1.00  0.34           C  
ATOM    169  C   GLY H  27     -12.999  -2.600 -13.006  1.00  0.34           C  
ATOM    170  O   GLY H  27     -13.256  -3.725 -13.451  1.00  0.34           O  
ATOM    171  N   PHE H  28     -13.144  -2.285 -11.712  1.00  0.39           N  
ATOM    172  CA  PHE H  28     -13.776  -3.124 -10.684  1.00  0.39           C  
ATOM    173  C   PHE H  28     -14.493  -2.272  -9.617  1.00  0.39           C  
ATOM    174  CB  PHE H  28     -12.746  -4.076 -10.051  1.00  0.39           C  
ATOM    175  O   PHE H  28     -14.245  -1.073  -9.496  1.00  0.39           O  
ATOM    176  CG  PHE H  28     -11.754  -3.449  -9.085  1.00  0.39           C  
ATOM    177  CD1 PHE H  28     -10.617  -2.784  -9.575  1.00  0.39           C  
ATOM    178  CD2 PHE H  28     -11.924  -3.589  -7.695  1.00  0.39           C  
ATOM    179  CE1 PHE H  28      -9.636  -2.305  -8.690  1.00  0.39           C  
ATOM    180  CE2 PHE H  28     -10.953  -3.096  -6.805  1.00  0.39           C  
ATOM    181  CZ  PHE H  28      -9.803  -2.460  -7.302  1.00  0.39           C  
ATOM    182  N   THR H  29     -15.392  -2.887  -8.838  1.00  0.41           N  
ATOM    183  CA  THR H  29     -16.177  -2.200  -7.787  1.00  0.41           C  
ATOM    184  C   THR H  29     -15.318  -1.959  -6.539  1.00  0.41           C  
ATOM    185  CB  THR H  29     -17.463  -2.983  -7.458  1.00  0.41           C  
ATOM    186  O   THR H  29     -15.373  -2.731  -5.583  1.00  0.41           O  
ATOM    187  CG2 THR H  29     -18.363  -2.282  -6.441  1.00  0.41           C  
ATOM    188  OG1 THR H  29     -18.247  -3.115  -8.622  1.00  0.41           O  
ATOM    189  N   PHE H  30     -14.481  -0.918  -6.568  1.00  0.43           N  
ATOM    190  CA  PHE H  30     -13.410  -0.657  -5.593  1.00  0.43           C  
ATOM    191  C   PHE H  30     -13.845  -0.781  -4.126  1.00  0.43           C  
ATOM    192  CB  PHE H  30     -12.831   0.736  -5.882  1.00  0.43           C  
ATOM    193  O   PHE H  30     -13.188  -1.465  -3.339  1.00  0.43           O  
ATOM    194  CG  PHE H  30     -11.791   1.228  -4.890  1.00  0.43           C  
ATOM    195  CD1 PHE H  30     -10.493   0.686  -4.896  1.00  0.43           C  
ATOM    196  CD2 PHE H  30     -12.104   2.267  -3.993  1.00  0.43           C  
ATOM    197  CE1 PHE H  30      -9.505   1.205  -4.040  1.00  0.43           C  
ATOM    198  CE2 PHE H  30     -11.111   2.800  -3.150  1.00  0.43           C  
ATOM    199  CZ  PHE H  30      -9.811   2.268  -3.173  1.00  0.43           C  
ATOM    200  N   ASN H  35     -14.980  -0.176  -3.774  1.00  0.41           N  
ATOM    201  CA  ASN H  35     -15.576  -0.182  -2.436  1.00  0.41           C  
ATOM    202  C   ASN H  35     -15.808  -1.585  -1.845  1.00  0.41           C  
ATOM    203  CB  ASN H  35     -16.902   0.604  -2.486  1.00  0.41           C  
ATOM    204  O   ASN H  35     -15.763  -1.725  -0.628  1.00  0.41           O  
ATOM    205  CG  ASN H  35     -17.764   0.277  -3.697  1.00  0.41           C  
ATOM    206  ND2 ASN H  35     -18.809  -0.498  -3.560  1.00  0.41           N  
ATOM    207  OD1 ASN H  35     -17.474   0.688  -4.806  1.00  0.41           O  
ATOM    208  N   ASN H  36     -16.039  -2.613  -2.668  1.00  0.53           N  
ATOM    209  CA  ASN H  36     -16.370  -3.963  -2.195  1.00  0.53           C  
ATOM    210  C   ASN H  36     -15.149  -4.851  -1.891  1.00  0.53           C  
ATOM    211  CB  ASN H  36     -17.335  -4.632  -3.191  1.00  0.53           C  
ATOM    212  O   ASN H  36     -15.334  -5.955  -1.387  1.00  0.53           O  
ATOM    213  CG  ASN H  36     -18.742  -4.057  -3.152  1.00  0.53           C  
ATOM    214  ND2 ASN H  36     -19.656  -4.643  -3.888  1.00  0.53           N  
ATOM    215  OD1 ASN H  36     -19.052  -3.092  -2.472  1.00  0.53           O  
ATOM    216  N   TYR H  37     -13.922  -4.387  -2.148  1.00  0.34           N  
ATOM    217  CA  TYR H  37     -12.693  -5.146  -1.883  1.00  0.34           C  
ATOM    218  C   TYR H  37     -11.872  -4.517  -0.759  1.00  0.34           C  
ATOM    219  CB  TYR H  37     -11.856  -5.268  -3.161  1.00  0.34           C  
ATOM    220  O   TYR H  37     -11.787  -3.289  -0.648  1.00  0.34           O  
ATOM    221  CG  TYR H  37     -12.546  -6.064  -4.249  1.00  0.34           C  
ATOM    222  CD1 TYR H  37     -13.471  -5.437  -5.103  1.00  0.34           C  
ATOM    223  CD2 TYR H  37     -12.289  -7.441  -4.385  1.00  0.34           C  
ATOM    224  CE1 TYR H  37     -14.141  -6.182  -6.090  1.00  0.34           C  
ATOM    225  CE2 TYR H  37     -12.946  -8.190  -5.379  1.00  0.34           C  
ATOM    226  OH  TYR H  37     -14.526  -8.268  -7.192  1.00  0.34           O  
ATOM    227  CZ  TYR H  37     -13.878  -7.560  -6.232  1.00  0.34           C  
ATOM    228  N   ALA H  38     -11.235  -5.350   0.064  1.00  0.36           N  
ATOM    229  CA  ALA H  38     -10.141  -4.897   0.914  1.00  0.36           C  
ATOM    230  C   ALA H  38      -8.891  -4.642   0.050  1.00  0.36           C  
ATOM    231  CB  ALA H  38      -9.907  -5.914   2.038  1.00  0.36           C  
ATOM    232  O   ALA H  38      -8.682  -5.295  -0.973  1.00  0.36           O  
ATOM    233  N   MET H  39      -8.066  -3.681   0.455  1.00  0.43           N  
ATOM    234  CA  MET H  39      -6.858  -3.279  -0.270  1.00  0.43           C  
ATOM    235  C   MET H  39      -5.628  -3.383   0.634  1.00  0.43           C  
ATOM    236  CB  MET H  39      -7.008  -1.853  -0.817  1.00  0.43           C  
ATOM    237  O   MET H  39      -5.731  -3.214   1.850  1.00  0.43           O  
ATOM    238  CG  MET H  39      -8.151  -1.663  -1.827  1.00  0.43           C  
ATOM    239  SD  MET H  39      -8.024  -2.575  -3.395  1.00  0.43           S  
ATOM    240  CE  MET H  39      -6.519  -1.864  -4.122  1.00  0.43           C  
ATOM    241  N   LYS H  40      -4.460  -3.622   0.037  1.00  0.45           N  
ATOM    242  CA  LYS H  40      -3.154  -3.692   0.703  1.00  0.45           C  
ATOM    243  C   LYS H  40      -2.133  -2.775   0.039  1.00  0.45           C  
ATOM    244  CB  LYS H  40      -2.645  -5.148   0.711  1.00  0.45           C  
ATOM    245  O   LYS H  40      -2.196  -2.546  -1.167  1.00  0.45           O  
ATOM    246  CG  LYS H  40      -3.224  -5.934   1.892  1.00  0.45           C  
ATOM    247  CD  LYS H  40      -2.776  -7.401   1.873  1.00  0.45           C  
ATOM    248  CE  LYS H  40      -3.319  -8.214   3.060  1.00  0.45           C  
ATOM    249  NZ  LYS H  40      -2.722  -7.808   4.353  1.00  0.45           N  
ATOM    250  N   TRP H  41      -1.161  -2.323   0.827  1.00  0.25           N  
ATOM    251  CA  TRP H  41       0.140  -1.869   0.335  1.00  0.25           C  
ATOM    252  C   TRP H  41       1.199  -2.930   0.653  1.00  0.25           C  
ATOM    253  CB  TRP H  41       0.515  -0.500   0.911  1.00  0.25           C  
ATOM    254  O   TRP H  41       1.175  -3.557   1.718  1.00  0.25           O  
ATOM    255  CG  TRP H  41      -0.314   0.646   0.411  1.00  0.25           C  
ATOM    256  CD1 TRP H  41      -1.366   1.178   1.062  1.00  0.25           C  
ATOM    257  CD2 TRP H  41      -0.174   1.433  -0.817  1.00  0.25           C  
ATOM    258  CE2 TRP H  41      -1.198   2.430  -0.835  1.00  0.25           C  
ATOM    259  CE3 TRP H  41       0.739   1.438  -1.894  1.00  0.25           C  
ATOM    260  NE1 TRP H  41      -1.905   2.217   0.331  1.00  0.25           N  
ATOM    261  CH2 TRP H  41      -0.379   3.357  -2.916  1.00  0.25           C  
ATOM    262  CZ2 TRP H  41      -1.308   3.381  -1.863  1.00  0.25           C  
ATOM    263  CZ3 TRP H  41       0.638   2.385  -2.931  1.00  0.25           C  
ATOM    264  N   VAL H  42       2.126  -3.127  -0.278  1.00  0.21           N  
ATOM    265  CA  VAL H  42       3.209  -4.119  -0.233  1.00  0.21           C  
ATOM    266  C   VAL H  42       4.458  -3.466  -0.827  1.00  0.21           C  
ATOM    267  CB  VAL H  42       2.819  -5.392  -1.019  1.00  0.21           C  
ATOM    268  O   VAL H  42       4.338  -2.687  -1.769  1.00  0.21           O  
ATOM    269  CG1 VAL H  42       3.879  -6.490  -0.902  1.00  0.21           C  
ATOM    270  CG2 VAL H  42       1.486  -6.003  -0.551  1.00  0.21           C  
ATOM    271  N   ARG H  43       5.653  -3.743  -0.301  1.00  0.22           N  
ATOM    272  CA  ARG H  43       6.899  -3.113  -0.757  1.00  0.22           C  
ATOM    273  C   ARG H  43       8.031  -4.108  -0.962  1.00  0.22           C  
ATOM    274  CB  ARG H  43       7.286  -1.956   0.180  1.00  0.22           C  
ATOM    275  O   ARG H  43       8.102  -5.122  -0.277  1.00  0.22           O  
ATOM    276  CG  ARG H  43       7.887  -2.411   1.522  1.00  0.22           C  
ATOM    277  CD  ARG H  43       8.167  -1.194   2.406  1.00  0.22           C  
ATOM    278  NE  ARG H  43       8.642  -1.578   3.744  1.00  0.22           N  
ATOM    279  NH1 ARG H  43       8.604   0.506   4.701  1.00  0.22           N  
ATOM    280  NH2 ARG H  43       9.230  -1.232   5.908  1.00  0.22           N  
ATOM    281  CZ  ARG H  43       8.818  -0.771   4.771  1.00  0.22           C  
ATOM    282  N   GLN H  44       8.957  -3.785  -1.855  1.00  0.20           N  
ATOM    283  CA  GLN H  44      10.177  -4.557  -2.075  1.00  0.20           C  
ATOM    284  C   GLN H  44      11.395  -3.630  -2.049  1.00  0.20           C  
ATOM    285  CB  GLN H  44      10.033  -5.361  -3.374  1.00  0.20           C  
ATOM    286  O   GLN H  44      11.604  -2.830  -2.962  1.00  0.20           O  
ATOM    287  CG  GLN H  44      11.211  -6.320  -3.600  1.00  0.20           C  
ATOM    288  CD  GLN H  44      10.867  -7.469  -4.547  1.00  0.20           C  
ATOM    289  NE2 GLN H  44      11.646  -8.525  -4.554  1.00  0.20           N  
ATOM    290  OE1 GLN H  44       9.896  -7.459  -5.284  1.00  0.20           O  
ATOM    291  N   ALA H  45      12.168  -3.700  -0.963  1.00  0.22           N  
ATOM    292  CA  ALA H  45      13.472  -3.040  -0.876  1.00  0.22           C  
ATOM    293  C   ALA H  45      14.529  -3.837  -1.665  1.00  0.22           C  
ATOM    294  CB  ALA H  45      13.872  -2.873   0.594  1.00  0.22           C  
ATOM    295  O   ALA H  45      14.323  -5.033  -1.897  1.00  0.22           O  
ATOM    296  N   PRO H  46      15.674  -3.236  -2.039  1.00  0.34           N  
ATOM    297  CA  PRO H  46      16.750  -3.950  -2.724  1.00  0.34           C  
ATOM    298  C   PRO H  46      17.150  -5.237  -1.983  1.00  0.34           C  
ATOM    299  CB  PRO H  46      17.904  -2.947  -2.829  1.00  0.34           C  
ATOM    300  O   PRO H  46      17.445  -5.211  -0.790  1.00  0.34           O  
ATOM    301  CG  PRO H  46      17.190  -1.595  -2.838  1.00  0.34           C  
ATOM    302  CD  PRO H  46      16.019  -1.828  -1.887  1.00  0.34           C  
ATOM    303  N   GLY H  47      17.106  -6.375  -2.681  1.00  0.26           N  
ATOM    304  CA  GLY H  47      17.421  -7.698  -2.125  1.00  0.26           C  
ATOM    305  C   GLY H  47      16.368  -8.327  -1.193  1.00  0.26           C  
ATOM    306  O   GLY H  47      16.494  -9.509  -0.879  1.00  0.26           O  
ATOM    307  N   LYS H  48      15.316  -7.607  -0.767  1.00  0.44           N  
ATOM    308  CA  LYS H  48      14.160  -8.221  -0.078  1.00  0.44           C  
ATOM    309  C   LYS H  48      13.271  -8.979  -1.076  1.00  0.44           C  
ATOM    310  CB  LYS H  48      13.287  -7.174   0.654  1.00  0.44           C  
ATOM    311  O   LYS H  48      13.284  -8.711  -2.278  1.00  0.44           O  
ATOM    312  CG  LYS H  48      13.880  -6.483   1.895  1.00  0.44           C  
ATOM    313  CD  LYS H  48      12.805  -5.574   2.544  1.00  0.44           C  
ATOM    314  CE  LYS H  48      13.370  -4.647   3.638  1.00  0.44           C  
ATOM    315  NZ  LYS H  48      12.435  -3.535   3.975  1.00  0.44           N  
ATOM    316  N   GLY H  49      12.419  -9.860  -0.549  1.00  0.29           N  
ATOM    317  CA  GLY H  49      11.153 -10.223  -1.197  1.00  0.29           C  
ATOM    318  C   GLY H  49      10.078  -9.140  -0.983  1.00  0.29           C  
ATOM    319  O   GLY H  49      10.377  -8.025  -0.554  1.00  0.29           O  
ATOM    320  N   LEU H  50       8.814  -9.472  -1.251  1.00  0.33           N  
ATOM    321  CA  LEU H  50       7.671  -8.581  -1.015  1.00  0.33           C  
ATOM    322  C   LEU H  50       7.260  -8.550   0.474  1.00  0.33           C  
ATOM    323  CB  LEU H  50       6.513  -9.011  -1.937  1.00  0.33           C  
ATOM    324  O   LEU H  50       6.627  -9.472   0.983  1.00  0.33           O  
ATOM    325  CG  LEU H  50       6.728  -8.598  -3.407  1.00  0.33           C  
ATOM    326  CD1 LEU H  50       5.843  -9.436  -4.329  1.00  0.33           C  
ATOM    327  CD2 LEU H  50       6.386  -7.124  -3.641  1.00  0.33           C  
ATOM    328  N   GLU H  51       7.603  -7.464   1.168  1.00  0.23           N  
ATOM    329  CA  GLU H  51       7.160  -7.125   2.527  1.00  0.23           C  
ATOM    330  C   GLU H  51       5.753  -6.502   2.473  1.00  0.23           C  
ATOM    331  CB  GLU H  51       8.198  -6.156   3.147  1.00  0.23           C  
ATOM    332  O   GLU H  51       5.576  -5.407   1.937  1.00  0.23           O  
ATOM    333  CG  GLU H  51       7.871  -5.608   4.555  1.00  0.23           C  
ATOM    334  CD  GLU H  51       8.841  -4.505   5.038  1.00  0.23           C  
ATOM    335  OE1 GLU H  51       9.786  -4.120   4.303  1.00  0.23           O  
ATOM    336  OE2 GLU H  51       8.638  -3.922   6.131  1.00  0.23           O  
ATOM    337  N   TRP H  52       4.730  -7.160   3.027  1.00  0.13           N  
ATOM    338  CA  TRP H  52       3.428  -6.509   3.230  1.00  0.13           C  
ATOM    339  C   TRP H  52       3.549  -5.360   4.252  1.00  0.13           C  
ATOM    340  CB  TRP H  52       2.350  -7.538   3.601  1.00  0.13           C  
ATOM    341  O   TRP H  52       4.215  -5.505   5.273  1.00  0.13           O  
ATOM    342  CG  TRP H  52       1.168  -6.939   4.295  1.00  0.13           C  
ATOM    343  CD1 TRP H  52       0.218  -6.166   3.720  1.00  0.13           C  
ATOM    344  CD2 TRP H  52       0.940  -6.862   5.735  1.00  0.13           C  
ATOM    345  CE2 TRP H  52      -0.144  -5.968   5.966  1.00  0.13           C  
ATOM    346  CE3 TRP H  52       1.582  -7.406   6.868  1.00  0.13           C  
ATOM    347  NE1 TRP H  52      -0.583  -5.622   4.705  1.00  0.13           N  
ATOM    348  CH2 TRP H  52       0.097  -6.179   8.366  1.00  0.13           C  
ATOM    349  CZ2 TRP H  52      -0.540  -5.600   7.257  1.00  0.13           C  
ATOM    350  CZ3 TRP H  52       1.155  -7.083   8.171  1.00  0.13           C  
ATOM    351  N   VAL H  53       2.914  -4.217   3.960  1.00  0.17           N  
ATOM    352  CA  VAL H  53       3.079  -2.955   4.706  1.00  0.17           C  
ATOM    353  C   VAL H  53       1.848  -2.607   5.545  1.00  0.17           C  
ATOM    354  CB  VAL H  53       3.406  -1.803   3.727  1.00  0.17           C  
ATOM    355  O   VAL H  53       1.970  -2.274   6.722  1.00  0.17           O  
ATOM    356  CG1 VAL H  53       3.581  -0.445   4.412  1.00  0.17           C  
ATOM    357  CG2 VAL H  53       4.695  -2.073   2.947  1.00  0.17           C  
ATOM    358  N   SER H  54       0.658  -2.630   4.940  1.00  0.27           N  
ATOM    359  CA  SER H  54      -0.599  -2.204   5.574  1.00  0.27           C  
ATOM    360  C   SER H  54      -1.821  -2.670   4.774  1.00  0.27           C  
ATOM    361  CB  SER H  54      -0.579  -0.675   5.725  1.00  0.27           C  
ATOM    362  O   SER H  54      -1.681  -3.005   3.593  1.00  0.27           O  
ATOM    363  OG  SER H  54      -1.780  -0.170   6.255  1.00  0.27           O  
ATOM    364  N   SER H  55      -3.004  -2.727   5.391  1.00  0.22           N  
ATOM    365  CA  SER H  55      -4.272  -3.072   4.728  1.00  0.22           C  
ATOM    366  C   SER H  55      -5.446  -2.242   5.234  1.00  0.22           C  
ATOM    367  CB  SER H  55      -4.662  -4.551   4.857  1.00  0.22           C  
ATOM    368  O   SER H  55      -5.411  -1.668   6.322  1.00  0.22           O  
ATOM    369  OG  SER H  55      -3.567  -5.355   5.219  1.00  0.22           O  
ATOM    370  N   ILE H  56      -6.498  -2.183   4.418  1.00  0.32           N  
ATOM    371  CA  ILE H  56      -7.725  -1.439   4.688  1.00  0.32           C  
ATOM    372  C   ILE H  56      -8.944  -2.190   4.149  1.00  0.32           C  
ATOM    373  CB  ILE H  56      -7.609   0.001   4.145  1.00  0.32           C  
ATOM    374  O   ILE H  56      -8.976  -2.637   3.000  1.00  0.32           O  
ATOM    375  CG1 ILE H  56      -8.848   0.831   4.523  1.00  0.32           C  
ATOM    376  CG2 ILE H  56      -7.390   0.067   2.622  1.00  0.32           C  
ATOM    377  CD1 ILE H  56      -8.597   2.344   4.473  1.00  0.32           C  
ATOM    378  N   THR H  57      -9.965  -2.319   4.990  1.00  0.44           N  
ATOM    379  CA  THR H  57     -11.249  -2.945   4.640  1.00  0.44           C  
ATOM    380  C   THR H  57     -12.068  -2.136   3.627  1.00  0.44           C  
ATOM    381  CB  THR H  57     -12.081  -3.226   5.901  1.00  0.44           C  
ATOM    382  O   THR H  57     -11.750  -0.994   3.286  1.00  0.44           O  
ATOM    383  CG2 THR H  57     -11.510  -4.412   6.667  1.00  0.44           C  
ATOM    384  OG1 THR H  57     -12.147  -2.089   6.734  1.00  0.44           O  
ATOM    385  N   THR H  58     -13.141  -2.753   3.130  1.00  0.69           N  
ATOM    386  CA  THR H  58     -14.103  -2.244   2.134  1.00  0.69           C  
ATOM    387  C   THR H  58     -14.584  -0.815   2.428  1.00  0.69           C  
ATOM    388  CB  THR H  58     -15.298  -3.221   2.086  1.00  0.69           C  
ATOM    389  O   THR H  58     -14.290   0.121   1.682  1.00  0.69           O  
ATOM    390  CG2 THR H  58     -14.882  -4.604   1.589  1.00  0.69           C  
ATOM    391  OG1 THR H  58     -15.826  -3.425   3.381  1.00  0.69           O  
ATOM    392  N   GLY H  59     -15.246  -0.626   3.573  1.00  0.86           N  
ATOM    393  CA  GLY H  59     -15.702   0.669   4.092  1.00  0.86           C  
ATOM    394  C   GLY H  59     -14.632   1.476   4.835  1.00  0.86           C  
ATOM    395  O   GLY H  59     -14.957   2.476   5.462  1.00  0.86           O  
ATOM    396  N   GLY H  62     -13.370   1.039   4.817  1.00  0.68           N  
ATOM    397  CA  GLY H  62     -12.235   1.751   5.408  1.00  0.68           C  
ATOM    398  C   GLY H  62     -12.060   1.653   6.929  1.00  0.68           C  
ATOM    399  O   GLY H  62     -10.990   2.006   7.409  1.00  0.68           O  
ATOM    400  N   GLY H  63     -13.063   1.174   7.675  1.00  0.40           N  
ATOM    401  CA  GLY H  63     -13.081   1.211   9.145  1.00  0.40           C  
ATOM    402  C   GLY H  63     -11.940   0.440   9.816  1.00  0.40           C  
ATOM    403  O   GLY H  63     -11.154   1.022  10.561  1.00  0.40           O  
ATOM    404  N   SER H  64     -11.820  -0.863   9.549  1.00  0.32           N  
ATOM    405  CA  SER H  64     -10.658  -1.635  10.001  1.00  0.32           C  
ATOM    406  C   SER H  64      -9.470  -1.363   9.076  1.00  0.32           C  
ATOM    407  CB  SER H  64     -10.952  -3.137  10.062  1.00  0.32           C  
ATOM    408  O   SER H  64      -9.575  -1.554   7.856  1.00  0.32           O  
ATOM    409  OG  SER H  64     -12.157  -3.390  10.757  1.00  0.32           O  
ATOM    410  N   THR H  65      -8.353  -0.952   9.678  1.00  0.19           N  
ATOM    411  CA  THR H  65      -7.031  -0.821   9.052  1.00  0.19           C  
ATOM    412  C   THR H  65      -5.995  -1.556   9.890  1.00  0.19           C  
ATOM    413  CB  THR H  65      -6.582   0.639   8.857  1.00  0.19           C  
ATOM    414  O   THR H  65      -6.142  -1.679  11.107  1.00  0.19           O  
ATOM    415  CG2 THR H  65      -7.511   1.431   7.949  1.00  0.19           C  
ATOM    416  OG1 THR H  65      -6.491   1.357  10.065  1.00  0.19           O  
ATOM    417  N   ASP H  66      -4.944  -2.040   9.241  1.00  0.31           N  
ATOM    418  CA  ASP H  66      -3.892  -2.836   9.869  1.00  0.31           C  
ATOM    419  C   ASP H  66      -2.531  -2.544   9.214  1.00  0.31           C  
ATOM    420  CB  ASP H  66      -4.289  -4.320   9.846  1.00  0.31           C  
ATOM    421  O   ASP H  66      -2.447  -1.955   8.132  1.00  0.31           O  
ATOM    422  CG  ASP H  66      -4.603  -4.807   8.436  1.00  0.31           C  
ATOM    423  OD1 ASP H  66      -5.785  -5.012   8.091  1.00  0.31           O  
ATOM    424  OD2 ASP H  66      -3.626  -4.969   7.675  1.00  0.31           O  
ATOM    425  N   TYR H  67      -1.445  -2.872   9.917  1.00  0.21           N  
ATOM    426  CA  TYR H  67      -0.094  -2.373   9.635  1.00  0.21           C  
ATOM    427  C   TYR H  67       0.967  -3.379  10.086  1.00  0.21           C  
ATOM    428  CB  TYR H  67       0.139  -1.051  10.388  1.00  0.21           C  
ATOM    429  O   TYR H  67       0.829  -3.982  11.153  1.00  0.21           O  
ATOM    430  CG  TYR H  67      -0.806   0.086  10.056  1.00  0.21           C  
ATOM    431  CD1 TYR H  67      -0.467   1.010   9.052  1.00  0.21           C  
ATOM    432  CD2 TYR H  67      -2.021   0.222  10.758  1.00  0.21           C  
ATOM    433  CE1 TYR H  67      -1.351   2.058   8.736  1.00  0.21           C  
ATOM    434  CE2 TYR H  67      -2.915   1.259  10.435  1.00  0.21           C  
ATOM    435  OH  TYR H  67      -3.440   3.186   9.115  1.00  0.21           O  
ATOM    436  CZ  TYR H  67      -2.578   2.184   9.426  1.00  0.21           C  
ATOM    437  N   ALA H  68       2.047  -3.513   9.319  1.00  0.22           N  
ATOM    438  CA  ALA H  68       3.237  -4.241   9.740  1.00  0.22           C  
ATOM    439  C   ALA H  68       4.003  -3.468  10.830  1.00  0.22           C  
ATOM    440  CB  ALA H  68       4.111  -4.508   8.510  1.00  0.22           C  
ATOM    441  O   ALA H  68       4.057  -2.237  10.828  1.00  0.22           O  
ATOM    442  N   ASP H  69       4.637  -4.180  11.758  1.00  0.26           N  
ATOM    443  CA  ASP H  69       5.383  -3.599  12.887  1.00  0.26           C  
ATOM    444  C   ASP H  69       6.628  -2.796  12.474  1.00  0.26           C  
ATOM    445  CB  ASP H  69       5.695  -4.695  13.922  1.00  0.26           C  
ATOM    446  O   ASP H  69       7.120  -1.980  13.249  1.00  0.26           O  
ATOM    447  CG  ASP H  69       4.408  -5.365  14.413  1.00  0.26           C  
ATOM    448  OD1 ASP H  69       3.970  -5.074  15.548  1.00  0.26           O  
ATOM    449  OD2 ASP H  69       3.707  -6.012  13.599  1.00  0.26           O  
ATOM    450  N   SER H  70       7.078  -2.926  11.222  1.00  0.22           N  
ATOM    451  CA  SER H  70       8.065  -2.025  10.615  1.00  0.22           C  
ATOM    452  C   SER H  70       7.523  -0.601  10.378  1.00  0.22           C  
ATOM    453  CB  SER H  70       8.578  -2.648   9.306  1.00  0.22           C  
ATOM    454  O   SER H  70       8.318   0.333  10.240  1.00  0.22           O  
ATOM    455  OG  SER H  70       7.526  -2.899   8.389  1.00  0.22           O  
ATOM    456  N   VAL H  71       6.197  -0.396  10.346  1.00  0.18           N  
ATOM    457  CA  VAL H  71       5.544   0.875   9.957  1.00  0.18           C  
ATOM    458  C   VAL H  71       4.375   1.323  10.852  1.00  0.18           C  
ATOM    459  CB  VAL H  71       5.089   0.836   8.485  1.00  0.18           C  
ATOM    460  O   VAL H  71       3.895   2.448  10.683  1.00  0.18           O  
ATOM    461  CG1 VAL H  71       6.243   0.524   7.524  1.00  0.18           C  
ATOM    462  CG2 VAL H  71       3.946  -0.154   8.238  1.00  0.18           C  
ATOM    463  N   LYS H  72       3.925   0.495  11.810  1.00  0.15           N  
ATOM    464  CA  LYS H  72       2.881   0.831  12.803  1.00  0.15           C  
ATOM    465  C   LYS H  72       3.121   2.215  13.424  1.00  0.15           C  
ATOM    466  CB  LYS H  72       2.828  -0.247  13.908  1.00  0.15           C  
ATOM    467  O   LYS H  72       4.235   2.547  13.820  1.00  0.15           O  
ATOM    468  CG  LYS H  72       1.866  -1.400  13.579  1.00  0.15           C  
ATOM    469  CD  LYS H  72       1.964  -2.540  14.602  1.00  0.15           C  
ATOM    470  CE  LYS H  72       0.919  -3.637  14.341  1.00  0.15           C  
ATOM    471  NZ  LYS H  72       1.438  -4.990  14.662  1.00  0.15           N  
ATOM    472  N   GLY H  74       2.073   3.039  13.477  1.00  0.19           N  
ATOM    473  CA  GLY H  74       2.105   4.409  14.010  1.00  0.19           C  
ATOM    474  C   GLY H  74       2.818   5.450  13.131  1.00  0.19           C  
ATOM    475  O   GLY H  74       2.444   6.617  13.169  1.00  0.19           O  
ATOM    476  N   ARG H  75       3.804   5.053  12.313  1.00  0.15           N  
ATOM    477  CA  ARG H  75       4.496   5.951  11.370  1.00  0.15           C  
ATOM    478  C   ARG H  75       3.675   6.202  10.108  1.00  0.15           C  
ATOM    479  CB  ARG H  75       5.874   5.382  10.991  1.00  0.15           C  
ATOM    480  O   ARG H  75       3.577   7.336   9.645  1.00  0.15           O  
ATOM    481  CG  ARG H  75       6.796   5.185  12.204  1.00  0.15           C  
ATOM    482  CD  ARG H  75       8.262   5.004  11.786  1.00  0.15           C  
ATOM    483  NE  ARG H  75       8.470   3.827  10.915  1.00  0.15           N  
ATOM    484  NH1 ARG H  75       9.341   4.898   9.063  1.00  0.15           N  
ATOM    485  NH2 ARG H  75       9.123   2.710   9.051  1.00  0.15           N  
ATOM    486  CZ  ARG H  75       8.967   3.827   9.689  1.00  0.15           C  
ATOM    487  N   PHE H  76       3.119   5.143   9.523  1.00  0.11           N  
ATOM    488  CA  PHE H  76       2.327   5.223   8.294  1.00  0.11           C  
ATOM    489  C   PHE H  76       0.822   5.236   8.605  1.00  0.11           C  
ATOM    490  CB  PHE H  76       2.706   4.078   7.339  1.00  0.11           C  
ATOM    491  O   PHE H  76       0.386   4.835   9.685  1.00  0.11           O  
ATOM    492  CG  PHE H  76       4.119   4.036   6.758  1.00  0.11           C  
ATOM    493  CD1 PHE H  76       5.158   4.910   7.155  1.00  0.11           C  
ATOM    494  CD2 PHE H  76       4.393   3.065   5.776  1.00  0.11           C  
ATOM    495  CE1 PHE H  76       6.444   4.790   6.603  1.00  0.11           C  
ATOM    496  CE2 PHE H  76       5.672   2.964   5.202  1.00  0.11           C  
ATOM    497  CZ  PHE H  76       6.702   3.819   5.623  1.00  0.11           C  
ATOM    498  N   THR H  77       0.007   5.682   7.648  1.00  0.13           N  
ATOM    499  CA  THR H  77      -1.457   5.708   7.760  1.00  0.13           C  
ATOM    500  C   THR H  77      -2.093   5.413   6.404  1.00  0.13           C  
ATOM    501  CB  THR H  77      -1.968   7.044   8.322  1.00  0.13           C  
ATOM    502  O   THR H  77      -1.962   6.193   5.456  1.00  0.13           O  
ATOM    503  CG2 THR H  77      -3.444   6.974   8.709  1.00  0.13           C  
ATOM    504  OG1 THR H  77      -1.243   7.414   9.472  1.00  0.13           O  
ATOM    505  N   ILE H  78      -2.763   4.266   6.296  1.00  0.15           N  
ATOM    506  CA  ILE H  78      -3.523   3.884   5.103  1.00  0.15           C  
ATOM    507  C   ILE H  78      -4.900   4.554   5.135  1.00  0.15           C  
ATOM    508  CB  ILE H  78      -3.585   2.347   4.972  1.00  0.15           C  
ATOM    509  O   ILE H  78      -5.499   4.735   6.193  1.00  0.15           O  
ATOM    510  CG1 ILE H  78      -4.022   1.909   3.559  1.00  0.15           C  
ATOM    511  CG2 ILE H  78      -4.487   1.711   6.039  1.00  0.15           C  
ATOM    512  CD1 ILE H  78      -3.896   0.397   3.328  1.00  0.15           C  
ATOM    513  N   SER H  79      -5.412   4.943   3.973  1.00  0.24           N  
ATOM    514  CA  SER H  79      -6.769   5.485   3.830  1.00  0.24           C  
ATOM    515  C   SER H  79      -7.269   5.266   2.403  1.00  0.24           C  
ATOM    516  CB  SER H  79      -6.816   6.964   4.247  1.00  0.24           C  
ATOM    517  O   SER H  79      -6.502   4.871   1.524  1.00  0.24           O  
ATOM    518  OG  SER H  79      -5.884   7.740   3.523  1.00  0.24           O  
ATOM    519  N   ARG H  80      -8.565   5.474   2.160  1.00  0.26           N  
ATOM    520  CA  ARG H  80      -9.185   5.279   0.844  1.00  0.26           C  
ATOM    521  C   ARG H  80     -10.341   6.245   0.634  1.00  0.26           C  
ATOM    522  CB  ARG H  80      -9.619   3.810   0.668  1.00  0.26           C  
ATOM    523  O   ARG H  80     -11.131   6.457   1.548  1.00  0.26           O  
ATOM    524  CG  ARG H  80     -10.757   3.365   1.613  1.00  0.26           C  
ATOM    525  CD  ARG H  80     -10.982   1.850   1.571  1.00  0.26           C  
ATOM    526  NE  ARG H  80     -11.412   1.412   0.238  1.00  0.26           N  
ATOM    527  NH1 ARG H  80     -11.194  -0.853   0.513  1.00  0.26           N  
ATOM    528  NH2 ARG H  80     -11.747  -0.009  -1.470  1.00  0.26           N  
ATOM    529  CZ  ARG H  80     -11.447   0.183  -0.224  1.00  0.26           C  
ATOM    530  N   ASP H  81     -10.462   6.781  -0.573  1.00  0.36           N  
ATOM    531  CA  ASP H  81     -11.642   7.519  -1.013  1.00  0.36           C  
ATOM    532  C   ASP H  81     -12.439   6.673  -2.014  1.00  0.36           C  
ATOM    533  CB  ASP H  81     -11.251   8.901  -1.551  1.00  0.36           C  
ATOM    534  O   ASP H  81     -12.128   6.608  -3.207  1.00  0.36           O  
ATOM    535  CG  ASP H  81     -12.480   9.761  -1.868  1.00  0.36           C  
ATOM    536  OD1 ASP H  81     -13.620   9.239  -1.880  1.00  0.36           O  
ATOM    537  OD2 ASP H  81     -12.307  10.971  -2.118  1.00  0.36           O  
ATOM    538  N   ASN H  82     -13.486   6.017  -1.509  1.00  0.39           N  
ATOM    539  CA  ASN H  82     -14.401   5.206  -2.313  1.00  0.39           C  
ATOM    540  C   ASN H  82     -15.267   6.029  -3.288  1.00  0.39           C  
ATOM    541  CB  ASN H  82     -15.267   4.330  -1.381  1.00  0.39           C  
ATOM    542  O   ASN H  82     -15.860   5.438  -4.182  1.00  0.39           O  
ATOM    543  CG  ASN H  82     -14.522   3.168  -0.739  1.00  0.39           C  
ATOM    544  ND2 ASN H  82     -15.141   2.488   0.199  1.00  0.39           N  
ATOM    545  OD1 ASN H  82     -13.396   2.842  -1.077  1.00  0.39           O  
ATOM    546  N   SER H  83     -15.331   7.363  -3.166  1.00  0.45           N  
ATOM    547  CA  SER H  83     -15.981   8.232  -4.166  1.00  0.45           C  
ATOM    548  C   SER H  83     -15.076   8.557  -5.363  1.00  0.45           C  
ATOM    549  CB  SER H  83     -16.495   9.524  -3.512  1.00  0.45           C  
ATOM    550  O   SER H  83     -15.541   9.138  -6.341  1.00  0.45           O  
ATOM    551  OG  SER H  83     -15.457  10.433  -3.180  1.00  0.45           O  
ATOM    552  N   LYS H  84     -13.781   8.210  -5.288  1.00  0.40           N  
ATOM    553  CA  LYS H  84     -12.748   8.527  -6.296  1.00  0.40           C  
ATOM    554  C   LYS H  84     -11.842   7.328  -6.604  1.00  0.40           C  
ATOM    555  CB  LYS H  84     -11.942   9.768  -5.852  1.00  0.40           C  
ATOM    556  O   LYS H  84     -10.736   7.510  -7.103  1.00  0.40           O  
ATOM    557  CG  LYS H  84     -12.836  11.008  -5.695  1.00  0.40           C  
ATOM    558  CD  LYS H  84     -12.078  12.222  -5.141  1.00  0.40           C  
ATOM    559  CE  LYS H  84     -13.048  13.277  -4.584  1.00  0.40           C  
ATOM    560  NZ  LYS H  84     -13.803  12.758  -3.414  1.00  0.40           N  
ATOM    561  N   ASN H  85     -12.274   6.115  -6.242  1.00  0.33           N  
ATOM    562  CA  ASN H  85     -11.538   4.850  -6.375  1.00  0.33           C  
ATOM    563  C   ASN H  85     -10.060   4.889  -5.926  1.00  0.33           C  
ATOM    564  CB  ASN H  85     -11.680   4.300  -7.803  1.00  0.33           C  
ATOM    565  O   ASN H  85      -9.238   4.141  -6.452  1.00  0.33           O  
ATOM    566  CG  ASN H  85     -13.072   3.893  -8.219  1.00  0.33           C  
ATOM    567  ND2 ASN H  85     -13.204   3.474  -9.453  1.00  0.33           N  
ATOM    568  OD1 ASN H  85     -14.021   3.898  -7.454  1.00  0.33           O  
ATOM    569  N   THR H  86      -9.681   5.783  -5.008  1.00  0.25           N  
ATOM    570  CA  THR H  86      -8.260   6.047  -4.739  1.00  0.25           C  
ATOM    571  C   THR H  86      -7.856   5.529  -3.367  1.00  0.25           C  
ATOM    572  CB  THR H  86      -7.893   7.523  -4.933  1.00  0.25           C  
ATOM    573  O   THR H  86      -8.398   5.944  -2.343  1.00  0.25           O  
ATOM    574  CG2 THR H  86      -6.386   7.734  -4.800  1.00  0.25           C  
ATOM    575  OG1 THR H  86      -8.184   7.959  -6.241  1.00  0.25           O  
ATOM    576  N   LEU H  87      -6.887   4.617  -3.348  1.00  0.17           N  
ATOM    577  CA  LEU H  87      -6.183   4.160  -2.155  1.00  0.17           C  
ATOM    578  C   LEU H  87      -5.005   5.100  -1.850  1.00  0.17           C  
ATOM    579  CB  LEU H  87      -5.721   2.717  -2.425  1.00  0.17           C  
ATOM    580  O   LEU H  87      -4.330   5.565  -2.765  1.00  0.17           O  
ATOM    581  CG  LEU H  87      -4.983   2.048  -1.256  1.00  0.17           C  
ATOM    582  CD1 LEU H  87      -5.950   1.681  -0.135  1.00  0.17           C  
ATOM    583  CD2 LEU H  87      -4.273   0.791  -1.746  1.00  0.17           C  
ATOM    584  N   TYR H  88      -4.706   5.337  -0.577  1.00  0.12           N  
ATOM    585  CA  TYR H  88      -3.596   6.182  -0.136  1.00  0.12           C  
ATOM    586  C   TYR H  88      -2.711   5.487   0.898  1.00  0.12           C  
ATOM    587  CB  TYR H  88      -4.144   7.484   0.459  1.00  0.12           C  
ATOM    588  O   TYR H  88      -3.184   4.641   1.661  1.00  0.12           O  
ATOM    589  CG  TYR H  88      -5.044   8.299  -0.446  1.00  0.12           C  
ATOM    590  CD1 TYR H  88      -4.522   8.841  -1.633  1.00  0.12           C  
ATOM    591  CD2 TYR H  88      -6.377   8.568  -0.079  1.00  0.12           C  
ATOM    592  CE1 TYR H  88      -5.316   9.669  -2.448  1.00  0.12           C  
ATOM    593  CE2 TYR H  88      -7.184   9.375  -0.905  1.00  0.12           C  
ATOM    594  OH  TYR H  88      -7.449  10.679  -2.895  1.00  0.12           O  
ATOM    595  CZ  TYR H  88      -6.661   9.916  -2.098  1.00  0.12           C  
ATOM    596  N   LEU H  89      -1.447   5.907   0.973  1.00  0.12           N  
ATOM    597  CA  LEU H  89      -0.557   5.642   2.103  1.00  0.12           C  
ATOM    598  C   LEU H  89       0.187   6.926   2.466  1.00  0.12           C  
ATOM    599  CB  LEU H  89       0.411   4.490   1.774  1.00  0.12           C  
ATOM    600  O   LEU H  89       1.127   7.327   1.780  1.00  0.12           O  
ATOM    601  CG  LEU H  89       1.220   3.962   2.970  1.00  0.12           C  
ATOM    602  CD1 LEU H  89       0.335   3.271   4.012  1.00  0.12           C  
ATOM    603  CD2 LEU H  89       2.242   2.941   2.468  1.00  0.12           C  
ATOM    604  N   GLN H  90      -0.240   7.575   3.547  1.00  0.10           N  
ATOM    605  CA  GLN H  90       0.574   8.595   4.197  1.00  0.10           C  
ATOM    606  C   GLN H  90       1.744   7.883   4.886  1.00  0.10           C  
ATOM    607  CB  GLN H  90      -0.298   9.381   5.190  1.00  0.10           C  
ATOM    608  O   GLN H  90       1.531   6.926   5.630  1.00  0.10           O  
ATOM    609  CG  GLN H  90       0.462  10.492   5.932  1.00  0.10           C  
ATOM    610  CD  GLN H  90       0.922  11.635   5.031  1.00  0.10           C  
ATOM    611  NE2 GLN H  90       1.928  12.374   5.433  1.00  0.10           N  
ATOM    612  OE1 GLN H  90       0.381  11.884   3.964  1.00  0.10           O  
ATOM    613  N   MET H  91       2.971   8.332   4.645  1.00  0.11           N  
ATOM    614  CA  MET H  91       4.181   7.760   5.230  1.00  0.11           C  
ATOM    615  C   MET H  91       4.949   8.863   5.944  1.00  0.11           C  
ATOM    616  CB  MET H  91       5.042   7.106   4.143  1.00  0.11           C  
ATOM    617  O   MET H  91       5.613   9.664   5.291  1.00  0.11           O  
ATOM    618  CG  MET H  91       4.315   5.988   3.393  1.00  0.11           C  
ATOM    619  SD  MET H  91       5.375   4.963   2.339  1.00  0.11           S  
ATOM    620  CE  MET H  91       6.138   6.229   1.297  1.00  0.11           C  
ATOM    621  N   ASN H  92       4.823   8.929   7.269  1.00  0.15           N  
ATOM    622  CA  ASN H  92       5.517   9.911   8.100  1.00  0.15           C  
ATOM    623  C   ASN H  92       6.796   9.308   8.698  1.00  0.15           C  
ATOM    624  CB  ASN H  92       4.580  10.446   9.199  1.00  0.15           C  
ATOM    625  O   ASN H  92       6.884   8.091   8.879  1.00  0.15           O  
ATOM    626  CG  ASN H  92       3.149  10.667   8.739  1.00  0.15           C  
ATOM    627  ND2 ASN H  92       2.246   9.792   9.114  1.00  0.15           N  
ATOM    628  OD1 ASN H  92       2.828  11.601   8.021  1.00  0.15           O  
ATOM    629  N   SER H  93       7.765  10.157   9.052  1.00  0.16           N  
ATOM    630  CA  SER H  93       8.986   9.757   9.773  1.00  0.16           C  
ATOM    631  C   SER H  93       9.714   8.583   9.100  1.00  0.16           C  
ATOM    632  CB  SER H  93       8.685   9.484  11.254  1.00  0.16           C  
ATOM    633  O   SER H  93      10.006   7.562   9.733  1.00  0.16           O  
ATOM    634  OG  SER H  93       8.031  10.591  11.847  1.00  0.16           O  
ATOM    635  N   LEU H  94       9.939   8.708   7.790  1.00  0.22           N  
ATOM    636  CA  LEU H  94      10.575   7.693   6.947  1.00  0.22           C  
ATOM    637  C   LEU H  94      12.030   7.418   7.361  1.00  0.22           C  
ATOM    638  CB  LEU H  94      10.478   8.143   5.477  1.00  0.22           C  
ATOM    639  O   LEU H  94      12.753   8.323   7.781  1.00  0.22           O  
ATOM    640  CG  LEU H  94       9.091   7.876   4.860  1.00  0.22           C  
ATOM    641  CD1 LEU H  94       8.859   8.729   3.616  1.00  0.22           C  
ATOM    642  CD2 LEU H  94       8.967   6.411   4.435  1.00  0.22           C  
ATOM    643  N   ARG H  95      12.469   6.165   7.218  1.00  0.26           N  
ATOM    644  CA  ARG H  95      13.847   5.711   7.466  1.00  0.26           C  
ATOM    645  C   ARG H  95      14.477   5.095   6.206  1.00  0.26           C  
ATOM    646  CB  ARG H  95      13.873   4.617   8.534  1.00  0.26           C  
ATOM    647  O   ARG H  95      13.727   4.642   5.342  1.00  0.26           O  
ATOM    648  CG  ARG H  95      13.136   4.811   9.861  1.00  0.26           C  
ATOM    649  CD  ARG H  95      13.474   3.535  10.644  1.00  0.26           C  
ATOM    650  NE  ARG H  95      12.880   3.454  11.987  1.00  0.26           N  
ATOM    651  NH1 ARG H  95      13.805   1.397  12.465  1.00  0.26           N  
ATOM    652  NH2 ARG H  95      12.522   2.401  13.976  1.00  0.26           N  
ATOM    653  CZ  ARG H  95      13.073   2.424  12.794  1.00  0.26           C  
ATOM    654  N   PRO H  96      15.814   4.956   6.121  1.00  0.22           N  
ATOM    655  CA  PRO H  96      16.472   4.216   5.041  1.00  0.22           C  
ATOM    656  C   PRO H  96      15.900   2.810   4.783  1.00  0.22           C  
ATOM    657  CB  PRO H  96      17.954   4.179   5.422  1.00  0.22           C  
ATOM    658  O   PRO H  96      15.750   2.433   3.621  1.00  0.22           O  
ATOM    659  CG  PRO H  96      18.128   5.473   6.213  1.00  0.22           C  
ATOM    660  CD  PRO H  96      16.817   5.552   6.993  1.00  0.22           C  
ATOM    661  N   GLU H  97      15.490   2.060   5.818  1.00  0.32           N  
ATOM    662  CA  GLU H  97      14.881   0.718   5.676  1.00  0.32           C  
ATOM    663  C   GLU H  97      13.527   0.702   4.932  1.00  0.32           C  
ATOM    664  CB  GLU H  97      14.656   0.037   7.042  1.00  0.32           C  
ATOM    665  O   GLU H  97      13.073  -0.365   4.497  1.00  0.32           O  
ATOM    666  CG  GLU H  97      15.826   0.062   8.036  1.00  0.32           C  
ATOM    667  CD  GLU H  97      15.686   1.251   8.991  1.00  0.32           C  
ATOM    668  OE1 GLU H  97      15.138   1.066  10.105  1.00  0.32           O  
ATOM    669  OE2 GLU H  97      16.041   2.371   8.568  1.00  0.32           O  
ATOM    670  N   ASP H  98      12.880   1.867   4.801  1.00  0.25           N  
ATOM    671  CA  ASP H  98      11.659   2.067   4.016  1.00  0.25           C  
ATOM    672  C   ASP H  98      11.918   2.257   2.510  1.00  0.25           C  
ATOM    673  CB  ASP H  98      10.856   3.262   4.562  1.00  0.25           C  
ATOM    674  O   ASP H  98      10.952   2.290   1.745  1.00  0.25           O  
ATOM    675  CG  ASP H  98      10.459   3.147   6.033  1.00  0.25           C  
ATOM    676  OD1 ASP H  98       9.947   2.085   6.459  1.00  0.25           O  
ATOM    677  OD2 ASP H  98      10.530   4.163   6.757  1.00  0.25           O  
ATOM    678  N   THR H  99      13.181   2.363   2.075  1.00  0.22           N  
ATOM    679  CA  THR H  99      13.575   2.465   0.657  1.00  0.22           C  
ATOM    680  C   THR H  99      13.142   1.222  -0.115  1.00  0.22           C  
ATOM    681  CB  THR H  99      15.095   2.640   0.519  1.00  0.22           C  
ATOM    682  O   THR H  99      13.658   0.131   0.126  1.00  0.22           O  
ATOM    683  CG2 THR H  99      15.597   2.631  -0.927  1.00  0.22           C  
ATOM    684  OG1 THR H  99      15.465   3.869   1.091  1.00  0.22           O  
ATOM    685  N   ALA H 100      12.188   1.367  -1.035  1.00  0.27           N  
ATOM    686  CA  ALA H 100      11.561   0.252  -1.738  1.00  0.27           C  
ATOM    687  C   ALA H 100      10.718   0.698  -2.943  1.00  0.27           C  
ATOM    688  CB  ALA H 100      10.675  -0.509  -0.736  1.00  0.27           C  
ATOM    689  O   ALA H 100      10.302   1.851  -3.050  1.00  0.27           O  
ATOM    690  N   LEU H 101      10.405  -0.251  -3.827  1.00  0.23           N  
ATOM    691  CA  LEU H 101       9.268  -0.141  -4.742  1.00  0.23           C  
ATOM    692  C   LEU H 101       7.981  -0.478  -3.967  1.00  0.23           C  
ATOM    693  CB  LEU H 101       9.504  -1.101  -5.924  1.00  0.23           C  
ATOM    694  O   LEU H 101       7.925  -1.534  -3.338  1.00  0.23           O  
ATOM    695  CG  LEU H 101       8.468  -0.987  -7.058  1.00  0.23           C  
ATOM    696  CD1 LEU H 101       8.651   0.310  -7.846  1.00  0.23           C  
ATOM    697  CD2 LEU H 101       8.638  -2.144  -8.037  1.00  0.23           C  
ATOM    698  N   TYR H 102       6.972   0.396  -3.989  1.00  0.14           N  
ATOM    699  CA  TYR H 102       5.688   0.216  -3.296  1.00  0.14           C  
ATOM    700  C   TYR H 102       4.559  -0.083  -4.284  1.00  0.14           C  
ATOM    701  CB  TYR H 102       5.331   1.467  -2.480  1.00  0.14           C  
ATOM    702  O   TYR H 102       4.231   0.752  -5.125  1.00  0.14           O  
ATOM    703  CG  TYR H 102       6.115   1.632  -1.196  1.00  0.14           C  
ATOM    704  CD1 TYR H 102       7.462   2.028  -1.249  1.00  0.14           C  
ATOM    705  CD2 TYR H 102       5.494   1.407   0.050  1.00  0.14           C  
ATOM    706  CE1 TYR H 102       8.199   2.174  -0.063  1.00  0.14           C  
ATOM    707  CE2 TYR H 102       6.226   1.575   1.242  1.00  0.14           C  
ATOM    708  OH  TYR H 102       8.324   2.059   2.312  1.00  0.14           O  
ATOM    709  CZ  TYR H 102       7.583   1.954   1.181  1.00  0.14           C  
ATOM    710  N   TYR H 103       3.933  -1.246  -4.122  1.00  0.17           N  
ATOM    711  CA  TYR H 103       2.720  -1.674  -4.813  1.00  0.17           C  
ATOM    712  C   TYR H 103       1.465  -1.456  -3.962  1.00  0.17           C  
ATOM    713  CB  TYR H 103       2.811  -3.170  -5.139  1.00  0.17           C  
ATOM    714  O   TYR H 103       1.472  -1.715  -2.754  1.00  0.17           O  
ATOM    715  CG  TYR H 103       3.823  -3.528  -6.202  1.00  0.17           C  
ATOM    716  CD1 TYR H 103       5.065  -4.100  -5.858  1.00  0.17           C  
ATOM    717  CD2 TYR H 103       3.493  -3.312  -7.551  1.00  0.17           C  
ATOM    718  CE1 TYR H 103       5.977  -4.456  -6.872  1.00  0.17           C  
ATOM    719  CE2 TYR H 103       4.399  -3.671  -8.562  1.00  0.17           C  
ATOM    720  OH  TYR H 103       6.527  -4.538  -9.211  1.00  0.17           O  
ATOM    721  CZ  TYR H 103       5.646  -4.232  -8.226  1.00  0.17           C  
ATOM    722  N   CYS H 104       0.359  -1.089  -4.605  1.00  0.22           N  
ATOM    723  CA  CYS H 104      -0.983  -1.345  -4.091  1.00  0.22           C  
ATOM    724  C   CYS H 104      -1.522  -2.669  -4.659  1.00  0.22           C  
ATOM    725  CB  CYS H 104      -1.912  -0.170  -4.402  1.00  0.22           C  
ATOM    726  O   CYS H 104      -1.182  -3.066  -5.773  1.00  0.22           O  
ATOM    727  SG  CYS H 104      -2.163   0.218  -6.151  1.00  0.22           S  
ATOM    728  N   ALA H 105      -2.379  -3.358  -3.901  1.00  0.36           N  
ATOM    729  CA  ALA H 105      -2.957  -4.645  -4.289  1.00  0.36           C  
ATOM    730  C   ALA H 105      -4.388  -4.838  -3.766  1.00  0.36           C  
ATOM    731  CB  ALA H 105      -2.026  -5.771  -3.819  1.00  0.36           C  
ATOM    732  O   ALA H 105      -4.749  -4.343  -2.696  1.00  0.36           O  
ATOM    733  N   ASN H 106      -5.196  -5.574  -4.527  1.00  0.44           N  
ATOM    734  CA  ASN H 106      -6.542  -6.015  -4.158  1.00  0.44           C  
ATOM    735  C   ASN H 106      -6.467  -7.326  -3.350  1.00  0.44           C  
ATOM    736  CB  ASN H 106      -7.335  -6.171  -5.470  1.00  0.44           C  
ATOM    737  O   ASN H 106      -5.719  -8.237  -3.709  1.00  0.44           O  
ATOM    738  CG  ASN H 106      -8.782  -6.600  -5.301  1.00  0.44           C  
ATOM    739  ND2 ASN H 106      -9.725  -5.885  -5.866  1.00  0.44           N  
ATOM    740  OD1 ASN H 106      -9.092  -7.606  -4.695  1.00  0.44           O  
ATOM    741  N   VAL H 107      -7.252  -7.436  -2.275  1.00  0.46           N  
ATOM    742  CA  VAL H 107      -7.512  -8.708  -1.587  1.00  0.46           C  
ATOM    743  C   VAL H 107      -8.867  -9.251  -2.072  1.00  0.46           C  
ATOM    744  CB  VAL H 107      -7.480  -8.537  -0.058  1.00  0.46           C  
ATOM    745  O   VAL H 107      -9.902  -8.693  -1.697  1.00  0.46           O  
ATOM    746  CG1 VAL H 107      -7.765  -9.864   0.659  1.00  0.46           C  
ATOM    747  CG2 VAL H 107      -6.112  -8.026   0.416  1.00  0.46           C  
ATOM    748  N   PRO H 108      -8.898 -10.326  -2.886  1.00  0.98           N  
ATOM    749  CA  PRO H 108     -10.120 -10.786  -3.557  1.00  0.98           C  
ATOM    750  C   PRO H 108     -11.093 -11.544  -2.642  1.00  0.98           C  
ATOM    751  CB  PRO H 108      -9.623 -11.682  -4.697  1.00  0.98           C  
ATOM    752  O   PRO H 108     -12.201 -11.881  -3.057  1.00  0.98           O  
ATOM    753  CG  PRO H 108      -8.325 -12.268  -4.148  1.00  0.98           C  
ATOM    754  CD  PRO H 108      -7.752 -11.101  -3.347  1.00  0.98           C  
ATOM    755  N   PHE H 109     -10.671 -11.881  -1.423  1.00  1.19           N  
ATOM    756  CA  PHE H 109     -11.404 -12.771  -0.536  1.00  1.19           C  
ATOM    757  C   PHE H 109     -12.602 -12.072   0.122  1.00  1.19           C  
ATOM    758  CB  PHE H 109     -10.432 -13.364   0.496  1.00  1.19           C  
ATOM    759  O   PHE H 109     -12.444 -11.195   0.968  1.00  1.19           O  
ATOM    760  CG  PHE H 109      -9.160 -13.965  -0.083  1.00  1.19           C  
ATOM    761  CD1 PHE H 109      -9.227 -14.924  -1.112  1.00  1.19           C  
ATOM    762  CD2 PHE H 109      -7.904 -13.567   0.415  1.00  1.19           C  
ATOM    763  CE1 PHE H 109      -8.047 -15.474  -1.644  1.00  1.19           C  
ATOM    764  CE2 PHE H 109      -6.725 -14.116  -0.118  1.00  1.19           C  
ATOM    765  CZ  PHE H 109      -6.796 -15.069  -1.148  1.00  1.19           C  
ATOM    766  N   GLY H 110     -13.815 -12.520  -0.223  1.00  1.19           N  
ATOM    767  CA  GLY H 110     -15.024 -12.220   0.558  1.00  1.19           C  
ATOM    768  C   GLY H 110     -14.975 -12.851   1.953  1.00  1.19           C  
ATOM    769  O   GLY H 110     -15.563 -12.331   2.898  1.00  1.19           O  
ATOM    770  N   TYR H 111     -14.197 -13.924   2.107  1.00  1.81           N  
ATOM    771  CA  TYR H 111     -13.689 -14.352   3.398  1.00  1.81           C  
ATOM    772  C   TYR H 111     -12.687 -13.282   3.875  1.00  1.81           C  
ATOM    773  CB  TYR H 111     -13.053 -15.765   3.287  1.00  1.81           C  
ATOM    774  O   TYR H 111     -11.569 -13.238   3.379  1.00  1.81           O  
ATOM    775  CG  TYR H 111     -13.406 -16.574   2.043  1.00  1.81           C  
ATOM    776  CD1 TYR H 111     -14.709 -17.083   1.876  1.00  1.81           C  
ATOM    777  CD2 TYR H 111     -12.434 -16.797   1.044  1.00  1.81           C  
ATOM    778  CE1 TYR H 111     -15.041 -17.809   0.715  1.00  1.81           C  
ATOM    779  CE2 TYR H 111     -12.762 -17.526  -0.115  1.00  1.81           C  
ATOM    780  OH  TYR H 111     -14.391 -18.750  -1.389  1.00  1.81           O  
ATOM    781  CZ  TYR H 111     -14.067 -18.038  -0.279  1.00  1.81           C  
ATOM    782  N   TYR H 111A    -13.019 -12.470   4.885  1.00  1.56           N  
ATOM    783  CA  TYR H 111A    -12.075 -11.557   5.582  1.00  1.56           C  
ATOM    784  C   TYR H 111A    -10.873 -12.280   6.237  1.00  1.56           C  
ATOM    785  CB  TYR H 111A    -12.891 -10.841   6.677  1.00  1.56           C  
ATOM    786  O   TYR H 111A     -9.971 -11.684   6.812  1.00  1.56           O  
ATOM    787  CG  TYR H 111A    -12.094  -9.928   7.592  1.00  1.56           C  
ATOM    788  CD1 TYR H 111A    -11.692  -8.655   7.141  1.00  1.56           C  
ATOM    789  CD2 TYR H 111A    -11.696 -10.383   8.867  1.00  1.56           C  
ATOM    790  CE1 TYR H 111A    -10.850  -7.859   7.943  1.00  1.56           C  
ATOM    791  CE2 TYR H 111A    -10.864  -9.585   9.674  1.00  1.56           C  
ATOM    792  OH  TYR H 111A     -9.565  -7.589   9.950  1.00  1.56           O  
ATOM    793  CZ  TYR H 111A    -10.420  -8.334   9.202  1.00  1.56           C  
ATOM    794  N   SER H 111B    -10.876 -13.599   6.102  1.00  1.64           N  
ATOM    795  CA  SER H 111B    -10.697 -14.568   7.162  1.00  1.64           C  
ATOM    796  C   SER H 111B     -9.584 -14.299   8.158  1.00  1.64           C  
ATOM    797  CB  SER H 111B    -10.635 -15.968   6.540  1.00  1.64           C  
ATOM    798  O   SER H 111B     -9.850 -13.894   9.287  1.00  1.64           O  
ATOM    799  OG  SER H 111B    -10.822 -16.961   7.523  1.00  1.64           O  
ATOM    800  N   GLU H 111C     -8.358 -14.632   7.779  1.00  2.08           N  
ATOM    801  CA  GLU H 111C     -7.307 -14.939   8.736  1.00  2.08           C  
ATOM    802  C   GLU H 111C     -5.947 -14.882   8.035  1.00  2.08           C  
ATOM    803  CB  GLU H 111C     -7.585 -16.342   9.314  1.00  2.08           C  
ATOM    804  O   GLU H 111C     -5.734 -15.537   7.016  1.00  2.08           O  
ATOM    805  CG  GLU H 111C     -6.609 -16.778  10.419  1.00  2.08           C  
ATOM    806  CD  GLU H 111C     -6.010 -18.168  10.159  1.00  2.08           C  
ATOM    807  OE1 GLU H 111C     -4.768 -18.280  10.272  1.00  2.08           O  
ATOM    808  OE2 GLU H 111C     -6.787 -19.100   9.865  1.00  2.08           O  
ATOM    809  N   HIS H 112C     -5.031 -14.095   8.604  1.00  1.91           N  
ATOM    810  CA  HIS H 112C     -3.653 -13.916   8.140  1.00  1.91           C  
ATOM    811  C   HIS H 112C     -3.478 -13.435   6.681  1.00  1.91           C  
ATOM    812  CB  HIS H 112C     -2.810 -15.153   8.506  1.00  1.91           C  
ATOM    813  O   HIS H 112C     -4.418 -13.171   5.937  1.00  1.91           O  
ATOM    814  CG  HIS H 112C     -2.565 -15.270   9.991  1.00  1.91           C  
ATOM    815  CD2 HIS H 112C     -1.815 -14.430  10.772  1.00  1.91           C  
ATOM    816  ND1 HIS H 112C     -3.061 -16.241  10.824  1.00  1.91           N  
ATOM    817  CE1 HIS H 112C     -2.647 -15.985  12.072  1.00  1.91           C  
ATOM    818  NE2 HIS H 112C     -1.878 -14.883  12.093  1.00  1.91           N  
ATOM    819  N   PHE H 112B     -2.216 -13.177   6.317  1.00  1.96           N  
ATOM    820  CA  PHE H 112B     -1.834 -12.280   5.223  1.00  1.96           C  
ATOM    821  C   PHE H 112B     -0.608 -12.768   4.424  1.00  1.96           C  
ATOM    822  CB  PHE H 112B     -1.583 -10.872   5.806  1.00  1.96           C  
ATOM    823  O   PHE H 112B      0.250 -11.963   4.056  1.00  1.96           O  
ATOM    824  CG  PHE H 112B     -2.745 -10.071   6.366  1.00  1.96           C  
ATOM    825  CD1 PHE H 112B     -4.054 -10.170   5.845  1.00  1.96           C  
ATOM    826  CD2 PHE H 112B     -2.456  -9.064   7.308  1.00  1.96           C  
ATOM    827  CE1 PHE H 112B     -5.064  -9.298   6.290  1.00  1.96           C  
ATOM    828  CE2 PHE H 112B     -3.459  -8.176   7.727  1.00  1.96           C  
ATOM    829  CZ  PHE H 112B     -4.764  -8.292   7.222  1.00  1.96           C  
ATOM    830  N   SER H 112A     -0.492 -14.071   4.141  1.00  1.86           N  
ATOM    831  CA  SER H 112A      0.564 -14.570   3.239  1.00  1.86           C  
ATOM    832  C   SER H 112A      0.354 -14.013   1.822  1.00  1.86           C  
ATOM    833  CB  SER H 112A      0.622 -16.098   3.226  1.00  1.86           C  
ATOM    834  O   SER H 112A     -0.542 -14.436   1.096  1.00  1.86           O  
ATOM    835  OG  SER H 112A      1.723 -16.503   2.435  1.00  1.86           O  
ATOM    836  N   GLY H 112       1.133 -12.994   1.452  1.00  1.96           N  
ATOM    837  CA  GLY H 112       0.786 -12.084   0.354  1.00  1.96           C  
ATOM    838  C   GLY H 112       1.223 -12.481  -1.057  1.00  1.96           C  
ATOM    839  O   GLY H 112       1.113 -11.669  -1.973  1.00  1.96           O  
ATOM    840  N   LEU H 113       1.757 -13.688  -1.248  1.00  1.48           N  
ATOM    841  CA  LEU H 113       2.412 -14.082  -2.504  1.00  1.48           C  
ATOM    842  C   LEU H 113       1.445 -14.408  -3.663  1.00  1.48           C  
ATOM    843  CB  LEU H 113       3.400 -15.234  -2.234  1.00  1.48           C  
ATOM    844  O   LEU H 113       1.902 -14.649  -4.775  1.00  1.48           O  
ATOM    845  CG  LEU H 113       4.469 -14.944  -1.159  1.00  1.48           C  
ATOM    846  CD1 LEU H 113       5.407 -16.145  -1.034  1.00  1.48           C  
ATOM    847  CD2 LEU H 113       5.316 -13.708  -1.477  1.00  1.48           C  
ATOM    848  N   SER H 114       0.129 -14.400  -3.426  1.00  1.86           N  
ATOM    849  CA  SER H 114      -0.905 -14.749  -4.415  1.00  1.86           C  
ATOM    850  C   SER H 114      -1.937 -13.635  -4.660  1.00  1.86           C  
ATOM    851  CB  SER H 114      -1.569 -16.073  -4.021  1.00  1.86           C  
ATOM    852  O   SER H 114      -3.079 -13.919  -5.025  1.00  1.86           O  
ATOM    853  OG  SER H 114      -2.388 -15.882  -2.884  1.00  1.86           O  
ATOM    854  N   PHE H 115      -1.584 -12.363  -4.437  1.00  0.94           N  
ATOM    855  CA  PHE H 115      -2.439 -11.233  -4.826  1.00  0.94           C  
ATOM    856  C   PHE H 115      -2.381 -11.010  -6.346  1.00  0.94           C  
ATOM    857  CB  PHE H 115      -2.080  -9.964  -4.032  1.00  0.94           C  
ATOM    858  O   PHE H 115      -1.505 -10.305  -6.853  1.00  0.94           O  
ATOM    859  CG  PHE H 115      -2.194 -10.075  -2.517  1.00  0.94           C  
ATOM    860  CD1 PHE H 115      -3.277 -10.749  -1.916  1.00  0.94           C  
ATOM    861  CD2 PHE H 115      -1.205  -9.495  -1.701  1.00  0.94           C  
ATOM    862  CE1 PHE H 115      -3.333 -10.899  -0.519  1.00  0.94           C  
ATOM    863  CE2 PHE H 115      -1.271  -9.626  -0.303  1.00  0.94           C  
ATOM    864  CZ  PHE H 115      -2.321 -10.352   0.286  1.00  0.94           C  
ATOM    865  N   ASP H 116      -3.329 -11.630  -7.056  1.00  0.88           N  
ATOM    866  CA  ASP H 116      -3.455 -11.625  -8.523  1.00  0.88           C  
ATOM    867  C   ASP H 116      -3.464 -10.203  -9.116  1.00  0.88           C  
ATOM    868  CB  ASP H 116      -4.742 -12.392  -8.889  1.00  0.88           C  
ATOM    869  O   ASP H 116      -2.777  -9.927 -10.100  1.00  0.88           O  
ATOM    870  CG  ASP H 116      -4.848 -12.781 -10.370  1.00  0.88           C  
ATOM    871  OD1 ASP H 116      -3.811 -12.732 -11.064  1.00  0.88           O  
ATOM    872  OD2 ASP H 116      -5.975 -13.150 -10.780  1.00  0.88           O  
ATOM    873  N   TYR H 117      -4.131  -9.261  -8.439  1.00  0.68           N  
ATOM    874  CA  TYR H 117      -4.207  -7.861  -8.861  1.00  0.68           C  
ATOM    875  C   TYR H 117      -3.386  -6.949  -7.948  1.00  0.68           C  
ATOM    876  CB  TYR H 117      -5.665  -7.410  -9.009  1.00  0.68           C  
ATOM    877  O   TYR H 117      -3.742  -6.684  -6.796  1.00  0.68           O  
ATOM    878  CG  TYR H 117      -6.572  -8.499  -9.548  1.00  0.68           C  
ATOM    879  CD1 TYR H 117      -6.283  -9.070 -10.802  1.00  0.68           C  
ATOM    880  CD2 TYR H 117      -7.583  -9.048  -8.732  1.00  0.68           C  
ATOM    881  CE1 TYR H 117      -6.944 -10.242 -11.204  1.00  0.68           C  
ATOM    882  CE2 TYR H 117      -8.262 -10.210  -9.147  1.00  0.68           C  
ATOM    883  OH  TYR H 117      -8.392 -12.056 -10.668  1.00  0.68           O  
ATOM    884  CZ  TYR H 117      -7.910 -10.828 -10.365  1.00  0.68           C  
ATOM    885  N   ARG H 118      -2.297  -6.439  -8.517  1.00  0.31           N  
ATOM    886  CA  ARG H 118      -1.362  -5.449  -7.970  1.00  0.31           C  
ATOM    887  C   ARG H 118      -1.066  -4.423  -9.065  1.00  0.31           C  
ATOM    888  CB  ARG H 118      -0.098  -6.153  -7.437  1.00  0.31           C  
ATOM    889  O   ARG H 118      -1.225  -4.750 -10.241  1.00  0.31           O  
ATOM    890  CG  ARG H 118       0.706  -6.829  -8.565  1.00  0.31           C  
ATOM    891  CD  ARG H 118       1.497  -8.063  -8.104  1.00  0.31           C  
ATOM    892  NE  ARG H 118       1.805  -8.924  -9.265  1.00  0.31           N  
ATOM    893  NH1 ARG H 118      -0.181 -10.086  -9.313  1.00  0.31           N  
ATOM    894  NH2 ARG H 118       1.127 -10.132 -11.086  1.00  0.31           N  
ATOM    895  CZ  ARG H 118       0.929  -9.712  -9.871  1.00  0.31           C  
ATOM    896  N   GLY H 119      -0.693  -3.204  -8.696  1.00  0.31           N  
ATOM    897  CA  GLY H 119      -0.362  -2.166  -9.672  1.00  0.31           C  
ATOM    898  C   GLY H 119       1.022  -2.335 -10.308  1.00  0.31           C  
ATOM    899  O   GLY H 119       1.601  -3.423 -10.326  1.00  0.31           O  
ATOM    900  N   GLN H 120       1.543  -1.245 -10.864  1.00  0.36           N  
ATOM    901  CA  GLN H 120       2.848  -1.190 -11.536  1.00  0.36           C  
ATOM    902  C   GLN H 120       4.002  -0.909 -10.557  1.00  0.36           C  
ATOM    903  CB  GLN H 120       2.788  -0.137 -12.657  1.00  0.36           C  
ATOM    904  O   GLN H 120       5.124  -1.367 -10.779  1.00  0.36           O  
ATOM    905  CG  GLN H 120       1.693  -0.473 -13.688  1.00  0.36           C  
ATOM    906  CD  GLN H 120       1.713   0.412 -14.930  1.00  0.36           C  
ATOM    907  NE2 GLN H 120       0.983   0.048 -15.962  1.00  0.36           N  
ATOM    908  OE1 GLN H 120       2.361   1.439 -15.016  1.00  0.36           O  
ATOM    909  N   GLY H 121       3.701  -0.235  -9.444  1.00  0.17           N  
ATOM    910  CA  GLY H 121       4.617   0.079  -8.350  1.00  0.17           C  
ATOM    911  C   GLY H 121       5.264   1.465  -8.471  1.00  0.17           C  
ATOM    912  O   GLY H 121       5.799   1.830  -9.514  1.00  0.17           O  
ATOM    913  N   THR H 122       5.262   2.239  -7.381  1.00  0.24           N  
ATOM    914  CA  THR H 122       5.948   3.544  -7.290  1.00  0.24           C  
ATOM    915  C   THR H 122       7.231   3.431  -6.464  1.00  0.24           C  
ATOM    916  CB  THR H 122       5.007   4.648  -6.771  1.00  0.24           C  
ATOM    917  O   THR H 122       7.224   2.873  -5.367  1.00  0.24           O  
ATOM    918  CG2 THR H 122       4.480   4.441  -5.350  1.00  0.24           C  
ATOM    919  OG1 THR H 122       5.666   5.896  -6.763  1.00  0.24           O  
ATOM    920  N   LEU H 123       8.350   3.960  -6.968  1.00  0.31           N  
ATOM    921  CA  LEU H 123       9.634   3.937  -6.256  1.00  0.31           C  
ATOM    922  C   LEU H 123       9.670   4.966  -5.114  1.00  0.31           C  
ATOM    923  CB  LEU H 123      10.785   4.138  -7.262  1.00  0.31           C  
ATOM    924  O   LEU H 123       9.188   6.089  -5.261  1.00  0.31           O  
ATOM    925  CG  LEU H 123      12.200   4.118  -6.645  1.00  0.31           C  
ATOM    926  CD1 LEU H 123      12.543   2.771  -6.003  1.00  0.31           C  
ATOM    927  CD2 LEU H 123      13.237   4.399  -7.732  1.00  0.31           C  
ATOM    928  N   VAL H 124      10.275   4.588  -3.989  1.00  0.26           N  
ATOM    929  CA  VAL H 124      10.522   5.439  -2.820  1.00  0.26           C  
ATOM    930  C   VAL H 124      11.956   5.223  -2.346  1.00  0.26           C  
ATOM    931  CB  VAL H 124       9.526   5.099  -1.698  1.00  0.26           C  
ATOM    932  O   VAL H 124      12.338   4.096  -2.029  1.00  0.26           O  
ATOM    933  CG1 VAL H 124       9.867   5.782  -0.367  1.00  0.26           C  
ATOM    934  CG2 VAL H 124       8.091   5.470  -2.087  1.00  0.26           C  
ATOM    935  N   THR H 125      12.728   6.303  -2.253  1.00  0.27           N  
ATOM    936  CA  THR H 125      14.130   6.282  -1.816  1.00  0.27           C  
ATOM    937  C   THR H 125      14.316   7.201  -0.620  1.00  0.27           C  
ATOM    938  CB  THR H 125      15.069   6.681  -2.963  1.00  0.27           C  
ATOM    939  O   THR H 125      14.043   8.397  -0.713  1.00  0.27           O  
ATOM    940  CG2 THR H 125      16.543   6.711  -2.557  1.00  0.27           C  
ATOM    941  OG1 THR H 125      14.962   5.754  -4.018  1.00  0.27           O  
ATOM    942  N   VAL H 126      14.801   6.654   0.495  1.00  0.35           N  
ATOM    943  CA  VAL H 126      15.069   7.410   1.721  1.00  0.35           C  
ATOM    944  C   VAL H 126      16.578   7.463   1.954  1.00  0.35           C  
ATOM    945  CB  VAL H 126      14.298   6.849   2.928  1.00  0.35           C  
ATOM    946  O   VAL H 126      17.182   6.477   2.372  1.00  0.35           O  
ATOM    947  CG1 VAL H 126      14.435   7.806   4.122  1.00  0.35           C  
ATOM    948  CG2 VAL H 126      12.805   6.646   2.633  1.00  0.35           C  
ATOM    949  N   SER H 127      17.187   8.608   1.651  1.00  0.51           N  
ATOM    950  CA  SER H 127      18.645   8.806   1.608  1.00  0.51           C  
ATOM    951  C   SER H 127      19.027  10.135   2.240  1.00  0.51           C  
ATOM    952  CB  SER H 127      19.136   8.787   0.153  1.00  0.51           C  
ATOM    953  O   SER H 127      18.219  11.059   2.243  1.00  0.51           O  
ATOM    954  OG  SER H 127      20.536   8.978   0.062  1.00  0.51           O  
ATOM    955  N   SER H 128      20.261  10.248   2.736  1.00  0.73           N  
ATOM    956  CA  SER H 128      20.914  11.559   2.864  1.00  0.73           C  
ATOM    957  C   SER H 128      20.966  12.259   1.506  1.00  0.73           C  
ATOM    958  CB  SER H 128      22.328  11.404   3.416  1.00  0.73           C  
ATOM    959  O   SER H 128      21.115  11.531   0.495  1.00  0.73           O  
ATOM    960  OG  SER H 128      22.246  10.812   4.698  1.00  0.73           O  
ATOM    961  OXT SER H 128      20.815  13.498   1.523  1.00  0.73           O  
TER     962      SER H 128                                                       
END   
