# Supplementary material for: Characterising nanobody developability to improve therapeutic design using the Therapeutic Nanobody Profiler
Source: Commun Biol. 2026 Jan 31;9:344. doi: 10.1038/s42003-026-09594-y (PMC12963540; doi:10.1038/s42003-026-09594-y)
Supplement: Supplementary file 2 — Supplementary data [file 42003_2026_9594_MOESM2_ESM.zip › paper_data/vhh_clinical_set_models/seq19_NanoBodyBuilder2_Model.pdb]

ATOM      1  N   GLU H   1     -11.460  -5.427 -17.503  1.00  0.67           N  
ATOM      2  CA  GLU H   1     -10.179  -6.017 -17.066  1.00  0.67           C  
ATOM      3  C   GLU H   1      -9.792  -5.397 -15.738  1.00  0.67           C  
ATOM      4  CB  GLU H   1      -9.117  -5.741 -18.129  1.00  0.67           C  
ATOM      5  O   GLU H   1      -9.989  -4.195 -15.612  1.00  0.67           O  
ATOM      6  CG  GLU H   1      -7.710  -6.199 -17.737  1.00  0.67           C  
ATOM      7  CD  GLU H   1      -6.730  -5.811 -18.839  1.00  0.67           C  
ATOM      8  OE1 GLU H   1      -6.993  -6.223 -19.988  1.00  0.67           O  
ATOM      9  OE2 GLU H   1      -5.787  -5.052 -18.526  1.00  0.67           O  
ATOM     10  N   VAL H   2      -9.324  -6.188 -14.767  1.00  0.56           N  
ATOM     11  CA  VAL H   2      -8.886  -5.684 -13.455  1.00  0.56           C  
ATOM     12  C   VAL H   2      -7.521  -5.018 -13.566  1.00  0.56           C  
ATOM     13  CB  VAL H   2      -8.859  -6.806 -12.400  1.00  0.56           C  
ATOM     14  O   VAL H   2      -6.600  -5.605 -14.126  1.00  0.56           O  
ATOM     15  CG1 VAL H   2      -8.228  -6.360 -11.074  1.00  0.56           C  
ATOM     16  CG2 VAL H   2     -10.288  -7.293 -12.142  1.00  0.56           C  
ATOM     17  N   GLN H   3      -7.386  -3.816 -13.007  1.00  0.38           N  
ATOM     18  CA  GLN H   3      -6.115  -3.098 -12.917  1.00  0.38           C  
ATOM     19  C   GLN H   3      -6.029  -2.336 -11.592  1.00  0.38           C  
ATOM     20  CB  GLN H   3      -5.926  -2.142 -14.112  1.00  0.38           C  
ATOM     21  O   GLN H   3      -7.030  -1.802 -11.107  1.00  0.38           O  
ATOM     22  CG  GLN H   3      -5.933  -2.835 -15.490  1.00  0.38           C  
ATOM     23  CD  GLN H   3      -5.628  -1.885 -16.647  1.00  0.38           C  
ATOM     24  NE2 GLN H   3      -5.440  -2.389 -17.845  1.00  0.38           N  
ATOM     25  OE1 GLN H   3      -5.566  -0.673 -16.503  1.00  0.38           O  
ATOM     26  N   LEU H   4      -4.819  -2.278 -11.037  1.00  0.33           N  
ATOM     27  CA  LEU H   4      -4.423  -1.440  -9.908  1.00  0.33           C  
ATOM     28  C   LEU H   4      -3.219  -0.609 -10.366  1.00  0.33           C  
ATOM     29  CB  LEU H   4      -4.039  -2.312  -8.697  1.00  0.33           C  
ATOM     30  O   LEU H   4      -2.289  -1.167 -10.946  1.00  0.33           O  
ATOM     31  CG  LEU H   4      -5.125  -3.249  -8.146  1.00  0.33           C  
ATOM     32  CD1 LEU H   4      -4.545  -4.051  -6.985  1.00  0.33           C  
ATOM     33  CD2 LEU H   4      -6.350  -2.499  -7.627  1.00  0.33           C  
ATOM     34  N   LEU H   5      -3.240   0.699 -10.124  1.00  0.31           N  
ATOM     35  CA  LEU H   5      -2.208   1.636 -10.580  1.00  0.31           C  
ATOM     36  C   LEU H   5      -1.697   2.459  -9.395  1.00  0.31           C  
ATOM     37  CB  LEU H   5      -2.833   2.504 -11.692  1.00  0.31           C  
ATOM     38  O   LEU H   5      -2.397   3.371  -8.944  1.00  0.31           O  
ATOM     39  CG  LEU H   5      -1.932   3.626 -12.243  1.00  0.31           C  
ATOM     40  CD1 LEU H   5      -0.821   3.080 -13.137  1.00  0.31           C  
ATOM     41  CD2 LEU H   5      -2.769   4.599 -13.076  1.00  0.31           C  
ATOM     42  N   GLU H   6      -0.512   2.138  -8.864  1.00  0.28           N  
ATOM     43  CA  GLU H   6       0.080   2.905  -7.761  1.00  0.28           C  
ATOM     44  C   GLU H   6       0.802   4.172  -8.223  1.00  0.28           C  
ATOM     45  CB  GLU H   6       1.047   2.105  -6.873  1.00  0.28           C  
ATOM     46  O   GLU H   6       1.486   4.186  -9.246  1.00  0.28           O  
ATOM     47  CG  GLU H   6       0.499   0.766  -6.377  1.00  0.28           C  
ATOM     48  CD  GLU H   6       0.889  -0.392  -7.292  1.00  0.28           C  
ATOM     49  OE1 GLU H   6       1.141  -0.165  -8.491  1.00  0.28           O  
ATOM     50  OE2 GLU H   6       0.967  -1.531  -6.790  1.00  0.28           O  
ATOM     51  N   SER H   7       0.746   5.215  -7.397  1.00  0.21           N  
ATOM     52  CA  SER H   7       1.468   6.473  -7.586  1.00  0.21           C  
ATOM     53  C   SER H   7       1.821   7.122  -6.243  1.00  0.21           C  
ATOM     54  CB  SER H   7       0.625   7.421  -8.454  1.00  0.21           C  
ATOM     55  O   SER H   7       1.283   6.760  -5.194  1.00  0.21           O  
ATOM     56  OG  SER H   7      -0.521   7.892  -7.763  1.00  0.21           O  
ATOM     57  N   GLY H   8       2.692   8.135  -6.270  1.00  0.21           N  
ATOM     58  CA  GLY H   8       3.029   8.949  -5.091  1.00  0.21           C  
ATOM     59  C   GLY H   8       4.263   8.496  -4.304  1.00  0.21           C  
ATOM     60  O   GLY H   8       4.505   9.012  -3.214  1.00  0.21           O  
ATOM     61  N   GLY H   9       5.040   7.546  -4.831  1.00  0.24           N  
ATOM     62  CA  GLY H   9       6.395   7.281  -4.347  1.00  0.24           C  
ATOM     63  C   GLY H   9       7.416   8.306  -4.858  1.00  0.24           C  
ATOM     64  O   GLY H   9       7.104   9.155  -5.693  1.00  0.24           O  
ATOM     65  N   GLY H  11       8.642   8.225  -4.346  1.00  0.25           N  
ATOM     66  CA  GLY H  11       9.736   9.141  -4.659  1.00  0.25           C  
ATOM     67  C   GLY H  11      10.888   9.033  -3.658  1.00  0.25           C  
ATOM     68  O   GLY H  11      10.932   8.105  -2.846  1.00  0.25           O  
ATOM     69  N   LEU H  12      11.820   9.985  -3.724  1.00  0.25           N  
ATOM     70  CA  LEU H  12      12.852  10.200  -2.707  1.00  0.25           C  
ATOM     71  C   LEU H  12      12.309  11.103  -1.587  1.00  0.25           C  
ATOM     72  CB  LEU H  12      14.101  10.800  -3.383  1.00  0.25           C  
ATOM     73  O   LEU H  12      11.636  12.094  -1.869  1.00  0.25           O  
ATOM     74  CG  LEU H  12      15.246  11.204  -2.429  1.00  0.25           C  
ATOM     75  CD1 LEU H  12      15.842  10.010  -1.681  1.00  0.25           C  
ATOM     76  CD2 LEU H  12      16.369  11.861  -3.232  1.00  0.25           C  
ATOM     77  N   VAL H  13      12.628  10.790  -0.331  1.00  0.24           N  
ATOM     78  CA  VAL H  13      12.274  11.601   0.843  1.00  0.24           C  
ATOM     79  C   VAL H  13      13.325  11.446   1.944  1.00  0.24           C  
ATOM     80  CB  VAL H  13      10.848  11.247   1.317  1.00  0.24           C  
ATOM     81  O   VAL H  13      13.938  10.390   2.073  1.00  0.24           O  
ATOM     82  CG1 VAL H  13      10.726   9.823   1.864  1.00  0.24           C  
ATOM     83  CG2 VAL H  13      10.319  12.215   2.381  1.00  0.24           C  
ATOM     84  N   GLN H  14      13.547  12.488   2.746  1.00  0.30           N  
ATOM     85  CA  GLN H  14      14.485  12.420   3.870  1.00  0.30           C  
ATOM     86  C   GLN H  14      13.899  11.689   5.100  1.00  0.30           C  
ATOM     87  CB  GLN H  14      15.023  13.821   4.202  1.00  0.30           C  
ATOM     88  O   GLN H  14      12.675  11.679   5.282  1.00  0.30           O  
ATOM     89  CG  GLN H  14      16.007  14.297   3.114  1.00  0.30           C  
ATOM     90  CD  GLN H  14      16.787  15.544   3.515  1.00  0.30           C  
ATOM     91  NE2 GLN H  14      18.051  15.645   3.172  1.00  0.30           N  
ATOM     92  OE1 GLN H  14      16.268  16.455   4.140  1.00  0.30           O  
ATOM     93  N   PRO H  15      14.741  11.080   5.965  1.00  0.34           N  
ATOM     94  CA  PRO H  15      14.301  10.413   7.190  1.00  0.34           C  
ATOM     95  C   PRO H  15      13.460  11.321   8.097  1.00  0.34           C  
ATOM     96  CB  PRO H  15      15.578   9.940   7.895  1.00  0.34           C  
ATOM     97  O   PRO H  15      13.735  12.509   8.243  1.00  0.34           O  
ATOM     98  CG  PRO H  15      16.568   9.768   6.746  1.00  0.34           C  
ATOM     99  CD  PRO H  15      16.175  10.896   5.796  1.00  0.34           C  
ATOM    100  N   GLY H  16      12.413  10.760   8.700  1.00  0.30           N  
ATOM    101  CA  GLY H  16      11.394  11.502   9.451  1.00  0.30           C  
ATOM    102  C   GLY H  16      10.314  12.145   8.572  1.00  0.30           C  
ATOM    103  O   GLY H  16       9.248  12.485   9.087  1.00  0.30           O  
ATOM    104  N   GLY H  17      10.544  12.249   7.259  1.00  0.34           N  
ATOM    105  CA  GLY H  17       9.582  12.753   6.284  1.00  0.34           C  
ATOM    106  C   GLY H  17       8.337  11.876   6.131  1.00  0.34           C  
ATOM    107  O   GLY H  17       8.187  10.832   6.773  1.00  0.34           O  
ATOM    108  N   SER H  18       7.420  12.326   5.274  1.00  0.29           N  
ATOM    109  CA  SER H  18       6.119  11.684   5.063  1.00  0.29           C  
ATOM    110  C   SER H  18       5.728  11.655   3.585  1.00  0.29           C  
ATOM    111  CB  SER H  18       5.026  12.380   5.886  1.00  0.29           C  
ATOM    112  O   SER H  18       6.079  12.562   2.834  1.00  0.29           O  
ATOM    113  OG  SER H  18       5.366  12.407   7.263  1.00  0.29           O  
ATOM    114  N   LEU H  19       4.973  10.632   3.182  1.00  0.20           N  
ATOM    115  CA  LEU H  19       4.434  10.433   1.830  1.00  0.20           C  
ATOM    116  C   LEU H  19       2.980   9.938   1.896  1.00  0.20           C  
ATOM    117  CB  LEU H  19       5.312   9.428   1.052  1.00  0.20           C  
ATOM    118  O   LEU H  19       2.529   9.434   2.927  1.00  0.20           O  
ATOM    119  CG  LEU H  19       6.737   9.898   0.700  1.00  0.20           C  
ATOM    120  CD1 LEU H  19       7.495   8.737   0.054  1.00  0.20           C  
ATOM    121  CD2 LEU H  19       6.736  11.063  -0.291  1.00  0.20           C  
ATOM    122  N   ARG H  20       2.250  10.034   0.778  1.00  0.21           N  
ATOM    123  CA  ARG H  20       0.926   9.415   0.620  1.00  0.21           C  
ATOM    124  C   ARG H  20       0.845   8.673  -0.707  1.00  0.21           C  
ATOM    125  CB  ARG H  20      -0.195  10.454   0.792  1.00  0.21           C  
ATOM    126  O   ARG H  20       0.625   9.279  -1.754  1.00  0.21           O  
ATOM    127  CG  ARG H  20      -1.562   9.752   0.862  1.00  0.21           C  
ATOM    128  CD  ARG H  20      -2.703  10.756   1.060  1.00  0.21           C  
ATOM    129  NE  ARG H  20      -4.005  10.068   1.167  1.00  0.21           N  
ATOM    130  NH1 ARG H  20      -3.962   9.620   3.428  1.00  0.21           N  
ATOM    131  NH2 ARG H  20      -5.678   8.926   2.190  1.00  0.21           N  
ATOM    132  CZ  ARG H  20      -4.539   9.551   2.260  1.00  0.21           C  
ATOM    133  N   LEU H  21       1.002   7.355  -0.647  1.00  0.14           N  
ATOM    134  CA  LEU H  21       0.793   6.499  -1.809  1.00  0.14           C  
ATOM    135  C   LEU H  21      -0.698   6.447  -2.138  1.00  0.14           C  
ATOM    136  CB  LEU H  21       1.354   5.086  -1.587  1.00  0.14           C  
ATOM    137  O   LEU H  21      -1.542   6.447  -1.237  1.00  0.14           O  
ATOM    138  CG  LEU H  21       2.772   5.015  -0.995  1.00  0.14           C  
ATOM    139  CD1 LEU H  21       3.224   3.560  -0.966  1.00  0.14           C  
ATOM    140  CD2 LEU H  21       3.791   5.820  -1.804  1.00  0.14           C  
ATOM    141  N   SER H  22      -1.006   6.380  -3.427  1.00  0.21           N  
ATOM    142  CA  SER H  22      -2.353   6.183  -3.965  1.00  0.21           C  
ATOM    143  C   SER H  22      -2.346   4.967  -4.882  1.00  0.21           C  
ATOM    144  CB  SER H  22      -2.812   7.424  -4.735  1.00  0.21           C  
ATOM    145  O   SER H  22      -1.313   4.654  -5.465  1.00  0.21           O  
ATOM    146  OG  SER H  22      -2.704   8.575  -3.915  1.00  0.21           O  
ATOM    147  N   CYS H  23      -3.478   4.290  -5.005  1.00  0.25           N  
ATOM    148  CA  CYS H  23      -3.686   3.144  -5.879  1.00  0.25           C  
ATOM    149  C   CYS H  23      -5.081   3.246  -6.490  1.00  0.25           C  
ATOM    150  CB  CYS H  23      -3.502   1.864  -5.066  1.00  0.25           C  
ATOM    151  O   CYS H  23      -6.077   3.047  -5.792  1.00  0.25           O  
ATOM    152  SG  CYS H  23      -4.130   0.361  -5.859  1.00  0.25           S  
ATOM    153  N   ALA H  24      -5.148   3.599  -7.773  1.00  0.29           N  
ATOM    154  CA  ALA H  24      -6.404   3.663  -8.512  1.00  0.29           C  
ATOM    155  C   ALA H  24      -6.799   2.260  -8.998  1.00  0.29           C  
ATOM    156  CB  ALA H  24      -6.244   4.655  -9.670  1.00  0.29           C  
ATOM    157  O   ALA H  24      -5.999   1.593  -9.656  1.00  0.29           O  
ATOM    158  N   ALA H  25      -8.018   1.815  -8.682  1.00  0.34           N  
ATOM    159  CA  ALA H  25      -8.532   0.504  -9.067  1.00  0.34           C  
ATOM    160  C   ALA H  25      -9.608   0.585 -10.161  1.00  0.34           C  
ATOM    161  CB  ALA H  25      -9.059  -0.211  -7.819  1.00  0.34           C  
ATOM    162  O   ALA H  25     -10.494   1.446 -10.141  1.00  0.34           O  
ATOM    163  N   SER H  26      -9.585  -0.374 -11.085  1.00  0.42           N  
ATOM    164  CA  SER H  26     -10.614  -0.535 -12.115  1.00  0.42           C  
ATOM    165  C   SER H  26     -10.873  -2.009 -12.434  1.00  0.42           C  
ATOM    166  CB  SER H  26     -10.240   0.264 -13.369  1.00  0.42           C  
ATOM    167  O   SER H  26     -10.109  -2.890 -12.043  1.00  0.42           O  
ATOM    168  OG  SER H  26      -9.224  -0.382 -14.100  1.00  0.42           O  
ATOM    169  N   GLY H  27     -11.988  -2.286 -13.116  1.00  0.62           N  
ATOM    170  CA  GLY H  27     -12.330  -3.620 -13.620  1.00  0.62           C  
ATOM    171  C   GLY H  27     -13.042  -4.575 -12.665  1.00  0.62           C  
ATOM    172  O   GLY H  27     -13.521  -5.609 -13.124  1.00  0.62           O  
ATOM    173  N   PHE H  28     -13.148  -4.237 -11.380  1.00  0.60           N  
ATOM    174  CA  PHE H  28     -13.871  -4.998 -10.356  1.00  0.60           C  
ATOM    175  C   PHE H  28     -14.577  -4.057  -9.373  1.00  0.60           C  
ATOM    176  CB  PHE H  28     -12.925  -5.942  -9.596  1.00  0.60           C  
ATOM    177  O   PHE H  28     -14.319  -2.851  -9.335  1.00  0.60           O  
ATOM    178  CG  PHE H  28     -11.919  -5.248  -8.689  1.00  0.60           C  
ATOM    179  CD1 PHE H  28     -10.786  -4.625  -9.239  1.00  0.60           C  
ATOM    180  CD2 PHE H  28     -12.114  -5.217  -7.296  1.00  0.60           C  
ATOM    181  CE1 PHE H  28      -9.839  -4.000  -8.410  1.00  0.60           C  
ATOM    182  CE2 PHE H  28     -11.170  -4.586  -6.462  1.00  0.60           C  
ATOM    183  CZ  PHE H  28     -10.030  -3.983  -7.018  1.00  0.60           C  
ATOM    184  N   THR H  29     -15.484  -4.608  -8.571  1.00  0.76           N  
ATOM    185  CA  THR H  29     -16.316  -3.843  -7.637  1.00  0.76           C  
ATOM    186  C   THR H  29     -15.563  -3.535  -6.327  1.00  0.76           C  
ATOM    187  CB  THR H  29     -17.650  -4.574  -7.384  1.00  0.76           C  
ATOM    188  O   THR H  29     -15.689  -4.235  -5.327  1.00  0.76           O  
ATOM    189  CG2 THR H  29     -18.753  -3.571  -7.061  1.00  0.76           C  
ATOM    190  OG1 THR H  29     -18.089  -5.255  -8.542  1.00  0.76           O  
ATOM    191  N   PHE H  30     -14.779  -2.453  -6.319  1.00  0.70           N  
ATOM    192  CA  PHE H  30     -13.908  -2.025  -5.206  1.00  0.70           C  
ATOM    193  C   PHE H  30     -14.624  -1.773  -3.861  1.00  0.70           C  
ATOM    194  CB  PHE H  30     -13.182  -0.749  -5.676  1.00  0.70           C  
ATOM    195  O   PHE H  30     -13.970  -1.691  -2.825  1.00  0.70           O  
ATOM    196  CG  PHE H  30     -12.171  -0.142  -4.718  1.00  0.70           C  
ATOM    197  CD1 PHE H  30     -10.829  -0.564  -4.749  1.00  0.70           C  
ATOM    198  CD2 PHE H  30     -12.554   0.887  -3.833  1.00  0.70           C  
ATOM    199  CE1 PHE H  30      -9.875   0.047  -3.915  1.00  0.70           C  
ATOM    200  CE2 PHE H  30     -11.600   1.496  -2.998  1.00  0.70           C  
ATOM    201  CZ  PHE H  30     -10.262   1.072  -3.035  1.00  0.70           C  
ATOM    202  N   ASN H  35     -15.954  -1.630  -3.841  1.00  0.81           N  
ATOM    203  CA  ASN H  35     -16.691  -1.154  -2.663  1.00  0.81           C  
ATOM    204  C   ASN H  35     -16.783  -2.153  -1.498  1.00  0.81           C  
ATOM    205  CB  ASN H  35     -18.103  -0.705  -3.078  1.00  0.81           C  
ATOM    206  O   ASN H  35     -17.224  -1.761  -0.421  1.00  0.81           O  
ATOM    207  CG  ASN H  35     -19.073  -1.870  -3.167  1.00  0.81           C  
ATOM    208  ND2 ASN H  35     -20.069  -1.935  -2.317  1.00  0.81           N  
ATOM    209  OD1 ASN H  35     -18.920  -2.758  -3.980  1.00  0.81           O  
ATOM    210  N   TRP H  36     -16.436  -3.419  -1.725  1.00  0.95           N  
ATOM    211  CA  TRP H  36     -16.599  -4.500  -0.748  1.00  0.95           C  
ATOM    212  C   TRP H  36     -15.326  -5.345  -0.578  1.00  0.95           C  
ATOM    213  CB  TRP H  36     -17.811  -5.339  -1.171  1.00  0.95           C  
ATOM    214  O   TRP H  36     -15.273  -6.268   0.229  1.00  0.95           O  
ATOM    215  CG  TRP H  36     -18.354  -6.241  -0.108  1.00  0.95           C  
ATOM    216  CD1 TRP H  36     -18.120  -7.568  -0.001  1.00  0.95           C  
ATOM    217  CD2 TRP H  36     -19.169  -5.884   1.050  1.00  0.95           C  
ATOM    218  CE2 TRP H  36     -19.407  -7.065   1.816  1.00  0.95           C  
ATOM    219  CE3 TRP H  36     -19.716  -4.678   1.541  1.00  0.95           C  
ATOM    220  NE1 TRP H  36     -18.743  -8.059   1.130  1.00  0.95           N  
ATOM    221  CH2 TRP H  36     -20.696  -5.840   3.457  1.00  0.95           C  
ATOM    222  CZ2 TRP H  36     -20.158  -7.055   3.000  1.00  0.95           C  
ATOM    223  CZ3 TRP H  36     -20.473  -4.656   2.729  1.00  0.95           C  
ATOM    224  N   GLU H  37     -14.273  -5.029  -1.330  1.00  0.71           N  
ATOM    225  CA  GLU H  37     -13.022  -5.786  -1.322  1.00  0.71           C  
ATOM    226  C   GLU H  37     -12.103  -5.322  -0.195  1.00  0.71           C  
ATOM    227  CB  GLU H  37     -12.342  -5.653  -2.690  1.00  0.71           C  
ATOM    228  O   GLU H  37     -11.784  -4.136  -0.090  1.00  0.71           O  
ATOM    229  CG  GLU H  37     -13.071  -6.502  -3.752  1.00  0.71           C  
ATOM    230  CD  GLU H  37     -12.588  -7.958  -3.869  1.00  0.71           C  
ATOM    231  OE1 GLU H  37     -11.589  -8.337  -3.220  1.00  0.71           O  
ATOM    232  OE2 GLU H  37     -13.129  -8.697  -4.721  1.00  0.71           O  
ATOM    233  N   LEU H  38     -11.640  -6.264   0.623  1.00  0.75           N  
ATOM    234  CA  LEU H  38     -10.475  -6.065   1.474  1.00  0.75           C  
ATOM    235  C   LEU H  38      -9.274  -5.758   0.563  1.00  0.75           C  
ATOM    236  CB  LEU H  38     -10.322  -7.303   2.383  1.00  0.75           C  
ATOM    237  O   LEU H  38      -8.927  -6.532  -0.327  1.00  0.75           O  
ATOM    238  CG  LEU H  38      -8.952  -7.593   3.025  1.00  0.75           C  
ATOM    239  CD1 LEU H  38      -8.299  -6.450   3.798  1.00  0.75           C  
ATOM    240  CD2 LEU H  38      -9.087  -8.778   3.981  1.00  0.75           C  
ATOM    241  N   MET H  39      -8.670  -4.594   0.760  1.00  0.54           N  
ATOM    242  CA  MET H  39      -7.534  -4.111  -0.020  1.00  0.54           C  
ATOM    243  C   MET H  39      -6.301  -4.004   0.869  1.00  0.54           C  
ATOM    244  CB  MET H  39      -7.886  -2.761  -0.649  1.00  0.54           C  
ATOM    245  O   MET H  39      -6.421  -3.818   2.077  1.00  0.54           O  
ATOM    246  CG  MET H  39      -8.911  -2.853  -1.788  1.00  0.54           C  
ATOM    247  SD  MET H  39      -8.449  -3.834  -3.249  1.00  0.54           S  
ATOM    248  CE  MET H  39      -6.909  -3.039  -3.788  1.00  0.54           C  
ATOM    249  N   GLY H  40      -5.104  -4.095   0.299  1.00  0.36           N  
ATOM    250  CA  GLY H  40      -3.883  -4.040   1.097  1.00  0.36           C  
ATOM    251  C   GLY H  40      -2.689  -3.424   0.390  1.00  0.36           C  
ATOM    252  O   GLY H  40      -2.682  -3.218  -0.824  1.00  0.36           O  
ATOM    253  N   TRP H  41      -1.662  -3.158   1.191  1.00  0.21           N  
ATOM    254  CA  TRP H  41      -0.335  -2.763   0.740  1.00  0.21           C  
ATOM    255  C   TRP H  41       0.693  -3.804   1.171  1.00  0.21           C  
ATOM    256  CB  TRP H  41       0.026  -1.368   1.258  1.00  0.21           C  
ATOM    257  O   TRP H  41       0.681  -4.305   2.299  1.00  0.21           O  
ATOM    258  CG  TRP H  41      -0.755  -0.256   0.632  1.00  0.21           C  
ATOM    259  CD1 TRP H  41      -1.921   0.234   1.100  1.00  0.21           C  
ATOM    260  CD2 TRP H  41      -0.476   0.492  -0.594  1.00  0.21           C  
ATOM    261  CE2 TRP H  41      -1.529   1.437  -0.798  1.00  0.21           C  
ATOM    262  CE3 TRP H  41       0.571   0.484  -1.539  1.00  0.21           C  
ATOM    263  NE1 TRP H  41      -2.377   1.236   0.270  1.00  0.21           N  
ATOM    264  CH2 TRP H  41      -0.483   2.291  -2.806  1.00  0.21           C  
ATOM    265  CZ2 TRP H  41      -1.546   2.325  -1.886  1.00  0.21           C  
ATOM    266  CZ3 TRP H  41       0.573   1.379  -2.626  1.00  0.21           C  
ATOM    267  N   ALA H  42       1.623  -4.080   0.270  1.00  0.42           N  
ATOM    268  CA  ALA H  42       2.823  -4.867   0.503  1.00  0.42           C  
ATOM    269  C   ALA H  42       4.044  -4.085  -0.002  1.00  0.42           C  
ATOM    270  CB  ALA H  42       2.653  -6.228  -0.180  1.00  0.42           C  
ATOM    271  O   ALA H  42       3.906  -3.125  -0.761  1.00  0.42           O  
ATOM    272  N   ARG H  43       5.253  -4.479   0.399  1.00  0.32           N  
ATOM    273  CA  ARG H  43       6.496  -3.848  -0.055  1.00  0.32           C  
ATOM    274  C   ARG H  43       7.620  -4.849  -0.241  1.00  0.32           C  
ATOM    275  CB  ARG H  43       6.897  -2.695   0.883  1.00  0.32           C  
ATOM    276  O   ARG H  43       7.660  -5.884   0.414  1.00  0.32           O  
ATOM    277  CG  ARG H  43       7.496  -3.144   2.229  1.00  0.32           C  
ATOM    278  CD  ARG H  43       7.747  -1.919   3.111  1.00  0.32           C  
ATOM    279  NE  ARG H  43       8.205  -2.287   4.460  1.00  0.32           N  
ATOM    280  NH1 ARG H  43       8.179  -0.185   5.375  1.00  0.32           N  
ATOM    281  NH2 ARG H  43       8.733  -1.927   6.633  1.00  0.32           N  
ATOM    282  CZ  ARG H  43       8.368  -1.466   5.479  1.00  0.32           C  
ATOM    283  N   GLN H  44       8.574  -4.504  -1.092  1.00  0.48           N  
ATOM    284  CA  GLN H  44       9.816  -5.252  -1.238  1.00  0.48           C  
ATOM    285  C   GLN H  44      11.007  -4.293  -1.252  1.00  0.48           C  
ATOM    286  CB  GLN H  44       9.735  -6.135  -2.487  1.00  0.48           C  
ATOM    287  O   GLN H  44      11.150  -3.473  -2.160  1.00  0.48           O  
ATOM    288  CG  GLN H  44      10.989  -7.008  -2.640  1.00  0.48           C  
ATOM    289  CD  GLN H  44      10.801  -8.112  -3.672  1.00  0.48           C  
ATOM    290  NE2 GLN H  44      11.556  -9.183  -3.576  1.00  0.48           N  
ATOM    291  OE1 GLN H  44       9.980  -8.032  -4.574  1.00  0.48           O  
ATOM    292  N   ALA H  45      11.853  -4.389  -0.226  1.00  0.47           N  
ATOM    293  CA  ALA H  45      13.172  -3.758  -0.235  1.00  0.47           C  
ATOM    294  C   ALA H  45      14.152  -4.639  -1.037  1.00  0.47           C  
ATOM    295  CB  ALA H  45      13.639  -3.529   1.207  1.00  0.47           C  
ATOM    296  O   ALA H  45      13.948  -5.857  -1.091  1.00  0.47           O  
ATOM    297  N   PRO H  46      15.214  -4.081  -1.644  1.00  0.40           N  
ATOM    298  CA  PRO H  46      16.209  -4.882  -2.356  1.00  0.40           C  
ATOM    299  C   PRO H  46      16.785  -5.988  -1.454  1.00  0.40           C  
ATOM    300  CB  PRO H  46      17.274  -3.887  -2.832  1.00  0.40           C  
ATOM    301  O   PRO H  46      17.145  -5.744  -0.305  1.00  0.40           O  
ATOM    302  CG  PRO H  46      17.119  -2.697  -1.885  1.00  0.40           C  
ATOM    303  CD  PRO H  46      15.617  -2.682  -1.615  1.00  0.40           C  
ATOM    304  N   GLY H  47      16.823  -7.222  -1.964  1.00  0.36           N  
ATOM    305  CA  GLY H  47      17.298  -8.408  -1.236  1.00  0.36           C  
ATOM    306  C   GLY H  47      16.308  -9.022  -0.233  1.00  0.36           C  
ATOM    307  O   GLY H  47      16.480 -10.182   0.135  1.00  0.36           O  
ATOM    308  N   LYS H  48      15.246  -8.311   0.181  1.00  0.46           N  
ATOM    309  CA  LYS H  48      14.132  -8.921   0.931  1.00  0.46           C  
ATOM    310  C   LYS H  48      13.242  -9.747  -0.010  1.00  0.46           C  
ATOM    311  CB  LYS H  48      13.231  -7.871   1.621  1.00  0.46           C  
ATOM    312  O   LYS H  48      13.158  -9.490  -1.214  1.00  0.46           O  
ATOM    313  CG  LYS H  48      13.762  -7.060   2.816  1.00  0.46           C  
ATOM    314  CD  LYS H  48      12.604  -6.186   3.367  1.00  0.46           C  
ATOM    315  CE  LYS H  48      13.032  -5.195   4.464  1.00  0.46           C  
ATOM    316  NZ  LYS H  48      11.967  -4.193   4.763  1.00  0.46           N  
ATOM    317  N   GLY H  49      12.480 -10.671   0.576  1.00  0.47           N  
ATOM    318  CA  GLY H  49      11.225 -11.138  -0.018  1.00  0.47           C  
ATOM    319  C   GLY H  49      10.136 -10.056   0.049  1.00  0.47           C  
ATOM    320  O   GLY H  49      10.386  -8.916   0.445  1.00  0.47           O  
ATOM    321  N   LEU H  50       8.911 -10.414  -0.328  1.00  0.43           N  
ATOM    322  CA  LEU H  50       7.755  -9.536  -0.155  1.00  0.43           C  
ATOM    323  C   LEU H  50       7.340  -9.471   1.329  1.00  0.43           C  
ATOM    324  CB  LEU H  50       6.619 -10.038  -1.064  1.00  0.43           C  
ATOM    325  O   LEU H  50       7.053 -10.493   1.946  1.00  0.43           O  
ATOM    326  CG  LEU H  50       5.396  -9.101  -1.113  1.00  0.43           C  
ATOM    327  CD1 LEU H  50       5.690  -7.839  -1.926  1.00  0.43           C  
ATOM    328  CD2 LEU H  50       4.216  -9.814  -1.772  1.00  0.43           C  
ATOM    329  N   GLU H  51       7.285  -8.266   1.887  1.00  0.37           N  
ATOM    330  CA  GLU H  51       6.792  -7.949   3.231  1.00  0.37           C  
ATOM    331  C   GLU H  51       5.364  -7.396   3.110  1.00  0.37           C  
ATOM    332  CB  GLU H  51       7.778  -6.939   3.872  1.00  0.37           C  
ATOM    333  O   GLU H  51       5.150  -6.370   2.462  1.00  0.37           O  
ATOM    334  CG  GLU H  51       7.398  -6.328   5.240  1.00  0.37           C  
ATOM    335  CD  GLU H  51       8.374  -5.225   5.723  1.00  0.37           C  
ATOM    336  OE1 GLU H  51       9.330  -4.855   4.993  1.00  0.37           O  
ATOM    337  OE2 GLU H  51       8.166  -4.622   6.805  1.00  0.37           O  
ATOM    338  N   TRP H  52       4.370  -8.050   3.716  1.00  0.35           N  
ATOM    339  CA  TRP H  52       3.047  -7.435   3.866  1.00  0.35           C  
ATOM    340  C   TRP H  52       3.131  -6.232   4.818  1.00  0.35           C  
ATOM    341  CB  TRP H  52       2.016  -8.466   4.327  1.00  0.35           C  
ATOM    342  O   TRP H  52       3.793  -6.306   5.851  1.00  0.35           O  
ATOM    343  CG  TRP H  52       0.708  -7.866   4.735  1.00  0.35           C  
ATOM    344  CD1 TRP H  52      -0.288  -7.488   3.902  1.00  0.35           C  
ATOM    345  CD2 TRP H  52       0.277  -7.482   6.076  1.00  0.35           C  
ATOM    346  CE2 TRP H  52      -1.030  -6.922   5.985  1.00  0.35           C  
ATOM    347  CE3 TRP H  52       0.860  -7.560   7.359  1.00  0.35           C  
ATOM    348  NE1 TRP H  52      -1.311  -6.922   4.636  1.00  0.35           N  
ATOM    349  CH2 TRP H  52      -1.147  -6.622   8.383  1.00  0.35           C  
ATOM    350  CZ2 TRP H  52      -1.742  -6.499   7.116  1.00  0.35           C  
ATOM    351  CZ3 TRP H  52       0.153  -7.141   8.502  1.00  0.35           C  
ATOM    352  N   VAL H  53       2.482  -5.120   4.458  1.00  0.22           N  
ATOM    353  CA  VAL H  53       2.572  -3.842   5.187  1.00  0.22           C  
ATOM    354  C   VAL H  53       1.275  -3.530   5.929  1.00  0.22           C  
ATOM    355  CB  VAL H  53       2.950  -2.695   4.223  1.00  0.22           C  
ATOM    356  O   VAL H  53       1.313  -3.169   7.107  1.00  0.22           O  
ATOM    357  CG1 VAL H  53       2.990  -1.314   4.883  1.00  0.22           C  
ATOM    358  CG2 VAL H  53       4.333  -2.924   3.611  1.00  0.22           C  
ATOM    359  N   SER H  54       0.128  -3.624   5.247  1.00  0.27           N  
ATOM    360  CA  SER H  54      -1.173  -3.241   5.809  1.00  0.27           C  
ATOM    361  C   SER H  54      -2.361  -3.785   4.999  1.00  0.27           C  
ATOM    362  CB  SER H  54      -1.230  -1.711   5.917  1.00  0.27           C  
ATOM    363  O   SER H  54      -2.217  -4.122   3.824  1.00  0.27           O  
ATOM    364  OG  SER H  54      -2.430  -1.266   6.504  1.00  0.27           O  
ATOM    365  N   GLY H  55      -3.541  -3.870   5.619  1.00  0.28           N  
ATOM    366  CA  GLY H  55      -4.807  -4.269   4.993  1.00  0.28           C  
ATOM    367  C   GLY H  55      -5.992  -3.468   5.543  1.00  0.28           C  
ATOM    368  O   GLY H  55      -5.943  -3.024   6.687  1.00  0.28           O  
ATOM    369  N   ILE H  56      -7.032  -3.267   4.734  1.00  0.31           N  
ATOM    370  CA  ILE H  56      -8.271  -2.544   5.059  1.00  0.31           C  
ATOM    371  C   ILE H  56      -9.472  -3.280   4.470  1.00  0.31           C  
ATOM    372  CB  ILE H  56      -8.217  -1.069   4.591  1.00  0.31           C  
ATOM    373  O   ILE H  56      -9.527  -3.504   3.261  1.00  0.31           O  
ATOM    374  CG1 ILE H  56      -9.505  -0.314   4.987  1.00  0.31           C  
ATOM    375  CG2 ILE H  56      -7.983  -0.882   3.078  1.00  0.31           C  
ATOM    376  CD1 ILE H  56      -9.379   1.215   4.894  1.00  0.31           C  
ATOM    377  N   GLU H  57     -10.433  -3.670   5.301  1.00  0.50           N  
ATOM    378  CA  GLU H  57     -11.578  -4.475   4.856  1.00  0.50           C  
ATOM    379  C   GLU H  57     -12.539  -3.691   3.952  1.00  0.50           C  
ATOM    380  CB  GLU H  57     -12.273  -5.139   6.053  1.00  0.50           C  
ATOM    381  O   GLU H  57     -12.466  -2.462   3.856  1.00  0.50           O  
ATOM    382  CG  GLU H  57     -11.259  -6.045   6.787  1.00  0.50           C  
ATOM    383  CD  GLU H  57     -11.826  -7.351   7.349  1.00  0.50           C  
ATOM    384  OE1 GLU H  57     -12.641  -7.984   6.642  1.00  0.50           O  
ATOM    385  OE2 GLU H  57     -11.339  -7.756   8.431  1.00  0.50           O  
ATOM    386  N   GLY H  58     -13.425  -4.411   3.254  1.00  0.46           N  
ATOM    387  CA  GLY H  58     -14.398  -3.843   2.314  1.00  0.46           C  
ATOM    388  C   GLY H  58     -15.141  -2.605   2.837  1.00  0.46           C  
ATOM    389  O   GLY H  58     -15.114  -1.577   2.151  1.00  0.46           O  
ATOM    390  N   PRO H  59     -15.731  -2.651   4.052  1.00  0.63           N  
ATOM    391  CA  PRO H  59     -16.425  -1.505   4.642  1.00  0.63           C  
ATOM    392  C   PRO H  59     -15.511  -0.313   4.989  1.00  0.63           C  
ATOM    393  CB  PRO H  59     -17.152  -2.046   5.881  1.00  0.63           C  
ATOM    394  O   PRO H  59     -15.989   0.819   5.039  1.00  0.63           O  
ATOM    395  CG  PRO H  59     -17.247  -3.550   5.638  1.00  0.63           C  
ATOM    396  CD  PRO H  59     -15.962  -3.836   4.870  1.00  0.63           C  
ATOM    397  N   GLY H  62     -14.200  -0.526   5.163  1.00  0.80           N  
ATOM    398  CA  GLY H  62     -13.207   0.526   5.423  1.00  0.80           C  
ATOM    399  C   GLY H  62     -13.037   0.932   6.888  1.00  0.80           C  
ATOM    400  O   GLY H  62     -12.270   1.848   7.175  1.00  0.80           O  
ATOM    401  N   ASP H  63     -13.742   0.259   7.789  1.00  0.85           N  
ATOM    402  CA  ASP H  63     -13.665   0.399   9.241  1.00  0.85           C  
ATOM    403  C   ASP H  63     -12.424  -0.302   9.815  1.00  0.85           C  
ATOM    404  CB  ASP H  63     -14.960  -0.169   9.867  1.00  0.85           C  
ATOM    405  O   ASP H  63     -11.643   0.292  10.562  1.00  0.85           O  
ATOM    406  CG  ASP H  63     -15.470  -1.518   9.314  1.00  0.85           C  
ATOM    407  OD1 ASP H  63     -14.774  -2.143   8.475  1.00  0.85           O  
ATOM    408  OD2 ASP H  63     -16.586  -1.903   9.715  1.00  0.85           O  
ATOM    409  N   VAL H  64     -12.228  -1.567   9.454  1.00  0.58           N  
ATOM    410  CA  VAL H  64     -11.171  -2.416   9.999  1.00  0.58           C  
ATOM    411  C   VAL H  64      -9.874  -2.234   9.217  1.00  0.58           C  
ATOM    412  CB  VAL H  64     -11.622  -3.886  10.036  1.00  0.58           C  
ATOM    413  O   VAL H  64      -9.850  -2.360   7.991  1.00  0.58           O  
ATOM    414  CG1 VAL H  64     -10.515  -4.807  10.562  1.00  0.58           C  
ATOM    415  CG2 VAL H  64     -12.844  -4.078  10.945  1.00  0.58           C  
ATOM    416  N   THR H  65      -8.775  -1.991   9.939  1.00  0.29           N  
ATOM    417  CA  THR H  65      -7.426  -1.876   9.373  1.00  0.29           C  
ATOM    418  C   THR H  65      -6.401  -2.675  10.177  1.00  0.29           C  
ATOM    419  CB  THR H  65      -6.965  -0.417   9.197  1.00  0.29           C  
ATOM    420  O   THR H  65      -6.397  -2.668  11.408  1.00  0.29           O  
ATOM    421  CG2 THR H  65      -7.903   0.411   8.326  1.00  0.29           C  
ATOM    422  OG1 THR H  65      -6.854   0.286  10.411  1.00  0.29           O  
ATOM    423  N   TYR H  66      -5.505  -3.351   9.462  1.00  0.43           N  
ATOM    424  CA  TYR H  66      -4.428  -4.184   9.992  1.00  0.43           C  
ATOM    425  C   TYR H  66      -3.068  -3.629   9.540  1.00  0.43           C  
ATOM    426  CB  TYR H  66      -4.617  -5.634   9.518  1.00  0.43           C  
ATOM    427  O   TYR H  66      -2.957  -3.063   8.450  1.00  0.43           O  
ATOM    428  CG  TYR H  66      -5.981  -6.260   9.755  1.00  0.43           C  
ATOM    429  CD1 TYR H  66      -6.929  -6.304   8.710  1.00  0.43           C  
ATOM    430  CD2 TYR H  66      -6.278  -6.860  10.994  1.00  0.43           C  
ATOM    431  CE1 TYR H  66      -8.157  -6.968   8.897  1.00  0.43           C  
ATOM    432  CE2 TYR H  66      -7.511  -7.517  11.182  1.00  0.43           C  
ATOM    433  OH  TYR H  66      -9.626  -8.237  10.328  1.00  0.43           O  
ATOM    434  CZ  TYR H  66      -8.453  -7.580  10.133  1.00  0.43           C  
ATOM    435  N   TYR H  67      -2.017  -3.809  10.345  1.00  0.49           N  
ATOM    436  CA  TYR H  67      -0.670  -3.286  10.072  1.00  0.49           C  
ATOM    437  C   TYR H  67       0.410  -4.250  10.550  1.00  0.49           C  
ATOM    438  CB  TYR H  67      -0.452  -1.945  10.790  1.00  0.49           C  
ATOM    439  O   TYR H  67       0.293  -4.801  11.648  1.00  0.49           O  
ATOM    440  CG  TYR H  67      -1.435  -0.855  10.433  1.00  0.49           C  
ATOM    441  CD1 TYR H  67      -1.165   0.004   9.352  1.00  0.49           C  
ATOM    442  CD2 TYR H  67      -2.626  -0.711  11.171  1.00  0.49           C  
ATOM    443  CE1 TYR H  67      -2.092   1.001   9.002  1.00  0.49           C  
ATOM    444  CE2 TYR H  67      -3.556   0.283  10.820  1.00  0.49           C  
ATOM    445  OH  TYR H  67      -4.205   2.084   9.379  1.00  0.49           O  
ATOM    446  CZ  TYR H  67      -3.293   1.141   9.732  1.00  0.49           C  
ATOM    447  N   ALA H  68       1.493  -4.373   9.786  1.00  0.54           N  
ATOM    448  CA  ALA H  68       2.721  -4.983  10.274  1.00  0.54           C  
ATOM    449  C   ALA H  68       3.340  -4.122  11.389  1.00  0.54           C  
ATOM    450  CB  ALA H  68       3.685  -5.179   9.100  1.00  0.54           C  
ATOM    451  O   ALA H  68       3.352  -2.890  11.321  1.00  0.54           O  
ATOM    452  N   ASP H  69       3.895  -4.758  12.417  1.00  0.64           N  
ATOM    453  CA  ASP H  69       4.513  -4.076  13.564  1.00  0.64           C  
ATOM    454  C   ASP H  69       5.738  -3.213  13.207  1.00  0.64           C  
ATOM    455  CB  ASP H  69       4.797  -5.106  14.665  1.00  0.64           C  
ATOM    456  O   ASP H  69       6.103  -2.316  13.964  1.00  0.64           O  
ATOM    457  CG  ASP H  69       3.461  -5.614  15.203  1.00  0.64           C  
ATOM    458  OD1 ASP H  69       2.980  -5.055  16.214  1.00  0.64           O  
ATOM    459  OD2 ASP H  69       2.768  -6.380  14.494  1.00  0.64           O  
ATOM    460  N   SER H  70       6.320  -3.387  12.015  1.00  0.54           N  
ATOM    461  CA  SER H  70       7.344  -2.487  11.460  1.00  0.54           C  
ATOM    462  C   SER H  70       6.802  -1.089  11.094  1.00  0.54           C  
ATOM    463  CB  SER H  70       7.993  -3.156  10.235  1.00  0.54           C  
ATOM    464  O   SER H  70       7.579  -0.131  11.009  1.00  0.54           O  
ATOM    465  OG  SER H  70       7.036  -3.445   9.225  1.00  0.54           O  
ATOM    466  N   VAL H  71       5.486  -0.936  10.890  1.00  0.46           N  
ATOM    467  CA  VAL H  71       4.845   0.308  10.402  1.00  0.46           C  
ATOM    468  C   VAL H  71       3.666   0.797  11.252  1.00  0.46           C  
ATOM    469  CB  VAL H  71       4.409   0.165   8.932  1.00  0.46           C  
ATOM    470  O   VAL H  71       3.188   1.916  11.051  1.00  0.46           O  
ATOM    471  CG1 VAL H  71       5.592  -0.173   8.016  1.00  0.46           C  
ATOM    472  CG2 VAL H  71       3.290  -0.863   8.727  1.00  0.46           C  
ATOM    473  N   LYS H  72       3.199  -0.012  12.206  1.00  0.49           N  
ATOM    474  CA  LYS H  72       2.072   0.282  13.104  1.00  0.49           C  
ATOM    475  C   LYS H  72       2.273   1.628  13.819  1.00  0.49           C  
ATOM    476  CB  LYS H  72       1.944  -0.912  14.068  1.00  0.49           C  
ATOM    477  O   LYS H  72       3.354   1.915  14.326  1.00  0.49           O  
ATOM    478  CG  LYS H  72       0.559  -1.100  14.707  1.00  0.49           C  
ATOM    479  CD  LYS H  72       0.436  -2.467  15.415  1.00  0.49           C  
ATOM    480  CE  LYS H  72       0.461  -3.655  14.434  1.00  0.49           C  
ATOM    481  NZ  LYS H  72       0.523  -4.961  15.129  1.00  0.49           N  
ATOM    482  N   GLY H  74       1.253   2.487  13.796  1.00  0.49           N  
ATOM    483  CA  GLY H  74       1.302   3.850  14.348  1.00  0.49           C  
ATOM    484  C   GLY H  74       2.056   4.886  13.498  1.00  0.49           C  
ATOM    485  O   GLY H  74       1.853   6.079  13.699  1.00  0.49           O  
ATOM    486  N   ARG H  75       2.887   4.465  12.534  1.00  0.35           N  
ATOM    487  CA  ARG H  75       3.585   5.360  11.593  1.00  0.35           C  
ATOM    488  C   ARG H  75       2.810   5.522  10.290  1.00  0.35           C  
ATOM    489  CB  ARG H  75       5.005   4.838  11.313  1.00  0.35           C  
ATOM    490  O   ARG H  75       2.660   6.633   9.784  1.00  0.35           O  
ATOM    491  CG  ARG H  75       5.827   4.629  12.595  1.00  0.35           C  
ATOM    492  CD  ARG H  75       7.322   4.449  12.306  1.00  0.35           C  
ATOM    493  NE  ARG H  75       7.606   3.278  11.447  1.00  0.35           N  
ATOM    494  NH1 ARG H  75       8.306   4.397   9.554  1.00  0.35           N  
ATOM    495  NH2 ARG H  75       8.310   2.186   9.590  1.00  0.35           N  
ATOM    496  CZ  ARG H  75       8.063   3.301  10.206  1.00  0.35           C  
ATOM    497  N   PHE H  76       2.338   4.409   9.733  1.00  0.26           N  
ATOM    498  CA  PHE H  76       1.559   4.383   8.497  1.00  0.26           C  
ATOM    499  C   PHE H  76       0.056   4.314   8.804  1.00  0.26           C  
ATOM    500  CB  PHE H  76       2.019   3.223   7.599  1.00  0.26           C  
ATOM    501  O   PHE H  76      -0.355   3.897   9.888  1.00  0.26           O  
ATOM    502  CG  PHE H  76       3.445   3.246   7.047  1.00  0.26           C  
ATOM    503  CD1 PHE H  76       4.420   4.198   7.429  1.00  0.26           C  
ATOM    504  CD2 PHE H  76       3.801   2.255   6.113  1.00  0.26           C  
ATOM    505  CE1 PHE H  76       5.721   4.142   6.905  1.00  0.26           C  
ATOM    506  CE2 PHE H  76       5.098   2.210   5.574  1.00  0.26           C  
ATOM    507  CZ  PHE H  76       6.060   3.150   5.971  1.00  0.26           C  
ATOM    508  N   THR H  77      -0.776   4.713   7.842  1.00  0.23           N  
ATOM    509  CA  THR H  77      -2.240   4.665   7.958  1.00  0.23           C  
ATOM    510  C   THR H  77      -2.852   4.339   6.602  1.00  0.23           C  
ATOM    511  CB  THR H  77      -2.830   5.973   8.514  1.00  0.23           C  
ATOM    512  O   THR H  77      -2.770   5.130   5.657  1.00  0.23           O  
ATOM    513  CG2 THR H  77      -4.261   5.781   9.009  1.00  0.23           C  
ATOM    514  OG1 THR H  77      -2.066   6.456   9.594  1.00  0.23           O  
ATOM    515  N   ILE H  78      -3.450   3.156   6.488  1.00  0.19           N  
ATOM    516  CA  ILE H  78      -4.189   2.754   5.292  1.00  0.19           C  
ATOM    517  C   ILE H  78      -5.570   3.419   5.318  1.00  0.19           C  
ATOM    518  CB  ILE H  78      -4.217   1.216   5.171  1.00  0.19           C  
ATOM    519  O   ILE H  78      -6.155   3.636   6.376  1.00  0.19           O  
ATOM    520  CG1 ILE H  78      -4.653   0.759   3.765  1.00  0.19           C  
ATOM    521  CG2 ILE H  78      -5.088   0.576   6.260  1.00  0.19           C  
ATOM    522  CD1 ILE H  78      -4.441  -0.743   3.528  1.00  0.19           C  
ATOM    523  N   SER H  79      -6.075   3.813   4.155  1.00  0.18           N  
ATOM    524  CA  SER H  79      -7.399   4.431   4.010  1.00  0.18           C  
ATOM    525  C   SER H  79      -7.894   4.232   2.581  1.00  0.18           C  
ATOM    526  CB  SER H  79      -7.359   5.916   4.418  1.00  0.18           C  
ATOM    527  O   SER H  79      -7.098   3.972   1.679  1.00  0.18           O  
ATOM    528  OG  SER H  79      -6.249   6.595   3.847  1.00  0.18           O  
ATOM    529  N   ARG H  80      -9.203   4.332   2.355  1.00  0.19           N  
ATOM    530  CA  ARG H  80      -9.827   4.123   1.041  1.00  0.19           C  
ATOM    531  C   ARG H  80     -10.866   5.201   0.768  1.00  0.19           C  
ATOM    532  CB  ARG H  80     -10.410   2.695   0.952  1.00  0.19           C  
ATOM    533  O   ARG H  80     -11.545   5.641   1.689  1.00  0.19           O  
ATOM    534  CG  ARG H  80     -11.673   2.476   1.818  1.00  0.19           C  
ATOM    535  CD  ARG H  80     -12.055   0.999   1.992  1.00  0.19           C  
ATOM    536  NE  ARG H  80     -12.285   0.315   0.708  1.00  0.19           N  
ATOM    537  NH1 ARG H  80     -11.532  -1.775   1.330  1.00  0.19           N  
ATOM    538  NH2 ARG H  80     -12.144  -1.446  -0.741  1.00  0.19           N  
ATOM    539  CZ  ARG H  80     -11.992  -0.945   0.444  1.00  0.19           C  
ATOM    540  N   ASP H  81     -11.009   5.593  -0.491  1.00  0.23           N  
ATOM    541  CA  ASP H  81     -12.119   6.419  -0.960  1.00  0.23           C  
ATOM    542  C   ASP H  81     -12.934   5.638  -1.994  1.00  0.23           C  
ATOM    543  CB  ASP H  81     -11.616   7.775  -1.469  1.00  0.23           C  
ATOM    544  O   ASP H  81     -12.592   5.560  -3.180  1.00  0.23           O  
ATOM    545  CG  ASP H  81     -12.757   8.712  -1.879  1.00  0.23           C  
ATOM    546  OD1 ASP H  81     -13.932   8.281  -1.949  1.00  0.23           O  
ATOM    547  OD2 ASP H  81     -12.473   9.896  -2.157  1.00  0.23           O  
ATOM    548  N   ASN H  82     -14.033   5.052  -1.520  1.00  0.46           N  
ATOM    549  CA  ASN H  82     -14.953   4.279  -2.348  1.00  0.46           C  
ATOM    550  C   ASN H  82     -15.755   5.149  -3.347  1.00  0.46           C  
ATOM    551  CB  ASN H  82     -15.860   3.414  -1.440  1.00  0.46           C  
ATOM    552  O   ASN H  82     -16.374   4.584  -4.241  1.00  0.46           O  
ATOM    553  CG  ASN H  82     -15.156   2.252  -0.737  1.00  0.46           C  
ATOM    554  ND2 ASN H  82     -15.874   1.483   0.051  1.00  0.46           N  
ATOM    555  OD1 ASN H  82     -13.971   2.001  -0.894  1.00  0.46           O  
ATOM    556  N   SER H  83     -15.731   6.492  -3.263  1.00  0.49           N  
ATOM    557  CA  SER H  83     -16.281   7.374  -4.318  1.00  0.49           C  
ATOM    558  C   SER H  83     -15.333   7.539  -5.514  1.00  0.49           C  
ATOM    559  CB  SER H  83     -16.672   8.750  -3.752  1.00  0.49           C  
ATOM    560  O   SER H  83     -15.715   8.123  -6.526  1.00  0.49           O  
ATOM    561  OG  SER H  83     -15.555   9.562  -3.432  1.00  0.49           O  
ATOM    562  N   LYS H  84     -14.089   7.049  -5.393  1.00  0.39           N  
ATOM    563  CA  LYS H  84     -13.005   7.224  -6.376  1.00  0.39           C  
ATOM    564  C   LYS H  84     -12.227   5.930  -6.650  1.00  0.39           C  
ATOM    565  CB  LYS H  84     -12.073   8.367  -5.914  1.00  0.39           C  
ATOM    566  O   LYS H  84     -11.141   5.997  -7.221  1.00  0.39           O  
ATOM    567  CG  LYS H  84     -12.815   9.709  -5.833  1.00  0.39           C  
ATOM    568  CD  LYS H  84     -11.941  10.843  -5.283  1.00  0.39           C  
ATOM    569  CE  LYS H  84     -12.800  12.041  -4.849  1.00  0.39           C  
ATOM    570  NZ  LYS H  84     -13.679  11.693  -3.703  1.00  0.39           N  
ATOM    571  N   ASN H  85     -12.728   4.770  -6.205  1.00  0.33           N  
ATOM    572  CA  ASN H  85     -12.059   3.459  -6.292  1.00  0.33           C  
ATOM    573  C   ASN H  85     -10.570   3.485  -5.888  1.00  0.33           C  
ATOM    574  CB  ASN H  85     -12.253   2.836  -7.688  1.00  0.33           C  
ATOM    575  O   ASN H  85      -9.745   2.793  -6.486  1.00  0.33           O  
ATOM    576  CG  ASN H  85     -13.673   2.476  -8.052  1.00  0.33           C  
ATOM    577  ND2 ASN H  85     -13.871   2.073  -9.284  1.00  0.33           N  
ATOM    578  OD1 ASN H  85     -14.596   2.510  -7.257  1.00  0.33           O  
ATOM    579  N   THR H  86     -10.200   4.342  -4.933  1.00  0.23           N  
ATOM    580  CA  THR H  86      -8.790   4.625  -4.647  1.00  0.23           C  
ATOM    581  C   THR H  86      -8.414   4.142  -3.257  1.00  0.23           C  
ATOM    582  CB  THR H  86      -8.449   6.106  -4.860  1.00  0.23           C  
ATOM    583  O   THR H  86      -8.993   4.568  -2.256  1.00  0.23           O  
ATOM    584  CG2 THR H  86      -6.984   6.417  -4.544  1.00  0.23           C  
ATOM    585  OG1 THR H  86      -8.611   6.458  -6.216  1.00  0.23           O  
ATOM    586  N   LEU H  87      -7.419   3.260  -3.195  1.00  0.23           N  
ATOM    587  CA  LEU H  87      -6.739   2.883  -1.961  1.00  0.23           C  
ATOM    588  C   LEU H  87      -5.578   3.852  -1.696  1.00  0.23           C  
ATOM    589  CB  LEU H  87      -6.276   1.421  -2.093  1.00  0.23           C  
ATOM    590  O   LEU H  87      -4.900   4.285  -2.625  1.00  0.23           O  
ATOM    591  CG  LEU H  87      -5.581   0.862  -0.843  1.00  0.23           C  
ATOM    592  CD1 LEU H  87      -6.596   0.609   0.267  1.00  0.23           C  
ATOM    593  CD2 LEU H  87      -4.823  -0.417  -1.183  1.00  0.23           C  
ATOM    594  N   TYR H  88      -5.305   4.156  -0.431  1.00  0.23           N  
ATOM    595  CA  TYR H  88      -4.195   5.005  -0.007  1.00  0.23           C  
ATOM    596  C   TYR H  88      -3.344   4.344   1.073  1.00  0.23           C  
ATOM    597  CB  TYR H  88      -4.721   6.333   0.540  1.00  0.23           C  
ATOM    598  O   TYR H  88      -3.852   3.582   1.898  1.00  0.23           O  
ATOM    599  CG  TYR H  88      -5.525   7.177  -0.424  1.00  0.23           C  
ATOM    600  CD1 TYR H  88      -4.861   7.973  -1.375  1.00  0.23           C  
ATOM    601  CD2 TYR H  88      -6.930   7.209  -0.332  1.00  0.23           C  
ATOM    602  CE1 TYR H  88      -5.599   8.803  -2.239  1.00  0.23           C  
ATOM    603  CE2 TYR H  88      -7.669   8.044  -1.190  1.00  0.23           C  
ATOM    604  OH  TYR H  88      -7.728   9.613  -2.999  1.00  0.23           O  
ATOM    605  CZ  TYR H  88      -7.008   8.837  -2.151  1.00  0.23           C  
ATOM    606  N   LEU H  89      -2.067   4.723   1.120  1.00  0.15           N  
ATOM    607  CA  LEU H  89      -1.194   4.507   2.270  1.00  0.15           C  
ATOM    608  C   LEU H  89      -0.548   5.835   2.655  1.00  0.15           C  
ATOM    609  CB  LEU H  89      -0.147   3.421   1.968  1.00  0.15           C  
ATOM    610  O   LEU H  89       0.364   6.318   1.985  1.00  0.15           O  
ATOM    611  CG  LEU H  89       0.676   2.967   3.185  1.00  0.15           C  
ATOM    612  CD1 LEU H  89      -0.179   2.219   4.214  1.00  0.15           C  
ATOM    613  CD2 LEU H  89       1.787   2.025   2.720  1.00  0.15           C  
ATOM    614  N   GLN H  90      -1.032   6.427   3.741  1.00  0.16           N  
ATOM    615  CA  GLN H  90      -0.305   7.483   4.428  1.00  0.16           C  
ATOM    616  C   GLN H  90       0.927   6.848   5.079  1.00  0.16           C  
ATOM    617  CB  GLN H  90      -1.229   8.109   5.481  1.00  0.16           C  
ATOM    618  O   GLN H  90       0.799   5.833   5.764  1.00  0.16           O  
ATOM    619  CG  GLN H  90      -0.642   9.372   6.117  1.00  0.16           C  
ATOM    620  CD  GLN H  90      -0.618  10.571   5.178  1.00  0.16           C  
ATOM    621  NE2 GLN H  90       0.248  11.521   5.444  1.00  0.16           N  
ATOM    622  OE1 GLN H  90      -1.378  10.666   4.217  1.00  0.16           O  
ATOM    623  N   MET H  91       2.104   7.429   4.886  1.00  0.17           N  
ATOM    624  CA  MET H  91       3.348   6.960   5.488  1.00  0.17           C  
ATOM    625  C   MET H  91       4.024   8.132   6.179  1.00  0.17           C  
ATOM    626  CB  MET H  91       4.268   6.358   4.423  1.00  0.17           C  
ATOM    627  O   MET H  91       4.584   8.992   5.506  1.00  0.17           O  
ATOM    628  CG  MET H  91       3.647   5.179   3.672  1.00  0.17           C  
ATOM    629  SD  MET H  91       4.810   4.270   2.621  1.00  0.17           S  
ATOM    630  CE  MET H  91       5.449   5.626   1.607  1.00  0.17           C  
ATOM    631  N   ASN H  92       3.943   8.187   7.506  1.00  0.27           N  
ATOM    632  CA  ASN H  92       4.544   9.250   8.308  1.00  0.27           C  
ATOM    633  C   ASN H  92       5.793   8.731   9.033  1.00  0.27           C  
ATOM    634  CB  ASN H  92       3.503   9.838   9.280  1.00  0.27           C  
ATOM    635  O   ASN H  92       5.932   7.524   9.244  1.00  0.27           O  
ATOM    636  CG  ASN H  92       2.094   9.932   8.710  1.00  0.27           C  
ATOM    637  ND2 ASN H  92       1.229   9.024   9.101  1.00  0.27           N  
ATOM    638  OD1 ASN H  92       1.754  10.788   7.904  1.00  0.27           O  
ATOM    639  N   SER H  93       6.691   9.636   9.434  1.00  0.34           N  
ATOM    640  CA  SER H  93       7.914   9.300  10.184  1.00  0.34           C  
ATOM    641  C   SER H  93       8.718   8.180   9.506  1.00  0.34           C  
ATOM    642  CB  SER H  93       7.590   8.973  11.649  1.00  0.34           C  
ATOM    643  O   SER H  93       9.026   7.149  10.117  1.00  0.34           O  
ATOM    644  OG  SER H  93       6.863  10.027  12.252  1.00  0.34           O  
ATOM    645  N   LEU H  94       8.984   8.356   8.209  1.00  0.37           N  
ATOM    646  CA  LEU H  94       9.663   7.372   7.367  1.00  0.37           C  
ATOM    647  C   LEU H  94      11.109   7.129   7.823  1.00  0.37           C  
ATOM    648  CB  LEU H  94       9.590   7.824   5.896  1.00  0.37           C  
ATOM    649  O   LEU H  94      11.863   8.062   8.100  1.00  0.37           O  
ATOM    650  CG  LEU H  94       8.233   7.491   5.244  1.00  0.37           C  
ATOM    651  CD1 LEU H  94       7.996   8.318   3.985  1.00  0.37           C  
ATOM    652  CD2 LEU H  94       8.191   6.018   4.825  1.00  0.37           C  
ATOM    653  N   ARG H  95      11.500   5.856   7.889  1.00  0.40           N  
ATOM    654  CA  ARG H  95      12.855   5.387   8.215  1.00  0.40           C  
ATOM    655  C   ARG H  95      13.578   4.922   6.954  1.00  0.40           C  
ATOM    656  CB  ARG H  95      12.782   4.194   9.182  1.00  0.40           C  
ATOM    657  O   ARG H  95      12.935   4.521   5.990  1.00  0.40           O  
ATOM    658  CG  ARG H  95      11.972   4.393  10.472  1.00  0.40           C  
ATOM    659  CD  ARG H  95      12.166   3.117  11.299  1.00  0.40           C  
ATOM    660  NE  ARG H  95      11.245   2.976  12.438  1.00  0.40           N  
ATOM    661  NH1 ARG H  95      11.838   0.797  12.928  1.00  0.40           N  
ATOM    662  NH2 ARG H  95      10.246   1.786  14.107  1.00  0.40           N  
ATOM    663  CZ  ARG H  95      11.121   1.861  13.143  1.00  0.40           C  
ATOM    664  N   ALA H  96      14.907   4.816   7.014  1.00  0.29           N  
ATOM    665  CA  ALA H  96      15.694   4.162   5.961  1.00  0.29           C  
ATOM    666  C   ALA H  96      15.187   2.733   5.640  1.00  0.29           C  
ATOM    667  CB  ALA H  96      17.163   4.157   6.398  1.00  0.29           C  
ATOM    668  O   ALA H  96      15.137   2.343   4.475  1.00  0.29           O  
ATOM    669  N   GLU H  97      14.718   1.997   6.660  1.00  0.43           N  
ATOM    670  CA  GLU H  97      14.113   0.652   6.558  1.00  0.43           C  
ATOM    671  C   GLU H  97      12.882   0.576   5.636  1.00  0.43           C  
ATOM    672  CB  GLU H  97      13.604   0.203   7.939  1.00  0.43           C  
ATOM    673  O   GLU H  97      12.543  -0.501   5.136  1.00  0.43           O  
ATOM    674  CG  GLU H  97      14.596   0.217   9.109  1.00  0.43           C  
ATOM    675  CD  GLU H  97      13.832   0.187  10.442  1.00  0.43           C  
ATOM    676  OE1 GLU H  97      14.196   0.945  11.364  1.00  0.43           O  
ATOM    677  OE2 GLU H  97      12.786  -0.488  10.552  1.00  0.43           O  
ATOM    678  N   ASP H  98      12.195   1.707   5.448  1.00  0.37           N  
ATOM    679  CA  ASP H  98      11.006   1.822   4.610  1.00  0.37           C  
ATOM    680  C   ASP H  98      11.333   1.985   3.117  1.00  0.37           C  
ATOM    681  CB  ASP H  98      10.119   2.972   5.112  1.00  0.37           C  
ATOM    682  O   ASP H  98      10.406   2.002   2.307  1.00  0.37           O  
ATOM    683  CG  ASP H  98       9.669   2.828   6.567  1.00  0.37           C  
ATOM    684  OD1 ASP H  98       9.243   1.728   6.992  1.00  0.37           O  
ATOM    685  OD2 ASP H  98       9.646   3.846   7.288  1.00  0.37           O  
ATOM    686  N   THR H  99      12.615   2.074   2.742  1.00  0.35           N  
ATOM    687  CA  THR H  99      13.073   2.098   1.342  1.00  0.35           C  
ATOM    688  C   THR H  99      12.711   0.794   0.630  1.00  0.35           C  
ATOM    689  CB  THR H  99      14.589   2.330   1.263  1.00  0.35           C  
ATOM    690  O   THR H  99      13.269  -0.266   0.925  1.00  0.35           O  
ATOM    691  CG2 THR H  99      15.150   2.274  -0.160  1.00  0.35           C  
ATOM    692  OG1 THR H  99      14.892   3.597   1.794  1.00  0.35           O  
ATOM    693  N   ALA H 100      11.764   0.860  -0.305  1.00  0.34           N  
ATOM    694  CA  ALA H 100      11.194  -0.301  -0.983  1.00  0.34           C  
ATOM    695  C   ALA H 100      10.341   0.102  -2.197  1.00  0.34           C  
ATOM    696  CB  ALA H 100      10.327  -1.070   0.029  1.00  0.34           C  
ATOM    697  O   ALA H 100       9.891   1.241  -2.310  1.00  0.34           O  
ATOM    698  N   VAL H 101      10.055  -0.854  -3.084  1.00  0.31           N  
ATOM    699  CA  VAL H 101       8.909  -0.744  -4.001  1.00  0.31           C  
ATOM    700  C   VAL H 101       7.652  -1.157  -3.237  1.00  0.31           C  
ATOM    701  CB  VAL H 101       9.094  -1.589  -5.274  1.00  0.31           C  
ATOM    702  O   VAL H 101       7.625  -2.236  -2.643  1.00  0.31           O  
ATOM    703  CG1 VAL H 101       7.887  -1.452  -6.211  1.00  0.31           C  
ATOM    704  CG2 VAL H 101      10.339  -1.145  -6.051  1.00  0.31           C  
ATOM    705  N   TYR H 102       6.637  -0.296  -3.228  1.00  0.20           N  
ATOM    706  CA  TYR H 102       5.347  -0.533  -2.579  1.00  0.20           C  
ATOM    707  C   TYR H 102       4.302  -0.931  -3.608  1.00  0.20           C  
ATOM    708  CB  TYR H 102       4.886   0.721  -1.833  1.00  0.20           C  
ATOM    709  O   TYR H 102       4.106  -0.217  -4.590  1.00  0.20           O  
ATOM    710  CG  TYR H 102       5.642   0.948  -0.546  1.00  0.20           C  
ATOM    711  CD1 TYR H 102       6.960   1.430  -0.592  1.00  0.20           C  
ATOM    712  CD2 TYR H 102       5.045   0.633   0.691  1.00  0.20           C  
ATOM    713  CE1 TYR H 102       7.696   1.570   0.593  1.00  0.20           C  
ATOM    714  CE2 TYR H 102       5.777   0.789   1.882  1.00  0.20           C  
ATOM    715  OH  TYR H 102       7.858   1.344   2.956  1.00  0.20           O  
ATOM    716  CZ  TYR H 102       7.108   1.253   1.831  1.00  0.20           C  
ATOM    717  N   TYR H 103       3.618  -2.039  -3.345  1.00  0.28           N  
ATOM    718  CA  TYR H 103       2.568  -2.593  -4.184  1.00  0.28           C  
ATOM    719  C   TYR H 103       1.217  -2.513  -3.474  1.00  0.28           C  
ATOM    720  CB  TYR H 103       2.871  -4.051  -4.552  1.00  0.28           C  
ATOM    721  O   TYR H 103       1.085  -2.913  -2.315  1.00  0.28           O  
ATOM    722  CG  TYR H 103       4.290  -4.345  -5.002  1.00  0.28           C  
ATOM    723  CD1 TYR H 103       5.203  -4.933  -4.105  1.00  0.28           C  
ATOM    724  CD2 TYR H 103       4.688  -4.053  -6.318  1.00  0.28           C  
ATOM    725  CE1 TYR H 103       6.502  -5.268  -4.532  1.00  0.28           C  
ATOM    726  CE2 TYR H 103       5.995  -4.368  -6.744  1.00  0.28           C  
ATOM    727  OH  TYR H 103       8.141  -5.340  -6.290  1.00  0.28           O  
ATOM    728  CZ  TYR H 103       6.899  -4.992  -5.858  1.00  0.28           C  
ATOM    729  N   CYS H 104       0.212  -2.047  -4.193  1.00  0.22           N  
ATOM    730  CA  CYS H 104      -1.190  -2.225  -3.870  1.00  0.22           C  
ATOM    731  C   CYS H 104      -1.607  -3.632  -4.310  1.00  0.22           C  
ATOM    732  CB  CYS H 104      -1.934  -1.142  -4.640  1.00  0.22           C  
ATOM    733  O   CYS H 104      -1.279  -4.037  -5.424  1.00  0.22           O  
ATOM    734  SG  CYS H 104      -3.726  -1.075  -4.486  1.00  0.22           S  
ATOM    735  N   VAL H 105      -2.305  -4.387  -3.462  1.00  0.50           N  
ATOM    736  CA  VAL H 105      -2.784  -5.742  -3.777  1.00  0.50           C  
ATOM    737  C   VAL H 105      -4.273  -5.851  -3.486  1.00  0.50           C  
ATOM    738  CB  VAL H 105      -1.979  -6.851  -3.061  1.00  0.50           C  
ATOM    739  O   VAL H 105      -4.756  -5.398  -2.441  1.00  0.50           O  
ATOM    740  CG1 VAL H 105      -0.501  -6.813  -3.469  1.00  0.50           C  
ATOM    741  CG2 VAL H 105      -2.036  -6.779  -1.527  1.00  0.50           C  
ATOM    742  N   LYS H 106      -5.005  -6.458  -4.418  1.00  0.48           N  
ATOM    743  CA  LYS H 106      -6.347  -6.964  -4.154  1.00  0.48           C  
ATOM    744  C   LYS H 106      -6.192  -8.255  -3.352  1.00  0.48           C  
ATOM    745  CB  LYS H 106      -7.084  -7.158  -5.484  1.00  0.48           C  
ATOM    746  O   LYS H 106      -5.366  -9.100  -3.692  1.00  0.48           O  
ATOM    747  CG  LYS H 106      -8.560  -7.482  -5.249  1.00  0.48           C  
ATOM    748  CD  LYS H 106      -9.226  -7.916  -6.565  1.00  0.48           C  
ATOM    749  CE  LYS H 106     -10.557  -8.644  -6.359  1.00  0.48           C  
ATOM    750  NZ  LYS H 106     -10.468  -9.699  -5.322  1.00  0.48           N  
ATOM    751  N   VAL H 107      -6.921  -8.388  -2.248  1.00  1.10           N  
ATOM    752  CA  VAL H 107      -6.837  -9.588  -1.415  1.00  1.10           C  
ATOM    753  C   VAL H 107      -7.706 -10.652  -2.070  1.00  1.10           C  
ATOM    754  CB  VAL H 107      -7.167  -9.267   0.054  1.00  1.10           C  
ATOM    755  O   VAL H 107      -8.924 -10.661  -1.901  1.00  1.10           O  
ATOM    756  CG1 VAL H 107      -7.141 -10.502   0.955  1.00  1.10           C  
ATOM    757  CG2 VAL H 107      -6.105  -8.281   0.584  1.00  1.10           C  
ATOM    758  N   GLY H 108      -7.069 -11.522  -2.866  1.00  1.75           N  
ATOM    759  CA  GLY H 108      -7.684 -12.676  -3.542  1.00  1.75           C  
ATOM    760  C   GLY H 108      -8.097 -13.771  -2.578  1.00  1.75           C  
ATOM    761  O   GLY H 108      -7.760 -14.938  -2.767  1.00  1.75           O  
ATOM    762  N   LYS H 109      -8.810 -13.356  -1.531  1.00  3.98           N  
ATOM    763  CA  LYS H 109      -8.850 -13.991  -0.217  1.00  3.98           C  
ATOM    764  C   LYS H 109      -7.425 -14.080   0.340  1.00  3.98           C  
ATOM    765  CB  LYS H 109      -9.635 -15.316  -0.297  1.00  3.98           C  
ATOM    766  O   LYS H 109      -6.529 -13.374  -0.123  1.00  3.98           O  
ATOM    767  CG  LYS H 109     -11.051 -15.068  -0.852  1.00  3.98           C  
ATOM    768  CD  LYS H 109     -11.955 -16.300  -0.763  1.00  3.98           C  
ATOM    769  CE  LYS H 109     -13.330 -15.953  -1.350  1.00  3.98           C  
ATOM    770  NZ  LYS H 109     -14.280 -17.086  -1.228  1.00  3.98           N  
ATOM    771  N   ASP H 110      -7.204 -14.911   1.351  1.00  3.76           N  
ATOM    772  CA  ASP H 110      -5.844 -15.405   1.524  1.00  3.76           C  
ATOM    773  C   ASP H 110      -5.485 -16.143   0.235  1.00  3.76           C  
ATOM    774  CB  ASP H 110      -5.739 -16.367   2.719  1.00  3.76           C  
ATOM    775  O   ASP H 110      -6.184 -17.104  -0.103  1.00  3.76           O  
ATOM    776  CG  ASP H 110      -4.404 -17.132   2.737  1.00  3.76           C  
ATOM    777  OD1 ASP H 110      -3.394 -16.549   2.280  1.00  3.76           O  
ATOM    778  OD2 ASP H 110      -4.408 -18.301   3.181  1.00  3.76           O  
ATOM    779  N   ALA H 113      -4.497 -15.634  -0.506  1.00  3.48           N  
ATOM    780  CA  ALA H 113      -3.472 -16.457  -1.142  1.00  3.48           C  
ATOM    781  C   ALA H 113      -2.668 -15.734  -2.237  1.00  3.48           C  
ATOM    782  CB  ALA H 113      -3.982 -17.844  -1.593  1.00  3.48           C  
ATOM    783  O   ALA H 113      -1.798 -14.909  -1.959  1.00  3.48           O  
ATOM    784  N   LYS H 114      -2.820 -16.190  -3.487  1.00  2.49           N  
ATOM    785  CA  LYS H 114      -1.784 -16.112  -4.527  1.00  2.49           C  
ATOM    786  C   LYS H 114      -2.198 -15.193  -5.652  1.00  2.49           C  
ATOM    787  CB  LYS H 114      -1.446 -17.516  -5.063  1.00  2.49           C  
ATOM    788  O   LYS H 114      -3.254 -15.370  -6.250  1.00  2.49           O  
ATOM    789  CG  LYS H 114      -0.652 -18.310  -4.013  1.00  2.49           C  
ATOM    790  CD  LYS H 114      -0.559 -19.805  -4.337  1.00  2.49           C  
ATOM    791  CE  LYS H 114      -0.044 -20.529  -3.086  1.00  2.49           C  
ATOM    792  NZ  LYS H 114       0.024 -21.999  -3.280  1.00  2.49           N  
ATOM    793  N   SER H 115      -1.276 -14.300  -5.989  1.00  2.09           N  
ATOM    794  CA  SER H 115      -1.392 -13.274  -7.020  1.00  2.09           C  
ATOM    795  C   SER H 115      -2.434 -12.218  -6.731  1.00  2.09           C  
ATOM    796  CB  SER H 115      -1.651 -13.892  -8.402  1.00  2.09           C  
ATOM    797  O   SER H 115      -2.105 -11.057  -6.503  1.00  2.09           O  
ATOM    798  OG  SER H 115      -1.448 -12.928  -9.415  1.00  2.09           O  
ATOM    799  N   ASP H 116      -3.681 -12.667  -6.824  1.00  0.89           N  
ATOM    800  CA  ASP H 116      -4.778 -11.889  -7.373  1.00  0.89           C  
ATOM    801  C   ASP H 116      -4.242 -10.863  -8.387  1.00  0.89           C  
ATOM    802  CB  ASP H 116      -5.660 -11.358  -6.241  1.00  0.89           C  
ATOM    803  O   ASP H 116      -3.578 -11.251  -9.355  1.00  0.89           O  
ATOM    804  CG  ASP H 116      -7.079 -10.944  -6.676  1.00  0.89           C  
ATOM    805  OD1 ASP H 116      -7.328 -10.846  -7.893  1.00  0.89           O  
ATOM    806  OD2 ASP H 116      -7.941 -10.717  -5.796  1.00  0.89           O  
ATOM    807  N   TYR H 117      -4.432  -9.577  -8.109  1.00  0.52           N  
ATOM    808  CA  TYR H 117      -3.789  -8.475  -8.797  1.00  0.52           C  
ATOM    809  C   TYR H 117      -2.995  -7.654  -7.790  1.00  0.52           C  
ATOM    810  CB  TYR H 117      -4.841  -7.621  -9.514  1.00  0.52           C  
ATOM    811  O   TYR H 117      -3.553  -7.116  -6.831  1.00  0.52           O  
ATOM    812  CG  TYR H 117      -5.312  -8.217 -10.829  1.00  0.52           C  
ATOM    813  CD1 TYR H 117      -4.795  -7.724 -12.043  1.00  0.52           C  
ATOM    814  CD2 TYR H 117      -6.268  -9.252 -10.846  1.00  0.52           C  
ATOM    815  CE1 TYR H 117      -5.241  -8.252 -13.269  1.00  0.52           C  
ATOM    816  CE2 TYR H 117      -6.710  -9.789 -12.070  1.00  0.52           C  
ATOM    817  OH  TYR H 117      -6.664  -9.759 -14.472  1.00  0.52           O  
ATOM    818  CZ  TYR H 117      -6.203  -9.283 -13.285  1.00  0.52           C  
ATOM    819  N   ARG H 118      -1.695  -7.522  -8.054  1.00  0.35           N  
ATOM    820  CA  ARG H 118      -0.900  -6.394  -7.571  1.00  0.35           C  
ATOM    821  C   ARG H 118      -0.907  -5.290  -8.626  1.00  0.35           C  
ATOM    822  CB  ARG H 118       0.524  -6.824  -7.181  1.00  0.35           C  
ATOM    823  O   ARG H 118      -1.017  -5.596  -9.815  1.00  0.35           O  
ATOM    824  CG  ARG H 118       1.448  -7.227  -8.347  1.00  0.35           C  
ATOM    825  CD  ARG H 118       2.897  -7.284  -7.842  1.00  0.35           C  
ATOM    826  NE  ARG H 118       3.882  -7.467  -8.929  1.00  0.35           N  
ATOM    827  NH1 ARG H 118       4.247  -5.248  -9.412  1.00  0.35           N  
ATOM    828  NH2 ARG H 118       5.583  -6.770 -10.287  1.00  0.35           N  
ATOM    829  CZ  ARG H 118       4.557  -6.500  -9.532  1.00  0.35           C  
ATOM    830  N   GLY H 119      -0.730  -4.041  -8.220  1.00  0.35           N  
ATOM    831  CA  GLY H 119      -0.342  -2.985  -9.152  1.00  0.35           C  
ATOM    832  C   GLY H 119       1.136  -3.096  -9.532  1.00  0.35           C  
ATOM    833  O   GLY H 119       1.847  -4.005  -9.079  1.00  0.35           O  
ATOM    834  N   GLN H 120       1.617  -2.218 -10.415  1.00  0.30           N  
ATOM    835  CA  GLN H 120       2.986  -2.298 -10.934  1.00  0.30           C  
ATOM    836  C   GLN H 120       4.049  -2.061  -9.850  1.00  0.30           C  
ATOM    837  CB  GLN H 120       3.158  -1.371 -12.152  1.00  0.30           C  
ATOM    838  O   GLN H 120       5.143  -2.629  -9.933  1.00  0.30           O  
ATOM    839  CG  GLN H 120       3.536   0.094 -11.872  1.00  0.30           C  
ATOM    840  CD  GLN H 120       2.459   0.920 -11.174  1.00  0.30           C  
ATOM    841  NE2 GLN H 120       2.860   1.872 -10.362  1.00  0.30           N  
ATOM    842  OE1 GLN H 120       1.272   0.751 -11.394  1.00  0.30           O  
ATOM    843  N   GLY H 121       3.687  -1.310  -8.815  1.00  0.27           N  
ATOM    844  CA  GLY H 121       4.533  -0.883  -7.717  1.00  0.27           C  
ATOM    845  C   GLY H 121       5.046   0.543  -7.902  1.00  0.27           C  
ATOM    846  O   GLY H 121       5.356   0.982  -9.011  1.00  0.27           O  
ATOM    847  N   THR H 122       5.176   1.273  -6.798  1.00  0.17           N  
ATOM    848  CA  THR H 122       5.783   2.608  -6.759  1.00  0.17           C  
ATOM    849  C   THR H 122       7.011   2.592  -5.850  1.00  0.17           C  
ATOM    850  CB  THR H 122       4.740   3.681  -6.399  1.00  0.17           C  
ATOM    851  O   THR H 122       6.940   2.157  -4.700  1.00  0.17           O  
ATOM    852  CG2 THR H 122       4.087   3.530  -5.024  1.00  0.17           C  
ATOM    853  OG1 THR H 122       5.339   4.954  -6.420  1.00  0.17           O  
ATOM    854  N   LEU H 123       8.163   3.031  -6.364  1.00  0.24           N  
ATOM    855  CA  LEU H 123       9.407   3.092  -5.593  1.00  0.24           C  
ATOM    856  C   LEU H 123       9.344   4.208  -4.546  1.00  0.24           C  
ATOM    857  CB  LEU H 123      10.607   3.258  -6.546  1.00  0.24           C  
ATOM    858  O   LEU H 123       8.941   5.330  -4.843  1.00  0.24           O  
ATOM    859  CG  LEU H 123      11.977   3.403  -5.848  1.00  0.24           C  
ATOM    860  CD1 LEU H 123      12.369   2.157  -5.051  1.00  0.24           C  
ATOM    861  CD2 LEU H 123      13.063   3.656  -6.892  1.00  0.24           C  
ATOM    862  N   VAL H 124       9.787   3.903  -3.333  1.00  0.25           N  
ATOM    863  CA  VAL H 124       9.966   4.841  -2.226  1.00  0.25           C  
ATOM    864  C   VAL H 124      11.393   4.681  -1.723  1.00  0.25           C  
ATOM    865  CB  VAL H 124       8.945   4.549  -1.117  1.00  0.25           C  
ATOM    866  O   VAL H 124      11.814   3.573  -1.394  1.00  0.25           O  
ATOM    867  CG1 VAL H 124       9.205   5.360   0.159  1.00  0.25           C  
ATOM    868  CG2 VAL H 124       7.515   4.815  -1.603  1.00  0.25           C  
ATOM    869  N   THR H 125      12.146   5.776  -1.680  1.00  0.27           N  
ATOM    870  CA  THR H 125      13.532   5.802  -1.200  1.00  0.27           C  
ATOM    871  C   THR H 125      13.651   6.793  -0.059  1.00  0.27           C  
ATOM    872  CB  THR H 125      14.505   6.144  -2.336  1.00  0.27           C  
ATOM    873  O   THR H 125      13.248   7.945  -0.205  1.00  0.27           O  
ATOM    874  CG2 THR H 125      15.967   6.143  -1.892  1.00  0.27           C  
ATOM    875  OG1 THR H 125      14.381   5.175  -3.351  1.00  0.27           O  
ATOM    876  N   VAL H 126      14.197   6.350   1.073  1.00  0.35           N  
ATOM    877  CA  VAL H 126      14.345   7.167   2.278  1.00  0.35           C  
ATOM    878  C   VAL H 126      15.829   7.339   2.594  1.00  0.35           C  
ATOM    879  CB  VAL H 126      13.539   6.607   3.465  1.00  0.35           C  
ATOM    880  O   VAL H 126      16.428   6.501   3.269  1.00  0.35           O  
ATOM    881  CG1 VAL H 126      13.536   7.615   4.624  1.00  0.35           C  
ATOM    882  CG2 VAL H 126      12.084   6.289   3.094  1.00  0.35           C  
ATOM    883  N   SER H 127      16.421   8.418   2.086  1.00  0.42           N  
ATOM    884  CA  SER H 127      17.830   8.782   2.288  1.00  0.42           C  
ATOM    885  C   SER H 127      17.926  10.239   2.700  1.00  0.42           C  
ATOM    886  CB  SER H 127      18.665   8.570   1.019  1.00  0.42           C  
ATOM    887  O   SER H 127      17.133  11.058   2.240  1.00  0.42           O  
ATOM    888  OG  SER H 127      20.025   8.912   1.243  1.00  0.42           O  
ATOM    889  N   SER H 128      18.899  10.552   3.558  1.00  0.57           N  
ATOM    890  CA  SER H 128      19.407  11.919   3.720  1.00  0.57           C  
ATOM    891  C   SER H 128      19.912  12.441   2.379  1.00  0.57           C  
ATOM    892  CB  SER H 128      20.549  11.916   4.732  1.00  0.57           C  
ATOM    893  O   SER H 128      19.622  13.618   2.090  1.00  0.57           O  
ATOM    894  OG  SER H 128      21.512  10.996   4.262  1.00  0.57           O  
ATOM    895  OXT SER H 128      20.581  11.622   1.700  1.00  0.57           O  
TER     896      SER H 128                                                       
END   
