# Supplementary material for: Characterising nanobody developability to improve therapeutic design using the Therapeutic Nanobody Profiler
Source: Commun Biol. 2026 Jan 31;9:344. doi: 10.1038/s42003-026-09594-y (PMC12963540; doi:10.1038/s42003-026-09594-y)
Supplement: Supplementary file 2 — Supplementary data [file 42003_2026_9594_MOESM2_ESM.zip › paper_data/vhh_clinical_set_models/seq15_NanoBodyBuilder2_Model.pdb]

ATOM      1  N   GLU H   1     -12.720  -7.089 -12.846  1.00  0.79           N  
ATOM      2  CA  GLU H   1     -11.382  -6.657 -13.298  1.00  0.79           C  
ATOM      3  C   GLU H   1     -11.042  -5.359 -12.577  1.00  0.79           C  
ATOM      4  CB  GLU H   1     -11.282  -6.437 -14.825  1.00  0.79           C  
ATOM      5  O   GLU H   1     -11.904  -4.480 -12.486  1.00  0.79           O  
ATOM      6  CG  GLU H   1     -11.978  -7.487 -15.708  1.00  0.79           C  
ATOM      7  CD  GLU H   1     -13.498  -7.384 -15.578  1.00  0.79           C  
ATOM      8  OE1 GLU H   1     -14.063  -6.328 -15.925  1.00  0.79           O  
ATOM      9  OE2 GLU H   1     -14.083  -8.212 -14.849  1.00  0.79           O  
ATOM     10  N   VAL H   2      -9.824  -5.256 -12.042  1.00  0.32           N  
ATOM     11  CA  VAL H   2      -9.315  -4.054 -11.366  1.00  0.32           C  
ATOM     12  C   VAL H   2      -7.903  -3.780 -11.865  1.00  0.32           C  
ATOM     13  CB  VAL H   2      -9.310  -4.197  -9.828  1.00  0.32           C  
ATOM     14  O   VAL H   2      -7.101  -4.706 -11.970  1.00  0.32           O  
ATOM     15  CG1 VAL H   2      -8.907  -2.891  -9.128  1.00  0.32           C  
ATOM     16  CG2 VAL H   2     -10.683  -4.604  -9.287  1.00  0.32           C  
ATOM     17  N   GLN H   3      -7.597  -2.514 -12.133  1.00  0.48           N  
ATOM     18  CA  GLN H   3      -6.270  -2.049 -12.520  1.00  0.48           C  
ATOM     19  C   GLN H   3      -5.830  -0.926 -11.577  1.00  0.48           C  
ATOM     20  CB  GLN H   3      -6.259  -1.632 -14.000  1.00  0.48           C  
ATOM     21  O   GLN H   3      -6.610  -0.017 -11.274  1.00  0.48           O  
ATOM     22  CG  GLN H   3      -6.587  -2.790 -14.963  1.00  0.48           C  
ATOM     23  CD  GLN H   3      -8.033  -2.772 -15.461  1.00  0.48           C  
ATOM     24  NE2 GLN H   3      -8.272  -2.297 -16.665  1.00  0.48           N  
ATOM     25  OE1 GLN H   3      -8.976  -3.190 -14.804  1.00  0.48           O  
ATOM     26  N   LEU H   4      -4.595  -1.013 -11.088  1.00  0.22           N  
ATOM     27  CA  LEU H   4      -4.028  -0.148 -10.052  1.00  0.22           C  
ATOM     28  C   LEU H   4      -2.809   0.590 -10.611  1.00  0.22           C  
ATOM     29  CB  LEU H   4      -3.631  -1.005  -8.833  1.00  0.22           C  
ATOM     30  O   LEU H   4      -2.038  -0.007 -11.357  1.00  0.22           O  
ATOM     31  CG  LEU H   4      -4.745  -1.886  -8.239  1.00  0.22           C  
ATOM     32  CD1 LEU H   4      -4.190  -2.723  -7.089  1.00  0.22           C  
ATOM     33  CD2 LEU H   4      -5.922  -1.060  -7.718  1.00  0.22           C  
ATOM     34  N   VAL H   5      -2.635   1.858 -10.237  1.00  0.28           N  
ATOM     35  CA  VAL H   5      -1.469   2.672 -10.621  1.00  0.28           C  
ATOM     36  C   VAL H   5      -0.953   3.438  -9.408  1.00  0.28           C  
ATOM     37  CB  VAL H   5      -1.807   3.633 -11.782  1.00  0.28           C  
ATOM     38  O   VAL H   5      -1.656   4.299  -8.872  1.00  0.28           O  
ATOM     39  CG1 VAL H   5      -0.635   4.558 -12.140  1.00  0.28           C  
ATOM     40  CG2 VAL H   5      -2.201   2.870 -13.055  1.00  0.28           C  
ATOM     41  N   GLU H   6       0.257   3.119  -8.953  1.00  0.24           N  
ATOM     42  CA  GLU H   6       0.962   3.835  -7.886  1.00  0.24           C  
ATOM     43  C   GLU H   6       1.621   5.127  -8.378  1.00  0.24           C  
ATOM     44  CB  GLU H   6       2.045   2.969  -7.219  1.00  0.24           C  
ATOM     45  O   GLU H   6       2.030   5.251  -9.530  1.00  0.24           O  
ATOM     46  CG  GLU H   6       1.532   1.642  -6.654  1.00  0.24           C  
ATOM     47  CD  GLU H   6       1.587   0.482  -7.652  1.00  0.24           C  
ATOM     48  OE1 GLU H   6       1.570   0.710  -8.877  1.00  0.24           O  
ATOM     49  OE2 GLU H   6       1.663  -0.673  -7.187  1.00  0.24           O  
ATOM     50  N   SER H   7       1.785   6.071  -7.454  1.00  0.22           N  
ATOM     51  CA  SER H   7       2.491   7.340  -7.639  1.00  0.22           C  
ATOM     52  C   SER H   7       2.969   7.874  -6.279  1.00  0.22           C  
ATOM     53  CB  SER H   7       1.551   8.336  -8.333  1.00  0.22           C  
ATOM     54  O   SER H   7       2.575   7.353  -5.231  1.00  0.22           O  
ATOM     55  OG  SER H   7       0.447   8.641  -7.505  1.00  0.22           O  
ATOM     56  N   GLY H   8       3.807   8.915  -6.274  1.00  0.18           N  
ATOM     57  CA  GLY H   8       4.218   9.621  -5.049  1.00  0.18           C  
ATOM     58  C   GLY H   8       5.421   9.039  -4.295  1.00  0.18           C  
ATOM     59  O   GLY H   8       5.674   9.459  -3.166  1.00  0.18           O  
ATOM     60  N   GLY H   9       6.152   8.087  -4.886  1.00  0.15           N  
ATOM     61  CA  GLY H   9       7.498   7.718  -4.431  1.00  0.15           C  
ATOM     62  C   GLY H   9       8.581   8.673  -4.957  1.00  0.15           C  
ATOM     63  O   GLY H   9       8.291   9.598  -5.714  1.00  0.15           O  
ATOM     64  N   GLY H  11       9.831   8.449  -4.552  1.00  0.15           N  
ATOM     65  CA  GLY H  11      10.976   9.300  -4.887  1.00  0.15           C  
ATOM     66  C   GLY H  11      12.171   9.082  -3.954  1.00  0.15           C  
ATOM     67  O   GLY H  11      12.210   8.106  -3.202  1.00  0.15           O  
ATOM     68  N   LEU H  12      13.144   9.994  -4.006  1.00  0.12           N  
ATOM     69  CA  LEU H  12      14.201  10.132  -2.997  1.00  0.12           C  
ATOM     70  C   LEU H  12      13.711  11.025  -1.845  1.00  0.12           C  
ATOM     71  CB  LEU H  12      15.467  10.703  -3.672  1.00  0.12           C  
ATOM     72  O   LEU H  12      13.044  12.030  -2.089  1.00  0.12           O  
ATOM     73  CG  LEU H  12      16.633  11.062  -2.725  1.00  0.12           C  
ATOM     74  CD1 LEU H  12      17.208   9.841  -2.005  1.00  0.12           C  
ATOM     75  CD2 LEU H  12      17.762  11.705  -3.529  1.00  0.12           C  
ATOM     76  N   VAL H  13      14.074  10.690  -0.607  1.00  0.11           N  
ATOM     77  CA  VAL H  13      13.835  11.520   0.582  1.00  0.11           C  
ATOM     78  C   VAL H  13      14.931  11.291   1.627  1.00  0.11           C  
ATOM     79  CB  VAL H  13      12.418  11.260   1.133  1.00  0.11           C  
ATOM     80  O   VAL H  13      15.441  10.179   1.762  1.00  0.11           O  
ATOM     81  CG1 VAL H  13      12.242   9.848   1.701  1.00  0.11           C  
ATOM     82  CG2 VAL H  13      12.017  12.265   2.218  1.00  0.11           C  
ATOM     83  N   GLN H  14      15.305  12.335   2.369  1.00  0.18           N  
ATOM     84  CA  GLN H  14      16.314  12.228   3.428  1.00  0.18           C  
ATOM     85  C   GLN H  14      15.765  11.580   4.718  1.00  0.18           C  
ATOM     86  CB  GLN H  14      16.996  13.589   3.652  1.00  0.18           C  
ATOM     87  O   GLN H  14      14.552  11.631   4.958  1.00  0.18           O  
ATOM     88  CG  GLN H  14      17.939  13.913   2.475  1.00  0.18           C  
ATOM     89  CD  GLN H  14      18.757  15.184   2.672  1.00  0.18           C  
ATOM     90  NE2 GLN H  14      19.951  15.254   2.129  1.00  0.18           N  
ATOM     91  OE1 GLN H  14      18.331  16.140   3.301  1.00  0.18           O  
ATOM     92  N   PRO H  15      16.620  10.950   5.555  1.00  0.17           N  
ATOM     93  CA  PRO H  15      16.191  10.250   6.767  1.00  0.17           C  
ATOM     94  C   PRO H  15      15.412  11.147   7.736  1.00  0.17           C  
ATOM     95  CB  PRO H  15      17.467   9.696   7.412  1.00  0.17           C  
ATOM     96  O   PRO H  15      15.715  12.326   7.901  1.00  0.17           O  
ATOM     97  CG  PRO H  15      18.424   9.558   6.231  1.00  0.17           C  
ATOM     98  CD  PRO H  15      18.054  10.761   5.369  1.00  0.17           C  
ATOM     99  N   GLY H  16      14.378  10.592   8.369  1.00  0.13           N  
ATOM    100  CA  GLY H  16      13.410  11.343   9.176  1.00  0.13           C  
ATOM    101  C   GLY H  16      12.352  12.093   8.353  1.00  0.13           C  
ATOM    102  O   GLY H  16      11.317  12.469   8.905  1.00  0.13           O  
ATOM    103  N   GLY H  17      12.561  12.257   7.042  1.00  0.17           N  
ATOM    104  CA  GLY H  17      11.604  12.844   6.109  1.00  0.17           C  
ATOM    105  C   GLY H  17      10.337  12.006   5.909  1.00  0.17           C  
ATOM    106  O   GLY H  17      10.149  10.947   6.515  1.00  0.17           O  
ATOM    107  N   SER H  18       9.435  12.511   5.063  1.00  0.12           N  
ATOM    108  CA  SER H  18       8.090  11.953   4.878  1.00  0.12           C  
ATOM    109  C   SER H  18       7.645  11.958   3.412  1.00  0.12           C  
ATOM    110  CB  SER H  18       7.069  12.718   5.733  1.00  0.12           C  
ATOM    111  O   SER H  18       8.028  12.842   2.650  1.00  0.12           O  
ATOM    112  OG  SER H  18       7.438  12.717   7.101  1.00  0.12           O  
ATOM    113  N   LEU H  19       6.803  10.993   3.033  1.00  0.20           N  
ATOM    114  CA  LEU H  19       6.212  10.828   1.696  1.00  0.20           C  
ATOM    115  C   LEU H  19       4.733  10.413   1.798  1.00  0.20           C  
ATOM    116  CB  LEU H  19       7.014   9.783   0.888  1.00  0.20           C  
ATOM    117  O   LEU H  19       4.257  10.002   2.860  1.00  0.20           O  
ATOM    118  CG  LEU H  19       8.438  10.193   0.468  1.00  0.20           C  
ATOM    119  CD1 LEU H  19       9.121   8.994  -0.192  1.00  0.20           C  
ATOM    120  CD2 LEU H  19       8.435  11.343  -0.540  1.00  0.20           C  
ATOM    121  N   ARG H  20       3.994  10.485   0.681  1.00  0.15           N  
ATOM    122  CA  ARG H  20       2.588  10.051   0.608  1.00  0.15           C  
ATOM    123  C   ARG H  20       2.284   9.318  -0.697  1.00  0.15           C  
ATOM    124  CB  ARG H  20       1.648  11.238   0.882  1.00  0.15           C  
ATOM    125  O   ARG H  20       1.825   9.911  -1.675  1.00  0.15           O  
ATOM    126  CG  ARG H  20       0.215  10.738   1.133  1.00  0.15           C  
ATOM    127  CD  ARG H  20      -0.725  11.869   1.582  1.00  0.15           C  
ATOM    128  NE  ARG H  20      -1.479  11.475   2.786  1.00  0.15           N  
ATOM    129  NH1 ARG H  20      -3.347  10.564   1.820  1.00  0.15           N  
ATOM    130  NH2 ARG H  20      -3.009  10.321   4.005  1.00  0.15           N  
ATOM    131  CZ  ARG H  20      -2.607  10.799   2.864  1.00  0.15           C  
ATOM    132  N   LEU H  21       2.521   8.007  -0.692  1.00  0.09           N  
ATOM    133  CA  LEU H  21       2.234   7.153  -1.843  1.00  0.09           C  
ATOM    134  C   LEU H  21       0.731   7.171  -2.140  1.00  0.09           C  
ATOM    135  CB  LEU H  21       2.725   5.712  -1.633  1.00  0.09           C  
ATOM    136  O   LEU H  21      -0.091   7.166  -1.221  1.00  0.09           O  
ATOM    137  CG  LEU H  21       4.134   5.545  -1.042  1.00  0.09           C  
ATOM    138  CD1 LEU H  21       4.491   4.063  -1.034  1.00  0.09           C  
ATOM    139  CD2 LEU H  21       5.198   6.284  -1.852  1.00  0.09           C  
ATOM    140  N   SER H  22       0.378   7.195  -3.420  1.00  0.11           N  
ATOM    141  CA  SER H  22      -0.984   7.424  -3.901  1.00  0.11           C  
ATOM    142  C   SER H  22      -1.311   6.444  -5.026  1.00  0.11           C  
ATOM    143  CB  SER H  22      -1.115   8.880  -4.371  1.00  0.11           C  
ATOM    144  O   SER H  22      -0.806   6.575  -6.139  1.00  0.11           O  
ATOM    145  OG  SER H  22      -0.893   9.783  -3.299  1.00  0.11           O  
ATOM    146  N   CYS H  23      -2.140   5.446  -4.728  1.00  0.12           N  
ATOM    147  CA  CYS H  23      -2.586   4.421  -5.665  1.00  0.12           C  
ATOM    148  C   CYS H  23      -3.997   4.734  -6.169  1.00  0.12           C  
ATOM    149  CB  CYS H  23      -2.512   3.063  -4.972  1.00  0.12           C  
ATOM    150  O   CYS H  23      -4.947   4.796  -5.382  1.00  0.12           O  
ATOM    151  SG  CYS H  23      -3.235   1.672  -5.874  1.00  0.12           S  
ATOM    152  N   ALA H  24      -4.125   4.936  -7.479  1.00  0.17           N  
ATOM    153  CA  ALA H  24      -5.401   5.124  -8.154  1.00  0.17           C  
ATOM    154  C   ALA H  24      -5.976   3.772  -8.596  1.00  0.17           C  
ATOM    155  CB  ALA H  24      -5.189   6.070  -9.342  1.00  0.17           C  
ATOM    156  O   ALA H  24      -5.351   3.055  -9.380  1.00  0.17           O  
ATOM    157  N   ALA H  25      -7.179   3.431  -8.128  1.00  0.29           N  
ATOM    158  CA  ALA H  25      -7.908   2.272  -8.630  1.00  0.29           C  
ATOM    159  C   ALA H  25      -8.758   2.619  -9.864  1.00  0.29           C  
ATOM    160  CB  ALA H  25      -8.736   1.651  -7.505  1.00  0.29           C  
ATOM    161  O   ALA H  25      -9.374   3.688  -9.970  1.00  0.29           O  
ATOM    162  N   SER H  26      -8.828   1.677 -10.797  1.00  0.41           N  
ATOM    163  CA  SER H  26      -9.568   1.762 -12.056  1.00  0.41           C  
ATOM    164  C   SER H  26     -10.062   0.367 -12.471  1.00  0.41           C  
ATOM    165  CB  SER H  26      -8.668   2.405 -13.118  1.00  0.41           C  
ATOM    166  O   SER H  26      -9.803  -0.623 -11.783  1.00  0.41           O  
ATOM    167  OG  SER H  26      -7.611   1.539 -13.460  1.00  0.41           O  
ATOM    168  N   GLY H  27     -10.811   0.287 -13.571  1.00  0.65           N  
ATOM    169  CA  GLY H  27     -11.511  -0.935 -13.972  1.00  0.65           C  
ATOM    170  C   GLY H  27     -12.887  -1.082 -13.311  1.00  0.65           C  
ATOM    171  O   GLY H  27     -13.149  -0.589 -12.211  1.00  0.65           O  
ATOM    172  N   ARG H  28     -13.801  -1.756 -14.018  1.00  1.09           N  
ATOM    173  CA  ARG H  28     -15.241  -1.826 -13.698  1.00  1.09           C  
ATOM    174  C   ARG H  28     -15.607  -2.597 -12.425  1.00  1.09           C  
ATOM    175  CB  ARG H  28     -16.031  -2.348 -14.916  1.00  1.09           C  
ATOM    176  O   ARG H  28     -16.779  -2.609 -12.066  1.00  1.09           O  
ATOM    177  CG  ARG H  28     -15.547  -3.718 -15.423  1.00  1.09           C  
ATOM    178  CD  ARG H  28     -16.442  -4.297 -16.530  1.00  1.09           C  
ATOM    179  NE  ARG H  28     -17.650  -4.962 -15.998  1.00  1.09           N  
ATOM    180  NH1 ARG H  28     -16.687  -6.993 -15.495  1.00  1.09           N  
ATOM    181  NH2 ARG H  28     -18.871  -6.723 -15.220  1.00  1.09           N  
ATOM    182  CZ  ARG H  28     -17.725  -6.216 -15.577  1.00  1.09           C  
ATOM    183  N   THR H  29     -14.655  -3.236 -11.739  1.00  0.75           N  
ATOM    184  CA  THR H  29     -14.917  -3.902 -10.451  1.00  0.75           C  
ATOM    185  C   THR H  29     -14.068  -3.359  -9.309  1.00  0.75           C  
ATOM    186  CB  THR H  29     -14.929  -5.443 -10.508  1.00  0.75           C  
ATOM    187  O   THR H  29     -13.757  -4.114  -8.387  1.00  0.75           O  
ATOM    188  CG2 THR H  29     -15.668  -6.011 -11.720  1.00  0.75           C  
ATOM    189  OG1 THR H  29     -13.627  -5.983 -10.485  1.00  0.75           O  
ATOM    190  N   PHE H  30     -13.747  -2.056  -9.299  1.00  1.11           N  
ATOM    191  CA  PHE H  30     -13.464  -1.373  -8.031  1.00  1.11           C  
ATOM    192  C   PHE H  30     -14.762  -1.254  -7.213  1.00  1.11           C  
ATOM    193  CB  PHE H  30     -12.716  -0.047  -8.212  1.00  1.11           C  
ATOM    194  O   PHE H  30     -15.290  -0.184  -6.937  1.00  1.11           O  
ATOM    195  CG  PHE H  30     -12.280   0.552  -6.881  1.00  1.11           C  
ATOM    196  CD1 PHE H  30     -11.237  -0.046  -6.145  1.00  1.11           C  
ATOM    197  CD2 PHE H  30     -12.943   1.674  -6.350  1.00  1.11           C  
ATOM    198  CE1 PHE H  30     -10.836   0.498  -4.910  1.00  1.11           C  
ATOM    199  CE2 PHE H  30     -12.543   2.218  -5.116  1.00  1.11           C  
ATOM    200  CZ  PHE H  30     -11.480   1.639  -4.402  1.00  1.11           C  
ATOM    201  N   SER H  35     -15.239  -2.420  -6.780  1.00  1.41           N  
ATOM    202  CA  SER H  35     -16.259  -2.674  -5.768  1.00  1.41           C  
ATOM    203  C   SER H  35     -15.750  -2.305  -4.365  1.00  1.41           C  
ATOM    204  CB  SER H  35     -16.689  -4.148  -5.872  1.00  1.41           C  
ATOM    205  O   SER H  35     -16.098  -2.934  -3.366  1.00  1.41           O  
ATOM    206  OG  SER H  35     -15.759  -5.051  -5.282  1.00  1.41           O  
ATOM    207  N   TYR H  36     -14.875  -1.299  -4.287  1.00  1.24           N  
ATOM    208  CA  TYR H  36     -14.255  -0.789  -3.070  1.00  1.24           C  
ATOM    209  C   TYR H  36     -13.431  -1.821  -2.285  1.00  1.24           C  
ATOM    210  CB  TYR H  36     -15.314  -0.072  -2.212  1.00  1.24           C  
ATOM    211  O   TYR H  36     -13.293  -1.664  -1.078  1.00  1.24           O  
ATOM    212  CG  TYR H  36     -16.249   0.824  -3.003  1.00  1.24           C  
ATOM    213  CD1 TYR H  36     -15.758   2.013  -3.573  1.00  1.24           C  
ATOM    214  CD2 TYR H  36     -17.585   0.437  -3.225  1.00  1.24           C  
ATOM    215  CE1 TYR H  36     -16.597   2.818  -4.367  1.00  1.24           C  
ATOM    216  CE2 TYR H  36     -18.429   1.241  -4.016  1.00  1.24           C  
ATOM    217  OH  TYR H  36     -18.754   3.202  -5.350  1.00  1.24           O  
ATOM    218  CZ  TYR H  36     -17.936   2.431  -4.589  1.00  1.24           C  
ATOM    219  N   ASN H  37     -12.876  -2.848  -2.943  1.00  0.52           N  
ATOM    220  CA  ASN H  37     -12.151  -3.989  -2.354  1.00  0.52           C  
ATOM    221  C   ASN H  37     -11.178  -3.627  -1.204  1.00  0.52           C  
ATOM    222  CB  ASN H  37     -11.372  -4.700  -3.478  1.00  0.52           C  
ATOM    223  O   ASN H  37     -10.651  -2.507  -1.178  1.00  0.52           O  
ATOM    224  CG  ASN H  37     -12.270  -5.346  -4.518  1.00  0.52           C  
ATOM    225  ND2 ASN H  37     -12.189  -6.646  -4.668  1.00  0.52           N  
ATOM    226  OD1 ASN H  37     -13.065  -4.692  -5.182  1.00  0.52           O  
ATOM    227  N   PRO H  38     -10.888  -4.553  -0.264  1.00  0.38           N  
ATOM    228  CA  PRO H  38      -9.798  -4.373   0.695  1.00  0.38           C  
ATOM    229  C   PRO H  38      -8.478  -4.140  -0.051  1.00  0.38           C  
ATOM    230  CB  PRO H  38      -9.760  -5.635   1.568  1.00  0.38           C  
ATOM    231  O   PRO H  38      -8.174  -4.850  -1.011  1.00  0.38           O  
ATOM    232  CG  PRO H  38     -11.133  -6.272   1.347  1.00  0.38           C  
ATOM    233  CD  PRO H  38     -11.500  -5.861  -0.077  1.00  0.38           C  
ATOM    234  N   MET H  39      -7.726  -3.123   0.365  1.00  0.34           N  
ATOM    235  CA  MET H  39      -6.491  -2.701  -0.301  1.00  0.34           C  
ATOM    236  C   MET H  39      -5.286  -2.942   0.605  1.00  0.34           C  
ATOM    237  CB  MET H  39      -6.558  -1.222  -0.713  1.00  0.34           C  
ATOM    238  O   MET H  39      -5.401  -2.869   1.828  1.00  0.34           O  
ATOM    239  CG  MET H  39      -7.674  -0.874  -1.706  1.00  0.34           C  
ATOM    240  SD  MET H  39      -7.667  -1.753  -3.293  1.00  0.34           S  
ATOM    241  CE  MET H  39      -6.108  -1.155  -4.004  1.00  0.34           C  
ATOM    242  N   GLY H  40      -4.128  -3.180   0.001  1.00  0.25           N  
ATOM    243  CA  GLY H  40      -2.854  -3.347   0.686  1.00  0.25           C  
ATOM    244  C   GLY H  40      -1.741  -2.566  -0.001  1.00  0.25           C  
ATOM    245  O   GLY H  40      -1.787  -2.328  -1.208  1.00  0.25           O  
ATOM    246  N   TRP H  41      -0.742  -2.181   0.781  1.00  0.14           N  
ATOM    247  CA  TRP H  41       0.557  -1.720   0.311  1.00  0.14           C  
ATOM    248  C   TRP H  41       1.610  -2.730   0.757  1.00  0.14           C  
ATOM    249  CB  TRP H  41       0.865  -0.318   0.847  1.00  0.14           C  
ATOM    250  O   TRP H  41       1.726  -3.040   1.941  1.00  0.14           O  
ATOM    251  CG  TRP H  41       0.173   0.808   0.139  1.00  0.14           C  
ATOM    252  CD1 TRP H  41      -0.982   1.393   0.524  1.00  0.14           C  
ATOM    253  CD2 TRP H  41       0.581   1.506  -1.078  1.00  0.14           C  
ATOM    254  CE2 TRP H  41      -0.359   2.548  -1.338  1.00  0.14           C  
ATOM    255  CE3 TRP H  41       1.669   1.387  -1.971  1.00  0.14           C  
ATOM    256  NE1 TRP H  41      -1.302   2.420  -0.342  1.00  0.14           N  
ATOM    257  CH2 TRP H  41       0.873   3.292  -3.282  1.00  0.14           C  
ATOM    258  CZ2 TRP H  41      -0.219   3.441  -2.409  1.00  0.14           C  
ATOM    259  CZ3 TRP H  41       1.814   2.270  -3.058  1.00  0.14           C  
ATOM    260  N   PHE H  42       2.382  -3.230  -0.195  1.00  0.15           N  
ATOM    261  CA  PHE H  42       3.556  -4.071   0.007  1.00  0.15           C  
ATOM    262  C   PHE H  42       4.825  -3.287  -0.338  1.00  0.15           C  
ATOM    263  CB  PHE H  42       3.446  -5.314  -0.885  1.00  0.15           C  
ATOM    264  O   PHE H  42       4.753  -2.255  -1.007  1.00  0.15           O  
ATOM    265  CG  PHE H  42       2.356  -6.290  -0.492  1.00  0.15           C  
ATOM    266  CD1 PHE H  42       1.015  -6.055  -0.854  1.00  0.15           C  
ATOM    267  CD2 PHE H  42       2.692  -7.457   0.220  1.00  0.15           C  
ATOM    268  CE1 PHE H  42       0.018  -6.980  -0.499  1.00  0.15           C  
ATOM    269  CE2 PHE H  42       1.697  -8.383   0.569  1.00  0.15           C  
ATOM    270  CZ  PHE H  42       0.360  -8.144   0.209  1.00  0.15           C  
ATOM    271  N   ARG H  43       5.999  -3.808   0.030  1.00  0.15           N  
ATOM    272  CA  ARG H  43       7.288  -3.321  -0.477  1.00  0.15           C  
ATOM    273  C   ARG H  43       8.272  -4.444  -0.762  1.00  0.15           C  
ATOM    274  CB  ARG H  43       7.873  -2.233   0.438  1.00  0.15           C  
ATOM    275  O   ARG H  43       8.216  -5.509  -0.152  1.00  0.15           O  
ATOM    276  CG  ARG H  43       8.465  -2.759   1.757  1.00  0.15           C  
ATOM    277  CD  ARG H  43       8.873  -1.587   2.655  1.00  0.15           C  
ATOM    278  NE  ARG H  43       9.159  -2.028   4.026  1.00  0.15           N  
ATOM    279  NH1 ARG H  43       9.196   0.025   5.041  1.00  0.15           N  
ATOM    280  NH2 ARG H  43       9.401  -1.822   6.265  1.00  0.15           N  
ATOM    281  CZ  ARG H  43       9.256  -1.272   5.101  1.00  0.15           C  
ATOM    282  N   GLN H  44       9.182  -4.181  -1.690  1.00  0.23           N  
ATOM    283  CA  GLN H  44      10.233  -5.090  -2.121  1.00  0.23           C  
ATOM    284  C   GLN H  44      11.554  -4.321  -2.212  1.00  0.23           C  
ATOM    285  CB  GLN H  44       9.810  -5.722  -3.455  1.00  0.23           C  
ATOM    286  O   GLN H  44      11.784  -3.562  -3.153  1.00  0.23           O  
ATOM    287  CG  GLN H  44      10.703  -6.901  -3.855  1.00  0.23           C  
ATOM    288  CD  GLN H  44      10.010  -7.911  -4.769  1.00  0.23           C  
ATOM    289  NE2 GLN H  44      10.544  -9.107  -4.857  1.00  0.23           N  
ATOM    290  OE1 GLN H  44       8.981  -7.669  -5.396  1.00  0.23           O  
ATOM    291  N   ALA H  45      12.397  -4.465  -1.189  1.00  0.23           N  
ATOM    292  CA  ALA H  45      13.762  -3.943  -1.223  1.00  0.23           C  
ATOM    293  C   ALA H  45      14.651  -4.818  -2.135  1.00  0.23           C  
ATOM    294  CB  ALA H  45      14.296  -3.860   0.209  1.00  0.23           C  
ATOM    295  O   ALA H  45      14.293  -5.975  -2.386  1.00  0.23           O  
ATOM    296  N   PRO H  46      15.811  -4.321  -2.608  1.00  0.35           N  
ATOM    297  CA  PRO H  46      16.716  -5.091  -3.460  1.00  0.35           C  
ATOM    298  C   PRO H  46      17.032  -6.481  -2.886  1.00  0.35           C  
ATOM    299  CB  PRO H  46      17.968  -4.221  -3.619  1.00  0.35           C  
ATOM    300  O   PRO H  46      17.361  -6.620  -1.709  1.00  0.35           O  
ATOM    301  CG  PRO H  46      17.413  -2.803  -3.491  1.00  0.35           C  
ATOM    302  CD  PRO H  46      16.318  -2.965  -2.438  1.00  0.35           C  
ATOM    303  N   GLY H  47      16.870  -7.520  -3.711  1.00  0.38           N  
ATOM    304  CA  GLY H  47      17.085  -8.925  -3.338  1.00  0.38           C  
ATOM    305  C   GLY H  47      16.035  -9.564  -2.409  1.00  0.38           C  
ATOM    306  O   GLY H  47      16.093 -10.773  -2.200  1.00  0.38           O  
ATOM    307  N   LYS H  48      15.073  -8.811  -1.852  1.00  0.25           N  
ATOM    308  CA  LYS H  48      14.039  -9.346  -0.940  1.00  0.25           C  
ATOM    309  C   LYS H  48      12.775  -9.829  -1.675  1.00  0.25           C  
ATOM    310  CB  LYS H  48      13.662  -8.307   0.139  1.00  0.25           C  
ATOM    311  O   LYS H  48      12.532  -9.506  -2.838  1.00  0.25           O  
ATOM    312  CG  LYS H  48      14.829  -7.776   0.993  1.00  0.25           C  
ATOM    313  CD  LYS H  48      14.295  -6.993   2.213  1.00  0.25           C  
ATOM    314  CE  LYS H  48      15.388  -6.124   2.861  1.00  0.25           C  
ATOM    315  NZ  LYS H  48      14.825  -5.145   3.834  1.00  0.25           N  
ATOM    316  N   GLY H  49      11.924 -10.562  -0.949  1.00  0.30           N  
ATOM    317  CA  GLY H  49      10.517 -10.798  -1.306  1.00  0.30           C  
ATOM    318  C   GLY H  49       9.611  -9.590  -1.002  1.00  0.30           C  
ATOM    319  O   GLY H  49      10.101  -8.505  -0.689  1.00  0.30           O  
ATOM    320  N   ARG H  50       8.284  -9.775  -1.087  1.00  0.38           N  
ATOM    321  CA  ARG H  50       7.284  -8.722  -0.809  1.00  0.38           C  
ATOM    322  C   ARG H  50       6.801  -8.740   0.646  1.00  0.38           C  
ATOM    323  CB  ARG H  50       6.114  -8.796  -1.810  1.00  0.38           C  
ATOM    324  O   ARG H  50       6.011  -9.595   1.032  1.00  0.38           O  
ATOM    325  CG  ARG H  50       6.603  -8.370  -3.199  1.00  0.38           C  
ATOM    326  CD  ARG H  50       5.497  -8.218  -4.246  1.00  0.38           C  
ATOM    327  NE  ARG H  50       6.099  -7.755  -5.508  1.00  0.38           N  
ATOM    328  NH1 ARG H  50       4.205  -7.054  -6.623  1.00  0.38           N  
ATOM    329  NH2 ARG H  50       6.213  -6.826  -7.560  1.00  0.38           N  
ATOM    330  CZ  ARG H  50       5.496  -7.217  -6.550  1.00  0.38           C  
ATOM    331  N   GLU H  51       7.258  -7.768   1.430  1.00  0.21           N  
ATOM    332  CA  GLU H  51       6.772  -7.451   2.783  1.00  0.21           C  
ATOM    333  C   GLU H  51       5.404  -6.753   2.692  1.00  0.21           C  
ATOM    334  CB  GLU H  51       7.831  -6.546   3.454  1.00  0.21           C  
ATOM    335  O   GLU H  51       5.266  -5.814   1.908  1.00  0.21           O  
ATOM    336  CG  GLU H  51       7.497  -5.968   4.848  1.00  0.21           C  
ATOM    337  CD  GLU H  51       8.580  -4.990   5.365  1.00  0.21           C  
ATOM    338  OE1 GLU H  51       9.542  -4.696   4.618  1.00  0.21           O  
ATOM    339  OE2 GLU H  51       8.448  -4.429   6.481  1.00  0.21           O  
ATOM    340  N   LEU H  52       4.396  -7.177   3.466  1.00  0.19           N  
ATOM    341  CA  LEU H  52       3.148  -6.412   3.616  1.00  0.19           C  
ATOM    342  C   LEU H  52       3.398  -5.229   4.559  1.00  0.19           C  
ATOM    343  CB  LEU H  52       2.008  -7.315   4.133  1.00  0.19           C  
ATOM    344  O   LEU H  52       3.633  -5.432   5.743  1.00  0.19           O  
ATOM    345  CG  LEU H  52       0.693  -6.550   4.408  1.00  0.19           C  
ATOM    346  CD1 LEU H  52       0.069  -5.975   3.136  1.00  0.19           C  
ATOM    347  CD2 LEU H  52      -0.345  -7.481   5.027  1.00  0.19           C  
ATOM    348  N   VAL H  53       3.329  -4.005   4.038  1.00  0.30           N  
ATOM    349  CA  VAL H  53       3.589  -2.762   4.784  1.00  0.30           C  
ATOM    350  C   VAL H  53       2.335  -2.238   5.478  1.00  0.30           C  
ATOM    351  CB  VAL H  53       4.138  -1.682   3.834  1.00  0.30           C  
ATOM    352  O   VAL H  53       2.415  -1.705   6.577  1.00  0.30           O  
ATOM    353  CG1 VAL H  53       4.409  -0.348   4.528  1.00  0.30           C  
ATOM    354  CG2 VAL H  53       5.452  -2.132   3.201  1.00  0.30           C  
ATOM    355  N   ALA H  54       1.173  -2.351   4.837  1.00  0.10           N  
ATOM    356  CA  ALA H  54      -0.095  -1.931   5.422  1.00  0.10           C  
ATOM    357  C   ALA H  54      -1.284  -2.549   4.681  1.00  0.10           C  
ATOM    358  CB  ALA H  54      -0.193  -0.402   5.381  1.00  0.10           C  
ATOM    359  O   ALA H  54      -1.203  -2.805   3.481  1.00  0.10           O  
ATOM    360  N   ALA H  55      -2.420  -2.711   5.356  1.00  0.17           N  
ATOM    361  CA  ALA H  55      -3.672  -3.148   4.739  1.00  0.17           C  
ATOM    362  C   ALA H  55      -4.888  -2.427   5.337  1.00  0.17           C  
ATOM    363  CB  ALA H  55      -3.772  -4.673   4.838  1.00  0.17           C  
ATOM    364  O   ALA H  55      -4.865  -2.027   6.499  1.00  0.17           O  
ATOM    365  N   ILE H  56      -5.949  -2.254   4.541  1.00  0.26           N  
ATOM    366  CA  ILE H  56      -7.139  -1.467   4.891  1.00  0.26           C  
ATOM    367  C   ILE H  56      -8.434  -2.113   4.378  1.00  0.26           C  
ATOM    368  CB  ILE H  56      -6.963   0.000   4.431  1.00  0.26           C  
ATOM    369  O   ILE H  56      -8.515  -2.594   3.243  1.00  0.26           O  
ATOM    370  CG1 ILE H  56      -8.063   0.900   5.020  1.00  0.26           C  
ATOM    371  CG2 ILE H  56      -6.920   0.148   2.898  1.00  0.26           C  
ATOM    372  CD1 ILE H  56      -7.719   2.396   4.961  1.00  0.26           C  
ATOM    373  N   SER H  57      -9.467  -2.117   5.224  1.00  0.26           N  
ATOM    374  CA  SER H  57     -10.796  -2.665   4.922  1.00  0.26           C  
ATOM    375  C   SER H  57     -11.520  -1.911   3.800  1.00  0.26           C  
ATOM    376  CB  SER H  57     -11.650  -2.660   6.196  1.00  0.26           C  
ATOM    377  O   SER H  57     -11.097  -0.825   3.393  1.00  0.26           O  
ATOM    378  OG  SER H  57     -11.875  -1.353   6.686  1.00  0.26           O  
ATOM    379  N   ARG H  58     -12.643  -2.462   3.306  1.00  0.23           N  
ATOM    380  CA  ARG H  58     -13.500  -1.807   2.290  1.00  0.23           C  
ATOM    381  C   ARG H  58     -13.858  -0.367   2.659  1.00  0.23           C  
ATOM    382  CB  ARG H  58     -14.826  -2.568   2.076  1.00  0.23           C  
ATOM    383  O   ARG H  58     -13.746   0.529   1.829  1.00  0.23           O  
ATOM    384  CG  ARG H  58     -14.793  -3.645   0.985  1.00  0.23           C  
ATOM    385  CD  ARG H  58     -16.154  -3.747   0.269  1.00  0.23           C  
ATOM    386  NE  ARG H  58     -16.043  -4.436  -1.025  1.00  0.23           N  
ATOM    387  NH1 ARG H  58     -15.571  -6.530  -0.245  1.00  0.23           N  
ATOM    388  NH2 ARG H  58     -15.473  -6.135  -2.426  1.00  0.23           N  
ATOM    389  CZ  ARG H  58     -15.708  -5.691  -1.227  1.00  0.23           C  
ATOM    390  N   THR H  59     -14.319  -0.149   3.889  1.00  0.33           N  
ATOM    391  CA  THR H  59     -14.769   1.168   4.368  1.00  0.33           C  
ATOM    392  C   THR H  59     -13.605   2.080   4.741  1.00  0.33           C  
ATOM    393  CB  THR H  59     -15.690   1.020   5.589  1.00  0.33           C  
ATOM    394  O   THR H  59     -13.692   3.283   4.527  1.00  0.33           O  
ATOM    395  CG2 THR H  59     -16.950   0.216   5.268  1.00  0.33           C  
ATOM    396  OG1 THR H  59     -15.013   0.350   6.630  1.00  0.33           O  
ATOM    397  N   GLY H  62     -12.519   1.515   5.277  1.00  0.27           N  
ATOM    398  CA  GLY H  62     -11.410   2.252   5.883  1.00  0.27           C  
ATOM    399  C   GLY H  62     -11.377   2.154   7.409  1.00  0.27           C  
ATOM    400  O   GLY H  62     -10.320   2.337   8.000  1.00  0.27           O  
ATOM    401  N   GLY H  63     -12.492   1.782   8.048  1.00  0.30           N  
ATOM    402  CA  GLY H  63     -12.616   1.628   9.506  1.00  0.30           C  
ATOM    403  C   GLY H  63     -11.975   0.352  10.064  1.00  0.30           C  
ATOM    404  O   GLY H  63     -12.540  -0.282  10.952  1.00  0.30           O  
ATOM    405  N   SER H  64     -10.873  -0.110   9.470  1.00  0.24           N  
ATOM    406  CA  SER H  64     -10.071  -1.253   9.930  1.00  0.24           C  
ATOM    407  C   SER H  64      -8.747  -1.268   9.165  1.00  0.24           C  
ATOM    408  CB  SER H  64     -10.762  -2.617   9.717  1.00  0.24           C  
ATOM    409  O   SER H  64      -8.761  -1.260   7.931  1.00  0.24           O  
ATOM    410  OG  SER H  64     -12.149  -2.524   9.444  1.00  0.24           O  
ATOM    411  N   THR H  65      -7.624  -1.340   9.875  1.00  0.18           N  
ATOM    412  CA  THR H  65      -6.269  -1.342   9.301  1.00  0.18           C  
ATOM    413  C   THR H  65      -5.398  -2.436   9.917  1.00  0.18           C  
ATOM    414  CB  THR H  65      -5.583   0.030   9.455  1.00  0.18           C  
ATOM    415  O   THR H  65      -5.748  -3.011  10.944  1.00  0.18           O  
ATOM    416  CG2 THR H  65      -6.288   1.118   8.646  1.00  0.18           C  
ATOM    417  OG1 THR H  65      -5.577   0.440  10.803  1.00  0.18           O  
ATOM    418  N   TYR H  66      -4.261  -2.714   9.285  1.00  0.19           N  
ATOM    419  CA  TYR H  66      -3.169  -3.529   9.817  1.00  0.19           C  
ATOM    420  C   TYR H  66      -1.828  -2.970   9.330  1.00  0.19           C  
ATOM    421  CB  TYR H  66      -3.327  -4.996   9.380  1.00  0.19           C  
ATOM    422  O   TYR H  66      -1.743  -2.526   8.181  1.00  0.19           O  
ATOM    423  CG  TYR H  66      -2.091  -5.839   9.632  1.00  0.19           C  
ATOM    424  CD1 TYR H  66      -1.818  -6.313  10.930  1.00  0.19           C  
ATOM    425  CD2 TYR H  66      -1.155  -6.041   8.596  1.00  0.19           C  
ATOM    426  CE1 TYR H  66      -0.603  -6.972  11.198  1.00  0.19           C  
ATOM    427  CE2 TYR H  66       0.058  -6.704   8.862  1.00  0.19           C  
ATOM    428  OH  TYR H  66       1.536  -7.750  10.426  1.00  0.19           O  
ATOM    429  CZ  TYR H  66       0.343  -7.158  10.167  1.00  0.19           C  
ATOM    430  N   TYR H  67      -0.803  -3.070  10.174  1.00  0.23           N  
ATOM    431  CA  TYR H  67       0.597  -2.768   9.884  1.00  0.23           C  
ATOM    432  C   TYR H  67       1.490  -3.808  10.589  1.00  0.23           C  
ATOM    433  CB  TYR H  67       0.955  -1.366  10.399  1.00  0.23           C  
ATOM    434  O   TYR H  67       1.106  -4.305  11.650  1.00  0.23           O  
ATOM    435  CG  TYR H  67       0.000  -0.254  10.018  1.00  0.23           C  
ATOM    436  CD1 TYR H  67       0.183   0.465   8.824  1.00  0.23           C  
ATOM    437  CD2 TYR H  67      -1.052   0.081  10.890  1.00  0.23           C  
ATOM    438  CE1 TYR H  67      -0.687   1.526   8.507  1.00  0.23           C  
ATOM    439  CE2 TYR H  67      -1.922   1.139  10.585  1.00  0.23           C  
ATOM    440  OH  TYR H  67      -2.585   2.888   9.111  1.00  0.23           O  
ATOM    441  CZ  TYR H  67      -1.737   1.865   9.394  1.00  0.23           C  
ATOM    442  N   PRO H  68       2.669  -4.151  10.046  1.00  0.57           N  
ATOM    443  CA  PRO H  68       3.711  -4.836  10.794  1.00  0.57           C  
ATOM    444  C   PRO H  68       4.441  -3.873  11.747  1.00  0.57           C  
ATOM    445  CB  PRO H  68       4.662  -5.373   9.723  1.00  0.57           C  
ATOM    446  O   PRO H  68       4.497  -2.655  11.544  1.00  0.57           O  
ATOM    447  CG  PRO H  68       4.628  -4.248   8.690  1.00  0.57           C  
ATOM    448  CD  PRO H  68       3.166  -3.797   8.728  1.00  0.57           C  
ATOM    449  N   ASP H  69       5.128  -4.458  12.721  1.00  0.50           N  
ATOM    450  CA  ASP H  69       5.968  -3.803  13.731  1.00  0.50           C  
ATOM    451  C   ASP H  69       7.084  -2.926  13.120  1.00  0.50           C  
ATOM    452  CB  ASP H  69       6.607  -4.871  14.655  1.00  0.50           C  
ATOM    453  O   ASP H  69       7.612  -2.020  13.765  1.00  0.50           O  
ATOM    454  CG  ASP H  69       5.819  -6.181  14.849  1.00  0.50           C  
ATOM    455  OD1 ASP H  69       5.564  -6.869  13.829  1.00  0.50           O  
ATOM    456  OD2 ASP H  69       5.502  -6.497  16.014  1.00  0.50           O  
ATOM    457  N   SER H  70       7.453  -3.169  11.855  1.00  0.37           N  
ATOM    458  CA  SER H  70       8.470  -2.397  11.130  1.00  0.37           C  
ATOM    459  C   SER H  70       8.030  -0.961  10.797  1.00  0.37           C  
ATOM    460  CB  SER H  70       8.899  -3.155   9.858  1.00  0.37           C  
ATOM    461  O   SER H  70       8.895  -0.099  10.588  1.00  0.37           O  
ATOM    462  OG  SER H  70       7.854  -3.241   8.906  1.00  0.37           O  
ATOM    463  N   VAL H  71       6.721  -0.667  10.757  1.00  0.28           N  
ATOM    464  CA  VAL H  71       6.179   0.645  10.335  1.00  0.28           C  
ATOM    465  C   VAL H  71       5.031   1.189  11.195  1.00  0.28           C  
ATOM    466  CB  VAL H  71       5.783   0.657   8.844  1.00  0.28           C  
ATOM    467  O   VAL H  71       4.574   2.302  10.920  1.00  0.28           O  
ATOM    468  CG1 VAL H  71       6.898   0.159   7.915  1.00  0.28           C  
ATOM    469  CG2 VAL H  71       4.513  -0.148   8.566  1.00  0.28           C  
ATOM    470  N   GLU H  72       4.592   0.463  12.229  1.00  0.29           N  
ATOM    471  CA  GLU H  72       3.573   0.945  13.176  1.00  0.29           C  
ATOM    472  C   GLU H  72       3.918   2.329  13.755  1.00  0.29           C  
ATOM    473  CB  GLU H  72       3.338  -0.057  14.329  1.00  0.29           C  
ATOM    474  O   GLU H  72       5.087   2.676  13.955  1.00  0.29           O  
ATOM    475  CG  GLU H  72       2.035  -0.868  14.223  1.00  0.29           C  
ATOM    476  CD  GLU H  72       0.739  -0.029  14.139  1.00  0.29           C  
ATOM    477  OE1 GLU H  72       0.821   1.224  14.128  1.00  0.29           O  
ATOM    478  OE2 GLU H  72      -0.344  -0.650  14.055  1.00  0.29           O  
ATOM    479  N   GLY H  74       2.888   3.151  13.964  1.00  0.24           N  
ATOM    480  CA  GLY H  74       2.968   4.565  14.354  1.00  0.24           C  
ATOM    481  C   GLY H  74       3.625   5.509  13.330  1.00  0.24           C  
ATOM    482  O   GLY H  74       3.262   6.683  13.257  1.00  0.24           O  
ATOM    483  N   ARG H  75       4.579   5.028  12.521  1.00  0.24           N  
ATOM    484  CA  ARG H  75       5.309   5.822  11.520  1.00  0.24           C  
ATOM    485  C   ARG H  75       4.492   6.033  10.253  1.00  0.24           C  
ATOM    486  CB  ARG H  75       6.649   5.153  11.171  1.00  0.24           C  
ATOM    487  O   ARG H  75       4.446   7.143   9.724  1.00  0.24           O  
ATOM    488  CG  ARG H  75       7.546   4.938  12.398  1.00  0.24           C  
ATOM    489  CD  ARG H  75       8.997   4.645  12.001  1.00  0.24           C  
ATOM    490  NE  ARG H  75       9.127   3.444  11.145  1.00  0.24           N  
ATOM    491  NH1 ARG H  75       9.947   4.460   9.242  1.00  0.24           N  
ATOM    492  NH2 ARG H  75       9.703   2.267   9.291  1.00  0.24           N  
ATOM    493  CZ  ARG H  75       9.580   3.405   9.902  1.00  0.24           C  
ATOM    494  N   PHE H  76       3.889   4.972   9.725  1.00  0.24           N  
ATOM    495  CA  PHE H  76       3.110   5.019   8.486  1.00  0.24           C  
ATOM    496  C   PHE H  76       1.603   5.081   8.786  1.00  0.24           C  
ATOM    497  CB  PHE H  76       3.487   3.832   7.584  1.00  0.24           C  
ATOM    498  O   PHE H  76       1.157   4.859   9.908  1.00  0.24           O  
ATOM    499  CG  PHE H  76       4.897   3.780   6.994  1.00  0.24           C  
ATOM    500  CD1 PHE H  76       5.943   4.655   7.367  1.00  0.24           C  
ATOM    501  CD2 PHE H  76       5.162   2.787   6.034  1.00  0.24           C  
ATOM    502  CE1 PHE H  76       7.225   4.520   6.809  1.00  0.24           C  
ATOM    503  CE2 PHE H  76       6.440   2.659   5.462  1.00  0.24           C  
ATOM    504  CZ  PHE H  76       7.474   3.521   5.855  1.00  0.24           C  
ATOM    505  N   THR H  77       0.784   5.409   7.785  1.00  0.18           N  
ATOM    506  CA  THR H  77      -0.683   5.360   7.892  1.00  0.18           C  
ATOM    507  C   THR H  77      -1.327   5.095   6.534  1.00  0.18           C  
ATOM    508  CB  THR H  77      -1.248   6.631   8.552  1.00  0.18           C  
ATOM    509  O   THR H  77      -1.230   5.910   5.611  1.00  0.18           O  
ATOM    510  CG2 THR H  77      -2.769   6.773   8.445  1.00  0.18           C  
ATOM    511  OG1 THR H  77      -0.970   6.619   9.928  1.00  0.18           O  
ATOM    512  N   ILE H  78      -2.010   3.956   6.404  1.00  0.16           N  
ATOM    513  CA  ILE H  78      -2.831   3.642   5.234  1.00  0.16           C  
ATOM    514  C   ILE H  78      -4.194   4.326   5.372  1.00  0.16           C  
ATOM    515  CB  ILE H  78      -2.900   2.121   4.969  1.00  0.16           C  
ATOM    516  O   ILE H  78      -4.797   4.354   6.441  1.00  0.16           O  
ATOM    517  CG1 ILE H  78      -3.540   1.826   3.595  1.00  0.16           C  
ATOM    518  CG2 ILE H  78      -3.620   1.348   6.086  1.00  0.16           C  
ATOM    519  CD1 ILE H  78      -3.399   0.366   3.141  1.00  0.16           C  
ATOM    520  N   SER H  79      -4.685   4.917   4.288  1.00  0.15           N  
ATOM    521  CA  SER H  79      -5.958   5.649   4.267  1.00  0.15           C  
ATOM    522  C   SER H  79      -6.591   5.549   2.882  1.00  0.15           C  
ATOM    523  CB  SER H  79      -5.745   7.105   4.719  1.00  0.15           C  
ATOM    524  O   SER H  79      -5.881   5.396   1.890  1.00  0.15           O  
ATOM    525  OG  SER H  79      -4.694   7.740   4.002  1.00  0.15           O  
ATOM    526  N   ARG H  80      -7.922   5.604   2.785  1.00  0.21           N  
ATOM    527  CA  ARG H  80      -8.637   5.427   1.512  1.00  0.21           C  
ATOM    528  C   ARG H  80      -9.765   6.430   1.336  1.00  0.21           C  
ATOM    529  CB  ARG H  80      -9.114   3.973   1.346  1.00  0.21           C  
ATOM    530  O   ARG H  80     -10.442   6.785   2.293  1.00  0.21           O  
ATOM    531  CG  ARG H  80     -10.250   3.568   2.307  1.00  0.21           C  
ATOM    532  CD  ARG H  80     -10.581   2.077   2.186  1.00  0.21           C  
ATOM    533  NE  ARG H  80     -11.067   1.733   0.840  1.00  0.21           N  
ATOM    534  NH1 ARG H  80     -10.355  -0.459   0.736  1.00  0.21           N  
ATOM    535  NH2 ARG H  80     -11.363   0.462  -0.995  1.00  0.21           N  
ATOM    536  CZ  ARG H  80     -10.917   0.587   0.211  1.00  0.21           C  
ATOM    537  N   ASP H  81      -9.984   6.824   0.090  1.00  0.16           N  
ATOM    538  CA  ASP H  81     -11.127   7.615  -0.348  1.00  0.16           C  
ATOM    539  C   ASP H  81     -11.855   6.818  -1.432  1.00  0.16           C  
ATOM    540  CB  ASP H  81     -10.650   9.002  -0.806  1.00  0.16           C  
ATOM    541  O   ASP H  81     -11.406   6.727  -2.576  1.00  0.16           O  
ATOM    542  CG  ASP H  81     -11.779   9.903  -1.318  1.00  0.16           C  
ATOM    543  OD1 ASP H  81     -12.850   9.393  -1.718  1.00  0.16           O  
ATOM    544  OD2 ASP H  81     -11.555  11.131  -1.369  1.00  0.16           O  
ATOM    545  N   ASN H  82     -12.974   6.199  -1.054  1.00  0.16           N  
ATOM    546  CA  ASN H  82     -13.773   5.386  -1.967  1.00  0.16           C  
ATOM    547  C   ASN H  82     -14.524   6.210  -3.026  1.00  0.16           C  
ATOM    548  CB  ASN H  82     -14.720   4.499  -1.144  1.00  0.16           C  
ATOM    549  O   ASN H  82     -14.821   5.661  -4.085  1.00  0.16           O  
ATOM    550  CG  ASN H  82     -13.993   3.348  -0.471  1.00  0.16           C  
ATOM    551  ND2 ASN H  82     -14.330   3.047   0.757  1.00  0.16           N  
ATOM    552  OD1 ASN H  82     -13.104   2.714  -1.030  1.00  0.16           O  
ATOM    553  N   ALA H  83     -14.781   7.504  -2.800  1.00  0.32           N  
ATOM    554  CA  ALA H  83     -15.387   8.375  -3.808  1.00  0.32           C  
ATOM    555  C   ALA H  83     -14.376   8.709  -4.921  1.00  0.32           C  
ATOM    556  CB  ALA H  83     -15.933   9.632  -3.116  1.00  0.32           C  
ATOM    557  O   ALA H  83     -14.675   8.560  -6.106  1.00  0.32           O  
ATOM    558  N   LYS H  84     -13.142   9.080  -4.552  1.00  0.23           N  
ATOM    559  CA  LYS H  84     -12.035   9.297  -5.507  1.00  0.23           C  
ATOM    560  C   LYS H  84     -11.416   7.993  -6.034  1.00  0.23           C  
ATOM    561  CB  LYS H  84     -10.968  10.218  -4.891  1.00  0.23           C  
ATOM    562  O   LYS H  84     -10.701   8.028  -7.033  1.00  0.23           O  
ATOM    563  CG  LYS H  84     -11.536  11.611  -4.572  1.00  0.23           C  
ATOM    564  CD  LYS H  84     -10.446  12.576  -4.076  1.00  0.23           C  
ATOM    565  CE  LYS H  84     -11.078  13.855  -3.506  1.00  0.23           C  
ATOM    566  NZ  LYS H  84     -11.556  13.644  -2.117  1.00  0.23           N  
ATOM    567  N   ARG H  85     -11.715   6.852  -5.395  1.00  0.38           N  
ATOM    568  CA  ARG H  85     -11.128   5.512  -5.627  1.00  0.38           C  
ATOM    569  C   ARG H  85      -9.615   5.453  -5.364  1.00  0.38           C  
ATOM    570  CB  ARG H  85     -11.465   4.971  -7.025  1.00  0.38           C  
ATOM    571  O   ARG H  85      -8.890   4.701  -6.015  1.00  0.38           O  
ATOM    572  CG  ARG H  85     -12.895   5.220  -7.548  1.00  0.38           C  
ATOM    573  CD  ARG H  85     -13.074   4.690  -8.985  1.00  0.38           C  
ATOM    574  NE  ARG H  85     -11.925   5.019  -9.856  1.00  0.38           N  
ATOM    575  NH1 ARG H  85     -12.168   7.308 -10.002  1.00  0.38           N  
ATOM    576  NH2 ARG H  85     -10.245   6.329 -10.588  1.00  0.38           N  
ATOM    577  CZ  ARG H  85     -11.466   6.221 -10.157  1.00  0.38           C  
ATOM    578  N   MET H  86      -9.139   6.272  -4.431  1.00  0.32           N  
ATOM    579  CA  MET H  86      -7.728   6.343  -4.054  1.00  0.32           C  
ATOM    580  C   MET H  86      -7.460   5.528  -2.789  1.00  0.32           C  
ATOM    581  CB  MET H  86      -7.303   7.803  -3.838  1.00  0.32           C  
ATOM    582  O   MET H  86      -8.233   5.594  -1.829  1.00  0.32           O  
ATOM    583  CG  MET H  86      -7.432   8.673  -5.095  1.00  0.32           C  
ATOM    584  SD  MET H  86      -6.439   8.179  -6.530  1.00  0.32           S  
ATOM    585  CE  MET H  86      -4.752   8.277  -5.867  1.00  0.32           C  
ATOM    586  N   VAL H  87      -6.327   4.828  -2.747  1.00  0.15           N  
ATOM    587  CA  VAL H  87      -5.722   4.354  -1.495  1.00  0.15           C  
ATOM    588  C   VAL H  87      -4.326   4.951  -1.362  1.00  0.15           C  
ATOM    589  CB  VAL H  87      -5.769   2.822  -1.341  1.00  0.15           C  
ATOM    590  O   VAL H  87      -3.554   5.007  -2.316  1.00  0.15           O  
ATOM    591  CG1 VAL H  87      -4.904   2.075  -2.358  1.00  0.15           C  
ATOM    592  CG2 VAL H  87      -5.322   2.396   0.065  1.00  0.15           C  
ATOM    593  N   TYR H  88      -4.012   5.425  -0.167  1.00  0.16           N  
ATOM    594  CA  TYR H  88      -2.805   6.169   0.147  1.00  0.16           C  
ATOM    595  C   TYR H  88      -1.998   5.465   1.227  1.00  0.16           C  
ATOM    596  CB  TYR H  88      -3.179   7.562   0.656  1.00  0.16           C  
ATOM    597  O   TYR H  88      -2.584   4.882   2.141  1.00  0.16           O  
ATOM    598  CG  TYR H  88      -4.035   8.400  -0.269  1.00  0.16           C  
ATOM    599  CD1 TYR H  88      -3.415   9.155  -1.278  1.00  0.16           C  
ATOM    600  CD2 TYR H  88      -5.427   8.492  -0.071  1.00  0.16           C  
ATOM    601  CE1 TYR H  88      -4.176  10.013  -2.092  1.00  0.16           C  
ATOM    602  CE2 TYR H  88      -6.194   9.354  -0.879  1.00  0.16           C  
ATOM    603  OH  TYR H  88      -6.308  10.959  -2.658  1.00  0.16           O  
ATOM    604  CZ  TYR H  88      -5.569  10.120  -1.888  1.00  0.16           C  
ATOM    605  N   LEU H  89      -0.677   5.605   1.171  1.00  0.10           N  
ATOM    606  CA  LEU H  89       0.213   5.318   2.290  1.00  0.10           C  
ATOM    607  C   LEU H  89       0.953   6.602   2.667  1.00  0.10           C  
ATOM    608  CB  LEU H  89       1.153   4.153   1.937  1.00  0.10           C  
ATOM    609  O   LEU H  89       1.881   7.025   1.979  1.00  0.10           O  
ATOM    610  CG  LEU H  89       2.006   3.663   3.121  1.00  0.10           C  
ATOM    611  CD1 LEU H  89       1.157   2.969   4.190  1.00  0.10           C  
ATOM    612  CD2 LEU H  89       3.049   2.666   2.624  1.00  0.10           C  
ATOM    613  N   GLN H  90       0.518   7.232   3.756  1.00  0.11           N  
ATOM    614  CA  GLN H  90       1.330   8.216   4.464  1.00  0.11           C  
ATOM    615  C   GLN H  90       2.542   7.479   5.042  1.00  0.11           C  
ATOM    616  CB  GLN H  90       0.485   8.839   5.588  1.00  0.11           C  
ATOM    617  O   GLN H  90       2.371   6.434   5.671  1.00  0.11           O  
ATOM    618  CG  GLN H  90       1.198   9.946   6.387  1.00  0.11           C  
ATOM    619  CD  GLN H  90       1.186  11.304   5.693  1.00  0.11           C  
ATOM    620  NE2 GLN H  90       2.109  12.179   6.011  1.00  0.11           N  
ATOM    621  OE1 GLN H  90       0.325  11.602   4.874  1.00  0.11           O  
ATOM    622  N   MET H  91       3.742   8.015   4.859  1.00  0.14           N  
ATOM    623  CA  MET H  91       4.967   7.470   5.435  1.00  0.14           C  
ATOM    624  C   MET H  91       5.722   8.603   6.114  1.00  0.14           C  
ATOM    625  CB  MET H  91       5.825   6.815   4.345  1.00  0.14           C  
ATOM    626  O   MET H  91       6.293   9.445   5.426  1.00  0.14           O  
ATOM    627  CG  MET H  91       5.105   5.688   3.599  1.00  0.14           C  
ATOM    628  SD  MET H  91       6.157   4.705   2.498  1.00  0.14           S  
ATOM    629  CE  MET H  91       6.888   6.010   1.480  1.00  0.14           C  
ATOM    630  N   ASN H  92       5.681   8.655   7.444  1.00  0.15           N  
ATOM    631  CA  ASN H  92       6.412   9.639   8.239  1.00  0.15           C  
ATOM    632  C   ASN H  92       7.682   9.008   8.828  1.00  0.15           C  
ATOM    633  CB  ASN H  92       5.510  10.220   9.345  1.00  0.15           C  
ATOM    634  O   ASN H  92       7.746   7.788   8.993  1.00  0.15           O  
ATOM    635  CG  ASN H  92       4.066  10.453   8.930  1.00  0.15           C  
ATOM    636  ND2 ASN H  92       3.155   9.640   9.410  1.00  0.15           N  
ATOM    637  OD1 ASN H  92       3.730  11.345   8.166  1.00  0.15           O  
ATOM    638  N   SER H  93       8.671   9.834   9.182  1.00  0.15           N  
ATOM    639  CA  SER H  93       9.891   9.398   9.884  1.00  0.15           C  
ATOM    640  C   SER H  93      10.571   8.206   9.194  1.00  0.15           C  
ATOM    641  CB  SER H  93       9.601   9.129  11.367  1.00  0.15           C  
ATOM    642  O   SER H  93      10.811   7.157   9.803  1.00  0.15           O  
ATOM    643  OG  SER H  93       9.003  10.262  11.971  1.00  0.15           O  
ATOM    644  N   LEU H  94      10.808   8.353   7.888  1.00  0.13           N  
ATOM    645  CA  LEU H  94      11.400   7.326   7.031  1.00  0.13           C  
ATOM    646  C   LEU H  94      12.857   7.027   7.419  1.00  0.13           C  
ATOM    647  CB  LEU H  94      11.266   7.770   5.563  1.00  0.13           C  
ATOM    648  O   LEU H  94      13.638   7.936   7.708  1.00  0.13           O  
ATOM    649  CG  LEU H  94       9.854   7.504   5.002  1.00  0.13           C  
ATOM    650  CD1 LEU H  94       9.560   8.361   3.776  1.00  0.13           C  
ATOM    651  CD2 LEU H  94       9.722   6.041   4.573  1.00  0.13           C  
ATOM    652  N   ARG H  95      13.220   5.743   7.413  1.00  0.12           N  
ATOM    653  CA  ARG H  95      14.563   5.226   7.722  1.00  0.12           C  
ATOM    654  C   ARG H  95      15.206   4.583   6.492  1.00  0.12           C  
ATOM    655  CB  ARG H  95      14.495   4.143   8.804  1.00  0.12           C  
ATOM    656  O   ARG H  95      14.513   4.251   5.534  1.00  0.12           O  
ATOM    657  CG  ARG H  95      13.550   4.308  10.002  1.00  0.12           C  
ATOM    658  CD  ARG H  95      13.650   2.978  10.759  1.00  0.12           C  
ATOM    659  NE  ARG H  95      12.638   2.781  11.810  1.00  0.12           N  
ATOM    660  NH1 ARG H  95      13.074   0.532  12.057  1.00  0.12           N  
ATOM    661  NH2 ARG H  95      11.417   1.460  13.217  1.00  0.12           N  
ATOM    662  CZ  ARG H  95      12.386   1.599  12.353  1.00  0.12           C  
ATOM    663  N   ALA H  96      16.505   4.294   6.559  1.00  0.19           N  
ATOM    664  CA  ALA H  96      17.217   3.578   5.498  1.00  0.19           C  
ATOM    665  C   ALA H  96      16.570   2.217   5.153  1.00  0.19           C  
ATOM    666  CB  ALA H  96      18.677   3.412   5.934  1.00  0.19           C  
ATOM    667  O   ALA H  96      16.454   1.880   3.972  1.00  0.19           O  
ATOM    668  N   GLU H  97      16.078   1.465   6.151  1.00  0.20           N  
ATOM    669  CA  GLU H  97      15.422   0.158   5.949  1.00  0.20           C  
ATOM    670  C   GLU H  97      14.136   0.231   5.111  1.00  0.20           C  
ATOM    671  CB  GLU H  97      15.050  -0.530   7.278  1.00  0.20           C  
ATOM    672  O   GLU H  97      13.737  -0.775   4.520  1.00  0.20           O  
ATOM    673  CG  GLU H  97      16.125  -0.551   8.372  1.00  0.20           C  
ATOM    674  CD  GLU H  97      15.928   0.637   9.315  1.00  0.20           C  
ATOM    675  OE1 GLU H  97      15.232   0.466  10.346  1.00  0.20           O  
ATOM    676  OE2 GLU H  97      16.382   1.741   8.944  1.00  0.20           O  
ATOM    677  N   ASP H  98      13.492   1.402   5.052  1.00  0.15           N  
ATOM    678  CA  ASP H  98      12.290   1.636   4.252  1.00  0.15           C  
ATOM    679  C   ASP H  98      12.576   1.758   2.742  1.00  0.15           C  
ATOM    680  CB  ASP H  98      11.540   2.877   4.770  1.00  0.15           C  
ATOM    681  O   ASP H  98      11.626   1.839   1.961  1.00  0.15           O  
ATOM    682  CG  ASP H  98      11.101   2.795   6.234  1.00  0.15           C  
ATOM    683  OD1 ASP H  98      10.520   1.768   6.661  1.00  0.15           O  
ATOM    684  OD2 ASP H  98      11.225   3.808   6.953  1.00  0.15           O  
ATOM    685  N   THR H  99      13.846   1.752   2.316  1.00  0.16           N  
ATOM    686  CA  THR H  99      14.254   1.821   0.901  1.00  0.16           C  
ATOM    687  C   THR H  99      13.814   0.580   0.117  1.00  0.16           C  
ATOM    688  CB  THR H  99      15.772   2.017   0.773  1.00  0.16           C  
ATOM    689  O   THR H  99      14.352  -0.516   0.302  1.00  0.16           O  
ATOM    690  CG2 THR H  99      16.273   2.001  -0.674  1.00  0.16           C  
ATOM    691  OG1 THR H  99      16.120   3.268   1.310  1.00  0.16           O  
ATOM    692  N   ALA H 100      12.838   0.742  -0.779  1.00  0.11           N  
ATOM    693  CA  ALA H 100      12.206  -0.349  -1.521  1.00  0.11           C  
ATOM    694  C   ALA H 100      11.327   0.151  -2.681  1.00  0.11           C  
ATOM    695  CB  ALA H 100      11.343  -1.149  -0.532  1.00  0.11           C  
ATOM    696  O   ALA H 100      10.912   1.310  -2.703  1.00  0.11           O  
ATOM    697  N   VAL H 101      10.956  -0.750  -3.599  1.00  0.13           N  
ATOM    698  CA  VAL H 101       9.815  -0.522  -4.501  1.00  0.13           C  
ATOM    699  C   VAL H 101       8.531  -0.893  -3.762  1.00  0.13           C  
ATOM    700  CB  VAL H 101       9.927  -1.297  -5.827  1.00  0.13           C  
ATOM    701  O   VAL H 101       8.365  -2.041  -3.345  1.00  0.13           O  
ATOM    702  CG1 VAL H 101       8.774  -0.918  -6.769  1.00  0.13           C  
ATOM    703  CG2 VAL H 101      11.236  -0.997  -6.566  1.00  0.13           C  
ATOM    704  N   TYR H 102       7.631   0.069  -3.583  1.00  0.07           N  
ATOM    705  CA  TYR H 102       6.330  -0.113  -2.938  1.00  0.07           C  
ATOM    706  C   TYR H 102       5.269  -0.445  -3.984  1.00  0.07           C  
ATOM    707  CB  TYR H 102       5.948   1.143  -2.146  1.00  0.07           C  
ATOM    708  O   TYR H 102       5.212   0.205  -5.025  1.00  0.07           O  
ATOM    709  CG  TYR H 102       6.744   1.324  -0.868  1.00  0.07           C  
ATOM    710  CD1 TYR H 102       8.117   1.619  -0.937  1.00  0.07           C  
ATOM    711  CD2 TYR H 102       6.124   1.177   0.389  1.00  0.07           C  
ATOM    712  CE1 TYR H 102       8.882   1.715   0.236  1.00  0.07           C  
ATOM    713  CE2 TYR H 102       6.882   1.319   1.567  1.00  0.07           C  
ATOM    714  OH  TYR H 102       9.024   1.636   2.614  1.00  0.07           O  
ATOM    715  CZ  TYR H 102       8.266   1.576   1.491  1.00  0.07           C  
ATOM    716  N   TYR H 103       4.416  -1.426  -3.694  1.00  0.07           N  
ATOM    717  CA  TYR H 103       3.355  -1.902  -4.582  1.00  0.07           C  
ATOM    718  C   TYR H 103       1.993  -1.824  -3.896  1.00  0.07           C  
ATOM    719  CB  TYR H 103       3.619  -3.344  -5.032  1.00  0.07           C  
ATOM    720  O   TYR H 103       1.818  -2.311  -2.781  1.00  0.07           O  
ATOM    721  CG  TYR H 103       4.878  -3.543  -5.847  1.00  0.07           C  
ATOM    722  CD1 TYR H 103       6.102  -3.803  -5.200  1.00  0.07           C  
ATOM    723  CD2 TYR H 103       4.823  -3.475  -7.253  1.00  0.07           C  
ATOM    724  CE1 TYR H 103       7.269  -4.002  -5.958  1.00  0.07           C  
ATOM    725  CE2 TYR H 103       5.991  -3.681  -8.013  1.00  0.07           C  
ATOM    726  OH  TYR H 103       8.330  -4.202  -8.096  1.00  0.07           O  
ATOM    727  CZ  TYR H 103       7.216  -3.943  -7.365  1.00  0.07           C  
ATOM    728  N   CYS H 104       1.019  -1.257  -4.587  1.00  0.10           N  
ATOM    729  CA  CYS H 104      -0.389  -1.299  -4.238  1.00  0.10           C  
ATOM    730  C   CYS H 104      -1.011  -2.616  -4.716  1.00  0.10           C  
ATOM    731  CB  CYS H 104      -1.053  -0.098  -4.905  1.00  0.10           C  
ATOM    732  O   CYS H 104      -0.710  -3.098  -5.810  1.00  0.10           O  
ATOM    733  SG  CYS H 104      -2.827   0.115  -4.634  1.00  0.10           S  
ATOM    734  N   ALA H 105      -1.915  -3.182  -3.919  1.00  0.12           N  
ATOM    735  CA  ALA H 105      -2.616  -4.413  -4.253  1.00  0.12           C  
ATOM    736  C   ALA H 105      -4.074  -4.401  -3.768  1.00  0.12           C  
ATOM    737  CB  ALA H 105      -1.819  -5.595  -3.694  1.00  0.12           C  
ATOM    738  O   ALA H 105      -4.402  -3.769  -2.763  1.00  0.12           O  
ATOM    739  N   ALA H 106      -4.951  -5.128  -4.462  1.00  0.30           N  
ATOM    740  CA  ALA H 106      -6.359  -5.297  -4.106  1.00  0.30           C  
ATOM    741  C   ALA H 106      -6.684  -6.768  -3.820  1.00  0.30           C  
ATOM    742  CB  ALA H 106      -7.250  -4.734  -5.219  1.00  0.30           C  
ATOM    743  O   ALA H 106      -6.431  -7.651  -4.649  1.00  0.30           O  
ATOM    744  N   ALA H 107      -7.295  -7.027  -2.664  1.00  0.47           N  
ATOM    745  CA  ALA H 107      -7.840  -8.334  -2.334  1.00  0.47           C  
ATOM    746  C   ALA H 107      -9.055  -8.624  -3.228  1.00  0.47           C  
ATOM    747  CB  ALA H 107      -8.176  -8.390  -0.843  1.00  0.47           C  
ATOM    748  O   ALA H 107     -10.076  -7.930  -3.166  1.00  0.47           O  
ATOM    749  N   GLY H 108      -8.927  -9.625  -4.098  1.00  0.56           N  
ATOM    750  CA  GLY H 108      -9.950  -9.993  -5.082  1.00  0.56           C  
ATOM    751  C   GLY H 108     -10.425 -11.445  -4.986  1.00  0.56           C  
ATOM    752  O   GLY H 108     -11.493 -11.745  -5.505  1.00  0.56           O  
ATOM    753  N   VAL H 109      -9.670 -12.329  -4.317  1.00  0.81           N  
ATOM    754  CA  VAL H 109      -9.883 -13.793  -4.358  1.00  0.81           C  
ATOM    755  C   VAL H 109     -11.192 -14.231  -3.699  1.00  0.81           C  
ATOM    756  CB  VAL H 109      -8.710 -14.545  -3.681  1.00  0.81           C  
ATOM    757  O   VAL H 109     -11.927 -15.046  -4.246  1.00  0.81           O  
ATOM    758  CG1 VAL H 109      -8.881 -16.071  -3.732  1.00  0.81           C  
ATOM    759  CG2 VAL H 109      -7.357 -14.229  -4.328  1.00  0.81           C  
ATOM    760  N   ARG H 110     -11.438 -13.737  -2.484  1.00  0.90           N  
ATOM    761  CA  ARG H 110     -12.531 -14.141  -1.587  1.00  0.90           C  
ATOM    762  C   ARG H 110     -12.782 -12.960  -0.668  1.00  0.90           C  
ATOM    763  CB  ARG H 110     -12.113 -15.412  -0.852  1.00  0.90           C  
ATOM    764  O   ARG H 110     -12.175 -12.799   0.396  1.00  0.90           O  
ATOM    765  CG  ARG H 110     -13.234 -15.979   0.032  1.00  0.90           C  
ATOM    766  CD  ARG H 110     -12.737 -17.162   0.876  1.00  0.90           C  
ATOM    767  NE  ARG H 110     -11.869 -16.705   1.980  1.00  0.90           N  
ATOM    768  NH1 ARG H 110      -9.781 -16.921   0.995  1.00  0.90           N  
ATOM    769  NH2 ARG H 110      -9.968 -15.867   2.903  1.00  0.90           N  
ATOM    770  CZ  ARG H 110     -10.560 -16.518   1.954  1.00  0.90           C  
ATOM    771  N   ALA H 111     -13.474 -12.020  -1.286  1.00  1.88           N  
ATOM    772  CA  ALA H 111     -13.454 -10.603  -0.994  1.00  1.88           C  
ATOM    773  C   ALA H 111     -14.806  -9.954  -1.305  1.00  1.88           C  
ATOM    774  CB  ALA H 111     -12.263  -9.961  -1.713  1.00  1.88           C  
ATOM    775  O   ALA H 111     -14.891  -8.765  -1.615  1.00  1.88           O  
ATOM    776  N   GLU H 111A    -15.879 -10.734  -1.224  1.00  1.21           N  
ATOM    777  CA  GLU H 111A    -17.164 -10.265  -0.705  1.00  1.21           C  
ATOM    778  C   GLU H 111A    -16.956  -9.653   0.693  1.00  1.21           C  
ATOM    779  CB  GLU H 111A    -18.183 -11.433  -0.680  1.00  1.21           C  
ATOM    780  O   GLU H 111A    -17.396  -8.533   0.959  1.00  1.21           O  
ATOM    781  CG  GLU H 111A    -17.901 -12.665   0.220  1.00  1.21           C  
ATOM    782  CD  GLU H 111A    -16.460 -13.207   0.146  1.00  1.21           C  
ATOM    783  OE1 GLU H 111A    -15.744 -13.135   1.168  1.00  1.21           O  
ATOM    784  OE2 GLU H 111A    -15.988 -13.519  -0.970  1.00  1.21           O  
ATOM    785  N   ASP H 111B    -16.182 -10.331   1.547  1.00  0.58           N  
ATOM    786  CA  ASP H 111B    -15.772  -9.851   2.854  1.00  0.58           C  
ATOM    787  C   ASP H 111B    -14.858  -8.626   2.732  1.00  0.58           C  
ATOM    788  CB  ASP H 111B    -15.126 -11.013   3.606  1.00  0.58           C  
ATOM    789  O   ASP H 111B    -13.912  -8.574   1.943  1.00  0.58           O  
ATOM    790  CG  ASP H 111B    -14.498 -10.658   4.948  1.00  0.58           C  
ATOM    791  OD1 ASP H 111B    -14.817  -9.619   5.561  1.00  0.58           O  
ATOM    792  OD2 ASP H 111B    -13.646 -11.446   5.418  1.00  0.58           O  
ATOM    793  N   GLY H 111C    -15.192  -7.606   3.518  1.00  0.76           N  
ATOM    794  CA  GLY H 111C    -14.503  -6.327   3.534  1.00  0.76           C  
ATOM    795  C   GLY H 111C    -13.455  -6.162   4.628  1.00  0.76           C  
ATOM    796  O   GLY H 111C    -12.792  -5.125   4.635  1.00  0.76           O  
ATOM    797  N   ARG H 111D    -13.304  -7.129   5.543  1.00  0.28           N  
ATOM    798  CA  ARG H 111D    -12.272  -7.130   6.592  1.00  0.28           C  
ATOM    799  C   ARG H 111D    -10.867  -7.197   5.984  1.00  0.28           C  
ATOM    800  CB  ARG H 111D    -12.501  -8.309   7.554  1.00  0.28           C  
ATOM    801  O   ARG H 111D    -10.665  -7.719   4.887  1.00  0.28           O  
ATOM    802  CG  ARG H 111D    -13.821  -8.201   8.346  1.00  0.28           C  
ATOM    803  CD  ARG H 111D    -14.125  -9.474   9.149  1.00  0.28           C  
ATOM    804  NE  ARG H 111D    -14.286 -10.637   8.258  1.00  0.28           N  
ATOM    805  NH1 ARG H 111D    -14.675 -12.278   9.823  1.00  0.28           N  
ATOM    806  NH2 ARG H 111D    -14.446 -12.809   7.667  1.00  0.28           N  
ATOM    807  CZ  ARG H 111D    -14.472 -11.899   8.591  1.00  0.28           C  
ATOM    808  N   VAL H 112D     -9.896  -6.674   6.729  1.00  0.50           N  
ATOM    809  CA  VAL H 112D     -8.484  -6.571   6.330  1.00  0.50           C  
ATOM    810  C   VAL H 112D     -7.916  -7.932   5.903  1.00  0.50           C  
ATOM    811  CB  VAL H 112D     -7.636  -5.974   7.475  1.00  0.50           C  
ATOM    812  O   VAL H 112D     -8.274  -8.963   6.473  1.00  0.50           O  
ATOM    813  CG1 VAL H 112D     -6.263  -5.533   6.973  1.00  0.50           C  
ATOM    814  CG2 VAL H 112D     -8.293  -4.741   8.108  1.00  0.50           C  
ATOM    815  N   ARG H 112C     -7.026  -7.943   4.903  1.00  0.61           N  
ATOM    816  CA  ARG H 112C     -6.292  -9.140   4.466  1.00  0.61           C  
ATOM    817  C   ARG H 112C     -4.805  -9.006   4.779  1.00  0.61           C  
ATOM    818  CB  ARG H 112C     -6.542  -9.404   2.969  1.00  0.61           C  
ATOM    819  O   ARG H 112C     -4.154  -8.092   4.281  1.00  0.61           O  
ATOM    820  CG  ARG H 112C     -7.995  -9.767   2.626  1.00  0.61           C  
ATOM    821  CD  ARG H 112C     -8.475 -10.967   3.444  1.00  0.61           C  
ATOM    822  NE  ARG H 112C     -9.731 -11.521   2.927  1.00  0.61           N  
ATOM    823  NH1 ARG H 112C    -11.137 -10.729   4.563  1.00  0.61           N  
ATOM    824  NH2 ARG H 112C    -11.883 -12.212   3.108  1.00  0.61           N  
ATOM    825  CZ  ARG H 112C    -10.901 -11.477   3.525  1.00  0.61           C  
ATOM    826  N   THR H 112B     -4.289  -9.912   5.604  1.00  0.23           N  
ATOM    827  CA  THR H 112B     -2.871  -9.976   6.004  1.00  0.23           C  
ATOM    828  C   THR H 112B     -2.068 -10.993   5.190  1.00  0.23           C  
ATOM    829  CB  THR H 112B     -2.761 -10.330   7.492  1.00  0.23           C  
ATOM    830  O   THR H 112B     -0.888 -10.779   4.936  1.00  0.23           O  
ATOM    831  CG2 THR H 112B     -3.313  -9.225   8.392  1.00  0.23           C  
ATOM    832  OG1 THR H 112B     -3.507 -11.501   7.749  1.00  0.23           O  
ATOM    833  N   LEU H 112A     -2.692 -12.089   4.744  1.00  0.47           N  
ATOM    834  CA  LEU H 112A     -2.036 -13.098   3.910  1.00  0.47           C  
ATOM    835  C   LEU H 112A     -1.752 -12.537   2.500  1.00  0.47           C  
ATOM    836  CB  LEU H 112A     -2.907 -14.366   3.820  1.00  0.47           C  
ATOM    837  O   LEU H 112A     -2.699 -12.107   1.834  1.00  0.47           O  
ATOM    838  CG  LEU H 112A     -3.256 -15.034   5.162  1.00  0.47           C  
ATOM    839  CD1 LEU H 112A     -4.151 -16.246   4.902  1.00  0.47           C  
ATOM    840  CD2 LEU H 112A     -2.015 -15.503   5.923  1.00  0.47           C  
ATOM    841  N   PRO H 112      -0.504 -12.595   1.988  1.00  0.37           N  
ATOM    842  CA  PRO H 112      -0.181 -12.119   0.638  1.00  0.37           C  
ATOM    843  C   PRO H 112      -0.990 -12.808  -0.472  1.00  0.37           C  
ATOM    844  CB  PRO H 112       1.324 -12.359   0.469  1.00  0.37           C  
ATOM    845  O   PRO H 112      -1.314 -12.186  -1.479  1.00  0.37           O  
ATOM    846  CG  PRO H 112       1.856 -12.325   1.901  1.00  0.37           C  
ATOM    847  CD  PRO H 112       0.716 -12.952   2.699  1.00  0.37           C  
ATOM    848  N   SER H 113      -1.379 -14.070  -0.263  1.00  0.45           N  
ATOM    849  CA  SER H 113      -2.172 -14.888  -1.192  1.00  0.45           C  
ATOM    850  C   SER H 113      -3.608 -14.397  -1.427  1.00  0.45           C  
ATOM    851  CB  SER H 113      -2.215 -16.320  -0.648  1.00  0.45           C  
ATOM    852  O   SER H 113      -4.263 -14.870  -2.351  1.00  0.45           O  
ATOM    853  OG  SER H 113      -2.761 -16.335   0.662  1.00  0.45           O  
ATOM    854  N   GLU H 114      -4.131 -13.479  -0.611  1.00  0.48           N  
ATOM    855  CA  GLU H 114      -5.476 -12.909  -0.795  1.00  0.48           C  
ATOM    856  C   GLU H 114      -5.512 -11.792  -1.863  1.00  0.48           C  
ATOM    857  CB  GLU H 114      -5.980 -12.383   0.558  1.00  0.48           C  
ATOM    858  O   GLU H 114      -6.589 -11.404  -2.328  1.00  0.48           O  
ATOM    859  CG  GLU H 114      -6.157 -13.488   1.618  1.00  0.48           C  
ATOM    860  CD  GLU H 114      -7.507 -14.214   1.536  1.00  0.48           C  
ATOM    861  OE1 GLU H 114      -8.564 -13.548   1.487  1.00  0.48           O  
ATOM    862  OE2 GLU H 114      -7.537 -15.461   1.634  1.00  0.48           O  
ATOM    863  N   TYR H 115      -4.344 -11.267  -2.254  1.00  0.38           N  
ATOM    864  CA  TYR H 115      -4.190 -10.118  -3.148  1.00  0.38           C  
ATOM    865  C   TYR H 115      -4.070 -10.521  -4.623  1.00  0.38           C  
ATOM    866  CB  TYR H 115      -3.009  -9.272  -2.670  1.00  0.38           C  
ATOM    867  O   TYR H 115      -3.038 -11.006  -5.084  1.00  0.38           O  
ATOM    868  CG  TYR H 115      -3.332  -8.539  -1.384  1.00  0.38           C  
ATOM    869  CD1 TYR H 115      -3.028  -9.108  -0.133  1.00  0.38           C  
ATOM    870  CD2 TYR H 115      -4.010  -7.309  -1.449  1.00  0.38           C  
ATOM    871  CE1 TYR H 115      -3.368  -8.429   1.052  1.00  0.38           C  
ATOM    872  CE2 TYR H 115      -4.378  -6.640  -0.270  1.00  0.38           C  
ATOM    873  OH  TYR H 115      -4.404  -6.535   2.116  1.00  0.38           O  
ATOM    874  CZ  TYR H 115      -4.044  -7.190   0.984  1.00  0.38           C  
ATOM    875  N   THR H 116      -5.148 -10.287  -5.375  1.00  0.40           N  
ATOM    876  CA  THR H 116      -5.294 -10.700  -6.781  1.00  0.40           C  
ATOM    877  C   THR H 116      -4.708  -9.691  -7.760  1.00  0.40           C  
ATOM    878  CB  THR H 116      -6.781 -10.863  -7.133  1.00  0.40           C  
ATOM    879  O   THR H 116      -4.015 -10.069  -8.699  1.00  0.40           O  
ATOM    880  CG2 THR H 116      -7.032 -11.519  -8.488  1.00  0.40           C  
ATOM    881  OG1 THR H 116      -7.424 -11.648  -6.167  1.00  0.40           O  
ATOM    882  N   PHE H 117      -5.025  -8.409  -7.571  1.00  0.19           N  
ATOM    883  CA  PHE H 117      -4.640  -7.338  -8.490  1.00  0.19           C  
ATOM    884  C   PHE H 117      -3.521  -6.509  -7.866  1.00  0.19           C  
ATOM    885  CB  PHE H 117      -5.856  -6.476  -8.861  1.00  0.19           C  
ATOM    886  O   PHE H 117      -3.560  -6.238  -6.668  1.00  0.19           O  
ATOM    887  CG  PHE H 117      -7.065  -7.260  -9.346  1.00  0.19           C  
ATOM    888  CD1 PHE H 117      -7.140  -7.684 -10.686  1.00  0.19           C  
ATOM    889  CD2 PHE H 117      -8.108  -7.585  -8.455  1.00  0.19           C  
ATOM    890  CE1 PHE H 117      -8.237  -8.445 -11.130  1.00  0.19           C  
ATOM    891  CE2 PHE H 117      -9.209  -8.340  -8.899  1.00  0.19           C  
ATOM    892  CZ  PHE H 117      -9.270  -8.777 -10.235  1.00  0.19           C  
ATOM    893  N   TRP H 118      -2.558  -6.095  -8.683  1.00  0.19           N  
ATOM    894  CA  TRP H 118      -1.329  -5.413  -8.278  1.00  0.19           C  
ATOM    895  C   TRP H 118      -1.057  -4.252  -9.239  1.00  0.19           C  
ATOM    896  CB  TRP H 118      -0.177  -6.429  -8.284  1.00  0.19           C  
ATOM    897  O   TRP H 118      -1.429  -4.336 -10.411  1.00  0.19           O  
ATOM    898  CG  TRP H 118      -0.251  -7.497  -7.230  1.00  0.19           C  
ATOM    899  CD1 TRP H 118      -1.014  -8.616  -7.273  1.00  0.19           C  
ATOM    900  CD2 TRP H 118       0.440  -7.543  -5.946  1.00  0.19           C  
ATOM    901  CE2 TRP H 118       0.056  -8.737  -5.263  1.00  0.19           C  
ATOM    902  CE3 TRP H 118       1.365  -6.697  -5.296  1.00  0.19           C  
ATOM    903  NE1 TRP H 118      -0.865  -9.330  -6.099  1.00  0.19           N  
ATOM    904  CH2 TRP H 118       1.519  -8.234  -3.403  1.00  0.19           C  
ATOM    905  CZ2 TRP H 118       0.579  -9.085  -4.011  1.00  0.19           C  
ATOM    906  CZ3 TRP H 118       1.906  -7.042  -4.043  1.00  0.19           C  
ATOM    907  N   GLY H 119      -0.447  -3.174  -8.746  1.00  0.15           N  
ATOM    908  CA  GLY H 119       0.044  -2.080  -9.586  1.00  0.15           C  
ATOM    909  C   GLY H 119       1.476  -2.307 -10.089  1.00  0.15           C  
ATOM    910  O   GLY H 119       2.094  -3.342  -9.813  1.00  0.15           O  
ATOM    911  N   GLN H 120       2.000  -1.351 -10.863  1.00  0.17           N  
ATOM    912  CA  GLN H 120       3.357  -1.423 -11.424  1.00  0.17           C  
ATOM    913  C   GLN H 120       4.461  -1.174 -10.380  1.00  0.17           C  
ATOM    914  CB  GLN H 120       3.479  -0.480 -12.638  1.00  0.17           C  
ATOM    915  O   GLN H 120       5.617  -1.534 -10.604  1.00  0.17           O  
ATOM    916  CG  GLN H 120       3.857   0.987 -12.351  1.00  0.17           C  
ATOM    917  CD  GLN H 120       2.776   1.834 -11.682  1.00  0.17           C  
ATOM    918  NE2 GLN H 120       3.164   2.752 -10.825  1.00  0.17           N  
ATOM    919  OE1 GLN H 120       1.595   1.728 -11.972  1.00  0.17           O  
ATOM    920  N   GLY H 121       4.104  -0.569  -9.249  1.00  0.14           N  
ATOM    921  CA  GLY H 121       4.999  -0.172  -8.171  1.00  0.14           C  
ATOM    922  C   GLY H 121       5.556   1.249  -8.305  1.00  0.14           C  
ATOM    923  O   GLY H 121       5.487   1.894  -9.352  1.00  0.14           O  
ATOM    924  N   THR H 122       6.136   1.750  -7.216  1.00  0.14           N  
ATOM    925  CA  THR H 122       6.842   3.037  -7.154  1.00  0.14           C  
ATOM    926  C   THR H 122       8.080   2.913  -6.267  1.00  0.14           C  
ATOM    927  CB  THR H 122       5.900   4.172  -6.709  1.00  0.14           C  
ATOM    928  O   THR H 122       8.001   2.406  -5.150  1.00  0.14           O  
ATOM    929  CG2 THR H 122       5.291   4.020  -5.313  1.00  0.14           C  
ATOM    930  OG1 THR H 122       6.589   5.402  -6.709  1.00  0.14           O  
ATOM    931  N   GLN H 123       9.239   3.363  -6.753  1.00  0.14           N  
ATOM    932  CA  GLN H 123      10.478   3.360  -5.968  1.00  0.14           C  
ATOM    933  C   GLN H 123      10.413   4.383  -4.827  1.00  0.14           C  
ATOM    934  CB  GLN H 123      11.692   3.587  -6.893  1.00  0.14           C  
ATOM    935  O   GLN H 123       9.888   5.485  -4.997  1.00  0.14           O  
ATOM    936  CG  GLN H 123      13.052   3.772  -6.183  1.00  0.14           C  
ATOM    937  CD  GLN H 123      13.440   2.645  -5.224  1.00  0.14           C  
ATOM    938  NE2 GLN H 123      14.351   2.881  -4.311  1.00  0.14           N  
ATOM    939  OE1 GLN H 123      12.916   1.545  -5.251  1.00  0.14           O  
ATOM    940  N   VAL H 124      10.984   4.025  -3.680  1.00  0.12           N  
ATOM    941  CA  VAL H 124      11.217   4.903  -2.531  1.00  0.12           C  
ATOM    942  C   VAL H 124      12.649   4.685  -2.055  1.00  0.12           C  
ATOM    943  CB  VAL H 124      10.212   4.608  -1.407  1.00  0.12           C  
ATOM    944  O   VAL H 124      13.003   3.584  -1.633  1.00  0.12           O  
ATOM    945  CG1 VAL H 124      10.517   5.394  -0.126  1.00  0.12           C  
ATOM    946  CG2 VAL H 124       8.774   4.915  -1.845  1.00  0.12           C  
ATOM    947  N   THR H 125      13.473   5.726  -2.136  1.00  0.17           N  
ATOM    948  CA  THR H 125      14.861   5.720  -1.658  1.00  0.17           C  
ATOM    949  C   THR H 125      14.975   6.613  -0.433  1.00  0.17           C  
ATOM    950  CB  THR H 125      15.835   6.197  -2.746  1.00  0.17           C  
ATOM    951  O   THR H 125      14.587   7.779  -0.500  1.00  0.17           O  
ATOM    952  CG2 THR H 125      17.297   6.109  -2.304  1.00  0.17           C  
ATOM    953  OG1 THR H 125      15.727   5.399  -3.907  1.00  0.17           O  
ATOM    954  N   VAL H 126      15.532   6.090   0.660  1.00  0.17           N  
ATOM    955  CA  VAL H 126      15.808   6.863   1.876  1.00  0.17           C  
ATOM    956  C   VAL H 126      17.316   6.924   2.098  1.00  0.17           C  
ATOM    957  CB  VAL H 126      15.059   6.317   3.101  1.00  0.17           C  
ATOM    958  O   VAL H 126      17.939   5.929   2.463  1.00  0.17           O  
ATOM    959  CG1 VAL H 126      15.194   7.307   4.268  1.00  0.17           C  
ATOM    960  CG2 VAL H 126      13.567   6.092   2.817  1.00  0.17           C  
ATOM    961  N   SER H 127      17.901   8.089   1.834  1.00  0.29           N  
ATOM    962  CA  SER H 127      19.348   8.338   1.825  1.00  0.29           C  
ATOM    963  C   SER H 127      19.615   9.802   2.130  1.00  0.29           C  
ATOM    964  CB  SER H 127      19.936   8.023   0.440  1.00  0.29           C  
ATOM    965  O   SER H 127      18.767  10.638   1.824  1.00  0.29           O  
ATOM    966  OG  SER H 127      21.314   8.342   0.353  1.00  0.29           O  
ATOM    967  N   SER H 128      20.793  10.106   2.680  1.00  0.52           N  
ATOM    968  CA  SER H 128      21.383  11.447   2.569  1.00  0.52           C  
ATOM    969  C   SER H 128      21.430  11.893   1.107  1.00  0.52           C  
ATOM    970  CB  SER H 128      22.799  11.456   3.135  1.00  0.52           C  
ATOM    971  O   SER H 128      21.653  11.002   0.250  1.00  0.52           O  
ATOM    972  OG  SER H 128      22.787  10.991   4.475  1.00  0.52           O  
ATOM    973  OXT SER H 128      21.233  13.108   0.894  1.00  0.52           O  
TER     974      SER H 128                                                       
END   
