# Supplementary material for: Characterising nanobody developability to improve therapeutic design using the Therapeutic Nanobody Profiler
Source: Commun Biol. 2026 Jan 31;9:344. doi: 10.1038/s42003-026-09594-y (PMC12963540; doi:10.1038/s42003-026-09594-y)
Supplement: Supplementary file 2 — Supplementary data [file 42003_2026_9594_MOESM2_ESM.zip › paper_data/vhh_clinical_set_models/seq36_NanoBodyBuilder2_Model.pdb]

ATOM      1  N   GLN H   1     -12.245  -8.270 -13.569  1.00  0.46           N  
ATOM      2  CA  GLN H   1     -10.929  -7.624 -13.715  1.00  0.46           C  
ATOM      3  C   GLN H   1     -10.967  -6.306 -12.970  1.00  0.46           C  
ATOM      4  CB  GLN H   1     -10.511  -7.406 -15.185  1.00  0.46           C  
ATOM      5  O   GLN H   1     -12.030  -5.694 -12.895  1.00  0.46           O  
ATOM      6  CG  GLN H   1      -9.874  -8.634 -15.871  1.00  0.46           C  
ATOM      7  CD  GLN H   1     -10.855  -9.741 -16.246  1.00  0.46           C  
ATOM      8  NE2 GLN H   1     -10.464 -10.695 -17.052  1.00  0.46           N  
ATOM      9  OE1 GLN H   1     -11.987  -9.770 -15.788  1.00  0.46           O  
ATOM     10  N   VAL H   2      -9.824  -5.902 -12.429  1.00  0.23           N  
ATOM     11  CA  VAL H   2      -9.565  -4.607 -11.800  1.00  0.23           C  
ATOM     12  C   VAL H   2      -8.169  -4.199 -12.261  1.00  0.23           C  
ATOM     13  CB  VAL H   2      -9.619  -4.687 -10.256  1.00  0.23           C  
ATOM     14  O   VAL H   2      -7.279  -5.045 -12.315  1.00  0.23           O  
ATOM     15  CG1 VAL H   2      -9.597  -3.294  -9.617  1.00  0.23           C  
ATOM     16  CG2 VAL H   2     -10.868  -5.419  -9.747  1.00  0.23           C  
ATOM     17  N   GLN H   3      -7.982  -2.943 -12.639  1.00  0.27           N  
ATOM     18  CA  GLN H   3      -6.651  -2.371 -12.851  1.00  0.27           C  
ATOM     19  C   GLN H   3      -6.246  -1.638 -11.574  1.00  0.27           C  
ATOM     20  CB  GLN H   3      -6.670  -1.393 -14.033  1.00  0.27           C  
ATOM     21  O   GLN H   3      -7.103  -1.000 -10.965  1.00  0.27           O  
ATOM     22  CG  GLN H   3      -7.085  -2.004 -15.384  1.00  0.27           C  
ATOM     23  CD  GLN H   3      -7.798  -0.980 -16.265  1.00  0.27           C  
ATOM     24  NE2 GLN H   3      -7.259  -0.639 -17.414  1.00  0.27           N  
ATOM     25  OE1 GLN H   3      -8.859  -0.470 -15.934  1.00  0.27           O  
ATOM     26  N   LEU H   4      -4.971  -1.693 -11.194  1.00  0.23           N  
ATOM     27  CA  LEU H   4      -4.400  -0.924 -10.088  1.00  0.23           C  
ATOM     28  C   LEU H   4      -3.182  -0.153 -10.612  1.00  0.23           C  
ATOM     29  CB  LEU H   4      -4.006  -1.858  -8.925  1.00  0.23           C  
ATOM     30  O   LEU H   4      -2.371  -0.721 -11.341  1.00  0.23           O  
ATOM     31  CG  LEU H   4      -5.130  -2.723  -8.323  1.00  0.23           C  
ATOM     32  CD1 LEU H   4      -4.553  -3.657  -7.260  1.00  0.23           C  
ATOM     33  CD2 LEU H   4      -6.228  -1.893  -7.658  1.00  0.23           C  
ATOM     34  N   VAL H   5      -3.056   1.123 -10.249  1.00  0.22           N  
ATOM     35  CA  VAL H   5      -1.935   1.986 -10.651  1.00  0.22           C  
ATOM     36  C   VAL H   5      -1.453   2.785  -9.446  1.00  0.22           C  
ATOM     37  CB  VAL H   5      -2.322   2.920 -11.819  1.00  0.22           C  
ATOM     38  O   VAL H   5      -2.164   3.661  -8.950  1.00  0.22           O  
ATOM     39  CG1 VAL H   5      -1.144   3.807 -12.243  1.00  0.22           C  
ATOM     40  CG2 VAL H   5      -2.783   2.138 -13.058  1.00  0.22           C  
ATOM     41  N   GLU H   6      -0.257   2.476  -8.951  1.00  0.16           N  
ATOM     42  CA  GLU H   6       0.401   3.247  -7.898  1.00  0.16           C  
ATOM     43  C   GLU H   6       0.981   4.571  -8.409  1.00  0.16           C  
ATOM     44  CB  GLU H   6       1.514   2.440  -7.209  1.00  0.16           C  
ATOM     45  O   GLU H   6       1.392   4.714  -9.558  1.00  0.16           O  
ATOM     46  CG  GLU H   6       1.057   1.093  -6.635  1.00  0.16           C  
ATOM     47  CD  GLU H   6       1.201  -0.086  -7.607  1.00  0.16           C  
ATOM     48  OE1 GLU H   6       1.273   0.113  -8.842  1.00  0.16           O  
ATOM     49  OE2 GLU H   6       1.252  -1.230  -7.111  1.00  0.16           O  
ATOM     50  N   SER H   7       1.061   5.544  -7.508  1.00  0.19           N  
ATOM     51  CA  SER H   7       1.657   6.860  -7.727  1.00  0.19           C  
ATOM     52  C   SER H   7       2.065   7.475  -6.381  1.00  0.19           C  
ATOM     53  CB  SER H   7       0.651   7.750  -8.469  1.00  0.19           C  
ATOM     54  O   SER H   7       1.698   6.967  -5.317  1.00  0.19           O  
ATOM     55  OG  SER H   7      -0.499   7.954  -7.674  1.00  0.19           O  
ATOM     56  N   GLY H   8       2.829   8.571  -6.407  1.00  0.16           N  
ATOM     57  CA  GLY H   8       3.218   9.315  -5.199  1.00  0.16           C  
ATOM     58  C   GLY H   8       4.442   8.774  -4.451  1.00  0.16           C  
ATOM     59  O   GLY H   8       4.708   9.218  -3.333  1.00  0.16           O  
ATOM     60  N   GLY H   9       5.179   7.828  -5.041  1.00  0.16           N  
ATOM     61  CA  GLY H   9       6.544   7.512  -4.616  1.00  0.16           C  
ATOM     62  C   GLY H   9       7.549   8.576  -5.067  1.00  0.16           C  
ATOM     63  O   GLY H   9       7.196   9.541  -5.745  1.00  0.16           O  
ATOM     64  N   GLY H  11       8.811   8.403  -4.681  1.00  0.23           N  
ATOM     65  CA  GLY H  11       9.875   9.363  -4.966  1.00  0.23           C  
ATOM     66  C   GLY H  11      11.047   9.257  -3.996  1.00  0.23           C  
ATOM     67  O   GLY H  11      11.189   8.269  -3.268  1.00  0.23           O  
ATOM     68  N   LEU H  12      11.886  10.291  -4.012  1.00  0.27           N  
ATOM     69  CA  LEU H  12      13.000  10.483  -3.088  1.00  0.27           C  
ATOM     70  C   LEU H  12      12.562  11.377  -1.921  1.00  0.27           C  
ATOM     71  CB  LEU H  12      14.173  11.098  -3.874  1.00  0.27           C  
ATOM     72  O   LEU H  12      11.915  12.401  -2.143  1.00  0.27           O  
ATOM     73  CG  LEU H  12      15.520  11.094  -3.129  1.00  0.27           C  
ATOM     74  CD1 LEU H  12      16.062   9.671  -2.994  1.00  0.27           C  
ATOM     75  CD2 LEU H  12      16.542  11.924  -3.905  1.00  0.27           C  
ATOM     76  N   VAL H  13      12.928  11.028  -0.688  1.00  0.25           N  
ATOM     77  CA  VAL H  13      12.599  11.826   0.504  1.00  0.25           C  
ATOM     78  C   VAL H  13      13.706  11.741   1.559  1.00  0.25           C  
ATOM     79  CB  VAL H  13      11.207  11.429   1.040  1.00  0.25           C  
ATOM     80  O   VAL H  13      14.393  10.726   1.681  1.00  0.25           O  
ATOM     81  CG1 VAL H  13      11.184  10.027   1.648  1.00  0.25           C  
ATOM     82  CG2 VAL H  13      10.663  12.418   2.077  1.00  0.25           C  
ATOM     83  N   LYS H  14      13.898  12.819   2.326  1.00  0.35           N  
ATOM     84  CA  LYS H  14      14.835  12.846   3.459  1.00  0.35           C  
ATOM     85  C   LYS H  14      14.283  12.040   4.653  1.00  0.35           C  
ATOM     86  CB  LYS H  14      15.139  14.301   3.868  1.00  0.35           C  
ATOM     87  O   LYS H  14      13.063  12.016   4.845  1.00  0.35           O  
ATOM     88  CG  LYS H  14      15.999  15.082   2.852  1.00  0.35           C  
ATOM     89  CD  LYS H  14      17.476  14.658   2.871  1.00  0.35           C  
ATOM     90  CE  LYS H  14      18.303  15.398   1.811  1.00  0.35           C  
ATOM     91  NZ  LYS H  14      19.710  14.932   1.816  1.00  0.35           N  
ATOM     92  N   PRO H  15      15.143  11.425   5.489  1.00  0.31           N  
ATOM     93  CA  PRO H  15      14.738  10.781   6.734  1.00  0.31           C  
ATOM     94  C   PRO H  15      13.918  11.710   7.633  1.00  0.31           C  
ATOM     95  CB  PRO H  15      16.032  10.340   7.424  1.00  0.31           C  
ATOM     96  O   PRO H  15      14.137  12.919   7.670  1.00  0.31           O  
ATOM     97  CG  PRO H  15      16.997  10.141   6.260  1.00  0.31           C  
ATOM     98  CD  PRO H  15      16.566  11.229   5.281  1.00  0.31           C  
ATOM     99  N   GLY H  16      12.940  11.146   8.337  1.00  0.30           N  
ATOM    100  CA  GLY H  16      11.952  11.898   9.115  1.00  0.30           C  
ATOM    101  C   GLY H  16      10.835  12.526   8.272  1.00  0.30           C  
ATOM    102  O   GLY H  16       9.774  12.833   8.815  1.00  0.30           O  
ATOM    103  N   GLY H  17      11.031  12.656   6.955  1.00  0.20           N  
ATOM    104  CA  GLY H  17      10.041  13.164   6.014  1.00  0.20           C  
ATOM    105  C   GLY H  17       8.810  12.268   5.868  1.00  0.20           C  
ATOM    106  O   GLY H  17       8.703  11.194   6.468  1.00  0.20           O  
ATOM    107  N   SER H  18       7.862  12.741   5.057  1.00  0.32           N  
ATOM    108  CA  SER H  18       6.572  12.082   4.842  1.00  0.32           C  
ATOM    109  C   SER H  18       6.205  12.019   3.360  1.00  0.32           C  
ATOM    110  CB  SER H  18       5.460  12.779   5.636  1.00  0.32           C  
ATOM    111  O   SER H  18       6.505  12.943   2.608  1.00  0.32           O  
ATOM    112  OG  SER H  18       5.784  12.842   7.016  1.00  0.32           O  
ATOM    113  N   LEU H  19       5.521  10.948   2.957  1.00  0.23           N  
ATOM    114  CA  LEU H  19       4.983  10.727   1.611  1.00  0.23           C  
ATOM    115  C   LEU H  19       3.532  10.236   1.690  1.00  0.23           C  
ATOM    116  CB  LEU H  19       5.857   9.712   0.841  1.00  0.23           C  
ATOM    117  O   LEU H  19       3.078   9.748   2.730  1.00  0.23           O  
ATOM    118  CG  LEU H  19       7.275  10.184   0.468  1.00  0.23           C  
ATOM    119  CD1 LEU H  19       8.024   9.022  -0.186  1.00  0.23           C  
ATOM    120  CD2 LEU H  19       7.255  11.347  -0.525  1.00  0.23           C  
ATOM    121  N   ARG H  20       2.803  10.327   0.573  1.00  0.33           N  
ATOM    122  CA  ARG H  20       1.450   9.772   0.444  1.00  0.33           C  
ATOM    123  C   ARG H  20       1.301   9.002  -0.864  1.00  0.33           C  
ATOM    124  CB  ARG H  20       0.399  10.879   0.620  1.00  0.33           C  
ATOM    125  O   ARG H  20       0.960   9.574  -1.899  1.00  0.33           O  
ATOM    126  CG  ARG H  20      -1.000  10.258   0.738  1.00  0.33           C  
ATOM    127  CD  ARG H  20      -2.070  11.335   0.932  1.00  0.33           C  
ATOM    128  NE  ARG H  20      -3.404  10.726   1.097  1.00  0.33           N  
ATOM    129  NH1 ARG H  20      -3.324  10.380   3.374  1.00  0.33           N  
ATOM    130  NH2 ARG H  20      -5.105   9.717   2.211  1.00  0.33           N  
ATOM    131  CZ  ARG H  20      -3.934  10.289   2.226  1.00  0.33           C  
ATOM    132  N   LEU H  21       1.521   7.690  -0.799  1.00  0.16           N  
ATOM    133  CA  LEU H  21       1.292   6.811  -1.945  1.00  0.16           C  
ATOM    134  C   LEU H  21      -0.203   6.757  -2.259  1.00  0.16           C  
ATOM    135  CB  LEU H  21       1.835   5.391  -1.711  1.00  0.16           C  
ATOM    136  O   LEU H  21      -1.032   6.736  -1.344  1.00  0.16           O  
ATOM    137  CG  LEU H  21       3.250   5.287  -1.122  1.00  0.16           C  
ATOM    138  CD1 LEU H  21       3.670   3.820  -1.092  1.00  0.16           C  
ATOM    139  CD2 LEU H  21       4.282   6.063  -1.937  1.00  0.16           C  
ATOM    140  N   SER H  22      -0.536   6.710  -3.545  1.00  0.28           N  
ATOM    141  CA  SER H  22      -1.907   6.727  -4.053  1.00  0.28           C  
ATOM    142  C   SER H  22      -2.072   5.650  -5.123  1.00  0.28           C  
ATOM    143  CB  SER H  22      -2.240   8.114  -4.618  1.00  0.28           C  
ATOM    144  O   SER H  22      -1.474   5.738  -6.192  1.00  0.28           O  
ATOM    145  OG  SER H  22      -2.000   9.128  -3.655  1.00  0.28           O  
ATOM    146  N   CYS H  23      -2.866   4.626  -4.828  1.00  0.29           N  
ATOM    147  CA  CYS H  23      -3.237   3.559  -5.747  1.00  0.29           C  
ATOM    148  C   CYS H  23      -4.622   3.837  -6.332  1.00  0.29           C  
ATOM    149  CB  CYS H  23      -3.174   2.230  -5.003  1.00  0.29           C  
ATOM    150  O   CYS H  23      -5.632   3.761  -5.624  1.00  0.29           O  
ATOM    151  SG  CYS H  23      -3.873   0.823  -5.898  1.00  0.29           S  
ATOM    152  N   ALA H  24      -4.653   4.175  -7.618  1.00  0.35           N  
ATOM    153  CA  ALA H  24      -5.876   4.310  -8.391  1.00  0.35           C  
ATOM    154  C   ALA H  24      -6.349   2.923  -8.832  1.00  0.35           C  
ATOM    155  CB  ALA H  24      -5.587   5.215  -9.595  1.00  0.35           C  
ATOM    156  O   ALA H  24      -5.593   2.205  -9.488  1.00  0.35           O  
ATOM    157  N   ALA H  25      -7.587   2.547  -8.503  1.00  0.32           N  
ATOM    158  CA  ALA H  25      -8.212   1.387  -9.127  1.00  0.32           C  
ATOM    159  C   ALA H  25      -9.097   1.808 -10.303  1.00  0.32           C  
ATOM    160  CB  ALA H  25      -8.985   0.552  -8.109  1.00  0.32           C  
ATOM    161  O   ALA H  25      -9.714   2.875 -10.294  1.00  0.32           O  
ATOM    162  N   SER H  26      -9.231   0.926 -11.283  1.00  0.27           N  
ATOM    163  CA  SER H  26     -10.170   1.060 -12.397  1.00  0.27           C  
ATOM    164  C   SER H  26     -10.853  -0.283 -12.688  1.00  0.27           C  
ATOM    165  CB  SER H  26      -9.456   1.683 -13.603  1.00  0.27           C  
ATOM    166  O   SER H  26     -10.386  -1.347 -12.280  1.00  0.27           O  
ATOM    167  OG  SER H  26     -10.223   1.549 -14.782  1.00  0.27           O  
ATOM    168  N   GLY H  27     -12.018  -0.245 -13.338  1.00  0.57           N  
ATOM    169  CA  GLY H  27     -12.832  -1.420 -13.682  1.00  0.57           C  
ATOM    170  C   GLY H  27     -13.745  -1.949 -12.565  1.00  0.57           C  
ATOM    171  O   GLY H  27     -14.776  -2.556 -12.861  1.00  0.57           O  
ATOM    172  N   ARG H  28     -13.428  -1.683 -11.289  1.00  0.55           N  
ATOM    173  CA  ARG H  28     -14.320  -1.907 -10.133  1.00  0.55           C  
ATOM    174  C   ARG H  28     -14.161  -0.812  -9.061  1.00  0.55           C  
ATOM    175  CB  ARG H  28     -14.083  -3.296  -9.501  1.00  0.55           C  
ATOM    176  O   ARG H  28     -13.086  -0.214  -8.970  1.00  0.55           O  
ATOM    177  CG  ARG H  28     -14.494  -4.503 -10.360  1.00  0.55           C  
ATOM    178  CD  ARG H  28     -16.012  -4.554 -10.583  1.00  0.55           C  
ATOM    179  NE  ARG H  28     -16.389  -5.493 -11.653  1.00  0.55           N  
ATOM    180  NH1 ARG H  28     -16.752  -7.373 -10.376  1.00  0.55           N  
ATOM    181  NH2 ARG H  28     -17.264  -7.391 -12.546  1.00  0.55           N  
ATOM    182  CZ  ARG H  28     -16.797  -6.741 -11.517  1.00  0.55           C  
ATOM    183  N   PRO H  29     -15.196  -0.547  -8.234  1.00  0.60           N  
ATOM    184  CA  PRO H  29     -15.105   0.421  -7.141  1.00  0.60           C  
ATOM    185  C   PRO H  29     -14.223  -0.060  -5.974  1.00  0.60           C  
ATOM    186  CB  PRO H  29     -16.546   0.680  -6.676  1.00  0.60           C  
ATOM    187  O   PRO H  29     -14.515  -1.098  -5.375  1.00  0.60           O  
ATOM    188  CG  PRO H  29     -17.403   0.211  -7.847  1.00  0.60           C  
ATOM    189  CD  PRO H  29     -16.587  -0.955  -8.394  1.00  0.60           C  
ATOM    190  N   VAL H  30     -13.213   0.723  -5.567  1.00  0.64           N  
ATOM    191  CA  VAL H  30     -12.357   0.455  -4.386  1.00  0.64           C  
ATOM    192  C   VAL H  30     -13.200   0.263  -3.135  1.00  0.64           C  
ATOM    193  CB  VAL H  30     -11.349   1.601  -4.123  1.00  0.64           C  
ATOM    194  O   VAL H  30     -12.900  -0.598  -2.311  1.00  0.64           O  
ATOM    195  CG1 VAL H  30     -10.570   1.464  -2.802  1.00  0.64           C  
ATOM    196  CG2 VAL H  30     -10.313   1.652  -5.235  1.00  0.64           C  
ATOM    197  N   SER H  35     -14.293   1.022  -3.019  1.00  0.72           N  
ATOM    198  CA  SER H  35     -15.240   0.983  -1.903  1.00  0.72           C  
ATOM    199  C   SER H  35     -15.730  -0.421  -1.551  1.00  0.72           C  
ATOM    200  CB  SER H  35     -16.444   1.857  -2.257  1.00  0.72           C  
ATOM    201  O   SER H  35     -15.958  -0.692  -0.373  1.00  0.72           O  
ATOM    202  OG  SER H  35     -16.971   1.548  -3.530  1.00  0.72           O  
ATOM    203  N   ASN H  36     -15.837  -1.312  -2.538  1.00  0.83           N  
ATOM    204  CA  ASN H  36     -16.448  -2.632  -2.400  1.00  0.83           C  
ATOM    205  C   ASN H  36     -15.431  -3.784  -2.276  1.00  0.83           C  
ATOM    206  CB  ASN H  36     -17.425  -2.834  -3.574  1.00  0.83           C  
ATOM    207  O   ASN H  36     -15.847  -4.925  -2.110  1.00  0.83           O  
ATOM    208  CG  ASN H  36     -18.608  -1.876  -3.539  1.00  0.83           C  
ATOM    209  ND2 ASN H  36     -19.818  -2.380  -3.524  1.00  0.83           N  
ATOM    210  OD1 ASN H  36     -18.466  -0.663  -3.516  1.00  0.83           O  
ATOM    211  N   TYR H  37     -14.125  -3.505  -2.356  1.00  0.48           N  
ATOM    212  CA  TYR H  37     -13.053  -4.511  -2.313  1.00  0.48           C  
ATOM    213  C   TYR H  37     -12.130  -4.252  -1.118  1.00  0.48           C  
ATOM    214  CB  TYR H  37     -12.284  -4.516  -3.650  1.00  0.48           C  
ATOM    215  O   TYR H  37     -11.868  -3.094  -0.777  1.00  0.48           O  
ATOM    216  CG  TYR H  37     -13.053  -5.125  -4.820  1.00  0.48           C  
ATOM    217  CD1 TYR H  37     -12.659  -6.370  -5.351  1.00  0.48           C  
ATOM    218  CD2 TYR H  37     -14.180  -4.473  -5.363  1.00  0.48           C  
ATOM    219  CE1 TYR H  37     -13.412  -6.976  -6.376  1.00  0.48           C  
ATOM    220  CE2 TYR H  37     -14.955  -5.088  -6.366  1.00  0.48           C  
ATOM    221  OH  TYR H  37     -15.364  -7.002  -7.766  1.00  0.48           O  
ATOM    222  CZ  TYR H  37     -14.580  -6.352  -6.861  1.00  0.48           C  
ATOM    223  N   ALA H  38     -11.633  -5.305  -0.467  1.00  0.47           N  
ATOM    224  CA  ALA H  38     -10.547  -5.167   0.499  1.00  0.47           C  
ATOM    225  C   ALA H  38      -9.249  -4.809  -0.241  1.00  0.47           C  
ATOM    226  CB  ALA H  38     -10.414  -6.452   1.323  1.00  0.47           C  
ATOM    227  O   ALA H  38      -9.061  -5.177  -1.403  1.00  0.47           O  
ATOM    228  N   ALA H  39      -8.368  -4.064   0.422  1.00  0.24           N  
ATOM    229  CA  ALA H  39      -7.171  -3.519  -0.206  1.00  0.24           C  
ATOM    230  C   ALA H  39      -5.968  -3.552   0.739  1.00  0.24           C  
ATOM    231  CB  ALA H  39      -7.500  -2.106  -0.685  1.00  0.24           C  
ATOM    232  O   ALA H  39      -6.125  -3.365   1.945  1.00  0.24           O  
ATOM    233  N   ALA H  40      -4.774  -3.764   0.194  1.00  0.30           N  
ATOM    234  CA  ALA H  40      -3.530  -3.870   0.943  1.00  0.30           C  
ATOM    235  C   ALA H  40      -2.375  -3.154   0.236  1.00  0.30           C  
ATOM    236  CB  ALA H  40      -3.221  -5.350   1.209  1.00  0.30           C  
ATOM    237  O   ALA H  40      -2.384  -2.959  -0.980  1.00  0.30           O  
ATOM    238  N   TRP H  41      -1.374  -2.778   1.024  1.00  0.16           N  
ATOM    239  CA  TRP H  41      -0.060  -2.358   0.561  1.00  0.16           C  
ATOM    240  C   TRP H  41       0.977  -3.396   0.988  1.00  0.16           C  
ATOM    241  CB  TRP H  41       0.289  -0.966   1.098  1.00  0.16           C  
ATOM    242  O   TRP H  41       1.029  -3.805   2.153  1.00  0.16           O  
ATOM    243  CG  TRP H  41      -0.437   0.169   0.441  1.00  0.16           C  
ATOM    244  CD1 TRP H  41      -1.576   0.733   0.891  1.00  0.16           C  
ATOM    245  CD2 TRP H  41      -0.107   0.876  -0.797  1.00  0.16           C  
ATOM    246  CE2 TRP H  41      -1.089   1.890  -1.014  1.00  0.16           C  
ATOM    247  CE3 TRP H  41       0.931   0.780  -1.750  1.00  0.16           C  
ATOM    248  NE1 TRP H  41      -1.962   1.751   0.043  1.00  0.16           N  
ATOM    249  CH2 TRP H  41       0.005   2.643  -3.036  1.00  0.16           C  
ATOM    250  CZ2 TRP H  41      -1.044   2.768  -2.108  1.00  0.16           C  
ATOM    251  CZ3 TRP H  41       0.988   1.653  -2.854  1.00  0.16           C  
ATOM    252  N   PHE H  42       1.829  -3.769   0.043  1.00  0.18           N  
ATOM    253  CA  PHE H  42       3.039  -4.559   0.245  1.00  0.18           C  
ATOM    254  C   PHE H  42       4.257  -3.724  -0.163  1.00  0.18           C  
ATOM    255  CB  PHE H  42       2.960  -5.851  -0.583  1.00  0.18           C  
ATOM    256  O   PHE H  42       4.124  -2.749  -0.904  1.00  0.18           O  
ATOM    257  CG  PHE H  42       1.966  -6.887  -0.086  1.00  0.18           C  
ATOM    258  CD1 PHE H  42       0.608  -6.817  -0.458  1.00  0.18           C  
ATOM    259  CD2 PHE H  42       2.413  -7.961   0.709  1.00  0.18           C  
ATOM    260  CE1 PHE H  42      -0.292  -7.814  -0.037  1.00  0.18           C  
ATOM    261  CE2 PHE H  42       1.511  -8.951   1.136  1.00  0.18           C  
ATOM    262  CZ  PHE H  42       0.159  -8.880   0.760  1.00  0.18           C  
ATOM    263  N   ARG H  43       5.458  -4.117   0.264  1.00  0.16           N  
ATOM    264  CA  ARG H  43       6.711  -3.532  -0.229  1.00  0.16           C  
ATOM    265  C   ARG H  43       7.800  -4.575  -0.404  1.00  0.16           C  
ATOM    266  CB  ARG H  43       7.160  -2.360   0.656  1.00  0.16           C  
ATOM    267  O   ARG H  43       7.839  -5.567   0.314  1.00  0.16           O  
ATOM    268  CG  ARG H  43       7.721  -2.803   2.014  1.00  0.16           C  
ATOM    269  CD  ARG H  43       8.040  -1.578   2.867  1.00  0.16           C  
ATOM    270  NE  ARG H  43       8.486  -1.977   4.203  1.00  0.16           N  
ATOM    271  NH1 ARG H  43       8.700   0.098   5.140  1.00  0.16           N  
ATOM    272  NH2 ARG H  43       9.093  -1.744   6.354  1.00  0.16           N  
ATOM    273  CZ  ARG H  43       8.760  -1.200   5.225  1.00  0.16           C  
ATOM    274  N   GLN H  44       8.703  -4.326  -1.337  1.00  0.20           N  
ATOM    275  CA  GLN H  44       9.814  -5.207  -1.662  1.00  0.20           C  
ATOM    276  C   GLN H  44      11.080  -4.383  -1.862  1.00  0.20           C  
ATOM    277  CB  GLN H  44       9.432  -6.011  -2.904  1.00  0.20           C  
ATOM    278  O   GLN H  44      11.187  -3.596  -2.804  1.00  0.20           O  
ATOM    279  CG  GLN H  44      10.475  -7.059  -3.301  1.00  0.20           C  
ATOM    280  CD  GLN H  44       9.905  -8.092  -4.272  1.00  0.20           C  
ATOM    281  NE2 GLN H  44      10.384  -9.312  -4.210  1.00  0.20           N  
ATOM    282  OE1 GLN H  44       9.003  -7.824  -5.066  1.00  0.20           O  
ATOM    283  N   ALA H  45      12.037  -4.538  -0.952  1.00  0.11           N  
ATOM    284  CA  ALA H  45      13.388  -4.044  -1.177  1.00  0.11           C  
ATOM    285  C   ALA H  45      14.147  -5.012  -2.109  1.00  0.11           C  
ATOM    286  CB  ALA H  45      14.089  -3.873   0.171  1.00  0.11           C  
ATOM    287  O   ALA H  45      13.825  -6.206  -2.124  1.00  0.11           O  
ATOM    288  N   PRO H  46      15.171  -4.548  -2.849  1.00  0.20           N  
ATOM    289  CA  PRO H  46      16.030  -5.431  -3.634  1.00  0.20           C  
ATOM    290  C   PRO H  46      16.594  -6.576  -2.781  1.00  0.20           C  
ATOM    291  CB  PRO H  46      17.134  -4.532  -4.203  1.00  0.20           C  
ATOM    292  O   PRO H  46      17.029  -6.359  -1.650  1.00  0.20           O  
ATOM    293  CG  PRO H  46      16.472  -3.155  -4.259  1.00  0.20           C  
ATOM    294  CD  PRO H  46      15.578  -3.161  -3.021  1.00  0.20           C  
ATOM    295  N   GLY H  47      16.552  -7.802  -3.309  1.00  0.24           N  
ATOM    296  CA  GLY H  47      17.033  -9.000  -2.609  1.00  0.24           C  
ATOM    297  C   GLY H  47      16.151  -9.500  -1.454  1.00  0.24           C  
ATOM    298  O   GLY H  47      16.609 -10.338  -0.683  1.00  0.24           O  
ATOM    299  N   LYS H  48      14.908  -9.013  -1.308  1.00  0.19           N  
ATOM    300  CA  LYS H  48      13.946  -9.484  -0.293  1.00  0.19           C  
ATOM    301  C   LYS H  48      12.643  -9.987  -0.925  1.00  0.19           C  
ATOM    302  CB  LYS H  48      13.655  -8.384   0.746  1.00  0.19           C  
ATOM    303  O   LYS H  48      12.289  -9.617  -2.045  1.00  0.19           O  
ATOM    304  CG  LYS H  48      14.911  -7.763   1.377  1.00  0.19           C  
ATOM    305  CD  LYS H  48      14.536  -6.835   2.543  1.00  0.19           C  
ATOM    306  CE  LYS H  48      15.711  -5.903   2.871  1.00  0.19           C  
ATOM    307  NZ  LYS H  48      15.309  -4.811   3.798  1.00  0.19           N  
ATOM    308  N   GLU H  49      11.910 -10.804  -0.174  1.00  0.45           N  
ATOM    309  CA  GLU H  49      10.494 -11.108  -0.437  1.00  0.45           C  
ATOM    310  C   GLU H  49       9.602  -9.870  -0.181  1.00  0.45           C  
ATOM    311  CB  GLU H  49      10.058 -12.307   0.440  1.00  0.45           C  
ATOM    312  O   GLU H  49      10.048  -8.889   0.429  1.00  0.45           O  
ATOM    313  CG  GLU H  49       9.698 -13.579  -0.350  1.00  0.45           C  
ATOM    314  CD  GLU H  49       8.361 -13.439  -1.092  1.00  0.45           C  
ATOM    315  OE1 GLU H  49       8.180 -12.408  -1.777  1.00  0.45           O  
ATOM    316  OE2 GLU H  49       7.462 -14.293  -0.919  1.00  0.45           O  
ATOM    317  N   ARG H  50       8.340  -9.889  -0.636  1.00  0.29           N  
ATOM    318  CA  ARG H  50       7.378  -8.800  -0.385  1.00  0.29           C  
ATOM    319  C   ARG H  50       6.828  -8.844   1.047  1.00  0.29           C  
ATOM    320  CB  ARG H  50       6.231  -8.743  -1.410  1.00  0.29           C  
ATOM    321  O   ARG H  50       6.030  -9.706   1.412  1.00  0.29           O  
ATOM    322  CG  ARG H  50       6.640  -9.029  -2.860  1.00  0.29           C  
ATOM    323  CD  ARG H  50       5.506  -8.694  -3.835  1.00  0.29           C  
ATOM    324  NE  ARG H  50       5.996  -8.608  -5.222  1.00  0.29           N  
ATOM    325  NH1 ARG H  50       3.976  -8.909  -6.283  1.00  0.29           N  
ATOM    326  NH2 ARG H  50       5.771  -8.312  -7.463  1.00  0.29           N  
ATOM    327  CZ  ARG H  50       5.248  -8.620  -6.311  1.00  0.29           C  
ATOM    328  N   GLU H  51       7.209  -7.854   1.845  1.00  0.24           N  
ATOM    329  CA  GLU H  51       6.685  -7.576   3.184  1.00  0.24           C  
ATOM    330  C   GLU H  51       5.265  -6.994   3.091  1.00  0.24           C  
ATOM    331  CB  GLU H  51       7.669  -6.611   3.888  1.00  0.24           C  
ATOM    332  O   GLU H  51       5.027  -6.016   2.376  1.00  0.24           O  
ATOM    333  CG  GLU H  51       7.234  -6.025   5.252  1.00  0.24           C  
ATOM    334  CD  GLU H  51       8.177  -4.922   5.787  1.00  0.24           C  
ATOM    335  OE1 GLU H  51       9.108  -4.495   5.071  1.00  0.24           O  
ATOM    336  OE2 GLU H  51       7.956  -4.379   6.898  1.00  0.24           O  
ATOM    337  N   PHE H  52       4.314  -7.561   3.837  1.00  0.38           N  
ATOM    338  CA  PHE H  52       3.015  -6.927   4.076  1.00  0.38           C  
ATOM    339  C   PHE H  52       3.211  -5.640   4.883  1.00  0.38           C  
ATOM    340  CB  PHE H  52       2.110  -7.905   4.833  1.00  0.38           C  
ATOM    341  O   PHE H  52       3.807  -5.685   5.953  1.00  0.38           O  
ATOM    342  CG  PHE H  52       0.781  -7.323   5.271  1.00  0.38           C  
ATOM    343  CD1 PHE H  52      -0.366  -7.539   4.490  1.00  0.38           C  
ATOM    344  CD2 PHE H  52       0.681  -6.586   6.469  1.00  0.38           C  
ATOM    345  CE1 PHE H  52      -1.616  -7.089   4.942  1.00  0.38           C  
ATOM    346  CE2 PHE H  52      -0.560  -6.084   6.893  1.00  0.38           C  
ATOM    347  CZ  PHE H  52      -1.714  -6.363   6.143  1.00  0.38           C  
ATOM    348  N   VAL H  53       2.674  -4.511   4.421  1.00  0.27           N  
ATOM    349  CA  VAL H  53       2.801  -3.212   5.104  1.00  0.27           C  
ATOM    350  C   VAL H  53       1.525  -2.885   5.876  1.00  0.27           C  
ATOM    351  CB  VAL H  53       3.150  -2.106   4.084  1.00  0.27           C  
ATOM    352  O   VAL H  53       1.564  -2.578   7.070  1.00  0.27           O  
ATOM    353  CG1 VAL H  53       3.290  -0.719   4.709  1.00  0.27           C  
ATOM    354  CG2 VAL H  53       4.472  -2.403   3.368  1.00  0.27           C  
ATOM    355  N   SER H  54       0.374  -2.947   5.204  1.00  0.26           N  
ATOM    356  CA  SER H  54      -0.920  -2.589   5.785  1.00  0.26           C  
ATOM    357  C   SER H  54      -2.091  -3.086   4.934  1.00  0.26           C  
ATOM    358  CB  SER H  54      -0.982  -1.067   5.949  1.00  0.26           C  
ATOM    359  O   SER H  54      -1.944  -3.244   3.727  1.00  0.26           O  
ATOM    360  OG  SER H  54      -2.168  -0.687   6.600  1.00  0.26           O  
ATOM    361  N   ALA H  55      -3.263  -3.291   5.540  1.00  0.18           N  
ATOM    362  CA  ALA H  55      -4.500  -3.635   4.839  1.00  0.18           C  
ATOM    363  C   ALA H  55      -5.714  -2.912   5.419  1.00  0.18           C  
ATOM    364  CB  ALA H  55      -4.713  -5.150   4.823  1.00  0.18           C  
ATOM    365  O   ALA H  55      -5.719  -2.496   6.580  1.00  0.18           O  
ATOM    366  N   ILE H  56      -6.746  -2.769   4.589  1.00  0.25           N  
ATOM    367  CA  ILE H  56      -7.995  -2.094   4.911  1.00  0.25           C  
ATOM    368  C   ILE H  56      -9.188  -2.823   4.277  1.00  0.25           C  
ATOM    369  CB  ILE H  56      -7.889  -0.592   4.571  1.00  0.25           C  
ATOM    370  O   ILE H  56      -9.292  -2.969   3.055  1.00  0.25           O  
ATOM    371  CG1 ILE H  56      -9.070   0.165   5.203  1.00  0.25           C  
ATOM    372  CG2 ILE H  56      -7.745  -0.311   3.063  1.00  0.25           C  
ATOM    373  CD1 ILE H  56      -8.915   1.692   5.175  1.00  0.25           C  
ATOM    374  N   ASN H  57     -10.094  -3.303   5.129  1.00  0.28           N  
ATOM    375  CA  ASN H  57     -11.272  -4.066   4.716  1.00  0.28           C  
ATOM    376  C   ASN H  57     -12.402  -3.155   4.187  1.00  0.28           C  
ATOM    377  CB  ASN H  57     -11.712  -4.972   5.884  1.00  0.28           C  
ATOM    378  O   ASN H  57     -12.310  -1.924   4.273  1.00  0.28           O  
ATOM    379  CG  ASN H  57     -12.136  -6.336   5.373  1.00  0.28           C  
ATOM    380  ND2 ASN H  57     -11.817  -7.386   6.086  1.00  0.28           N  
ATOM    381  OD1 ASN H  57     -12.719  -6.453   4.307  1.00  0.28           O  
ATOM    382  N   TRP H  58     -13.483  -3.733   3.644  1.00  0.57           N  
ATOM    383  CA  TRP H  58     -14.533  -2.959   2.957  1.00  0.57           C  
ATOM    384  C   TRP H  58     -15.174  -1.868   3.841  1.00  0.57           C  
ATOM    385  CB  TRP H  58     -15.538  -3.882   2.244  1.00  0.57           C  
ATOM    386  O   TRP H  58     -15.277  -0.718   3.408  1.00  0.57           O  
ATOM    387  CG  TRP H  58     -16.788  -4.291   2.966  1.00  0.57           C  
ATOM    388  CD1 TRP H  58     -18.040  -3.954   2.580  1.00  0.57           C  
ATOM    389  CD2 TRP H  58     -16.955  -5.150   4.139  1.00  0.57           C  
ATOM    390  CE2 TRP H  58     -18.353  -5.297   4.395  1.00  0.57           C  
ATOM    391  CE3 TRP H  58     -16.075  -5.809   5.025  1.00  0.57           C  
ATOM    392  NE1 TRP H  58     -18.964  -4.545   3.418  1.00  0.57           N  
ATOM    393  CH2 TRP H  58     -17.945  -6.690   6.329  1.00  0.57           C  
ATOM    394  CZ2 TRP H  58     -18.851  -6.058   5.462  1.00  0.57           C  
ATOM    395  CZ3 TRP H  58     -16.562  -6.558   6.113  1.00  0.57           C  
ATOM    396  N   GLN H  59     -15.439  -2.180   5.117  1.00  0.61           N  
ATOM    397  CA  GLN H  59     -15.923  -1.273   6.178  1.00  0.61           C  
ATOM    398  C   GLN H  59     -14.917  -0.198   6.659  1.00  0.61           C  
ATOM    399  CB  GLN H  59     -16.365  -2.124   7.385  1.00  0.61           C  
ATOM    400  O   GLN H  59     -15.216   0.545   7.589  1.00  0.61           O  
ATOM    401  CG  GLN H  59     -17.650  -2.930   7.148  1.00  0.61           C  
ATOM    402  CD  GLN H  59     -17.954  -3.895   8.295  1.00  0.61           C  
ATOM    403  NE2 GLN H  59     -19.204  -4.224   8.536  1.00  0.61           N  
ATOM    404  OE1 GLN H  59     -17.082  -4.368   9.002  1.00  0.61           O  
ATOM    405  N   LYS H  63     -13.732  -0.085   6.045  1.00  0.66           N  
ATOM    406  CA  LYS H  63     -12.614   0.804   6.441  1.00  0.66           C  
ATOM    407  C   LYS H  63     -11.823   0.402   7.695  1.00  0.66           C  
ATOM    408  CB  LYS H  63     -12.998   2.302   6.431  1.00  0.66           C  
ATOM    409  O   LYS H  63     -10.927   1.135   8.101  1.00  0.66           O  
ATOM    410  CG  LYS H  63     -13.801   2.728   5.191  1.00  0.66           C  
ATOM    411  CD  LYS H  63     -13.650   4.227   4.903  1.00  0.66           C  
ATOM    412  CE  LYS H  63     -14.460   4.562   3.648  1.00  0.66           C  
ATOM    413  NZ  LYS H  63     -14.081   5.865   3.054  1.00  0.66           N  
ATOM    414  N   THR H  64     -12.055  -0.791   8.238  1.00  0.55           N  
ATOM    415  CA  THR H  64     -11.241  -1.402   9.306  1.00  0.55           C  
ATOM    416  C   THR H  64      -9.791  -1.612   8.845  1.00  0.55           C  
ATOM    417  CB  THR H  64     -11.833  -2.771   9.682  1.00  0.55           C  
ATOM    418  O   THR H  64      -9.582  -2.260   7.819  1.00  0.55           O  
ATOM    419  CG2 THR H  64     -11.349  -3.274  11.040  1.00  0.55           C  
ATOM    420  OG1 THR H  64     -13.240  -2.717   9.705  1.00  0.55           O  
ATOM    421  N   ALA H  65      -8.802  -1.085   9.578  1.00  0.48           N  
ATOM    422  CA  ALA H  65      -7.379  -1.107   9.204  1.00  0.48           C  
ATOM    423  C   ALA H  65      -6.548  -2.185   9.941  1.00  0.48           C  
ATOM    424  CB  ALA H  65      -6.806   0.301   9.426  1.00  0.48           C  
ATOM    425  O   ALA H  65      -6.957  -2.718  10.971  1.00  0.48           O  
ATOM    426  N   THR H  66      -5.359  -2.505   9.422  1.00  0.44           N  
ATOM    427  CA  THR H  66      -4.363  -3.434   9.999  1.00  0.44           C  
ATOM    428  C   THR H  66      -2.962  -3.092   9.481  1.00  0.44           C  
ATOM    429  CB  THR H  66      -4.758  -4.887   9.674  1.00  0.44           C  
ATOM    430  O   THR H  66      -2.824  -2.602   8.362  1.00  0.44           O  
ATOM    431  CG2 THR H  66      -3.657  -5.939   9.823  1.00  0.44           C  
ATOM    432  OG1 THR H  66      -5.762  -5.262  10.582  1.00  0.44           O  
ATOM    433  N   TYR H  67      -1.912  -3.346  10.270  1.00  0.31           N  
ATOM    434  CA  TYR H  67      -0.524  -2.961   9.963  1.00  0.31           C  
ATOM    435  C   TYR H  67       0.466  -4.117  10.166  1.00  0.31           C  
ATOM    436  CB  TYR H  67      -0.138  -1.729  10.803  1.00  0.31           C  
ATOM    437  O   TYR H  67       0.153  -5.128  10.806  1.00  0.31           O  
ATOM    438  CG  TYR H  67      -1.004  -0.525  10.505  1.00  0.31           C  
ATOM    439  CD1 TYR H  67      -0.721   0.256   9.370  1.00  0.31           C  
ATOM    440  CD2 TYR H  67      -2.133  -0.237  11.298  1.00  0.31           C  
ATOM    441  CE1 TYR H  67      -1.586   1.302   9.005  1.00  0.31           C  
ATOM    442  CE2 TYR H  67      -2.996   0.817  10.940  1.00  0.31           C  
ATOM    443  OH  TYR H  67      -3.579   2.572   9.408  1.00  0.31           O  
ATOM    444  CZ  TYR H  67      -2.728   1.581   9.784  1.00  0.31           C  
ATOM    445  N   ALA H  68       1.663  -3.986   9.598  1.00  0.30           N  
ATOM    446  CA  ALA H  68       2.855  -4.679  10.075  1.00  0.30           C  
ATOM    447  C   ALA H  68       3.582  -3.864  11.147  1.00  0.30           C  
ATOM    448  CB  ALA H  68       3.782  -4.995   8.907  1.00  0.30           C  
ATOM    449  O   ALA H  68       3.604  -2.634  11.132  1.00  0.30           O  
ATOM    450  N   ASP H  69       4.194  -4.573  12.082  1.00  0.33           N  
ATOM    451  CA  ASP H  69       4.803  -4.019  13.288  1.00  0.33           C  
ATOM    452  C   ASP H  69       6.052  -3.157  13.026  1.00  0.33           C  
ATOM    453  CB  ASP H  69       5.013  -5.180  14.272  1.00  0.33           C  
ATOM    454  O   ASP H  69       6.402  -2.320  13.851  1.00  0.33           O  
ATOM    455  CG  ASP H  69       3.669  -5.883  14.536  1.00  0.33           C  
ATOM    456  OD1 ASP H  69       3.053  -5.562  15.581  1.00  0.33           O  
ATOM    457  OD2 ASP H  69       3.191  -6.617  13.636  1.00  0.33           O  
ATOM    458  N   SER H  70       6.650  -3.274  11.838  1.00  0.29           N  
ATOM    459  CA  SER H  70       7.713  -2.409  11.299  1.00  0.29           C  
ATOM    460  C   SER H  70       7.249  -0.984  10.934  1.00  0.29           C  
ATOM    461  CB  SER H  70       8.244  -3.091  10.028  1.00  0.29           C  
ATOM    462  O   SER H  70       8.063  -0.057  10.834  1.00  0.29           O  
ATOM    463  OG  SER H  70       7.164  -3.328   9.135  1.00  0.29           O  
ATOM    464  N   VAL H  71       5.945  -0.794  10.710  1.00  0.30           N  
ATOM    465  CA  VAL H  71       5.340   0.470  10.234  1.00  0.30           C  
ATOM    466  C   VAL H  71       4.175   0.957  11.105  1.00  0.30           C  
ATOM    467  CB  VAL H  71       4.907   0.344   8.764  1.00  0.30           C  
ATOM    468  O   VAL H  71       3.734   2.101  10.981  1.00  0.30           O  
ATOM    469  CG1 VAL H  71       6.102   0.061   7.844  1.00  0.30           C  
ATOM    470  CG2 VAL H  71       3.828  -0.724   8.549  1.00  0.30           C  
ATOM    471  N   LYS H  72       3.701   0.106  12.017  1.00  0.31           N  
ATOM    472  CA  LYS H  72       2.715   0.359  13.077  1.00  0.31           C  
ATOM    473  C   LYS H  72       3.018   1.672  13.814  1.00  0.31           C  
ATOM    474  CB  LYS H  72       2.815  -0.885  13.974  1.00  0.31           C  
ATOM    475  O   LYS H  72       4.077   1.831  14.410  1.00  0.31           O  
ATOM    476  CG  LYS H  72       1.963  -1.016  15.244  1.00  0.31           C  
ATOM    477  CD  LYS H  72       2.352  -2.376  15.859  1.00  0.31           C  
ATOM    478  CE  LYS H  72       1.586  -2.791  17.117  1.00  0.31           C  
ATOM    479  NZ  LYS H  72       2.097  -4.100  17.601  1.00  0.31           N  
ATOM    480  N   GLY H  74       2.090   2.628  13.736  1.00  0.21           N  
ATOM    481  CA  GLY H  74       2.210   3.966  14.337  1.00  0.21           C  
ATOM    482  C   GLY H  74       2.919   5.020  13.474  1.00  0.21           C  
ATOM    483  O   GLY H  74       2.724   6.206  13.714  1.00  0.21           O  
ATOM    484  N   ARG H  75       3.691   4.622  12.452  1.00  0.21           N  
ATOM    485  CA  ARG H  75       4.338   5.544  11.494  1.00  0.21           C  
ATOM    486  C   ARG H  75       3.520   5.724  10.218  1.00  0.21           C  
ATOM    487  CB  ARG H  75       5.752   5.045  11.148  1.00  0.21           C  
ATOM    488  O   ARG H  75       3.420   6.828   9.684  1.00  0.21           O  
ATOM    489  CG  ARG H  75       6.648   4.889  12.387  1.00  0.21           C  
ATOM    490  CD  ARG H  75       8.125   4.695  12.018  1.00  0.21           C  
ATOM    491  NE  ARG H  75       8.353   3.489  11.193  1.00  0.21           N  
ATOM    492  NH1 ARG H  75       9.214   4.516   9.318  1.00  0.21           N  
ATOM    493  NH2 ARG H  75       8.995   2.305   9.369  1.00  0.21           N  
ATOM    494  CZ  ARG H  75       8.848   3.450   9.967  1.00  0.21           C  
ATOM    495  N   PHE H  76       2.960   4.629   9.704  1.00  0.19           N  
ATOM    496  CA  PHE H  76       2.157   4.626   8.482  1.00  0.19           C  
ATOM    497  C   PHE H  76       0.660   4.564   8.811  1.00  0.19           C  
ATOM    498  CB  PHE H  76       2.593   3.487   7.545  1.00  0.19           C  
ATOM    499  O   PHE H  76       0.253   4.133   9.890  1.00  0.19           O  
ATOM    500  CG  PHE H  76       4.006   3.522   6.957  1.00  0.19           C  
ATOM    501  CD1 PHE H  76       4.986   4.476   7.316  1.00  0.19           C  
ATOM    502  CD2 PHE H  76       4.343   2.538   6.009  1.00  0.19           C  
ATOM    503  CE1 PHE H  76       6.280   4.416   6.772  1.00  0.19           C  
ATOM    504  CE2 PHE H  76       5.632   2.487   5.450  1.00  0.19           C  
ATOM    505  CZ  PHE H  76       6.605   3.421   5.838  1.00  0.19           C  
ATOM    506  N   THR H  77      -0.180   5.003   7.876  1.00  0.19           N  
ATOM    507  CA  THR H  77      -1.642   4.943   7.987  1.00  0.19           C  
ATOM    508  C   THR H  77      -2.277   4.683   6.627  1.00  0.19           C  
ATOM    509  CB  THR H  77      -2.197   6.202   8.666  1.00  0.19           C  
ATOM    510  O   THR H  77      -2.141   5.478   5.694  1.00  0.19           O  
ATOM    511  CG2 THR H  77      -3.712   6.378   8.537  1.00  0.19           C  
ATOM    512  OG1 THR H  77      -1.939   6.098  10.045  1.00  0.19           O  
ATOM    513  N   ILE H  78      -2.979   3.556   6.513  1.00  0.20           N  
ATOM    514  CA  ILE H  78      -3.752   3.205   5.321  1.00  0.20           C  
ATOM    515  C   ILE H  78      -5.124   3.879   5.372  1.00  0.20           C  
ATOM    516  CB  ILE H  78      -3.830   1.675   5.156  1.00  0.20           C  
ATOM    517  O   ILE H  78      -5.728   4.034   6.432  1.00  0.20           O  
ATOM    518  CG1 ILE H  78      -4.298   1.286   3.738  1.00  0.20           C  
ATOM    519  CG2 ILE H  78      -4.710   1.025   6.243  1.00  0.20           C  
ATOM    520  CD1 ILE H  78      -4.086  -0.203   3.433  1.00  0.20           C  
ATOM    521  N   SER H  79      -5.635   4.297   4.219  1.00  0.30           N  
ATOM    522  CA  SER H  79      -6.967   4.900   4.107  1.00  0.30           C  
ATOM    523  C   SER H  79      -7.531   4.698   2.701  1.00  0.30           C  
ATOM    524  CB  SER H  79      -6.912   6.382   4.513  1.00  0.30           C  
ATOM    525  O   SER H  79      -6.787   4.478   1.749  1.00  0.30           O  
ATOM    526  OG  SER H  79      -5.965   7.103   3.744  1.00  0.30           O  
ATOM    527  N   ARG H  80      -8.859   4.748   2.558  1.00  0.27           N  
ATOM    528  CA  ARG H  80      -9.566   4.475   1.292  1.00  0.27           C  
ATOM    529  C   ARG H  80     -10.647   5.518   1.022  1.00  0.27           C  
ATOM    530  CB  ARG H  80     -10.097   3.022   1.275  1.00  0.27           C  
ATOM    531  O   ARG H  80     -11.525   5.735   1.867  1.00  0.27           O  
ATOM    532  CG  ARG H  80     -11.170   2.727   2.346  1.00  0.27           C  
ATOM    533  CD  ARG H  80     -11.321   1.235   2.675  1.00  0.27           C  
ATOM    534  NE  ARG H  80     -12.378   0.551   1.911  1.00  0.27           N  
ATOM    535  NH1 ARG H  80     -11.046  -0.883   0.681  1.00  0.27           N  
ATOM    536  NH2 ARG H  80     -13.226  -0.933   0.427  1.00  0.27           N  
ATOM    537  CZ  ARG H  80     -12.207  -0.406   1.021  1.00  0.27           C  
ATOM    538  N   ASP H  81     -10.591   6.141  -0.149  1.00  0.28           N  
ATOM    539  CA  ASP H  81     -11.609   7.061  -0.658  1.00  0.28           C  
ATOM    540  C   ASP H  81     -12.458   6.358  -1.727  1.00  0.28           C  
ATOM    541  CB  ASP H  81     -10.945   8.353  -1.158  1.00  0.28           C  
ATOM    542  O   ASP H  81     -11.965   5.947  -2.779  1.00  0.28           O  
ATOM    543  CG  ASP H  81     -11.940   9.440  -1.582  1.00  0.28           C  
ATOM    544  OD1 ASP H  81     -13.086   9.111  -1.957  1.00  0.28           O  
ATOM    545  OD2 ASP H  81     -11.555  10.629  -1.534  1.00  0.28           O  
ATOM    546  N   ASN H  82     -13.746   6.203  -1.420  1.00  0.32           N  
ATOM    547  CA  ASN H  82     -14.744   5.584  -2.285  1.00  0.32           C  
ATOM    548  C   ASN H  82     -14.984   6.405  -3.563  1.00  0.32           C  
ATOM    549  CB  ASN H  82     -16.089   5.483  -1.528  1.00  0.32           C  
ATOM    550  O   ASN H  82     -15.131   5.830  -4.635  1.00  0.32           O  
ATOM    551  CG  ASN H  82     -16.091   4.800  -0.170  1.00  0.32           C  
ATOM    552  ND2 ASN H  82     -17.078   3.978   0.098  1.00  0.32           N  
ATOM    553  OD1 ASN H  82     -15.256   5.033   0.695  1.00  0.32           O  
ATOM    554  N   ALA H  83     -15.062   7.733  -3.439  1.00  0.43           N  
ATOM    555  CA  ALA H  83     -15.473   8.640  -4.508  1.00  0.43           C  
ATOM    556  C   ALA H  83     -14.333   8.901  -5.499  1.00  0.43           C  
ATOM    557  CB  ALA H  83     -15.963   9.943  -3.864  1.00  0.43           C  
ATOM    558  O   ALA H  83     -14.554   8.934  -6.705  1.00  0.43           O  
ATOM    559  N   LYS H  84     -13.098   9.028  -4.997  1.00  0.52           N  
ATOM    560  CA  LYS H  84     -11.887   9.141  -5.835  1.00  0.52           C  
ATOM    561  C   LYS H  84     -11.345   7.786  -6.306  1.00  0.52           C  
ATOM    562  CB  LYS H  84     -10.801   9.956  -5.110  1.00  0.52           C  
ATOM    563  O   LYS H  84     -10.251   7.737  -6.862  1.00  0.52           O  
ATOM    564  CG  LYS H  84     -11.287  11.366  -4.749  1.00  0.52           C  
ATOM    565  CD  LYS H  84     -10.154  12.212  -4.149  1.00  0.52           C  
ATOM    566  CE  LYS H  84     -10.734  13.481  -3.515  1.00  0.52           C  
ATOM    567  NZ  LYS H  84     -11.325  13.182  -2.188  1.00  0.52           N  
ATOM    568  N   ASN H  85     -12.051   6.690  -6.012  1.00  0.41           N  
ATOM    569  CA  ASN H  85     -11.661   5.310  -6.314  1.00  0.41           C  
ATOM    570  C   ASN H  85     -10.185   4.995  -5.984  1.00  0.41           C  
ATOM    571  CB  ASN H  85     -12.076   4.958  -7.759  1.00  0.41           C  
ATOM    572  O   ASN H  85      -9.479   4.346  -6.758  1.00  0.41           O  
ATOM    573  CG  ASN H  85     -12.529   3.517  -7.841  1.00  0.41           C  
ATOM    574  ND2 ASN H  85     -12.054   2.724  -8.770  1.00  0.41           N  
ATOM    575  OD1 ASN H  85     -13.314   3.074  -7.023  1.00  0.41           O  
ATOM    576  N   SER H  86      -9.717   5.505  -4.840  1.00  0.21           N  
ATOM    577  CA  SER H  86      -8.293   5.590  -4.503  1.00  0.21           C  
ATOM    578  C   SER H  86      -7.997   5.013  -3.124  1.00  0.21           C  
ATOM    579  CB  SER H  86      -7.800   7.039  -4.559  1.00  0.21           C  
ATOM    580  O   SER H  86      -8.614   5.377  -2.116  1.00  0.21           O  
ATOM    581  OG  SER H  86      -7.732   7.528  -5.882  1.00  0.21           O  
ATOM    582  N   LEU H  87      -7.004   4.132  -3.077  1.00  0.11           N  
ATOM    583  CA  LEU H  87      -6.368   3.659  -1.855  1.00  0.11           C  
ATOM    584  C   LEU H  87      -5.127   4.513  -1.571  1.00  0.11           C  
ATOM    585  CB  LEU H  87      -6.023   2.177  -2.058  1.00  0.11           C  
ATOM    586  O   LEU H  87      -4.316   4.734  -2.463  1.00  0.11           O  
ATOM    587  CG  LEU H  87      -5.281   1.529  -0.879  1.00  0.11           C  
ATOM    588  CD1 LEU H  87      -6.264   1.214   0.244  1.00  0.11           C  
ATOM    589  CD2 LEU H  87      -4.556   0.270  -1.346  1.00  0.11           C  
ATOM    590  N   TYR H  88      -4.935   4.942  -0.327  1.00  0.17           N  
ATOM    591  CA  TYR H  88      -3.782   5.740   0.080  1.00  0.17           C  
ATOM    592  C   TYR H  88      -2.976   5.060   1.180  1.00  0.17           C  
ATOM    593  CB  TYR H  88      -4.231   7.119   0.560  1.00  0.17           C  
ATOM    594  O   TYR H  88      -3.552   4.478   2.105  1.00  0.17           O  
ATOM    595  CG  TYR H  88      -5.018   7.926  -0.448  1.00  0.17           C  
ATOM    596  CD1 TYR H  88      -4.338   8.605  -1.473  1.00  0.17           C  
ATOM    597  CD2 TYR H  88      -6.422   8.005  -0.359  1.00  0.17           C  
ATOM    598  CE1 TYR H  88      -5.055   9.350  -2.428  1.00  0.17           C  
ATOM    599  CE2 TYR H  88      -7.138   8.763  -1.305  1.00  0.17           C  
ATOM    600  OH  TYR H  88      -7.169  10.108  -3.286  1.00  0.17           O  
ATOM    601  CZ  TYR H  88      -6.461   9.424  -2.350  1.00  0.17           C  
ATOM    602  N   LEU H  89      -1.656   5.227   1.128  1.00  0.13           N  
ATOM    603  CA  LEU H  89      -0.761   4.978   2.253  1.00  0.13           C  
ATOM    604  C   LEU H  89      -0.079   6.287   2.635  1.00  0.13           C  
ATOM    605  CB  LEU H  89       0.249   3.872   1.904  1.00  0.13           C  
ATOM    606  O   LEU H  89       0.808   6.770   1.931  1.00  0.13           O  
ATOM    607  CG  LEU H  89       1.097   3.397   3.096  1.00  0.13           C  
ATOM    608  CD1 LEU H  89       0.264   2.635   4.134  1.00  0.13           C  
ATOM    609  CD2 LEU H  89       2.196   2.461   2.598  1.00  0.13           C  
ATOM    610  N   GLN H  90      -0.509   6.865   3.752  1.00  0.13           N  
ATOM    611  CA  GLN H  90       0.239   7.924   4.409  1.00  0.13           C  
ATOM    612  C   GLN H  90       1.461   7.290   5.079  1.00  0.13           C  
ATOM    613  CB  GLN H  90      -0.680   8.617   5.428  1.00  0.13           C  
ATOM    614  O   GLN H  90       1.304   6.349   5.859  1.00  0.13           O  
ATOM    615  CG  GLN H  90      -0.053   9.887   6.013  1.00  0.13           C  
ATOM    616  CD  GLN H  90       0.139  10.979   4.964  1.00  0.13           C  
ATOM    617  NE2 GLN H  90       1.211  11.730   5.044  1.00  0.13           N  
ATOM    618  OE1 GLN H  90      -0.681  11.159   4.067  1.00  0.13           O  
ATOM    619  N   MET H  91       2.659   7.784   4.784  1.00  0.14           N  
ATOM    620  CA  MET H  91       3.907   7.302   5.371  1.00  0.14           C  
ATOM    621  C   MET H  91       4.622   8.478   6.019  1.00  0.14           C  
ATOM    622  CB  MET H  91       4.793   6.659   4.298  1.00  0.14           C  
ATOM    623  O   MET H  91       5.180   9.306   5.306  1.00  0.14           O  
ATOM    624  CG  MET H  91       4.125   5.491   3.573  1.00  0.14           C  
ATOM    625  SD  MET H  91       5.238   4.529   2.514  1.00  0.14           S  
ATOM    626  CE  MET H  91       5.914   5.832   1.455  1.00  0.14           C  
ATOM    627  N   ASN H  92       4.578   8.568   7.346  1.00  0.17           N  
ATOM    628  CA  ASN H  92       5.255   9.619   8.101  1.00  0.17           C  
ATOM    629  C   ASN H  92       6.504   9.062   8.795  1.00  0.17           C  
ATOM    630  CB  ASN H  92       4.281  10.248   9.113  1.00  0.17           C  
ATOM    631  O   ASN H  92       6.598   7.856   9.035  1.00  0.17           O  
ATOM    632  CG  ASN H  92       2.996  10.816   8.524  1.00  0.17           C  
ATOM    633  ND2 ASN H  92       2.015  11.049   9.364  1.00  0.17           N  
ATOM    634  OD1 ASN H  92       2.824  11.056   7.337  1.00  0.17           O  
ATOM    635  N   SER H  93       7.447   9.941   9.149  1.00  0.17           N  
ATOM    636  CA  SER H  93       8.678   9.572   9.867  1.00  0.17           C  
ATOM    637  C   SER H  93       9.428   8.433   9.165  1.00  0.17           C  
ATOM    638  CB  SER H  93       8.388   9.260  11.342  1.00  0.17           C  
ATOM    639  O   SER H  93       9.763   7.406   9.769  1.00  0.17           O  
ATOM    640  OG  SER H  93       7.698  10.334  11.957  1.00  0.17           O  
ATOM    641  N   LEU H  94       9.620   8.602   7.855  1.00  0.22           N  
ATOM    642  CA  LEU H  94      10.286   7.630   6.994  1.00  0.22           C  
ATOM    643  C   LEU H  94      11.759   7.463   7.382  1.00  0.22           C  
ATOM    644  CB  LEU H  94      10.117   8.062   5.525  1.00  0.22           C  
ATOM    645  O   LEU H  94      12.449   8.435   7.696  1.00  0.22           O  
ATOM    646  CG  LEU H  94       8.733   7.675   4.966  1.00  0.22           C  
ATOM    647  CD1 LEU H  94       8.383   8.487   3.724  1.00  0.22           C  
ATOM    648  CD2 LEU H  94       8.713   6.197   4.566  1.00  0.22           C  
ATOM    649  N   ARG H  95      12.240   6.222   7.348  1.00  0.29           N  
ATOM    650  CA  ARG H  95      13.642   5.858   7.573  1.00  0.29           C  
ATOM    651  C   ARG H  95      14.271   5.265   6.316  1.00  0.29           C  
ATOM    652  CB  ARG H  95      13.760   4.812   8.679  1.00  0.29           C  
ATOM    653  O   ARG H  95      13.558   4.820   5.421  1.00  0.29           O  
ATOM    654  CG  ARG H  95      13.193   5.122  10.067  1.00  0.29           C  
ATOM    655  CD  ARG H  95      13.684   3.952  10.930  1.00  0.29           C  
ATOM    656  NE  ARG H  95      13.384   4.064  12.365  1.00  0.29           N  
ATOM    657  NH1 ARG H  95      14.603   2.195  12.948  1.00  0.29           N  
ATOM    658  NH2 ARG H  95      13.610   3.396  14.532  1.00  0.29           N  
ATOM    659  CZ  ARG H  95      13.865   3.221  13.265  1.00  0.29           C  
ATOM    660  N   ALA H  96      15.599   5.167   6.296  1.00  0.47           N  
ATOM    661  CA  ALA H  96      16.336   4.491   5.229  1.00  0.47           C  
ATOM    662  C   ALA H  96      15.828   3.053   4.985  1.00  0.47           C  
ATOM    663  CB  ALA H  96      17.824   4.518   5.590  1.00  0.47           C  
ATOM    664  O   ALA H  96      15.682   2.642   3.832  1.00  0.47           O  
ATOM    665  N   GLU H  97      15.467   2.322   6.049  1.00  0.39           N  
ATOM    666  CA  GLU H  97      14.912   0.959   5.984  1.00  0.39           C  
ATOM    667  C   GLU H  97      13.586   0.849   5.214  1.00  0.39           C  
ATOM    668  CB  GLU H  97      14.671   0.382   7.395  1.00  0.39           C  
ATOM    669  O   GLU H  97      13.236  -0.241   4.763  1.00  0.39           O  
ATOM    670  CG  GLU H  97      15.871   0.399   8.355  1.00  0.39           C  
ATOM    671  CD  GLU H  97      15.839   1.642   9.249  1.00  0.39           C  
ATOM    672  OE1 GLU H  97      15.401   1.532  10.419  1.00  0.39           O  
ATOM    673  OE2 GLU H  97      16.174   2.732   8.736  1.00  0.39           O  
ATOM    674  N   ASP H  98      12.849   1.953   5.052  1.00  0.20           N  
ATOM    675  CA  ASP H  98      11.606   1.994   4.280  1.00  0.20           C  
ATOM    676  C   ASP H  98      11.831   2.068   2.757  1.00  0.20           C  
ATOM    677  CB  ASP H  98      10.718   3.149   4.771  1.00  0.20           C  
ATOM    678  O   ASP H  98      10.852   2.062   2.008  1.00  0.20           O  
ATOM    679  CG  ASP H  98      10.345   3.066   6.254  1.00  0.20           C  
ATOM    680  OD1 ASP H  98       9.865   2.006   6.727  1.00  0.20           O  
ATOM    681  OD2 ASP H  98      10.426   4.103   6.945  1.00  0.20           O  
ATOM    682  N   THR H  99      13.086   2.124   2.291  1.00  0.24           N  
ATOM    683  CA  THR H  99      13.454   2.123   0.864  1.00  0.24           C  
ATOM    684  C   THR H  99      13.086   0.798   0.190  1.00  0.24           C  
ATOM    685  CB  THR H  99      14.953   2.412   0.686  1.00  0.24           C  
ATOM    686  O   THR H  99      13.670  -0.248   0.486  1.00  0.24           O  
ATOM    687  CG2 THR H  99      15.429   2.349  -0.767  1.00  0.24           C  
ATOM    688  OG1 THR H  99      15.234   3.703   1.175  1.00  0.24           O  
ATOM    689  N   ALA H 100      12.113   0.836  -0.722  1.00  0.21           N  
ATOM    690  CA  ALA H 100      11.545  -0.336  -1.392  1.00  0.21           C  
ATOM    691  C   ALA H 100      10.658   0.062  -2.588  1.00  0.21           C  
ATOM    692  CB  ALA H 100      10.719  -1.125  -0.362  1.00  0.21           C  
ATOM    693  O   ALA H 100      10.245   1.215  -2.716  1.00  0.21           O  
ATOM    694  N   VAL H 101      10.307  -0.906  -3.438  1.00  0.17           N  
ATOM    695  CA  VAL H 101       9.150  -0.798  -4.343  1.00  0.17           C  
ATOM    696  C   VAL H 101       7.883  -1.145  -3.562  1.00  0.17           C  
ATOM    697  CB  VAL H 101       9.311  -1.707  -5.577  1.00  0.17           C  
ATOM    698  O   VAL H 101       7.807  -2.218  -2.968  1.00  0.17           O  
ATOM    699  CG1 VAL H 101       8.069  -1.677  -6.477  1.00  0.17           C  
ATOM    700  CG2 VAL H 101      10.513  -1.258  -6.418  1.00  0.17           C  
ATOM    701  N   TYR H 102       6.900  -0.247  -3.538  1.00  0.12           N  
ATOM    702  CA  TYR H 102       5.618  -0.419  -2.852  1.00  0.12           C  
ATOM    703  C   TYR H 102       4.532  -0.807  -3.851  1.00  0.12           C  
ATOM    704  CB  TYR H 102       5.231   0.868  -2.112  1.00  0.12           C  
ATOM    705  O   TYR H 102       4.262  -0.059  -4.791  1.00  0.12           O  
ATOM    706  CG  TYR H 102       6.020   1.108  -0.840  1.00  0.12           C  
ATOM    707  CD1 TYR H 102       7.380   1.457  -0.913  1.00  0.12           C  
ATOM    708  CD2 TYR H 102       5.400   0.966   0.418  1.00  0.12           C  
ATOM    709  CE1 TYR H 102       8.130   1.628   0.262  1.00  0.12           C  
ATOM    710  CE2 TYR H 102       6.143   1.165   1.598  1.00  0.12           C  
ATOM    711  OH  TYR H 102       8.264   1.620   2.645  1.00  0.12           O  
ATOM    712  CZ  TYR H 102       7.515   1.489   1.519  1.00  0.12           C  
ATOM    713  N   TYR H 103       3.897  -1.954  -3.617  1.00  0.20           N  
ATOM    714  CA  TYR H 103       2.805  -2.478  -4.430  1.00  0.20           C  
ATOM    715  C   TYR H 103       1.455  -2.282  -3.743  1.00  0.20           C  
ATOM    716  CB  TYR H 103       2.990  -3.968  -4.717  1.00  0.20           C  
ATOM    717  O   TYR H 103       1.308  -2.530  -2.543  1.00  0.20           O  
ATOM    718  CG  TYR H 103       4.331  -4.391  -5.278  1.00  0.20           C  
ATOM    719  CD1 TYR H 103       5.277  -4.990  -4.427  1.00  0.20           C  
ATOM    720  CD2 TYR H 103       4.601  -4.264  -6.655  1.00  0.20           C  
ATOM    721  CE1 TYR H 103       6.467  -5.511  -4.962  1.00  0.20           C  
ATOM    722  CE2 TYR H 103       5.802  -4.775  -7.189  1.00  0.20           C  
ATOM    723  OH  TYR H 103       7.815  -6.055  -6.866  1.00  0.20           O  
ATOM    724  CZ  TYR H 103       6.727  -5.424  -6.344  1.00  0.20           C  
ATOM    725  N   CYS H 104       0.455  -1.914  -4.530  1.00  0.26           N  
ATOM    726  CA  CYS H 104      -0.950  -1.988  -4.174  1.00  0.26           C  
ATOM    727  C   CYS H 104      -1.522  -3.357  -4.556  1.00  0.26           C  
ATOM    728  CB  CYS H 104      -1.658  -0.863  -4.918  1.00  0.26           C  
ATOM    729  O   CYS H 104      -1.215  -3.887  -5.627  1.00  0.26           O  
ATOM    730  SG  CYS H 104      -3.439  -0.719  -4.658  1.00  0.26           S  
ATOM    731  N   ALA H 105      -2.381  -3.902  -3.699  1.00  0.28           N  
ATOM    732  CA  ALA H 105      -3.087  -5.152  -3.936  1.00  0.28           C  
ATOM    733  C   ALA H 105      -4.565  -5.030  -3.545  1.00  0.28           C  
ATOM    734  CB  ALA H 105      -2.367  -6.282  -3.193  1.00  0.28           C  
ATOM    735  O   ALA H 105      -4.921  -4.295  -2.617  1.00  0.28           O  
ATOM    736  N   ALA H 106      -5.429  -5.774  -4.231  1.00  0.27           N  
ATOM    737  CA  ALA H 106      -6.862  -5.821  -3.948  1.00  0.27           C  
ATOM    738  C   ALA H 106      -7.364  -7.263  -3.924  1.00  0.27           C  
ATOM    739  CB  ALA H 106      -7.616  -4.957  -4.965  1.00  0.27           C  
ATOM    740  O   ALA H 106      -6.855  -8.106  -4.658  1.00  0.27           O  
ATOM    741  N   VAL H 107      -8.364  -7.532  -3.080  1.00  0.66           N  
ATOM    742  CA  VAL H 107      -9.005  -8.846  -2.991  1.00  0.66           C  
ATOM    743  C   VAL H 107     -10.477  -8.696  -2.601  1.00  0.66           C  
ATOM    744  CB  VAL H 107      -8.196  -9.789  -2.072  1.00  0.66           C  
ATOM    745  O   VAL H 107     -10.849  -7.848  -1.788  1.00  0.66           O  
ATOM    746  CG1 VAL H 107      -8.367  -9.489  -0.579  1.00  0.66           C  
ATOM    747  CG2 VAL H 107      -8.555 -11.248  -2.352  1.00  0.66           C  
ATOM    748  N   PHE H 108     -11.353  -9.482  -3.228  1.00  0.90           N  
ATOM    749  CA  PHE H 108     -12.796  -9.411  -2.960  1.00  0.90           C  
ATOM    750  C   PHE H 108     -13.221 -10.211  -1.715  1.00  0.90           C  
ATOM    751  CB  PHE H 108     -13.545  -9.889  -4.209  1.00  0.90           C  
ATOM    752  O   PHE H 108     -14.223  -9.888  -1.077  1.00  0.90           O  
ATOM    753  CG  PHE H 108     -15.043  -9.624  -4.193  1.00  0.90           C  
ATOM    754  CD1 PHE H 108     -15.540  -8.324  -3.957  1.00  0.90           C  
ATOM    755  CD2 PHE H 108     -15.945 -10.683  -4.406  1.00  0.90           C  
ATOM    756  CE1 PHE H 108     -16.926  -8.093  -3.917  1.00  0.90           C  
ATOM    757  CE2 PHE H 108     -17.332 -10.449  -4.375  1.00  0.90           C  
ATOM    758  CZ  PHE H 108     -17.822  -9.156  -4.123  1.00  0.90           C  
ATOM    759  N   ARG H 109     -12.470 -11.261  -1.347  1.00  1.13           N  
ATOM    760  CA  ARG H 109     -12.744 -12.032  -0.124  1.00  1.13           C  
ATOM    761  C   ARG H 109     -12.413 -11.177   1.095  1.00  1.13           C  
ATOM    762  CB  ARG H 109     -12.066 -13.421  -0.111  1.00  1.13           C  
ATOM    763  O   ARG H 109     -11.277 -10.757   1.276  1.00  1.13           O  
ATOM    764  CG  ARG H 109     -10.630 -13.490  -0.644  1.00  1.13           C  
ATOM    765  CD  ARG H 109     -10.035 -14.886  -0.421  1.00  1.13           C  
ATOM    766  NE  ARG H 109      -8.831 -15.109  -1.243  1.00  1.13           N  
ATOM    767  NH1 ARG H 109      -7.574 -16.364   0.242  1.00  1.13           N  
ATOM    768  NH2 ARG H 109      -6.864 -16.089  -1.809  1.00  1.13           N  
ATOM    769  CZ  ARG H 109      -7.781 -15.847  -0.932  1.00  1.13           C  
ATOM    770  N   VAL H 110     -13.419 -10.949   1.938  1.00  1.48           N  
ATOM    771  CA  VAL H 110     -13.316 -10.166   3.184  1.00  1.48           C  
ATOM    772  C   VAL H 110     -12.214 -10.692   4.119  1.00  1.48           C  
ATOM    773  CB  VAL H 110     -14.702 -10.141   3.860  1.00  1.48           C  
ATOM    774  O   VAL H 110     -11.651  -9.933   4.908  1.00  1.48           O  
ATOM    775  CG1 VAL H 110     -14.704  -9.500   5.249  1.00  1.48           C  
ATOM    776  CG2 VAL H 110     -15.682  -9.351   2.979  1.00  1.48           C  
ATOM    777  N   VAL H 111     -11.850 -11.971   3.992  1.00  1.37           N  
ATOM    778  CA  VAL H 111     -10.615 -12.540   4.551  1.00  1.37           C  
ATOM    779  C   VAL H 111      -9.409 -12.047   3.744  1.00  1.37           C  
ATOM    780  CB  VAL H 111     -10.681 -14.081   4.605  1.00  1.37           C  
ATOM    781  O   VAL H 111      -8.963 -12.708   2.807  1.00  1.37           O  
ATOM    782  CG1 VAL H 111      -9.427 -14.688   5.251  1.00  1.37           C  
ATOM    783  CG2 VAL H 111     -11.896 -14.552   5.418  1.00  1.37           C  
ATOM    784  N   ALA H 111A     -8.920 -10.864   4.112  1.00  1.64           N  
ATOM    785  CA  ALA H 111A     -7.766 -10.179   3.535  1.00  1.64           C  
ATOM    786  C   ALA H 111A     -6.438 -10.636   4.187  1.00  1.64           C  
ATOM    787  CB  ALA H 111A     -7.988  -8.679   3.747  1.00  1.64           C  
ATOM    788  O   ALA H 111A     -6.220 -10.322   5.363  1.00  1.64           O  
ATOM    789  N   PRO H 111B     -5.542 -11.358   3.488  1.00  1.30           N  
ATOM    790  CA  PRO H 111B     -4.392 -11.989   4.146  1.00  1.30           C  
ATOM    791  C   PRO H 111B     -3.148 -11.103   4.287  1.00  1.30           C  
ATOM    792  CB  PRO H 111B     -4.116 -13.267   3.346  1.00  1.30           C  
ATOM    793  O   PRO H 111B     -3.009 -10.077   3.620  1.00  1.30           O  
ATOM    794  CG  PRO H 111B     -5.458 -13.528   2.670  1.00  1.30           C  
ATOM    795  CD  PRO H 111B     -5.820 -12.108   2.272  1.00  1.30           C  
ATOM    796  N   LYS H 112B     -2.214 -11.533   5.150  1.00  0.96           N  
ATOM    797  CA  LYS H 112B     -0.819 -11.049   5.121  1.00  0.96           C  
ATOM    798  C   LYS H 112B      0.030 -11.756   4.051  1.00  0.96           C  
ATOM    799  CB  LYS H 112B     -0.161 -11.098   6.518  1.00  0.96           C  
ATOM    800  O   LYS H 112B      1.126 -11.299   3.746  1.00  0.96           O  
ATOM    801  CG  LYS H 112B     -0.720 -10.022   7.474  1.00  0.96           C  
ATOM    802  CD  LYS H 112B      0.245  -9.679   8.629  1.00  0.96           C  
ATOM    803  CE  LYS H 112B     -0.283  -8.477   9.435  1.00  0.96           C  
ATOM    804  NZ  LYS H 112B      0.698  -7.956  10.428  1.00  0.96           N  
ATOM    805  N   THR H 112A     -0.474 -12.842   3.472  1.00  1.12           N  
ATOM    806  CA  THR H 112A      0.128 -13.596   2.367  1.00  1.12           C  
ATOM    807  C   THR H 112A     -0.187 -12.962   1.012  1.00  1.12           C  
ATOM    808  CB  THR H 112A     -0.339 -15.065   2.410  1.00  1.12           C  
ATOM    809  O   THR H 112A     -1.316 -12.569   0.743  1.00  1.12           O  
ATOM    810  CG2 THR H 112A      0.609 -15.895   3.274  1.00  1.12           C  
ATOM    811  OG1 THR H 112A     -1.612 -15.182   3.002  1.00  1.12           O  
ATOM    812  N   GLN H 112       0.829 -12.852   0.151  1.00  0.64           N  
ATOM    813  CA  GLN H 112       0.719 -12.216  -1.170  1.00  0.64           C  
ATOM    814  C   GLN H 112      -0.128 -13.040  -2.135  1.00  0.64           C  
ATOM    815  CB  GLN H 112       2.101 -12.113  -1.822  1.00  0.64           C  
ATOM    816  O   GLN H 112      -0.981 -12.514  -2.841  1.00  0.64           O  
ATOM    817  CG  GLN H 112       3.208 -11.438  -1.013  1.00  0.64           C  
ATOM    818  CD  GLN H 112       4.537 -11.737  -1.690  1.00  0.64           C  
ATOM    819  NE2 GLN H 112       5.557 -12.052  -0.936  1.00  0.64           N  
ATOM    820  OE1 GLN H 112       4.661 -11.663  -2.901  1.00  0.64           O  
ATOM    821  N   TYR H 113       0.136 -14.344  -2.143  1.00  0.99           N  
ATOM    822  CA  TYR H 113      -0.348 -15.312  -3.124  1.00  0.99           C  
ATOM    823  C   TYR H 113      -1.874 -15.511  -3.084  1.00  0.99           C  
ATOM    824  CB  TYR H 113       0.464 -16.600  -2.901  1.00  0.99           C  
ATOM    825  O   TYR H 113      -2.439 -16.220  -3.910  1.00  0.99           O  
ATOM    826  CG  TYR H 113       1.968 -16.333  -2.889  1.00  0.99           C  
ATOM    827  CD1 TYR H 113       2.696 -16.292  -1.678  1.00  0.99           C  
ATOM    828  CD2 TYR H 113       2.617 -16.014  -4.098  1.00  0.99           C  
ATOM    829  CE1 TYR H 113       4.061 -15.923  -1.678  1.00  0.99           C  
ATOM    830  CE2 TYR H 113       3.979 -15.658  -4.099  1.00  0.99           C  
ATOM    831  OH  TYR H 113       6.028 -15.275  -2.942  1.00  0.99           O  
ATOM    832  CZ  TYR H 113       4.708 -15.604  -2.893  1.00  0.99           C  
ATOM    833  N   ASP H 114      -2.544 -14.854  -2.135  1.00  0.92           N  
ATOM    834  CA  ASP H 114      -3.992 -14.755  -2.021  1.00  0.92           C  
ATOM    835  C   ASP H 114      -4.645 -13.608  -2.812  1.00  0.92           C  
ATOM    836  CB  ASP H 114      -4.314 -14.576  -0.538  1.00  0.92           C  
ATOM    837  O   ASP H 114      -5.861 -13.660  -3.033  1.00  0.92           O  
ATOM    838  CG  ASP H 114      -4.092 -15.864   0.246  1.00  0.92           C  
ATOM    839  OD1 ASP H 114      -4.897 -16.798   0.009  1.00  0.92           O  
ATOM    840  OD2 ASP H 114      -3.211 -15.868   1.130  1.00  0.92           O  
ATOM    841  N   TYR H 115      -3.876 -12.580  -3.189  1.00  0.38           N  
ATOM    842  CA  TYR H 115      -4.357 -11.382  -3.884  1.00  0.38           C  
ATOM    843  C   TYR H 115      -4.288 -11.565  -5.403  1.00  0.38           C  
ATOM    844  CB  TYR H 115      -3.552 -10.146  -3.450  1.00  0.38           C  
ATOM    845  O   TYR H 115      -3.213 -11.766  -5.967  1.00  0.38           O  
ATOM    846  CG  TYR H 115      -3.785  -9.706  -2.013  1.00  0.38           C  
ATOM    847  CD1 TYR H 115      -3.143 -10.376  -0.957  1.00  0.38           C  
ATOM    848  CD2 TYR H 115      -4.645  -8.627  -1.731  1.00  0.38           C  
ATOM    849  CE1 TYR H 115      -3.373  -9.987   0.374  1.00  0.38           C  
ATOM    850  CE2 TYR H 115      -4.876  -8.228  -0.399  1.00  0.38           C  
ATOM    851  OH  TYR H 115      -4.470  -8.546   1.947  1.00  0.38           O  
ATOM    852  CZ  TYR H 115      -4.243  -8.914   0.659  1.00  0.38           C  
ATOM    853  N   ASP H 116      -5.442 -11.453  -6.061  1.00  0.48           N  
ATOM    854  CA  ASP H 116      -5.619 -11.673  -7.498  1.00  0.48           C  
ATOM    855  C   ASP H 116      -5.272 -10.450  -8.358  1.00  0.48           C  
ATOM    856  CB  ASP H 116      -7.058 -12.166  -7.798  1.00  0.48           C  
ATOM    857  O   ASP H 116      -5.006 -10.594  -9.552  1.00  0.48           O  
ATOM    858  CG  ASP H 116      -8.261 -11.419  -7.171  1.00  0.48           C  
ATOM    859  OD1 ASP H 116      -8.124 -10.781  -6.099  1.00  0.48           O  
ATOM    860  OD2 ASP H 116      -9.372 -11.530  -7.745  1.00  0.48           O  
ATOM    861  N   TYR H 117      -5.253  -9.252  -7.769  1.00  0.27           N  
ATOM    862  CA  TYR H 117      -4.916  -8.015  -8.471  1.00  0.27           C  
ATOM    863  C   TYR H 117      -3.763  -7.289  -7.786  1.00  0.27           C  
ATOM    864  CB  TYR H 117      -6.145  -7.107  -8.600  1.00  0.27           C  
ATOM    865  O   TYR H 117      -3.826  -6.988  -6.592  1.00  0.27           O  
ATOM    866  CG  TYR H 117      -7.305  -7.733  -9.350  1.00  0.27           C  
ATOM    867  CD1 TYR H 117      -7.265  -7.838 -10.754  1.00  0.27           C  
ATOM    868  CD2 TYR H 117      -8.388  -8.278  -8.636  1.00  0.27           C  
ATOM    869  CE1 TYR H 117      -8.292  -8.510 -11.445  1.00  0.27           C  
ATOM    870  CE2 TYR H 117      -9.429  -8.925  -9.323  1.00  0.27           C  
ATOM    871  OH  TYR H 117     -10.360  -9.740 -11.369  1.00  0.27           O  
ATOM    872  CZ  TYR H 117      -9.376  -9.055 -10.725  1.00  0.27           C  
ATOM    873  N   TRP H 118      -2.751  -6.960  -8.588  1.00  0.27           N  
ATOM    874  CA  TRP H 118      -1.551  -6.217  -8.213  1.00  0.27           C  
ATOM    875  C   TRP H 118      -1.391  -5.014  -9.137  1.00  0.27           C  
ATOM    876  CB  TRP H 118      -0.331  -7.148  -8.280  1.00  0.27           C  
ATOM    877  O   TRP H 118      -1.821  -5.056 -10.292  1.00  0.27           O  
ATOM    878  CG  TRP H 118      -0.316  -8.191  -7.205  1.00  0.27           C  
ATOM    879  CD1 TRP H 118      -1.062  -9.320  -7.190  1.00  0.27           C  
ATOM    880  CD2 TRP H 118       0.381  -8.159  -5.924  1.00  0.27           C  
ATOM    881  CE2 TRP H 118      -0.035  -9.286  -5.156  1.00  0.27           C  
ATOM    882  CE3 TRP H 118       1.320  -7.286  -5.330  1.00  0.27           C  
ATOM    883  NE1 TRP H 118      -0.905  -9.967  -5.982  1.00  0.27           N  
ATOM    884  CH2 TRP H 118       1.364  -8.625  -3.290  1.00  0.27           C  
ATOM    885  CZ2 TRP H 118       0.426  -9.505  -3.853  1.00  0.27           C  
ATOM    886  CZ3 TRP H 118       1.819  -7.523  -4.034  1.00  0.27           C  
ATOM    887  N   GLY H 119      -0.793  -3.943  -8.623  1.00  0.32           N  
ATOM    888  CA  GLY H 119      -0.340  -2.835  -9.455  1.00  0.32           C  
ATOM    889  C   GLY H 119       0.977  -3.147 -10.162  1.00  0.32           C  
ATOM    890  O   GLY H 119       1.308  -4.302 -10.440  1.00  0.32           O  
ATOM    891  N   GLN H 120       1.725  -2.109 -10.515  1.00  0.42           N  
ATOM    892  CA  GLN H 120       3.050  -2.234 -11.139  1.00  0.42           C  
ATOM    893  C   GLN H 120       4.177  -1.969 -10.130  1.00  0.42           C  
ATOM    894  CB  GLN H 120       3.128  -1.307 -12.363  1.00  0.42           C  
ATOM    895  O   GLN H 120       5.284  -2.477 -10.294  1.00  0.42           O  
ATOM    896  CG  GLN H 120       1.964  -1.445 -13.369  1.00  0.42           C  
ATOM    897  CD  GLN H 120       1.869  -2.801 -14.074  1.00  0.42           C  
ATOM    898  NE2 GLN H 120       1.587  -3.895 -13.399  1.00  0.42           N  
ATOM    899  OE1 GLN H 120       2.040  -2.904 -15.275  1.00  0.42           O  
ATOM    900  N   GLY H 121       3.866  -1.255  -9.047  1.00  0.33           N  
ATOM    901  CA  GLY H 121       4.778  -0.930  -7.959  1.00  0.33           C  
ATOM    902  C   GLY H 121       5.474   0.418  -8.150  1.00  0.33           C  
ATOM    903  O   GLY H 121       6.113   0.669  -9.167  1.00  0.33           O  
ATOM    904  N   THR H 122       5.399   1.287  -7.139  1.00  0.34           N  
ATOM    905  CA  THR H 122       6.109   2.577  -7.125  1.00  0.34           C  
ATOM    906  C   THR H 122       7.362   2.497  -6.258  1.00  0.34           C  
ATOM    907  CB  THR H 122       5.182   3.733  -6.709  1.00  0.34           C  
ATOM    908  O   THR H 122       7.303   2.056  -5.111  1.00  0.34           O  
ATOM    909  CG2 THR H 122       4.605   3.649  -5.293  1.00  0.34           C  
ATOM    910  OG1 THR H 122       5.872   4.962  -6.779  1.00  0.34           O  
ATOM    911  N   LEU H 123       8.507   2.955  -6.769  1.00  0.38           N  
ATOM    912  CA  LEU H 123       9.726   3.076  -5.969  1.00  0.38           C  
ATOM    913  C   LEU H 123       9.579   4.184  -4.912  1.00  0.38           C  
ATOM    914  CB  LEU H 123      10.937   3.299  -6.896  1.00  0.38           C  
ATOM    915  O   LEU H 123       9.049   5.264  -5.184  1.00  0.38           O  
ATOM    916  CG  LEU H 123      12.291   3.464  -6.175  1.00  0.38           C  
ATOM    917  CD1 LEU H 123      12.704   2.210  -5.401  1.00  0.38           C  
ATOM    918  CD2 LEU H 123      13.386   3.772  -7.195  1.00  0.38           C  
ATOM    919  N   VAL H 124      10.087   3.917  -3.713  1.00  0.24           N  
ATOM    920  CA  VAL H 124      10.279   4.881  -2.629  1.00  0.24           C  
ATOM    921  C   VAL H 124      11.717   4.746  -2.155  1.00  0.24           C  
ATOM    922  CB  VAL H 124       9.297   4.611  -1.478  1.00  0.24           C  
ATOM    923  O   VAL H 124      12.154   3.644  -1.827  1.00  0.24           O  
ATOM    924  CG1 VAL H 124       9.558   5.512  -0.265  1.00  0.24           C  
ATOM    925  CG2 VAL H 124       7.844   4.800  -1.932  1.00  0.24           C  
ATOM    926  N   THR H 125      12.456   5.853  -2.129  1.00  0.30           N  
ATOM    927  CA  THR H 125      13.844   5.889  -1.649  1.00  0.30           C  
ATOM    928  C   THR H 125      13.985   6.938  -0.560  1.00  0.30           C  
ATOM    929  CB  THR H 125      14.830   6.128  -2.800  1.00  0.30           C  
ATOM    930  O   THR H 125      13.581   8.088  -0.738  1.00  0.30           O  
ATOM    931  CG2 THR H 125      16.290   6.132  -2.348  1.00  0.30           C  
ATOM    932  OG1 THR H 125      14.700   5.083  -3.734  1.00  0.30           O  
ATOM    933  N   VAL H 126      14.551   6.534   0.575  1.00  0.24           N  
ATOM    934  CA  VAL H 126      14.747   7.398   1.738  1.00  0.24           C  
ATOM    935  C   VAL H 126      16.243   7.532   1.996  1.00  0.24           C  
ATOM    936  CB  VAL H 126      13.994   6.873   2.972  1.00  0.24           C  
ATOM    937  O   VAL H 126      16.895   6.574   2.408  1.00  0.24           O  
ATOM    938  CG1 VAL H 126      14.049   7.915   4.099  1.00  0.24           C  
ATOM    939  CG2 VAL H 126      12.525   6.535   2.679  1.00  0.24           C  
ATOM    940  N   SER H 127      16.794   8.714   1.735  1.00  0.54           N  
ATOM    941  CA  SER H 127      18.241   8.964   1.740  1.00  0.54           C  
ATOM    942  C   SER H 127      18.563  10.247   2.496  1.00  0.54           C  
ATOM    943  CB  SER H 127      18.764   9.081   0.305  1.00  0.54           C  
ATOM    944  O   SER H 127      17.923  11.270   2.239  1.00  0.54           O  
ATOM    945  OG  SER H 127      18.151  10.178  -0.347  1.00  0.54           O  
ATOM    946  N   SER H 128      19.550  10.188   3.393  1.00  0.70           N  
ATOM    947  CA  SER H 128      20.030  11.313   4.214  1.00  0.70           C  
ATOM    948  C   SER H 128      20.458  12.543   3.422  1.00  0.70           C  
ATOM    949  CB  SER H 128      21.177  10.856   5.108  1.00  0.70           C  
ATOM    950  O   SER H 128      20.688  12.463   2.195  1.00  0.70           O  
ATOM    951  OG  SER H 128      20.777   9.710   5.841  1.00  0.70           O  
ATOM    952  OXT SER H 128      20.437  13.639   4.021  1.00  0.70           O  
TER     953      SER H 128                                                       
END   
