# Supplementary material for: Characterising nanobody developability to improve therapeutic design using the Therapeutic Nanobody Profiler
Source: Commun Biol. 2026 Jan 31;9:344. doi: 10.1038/s42003-026-09594-y (PMC12963540; doi:10.1038/s42003-026-09594-y)
Supplement: Supplementary file 2 — Supplementary data [file 42003_2026_9594_MOESM2_ESM.zip › paper_data/vhh_clinical_set_models/seq31_NanoBodyBuilder2_Model.pdb]

ATOM      1  N   GLU H   1     -11.531  -8.129 -13.143  1.00  2.15           N  
ATOM      2  CA  GLU H   1     -10.274  -7.347 -13.260  1.00  2.15           C  
ATOM      3  C   GLU H   1     -10.389  -6.098 -12.397  1.00  2.15           C  
ATOM      4  CB  GLU H   1      -9.887  -6.895 -14.687  1.00  2.15           C  
ATOM      5  O   GLU H   1     -11.492  -5.570 -12.278  1.00  2.15           O  
ATOM      6  CG  GLU H   1     -10.499  -7.651 -15.866  1.00  2.15           C  
ATOM      7  CD  GLU H   1     -11.977  -7.305 -16.016  1.00  2.15           C  
ATOM      8  OE1 GLU H   1     -12.325  -6.233 -16.553  1.00  2.15           O  
ATOM      9  OE2 GLU H   1     -12.792  -8.109 -15.524  1.00  2.15           O  
ATOM     10  N   VAL H   2      -9.283  -5.590 -11.850  1.00  0.88           N  
ATOM     11  CA  VAL H   2      -9.195  -4.223 -11.305  1.00  0.88           C  
ATOM     12  C   VAL H   2      -7.763  -3.714 -11.507  1.00  0.88           C  
ATOM     13  CB  VAL H   2      -9.590  -4.144  -9.804  1.00  0.88           C  
ATOM     14  O   VAL H   2      -6.897  -3.975 -10.677  1.00  0.88           O  
ATOM     15  CG1 VAL H   2      -9.656  -2.676  -9.362  1.00  0.88           C  
ATOM     16  CG2 VAL H   2     -10.946  -4.761  -9.431  1.00  0.88           C  
ATOM     17  N   GLN H   3      -7.471  -3.020 -12.613  1.00  0.47           N  
ATOM     18  CA  GLN H   3      -6.112  -2.508 -12.851  1.00  0.47           C  
ATOM     19  C   GLN H   3      -5.747  -1.409 -11.840  1.00  0.47           C  
ATOM     20  CB  GLN H   3      -5.946  -2.030 -14.301  1.00  0.47           C  
ATOM     21  O   GLN H   3      -6.496  -0.440 -11.653  1.00  0.47           O  
ATOM     22  CG  GLN H   3      -5.997  -3.187 -15.316  1.00  0.47           C  
ATOM     23  CD  GLN H   3      -7.101  -2.998 -16.350  1.00  0.47           C  
ATOM     24  NE2 GLN H   3      -6.775  -2.951 -17.623  1.00  0.47           N  
ATOM     25  OE1 GLN H   3      -8.273  -2.900 -16.024  1.00  0.47           O  
ATOM     26  N   LEU H   4      -4.599  -1.572 -11.181  1.00  0.20           N  
ATOM     27  CA  LEU H   4      -4.078  -0.679 -10.143  1.00  0.20           C  
ATOM     28  C   LEU H   4      -2.925   0.170 -10.693  1.00  0.20           C  
ATOM     29  CB  LEU H   4      -3.628  -1.508  -8.924  1.00  0.20           C  
ATOM     30  O   LEU H   4      -2.174  -0.288 -11.550  1.00  0.20           O  
ATOM     31  CG  LEU H   4      -4.658  -2.525  -8.393  1.00  0.20           C  
ATOM     32  CD1 LEU H   4      -4.134  -3.181  -7.121  1.00  0.20           C  
ATOM     33  CD2 LEU H   4      -6.000  -1.872  -8.050  1.00  0.20           C  
ATOM     34  N   VAL H   5      -2.785   1.397 -10.185  1.00  0.26           N  
ATOM     35  CA  VAL H   5      -1.708   2.327 -10.567  1.00  0.26           C  
ATOM     36  C   VAL H   5      -1.228   3.077  -9.330  1.00  0.26           C  
ATOM     37  CB  VAL H   5      -2.163   3.320 -11.663  1.00  0.26           C  
ATOM     38  O   VAL H   5      -1.993   3.847  -8.743  1.00  0.26           O  
ATOM     39  CG1 VAL H   5      -1.034   4.282 -12.057  1.00  0.26           C  
ATOM     40  CG2 VAL H   5      -2.636   2.615 -12.942  1.00  0.26           C  
ATOM     41  N   GLU H   6       0.013   2.832  -8.914  1.00  0.21           N  
ATOM     42  CA  GLU H   6       0.708   3.578  -7.863  1.00  0.21           C  
ATOM     43  C   GLU H   6       1.194   4.966  -8.311  1.00  0.21           C  
ATOM     44  CB  GLU H   6       1.917   2.781  -7.342  1.00  0.21           C  
ATOM     45  O   GLU H   6       1.395   5.243  -9.489  1.00  0.21           O  
ATOM     46  CG  GLU H   6       1.548   1.450  -6.678  1.00  0.21           C  
ATOM     47  CD  GLU H   6       1.553   0.233  -7.613  1.00  0.21           C  
ATOM     48  OE1 GLU H   6       1.435   0.377  -8.851  1.00  0.21           O  
ATOM     49  OE2 GLU H   6       1.669  -0.886  -7.068  1.00  0.21           O  
ATOM     50  N   SER H   7       1.438   5.837  -7.331  1.00  0.24           N  
ATOM     51  CA  SER H   7       2.119   7.126  -7.486  1.00  0.24           C  
ATOM     52  C   SER H   7       2.593   7.631  -6.114  1.00  0.24           C  
ATOM     53  CB  SER H   7       1.176   8.140  -8.151  1.00  0.24           C  
ATOM     54  O   SER H   7       2.154   7.121  -5.078  1.00  0.24           O  
ATOM     55  OG  SER H   7       0.064   8.412  -7.321  1.00  0.24           O  
ATOM     56  N   GLY H   8       3.468   8.642  -6.084  1.00  0.22           N  
ATOM     57  CA  GLY H   8       3.856   9.344  -4.849  1.00  0.22           C  
ATOM     58  C   GLY H   8       5.003   8.730  -4.034  1.00  0.22           C  
ATOM     59  O   GLY H   8       5.169   9.107  -2.874  1.00  0.22           O  
ATOM     60  N   GLY H   9       5.772   7.795  -4.606  1.00  0.25           N  
ATOM     61  CA  GLY H   9       7.087   7.404  -4.078  1.00  0.25           C  
ATOM     62  C   GLY H   9       8.198   8.388  -4.474  1.00  0.25           C  
ATOM     63  O   GLY H   9       7.929   9.427  -5.076  1.00  0.25           O  
ATOM     64  N   GLY H  11       9.448   8.064  -4.134  1.00  0.29           N  
ATOM     65  CA  GLY H  11      10.611   8.928  -4.368  1.00  0.29           C  
ATOM     66  C   GLY H  11      11.750   8.699  -3.369  1.00  0.29           C  
ATOM     67  O   GLY H  11      11.745   7.720  -2.622  1.00  0.29           O  
ATOM     68  N   VAL H  12      12.724   9.612  -3.361  1.00  0.30           N  
ATOM     69  CA  VAL H  12      13.805   9.678  -2.360  1.00  0.30           C  
ATOM     70  C   VAL H  12      13.420  10.665  -1.251  1.00  0.30           C  
ATOM     71  CB  VAL H  12      15.151  10.084  -3.000  1.00  0.30           C  
ATOM     72  O   VAL H  12      12.845  11.713  -1.545  1.00  0.30           O  
ATOM     73  CG1 VAL H  12      16.307   9.999  -1.995  1.00  0.30           C  
ATOM     74  CG2 VAL H  12      15.514   9.202  -4.206  1.00  0.30           C  
ATOM     75  N   VAL H  13      13.743  10.364   0.009  1.00  0.26           N  
ATOM     76  CA  VAL H  13      13.538  11.265   1.157  1.00  0.26           C  
ATOM     77  C   VAL H  13      14.581  11.010   2.254  1.00  0.26           C  
ATOM     78  CB  VAL H  13      12.088  11.137   1.675  1.00  0.26           C  
ATOM     79  O   VAL H  13      15.080   9.896   2.387  1.00  0.26           O  
ATOM     80  CG1 VAL H  13      11.815   9.804   2.381  1.00  0.26           C  
ATOM     81  CG2 VAL H  13      11.696  12.273   2.626  1.00  0.26           C  
ATOM     82  N   GLN H  14      14.911  12.020   3.059  1.00  0.36           N  
ATOM     83  CA  GLN H  14      15.787  11.841   4.224  1.00  0.36           C  
ATOM     84  C   GLN H  14      15.077  11.142   5.405  1.00  0.36           C  
ATOM     85  CB  GLN H  14      16.395  13.189   4.641  1.00  0.36           C  
ATOM     86  O   GLN H  14      13.851  11.254   5.541  1.00  0.36           O  
ATOM     87  CG  GLN H  14      17.503  13.620   3.663  1.00  0.36           C  
ATOM     88  CD  GLN H  14      18.121  14.964   4.030  1.00  0.36           C  
ATOM     89  NE2 GLN H  14      19.425  15.098   3.970  1.00  0.36           N  
ATOM     90  OE1 GLN H  14      17.437  15.918   4.368  1.00  0.36           O  
ATOM     91  N   PRO H  15      15.819  10.440   6.290  1.00  0.32           N  
ATOM     92  CA  PRO H  15      15.282   9.868   7.524  1.00  0.32           C  
ATOM     93  C   PRO H  15      14.551  10.901   8.393  1.00  0.32           C  
ATOM     94  CB  PRO H  15      16.479   9.260   8.263  1.00  0.32           C  
ATOM     95  O   PRO H  15      14.928  12.068   8.454  1.00  0.32           O  
ATOM     96  CG  PRO H  15      17.461   8.943   7.138  1.00  0.32           C  
ATOM     97  CD  PRO H  15      17.224  10.085   6.155  1.00  0.32           C  
ATOM     98  N   GLY H  16      13.477  10.475   9.056  1.00  0.31           N  
ATOM     99  CA  GLY H  16      12.540  11.350   9.769  1.00  0.31           C  
ATOM    100  C   GLY H  16      11.514  12.042   8.860  1.00  0.31           C  
ATOM    101  O   GLY H  16      10.455  12.444   9.346  1.00  0.31           O  
ATOM    102  N   GLY H  17      11.775  12.122   7.550  1.00  0.26           N  
ATOM    103  CA  GLY H  17      10.860  12.665   6.549  1.00  0.26           C  
ATOM    104  C   GLY H  17       9.573  11.852   6.370  1.00  0.26           C  
ATOM    105  O   GLY H  17       9.364  10.809   6.996  1.00  0.26           O  
ATOM    106  N   SER H  18       8.683  12.353   5.510  1.00  0.27           N  
ATOM    107  CA  SER H  18       7.348  11.783   5.291  1.00  0.27           C  
ATOM    108  C   SER H  18       6.951  11.796   3.812  1.00  0.27           C  
ATOM    109  CB  SER H  18       6.298  12.528   6.126  1.00  0.27           C  
ATOM    110  O   SER H  18       7.295  12.727   3.088  1.00  0.27           O  
ATOM    111  OG  SER H  18       6.643  12.525   7.502  1.00  0.27           O  
ATOM    112  N   LEU H  19       6.201  10.781   3.373  1.00  0.26           N  
ATOM    113  CA  LEU H  19       5.697  10.606   2.000  1.00  0.26           C  
ATOM    114  C   LEU H  19       4.227  10.151   2.012  1.00  0.26           C  
ATOM    115  CB  LEU H  19       6.579   9.588   1.242  1.00  0.26           C  
ATOM    116  O   LEU H  19       3.699   9.762   3.054  1.00  0.26           O  
ATOM    117  CG  LEU H  19       8.028  10.027   0.955  1.00  0.26           C  
ATOM    118  CD1 LEU H  19       8.787   8.853   0.336  1.00  0.26           C  
ATOM    119  CD2 LEU H  19       8.092  11.198  -0.026  1.00  0.26           C  
ATOM    120  N   ARG H  20       3.556  10.157   0.849  1.00  0.20           N  
ATOM    121  CA  ARG H  20       2.173   9.661   0.716  1.00  0.20           C  
ATOM    122  C   ARG H  20       1.937   8.915  -0.597  1.00  0.20           C  
ATOM    123  CB  ARG H  20       1.167  10.804   0.914  1.00  0.20           C  
ATOM    124  O   ARG H  20       1.508   9.496  -1.602  1.00  0.20           O  
ATOM    125  CG  ARG H  20      -0.259  10.245   1.117  1.00  0.20           C  
ATOM    126  CD  ARG H  20      -1.330  11.237   0.660  1.00  0.20           C  
ATOM    127  NE  ARG H  20      -1.329  11.347  -0.814  1.00  0.20           N  
ATOM    128  NH1 ARG H  20      -1.288  13.637  -1.045  1.00  0.20           N  
ATOM    129  NH2 ARG H  20      -1.173  12.317  -2.844  1.00  0.20           N  
ATOM    130  CZ  ARG H  20      -1.266  12.437  -1.553  1.00  0.20           C  
ATOM    131  N   LEU H  21       2.138   7.601  -0.559  1.00  0.22           N  
ATOM    132  CA  LEU H  21       1.841   6.735  -1.697  1.00  0.22           C  
ATOM    133  C   LEU H  21       0.340   6.781  -2.000  1.00  0.22           C  
ATOM    134  CB  LEU H  21       2.320   5.294  -1.468  1.00  0.22           C  
ATOM    135  O   LEU H  21      -0.490   6.872  -1.094  1.00  0.22           O  
ATOM    136  CG  LEU H  21       3.713   5.139  -0.836  1.00  0.22           C  
ATOM    137  CD1 LEU H  21       4.089   3.664  -0.830  1.00  0.22           C  
ATOM    138  CD2 LEU H  21       4.794   5.902  -1.599  1.00  0.22           C  
ATOM    139  N   SER H  22      -0.016   6.769  -3.279  1.00  0.37           N  
ATOM    140  CA  SER H  22      -1.363   7.094  -3.752  1.00  0.37           C  
ATOM    141  C   SER H  22      -1.736   6.158  -4.902  1.00  0.37           C  
ATOM    142  CB  SER H  22      -1.388   8.570  -4.187  1.00  0.37           C  
ATOM    143  O   SER H  22      -1.267   6.342  -6.023  1.00  0.37           O  
ATOM    144  OG  SER H  22      -0.975   9.442  -3.137  1.00  0.37           O  
ATOM    145  N   CYS H  23      -2.539   5.126  -4.621  1.00  0.14           N  
ATOM    146  CA  CYS H  23      -2.850   4.066  -5.580  1.00  0.14           C  
ATOM    147  C   CYS H  23      -4.314   4.062  -6.034  1.00  0.14           C  
ATOM    148  CB  CYS H  23      -2.462   2.712  -4.998  1.00  0.14           C  
ATOM    149  O   CYS H  23      -5.217   3.685  -5.271  1.00  0.14           O  
ATOM    150  SG  CYS H  23      -2.899   1.339  -6.084  1.00  0.14           S  
ATOM    151  N   ALA H  24      -4.535   4.399  -7.302  1.00  0.30           N  
ATOM    152  CA  ALA H  24      -5.835   4.332  -7.963  1.00  0.30           C  
ATOM    153  C   ALA H  24      -6.312   2.880  -8.184  1.00  0.30           C  
ATOM    154  CB  ALA H  24      -5.727   5.104  -9.285  1.00  0.30           C  
ATOM    155  O   ALA H  24      -5.585   1.906  -7.966  1.00  0.30           O  
ATOM    156  N   ALA H  25      -7.556   2.722  -8.621  1.00  0.33           N  
ATOM    157  CA  ALA H  25      -8.112   1.474  -9.136  1.00  0.33           C  
ATOM    158  C   ALA H  25      -9.047   1.816 -10.303  1.00  0.33           C  
ATOM    159  CB  ALA H  25      -8.811   0.714  -8.008  1.00  0.33           C  
ATOM    160  O   ALA H  25      -9.793   2.796 -10.237  1.00  0.33           O  
ATOM    161  N   SER H  26      -8.966   1.064 -11.397  1.00  0.61           N  
ATOM    162  CA  SER H  26      -9.403   1.562 -12.705  1.00  0.61           C  
ATOM    163  C   SER H  26     -10.145   0.529 -13.554  1.00  0.61           C  
ATOM    164  CB  SER H  26      -8.184   2.134 -13.442  1.00  0.61           C  
ATOM    165  O   SER H  26     -10.214  -0.657 -13.225  1.00  0.61           O  
ATOM    166  OG  SER H  26      -7.273   1.116 -13.790  1.00  0.61           O  
ATOM    167  N   GLY H  27     -10.739   1.020 -14.644  1.00  0.86           N  
ATOM    168  CA  GLY H  27     -11.495   0.229 -15.606  1.00  0.86           C  
ATOM    169  C   GLY H  27     -12.909  -0.079 -15.129  1.00  0.86           C  
ATOM    170  O   GLY H  27     -13.862   0.590 -15.521  1.00  0.86           O  
ATOM    171  N   ARG H  28     -13.048  -1.128 -14.318  1.00  0.92           N  
ATOM    172  CA  ARG H  28     -14.330  -1.759 -13.970  1.00  0.92           C  
ATOM    173  C   ARG H  28     -14.326  -2.214 -12.511  1.00  0.92           C  
ATOM    174  CB  ARG H  28     -14.612  -2.943 -14.936  1.00  0.92           C  
ATOM    175  O   ARG H  28     -13.330  -2.087 -11.804  1.00  0.92           O  
ATOM    176  CG  ARG H  28     -14.586  -2.565 -16.432  1.00  0.92           C  
ATOM    177  CD  ARG H  28     -15.295  -3.564 -17.365  1.00  0.92           C  
ATOM    178  NE  ARG H  28     -14.595  -4.856 -17.527  1.00  0.92           N  
ATOM    179  NH1 ARG H  28     -15.841  -5.702 -19.277  1.00  0.92           N  
ATOM    180  NH2 ARG H  28     -14.226  -6.924 -18.360  1.00  0.92           N  
ATOM    181  CZ  ARG H  28     -14.893  -5.814 -18.386  1.00  0.92           C  
ATOM    182  N   THR H  29     -15.460  -2.746 -12.059  1.00  1.44           N  
ATOM    183  CA  THR H  29     -15.560  -3.607 -10.864  1.00  1.44           C  
ATOM    184  C   THR H  29     -15.121  -3.012  -9.515  1.00  1.44           C  
ATOM    185  CB  THR H  29     -14.991  -5.033 -11.113  1.00  1.44           C  
ATOM    186  O   THR H  29     -15.251  -3.696  -8.502  1.00  1.44           O  
ATOM    187  CG2 THR H  29     -16.127  -6.015 -11.396  1.00  1.44           C  
ATOM    188  OG1 THR H  29     -14.181  -5.130 -12.265  1.00  1.44           O  
ATOM    189  N   PHE H  30     -14.767  -1.721  -9.429  1.00  1.96           N  
ATOM    190  CA  PHE H  30     -14.551  -1.015  -8.155  1.00  1.96           C  
ATOM    191  C   PHE H  30     -15.811  -0.991  -7.245  1.00  1.96           C  
ATOM    192  CB  PHE H  30     -13.987   0.392  -8.399  1.00  1.96           C  
ATOM    193  O   PHE H  30     -15.726  -0.768  -6.044  1.00  1.96           O  
ATOM    194  CG  PHE H  30     -13.445   1.016  -7.124  1.00  1.96           C  
ATOM    195  CD1 PHE H  30     -12.147   0.694  -6.691  1.00  1.96           C  
ATOM    196  CD2 PHE H  30     -14.254   1.845  -6.326  1.00  1.96           C  
ATOM    197  CE1 PHE H  30     -11.663   1.186  -5.463  1.00  1.96           C  
ATOM    198  CE2 PHE H  30     -13.785   2.312  -5.087  1.00  1.96           C  
ATOM    199  CZ  PHE H  30     -12.490   1.979  -4.650  1.00  1.96           C  
ATOM    200  N   SER H  31     -16.996  -1.297  -7.776  1.00  1.18           N  
ATOM    201  CA  SER H  31     -18.226  -1.531  -7.002  1.00  1.18           C  
ATOM    202  C   SER H  31     -18.320  -2.939  -6.395  1.00  1.18           C  
ATOM    203  CB  SER H  31     -19.423  -1.300  -7.923  1.00  1.18           C  
ATOM    204  O   SER H  31     -18.799  -3.095  -5.275  1.00  1.18           O  
ATOM    205  OG  SER H  31     -19.304  -2.103  -9.089  1.00  1.18           O  
ATOM    206  N   SER H  35     -17.808  -3.967  -7.081  1.00  0.83           N  
ATOM    207  CA  SER H  35     -17.653  -5.321  -6.519  1.00  0.83           C  
ATOM    208  C   SER H  35     -16.585  -5.374  -5.422  1.00  0.83           C  
ATOM    209  CB  SER H  35     -17.288  -6.322  -7.625  1.00  0.83           C  
ATOM    210  O   SER H  35     -16.414  -6.402  -4.766  1.00  0.83           O  
ATOM    211  OG  SER H  35     -15.931  -6.213  -8.011  1.00  0.83           O  
ATOM    212  N   ILE H  36     -15.862  -4.268  -5.230  1.00  0.79           N  
ATOM    213  CA  ILE H  36     -14.498  -4.300  -4.755  1.00  0.79           C  
ATOM    214  C   ILE H  36     -14.282  -4.573  -3.274  1.00  0.79           C  
ATOM    215  CB  ILE H  36     -13.687  -3.076  -5.234  1.00  0.79           C  
ATOM    216  O   ILE H  36     -15.008  -4.248  -2.337  1.00  0.79           O  
ATOM    217  CG1 ILE H  36     -12.302  -3.452  -5.835  1.00  0.79           C  
ATOM    218  CG2 ILE H  36     -13.654  -1.943  -4.190  1.00  0.79           C  
ATOM    219  CD1 ILE H  36     -11.067  -2.701  -5.309  1.00  0.79           C  
ATOM    220  N   TYR H  37     -13.101  -5.122  -3.228  1.00  0.92           N  
ATOM    221  CA  TYR H  37     -12.204  -5.731  -2.310  1.00  0.92           C  
ATOM    222  C   TYR H  37     -11.695  -4.868  -1.158  1.00  0.92           C  
ATOM    223  CB  TYR H  37     -11.057  -6.004  -3.299  1.00  0.92           C  
ATOM    224  O   TYR H  37     -11.905  -3.648  -1.087  1.00  0.92           O  
ATOM    225  CG  TYR H  37     -11.299  -6.955  -4.479  1.00  0.92           C  
ATOM    226  CD1 TYR H  37     -12.523  -7.630  -4.718  1.00  0.92           C  
ATOM    227  CD2 TYR H  37     -10.223  -7.196  -5.349  1.00  0.92           C  
ATOM    228  CE1 TYR H  37     -12.639  -8.549  -5.781  1.00  0.92           C  
ATOM    229  CE2 TYR H  37     -10.321  -8.149  -6.370  1.00  0.92           C  
ATOM    230  OH  TYR H  37     -11.594  -9.800  -7.546  1.00  0.92           O  
ATOM    231  CZ  TYR H  37     -11.522  -8.845  -6.586  1.00  0.92           C  
ATOM    232  N   ALA H  38     -10.946  -5.532  -0.282  1.00  0.56           N  
ATOM    233  CA  ALA H  38      -9.940  -4.856   0.517  1.00  0.56           C  
ATOM    234  C   ALA H  38      -8.825  -4.321  -0.409  1.00  0.56           C  
ATOM    235  CB  ALA H  38      -9.403  -5.846   1.557  1.00  0.56           C  
ATOM    236  O   ALA H  38      -8.612  -4.837  -1.509  1.00  0.56           O  
ATOM    237  N   LYS H  39      -8.104  -3.290   0.030  1.00  1.44           N  
ATOM    238  CA  LYS H  39      -6.836  -2.883  -0.593  1.00  1.44           C  
ATOM    239  C   LYS H  39      -5.690  -3.088   0.383  1.00  1.44           C  
ATOM    240  CB  LYS H  39      -6.882  -1.443  -1.117  1.00  1.44           C  
ATOM    241  O   LYS H  39      -5.874  -2.975   1.594  1.00  1.44           O  
ATOM    242  CG  LYS H  39      -7.357  -1.325  -2.583  1.00  1.44           C  
ATOM    243  CD  LYS H  39      -6.299  -0.615  -3.448  1.00  1.44           C  
ATOM    244  CE  LYS H  39      -6.857  -0.113  -4.784  1.00  1.44           C  
ATOM    245  NZ  LYS H  39      -5.910   0.826  -5.436  1.00  1.44           N  
ATOM    246  N   GLY H  40      -4.517  -3.361  -0.162  1.00  0.55           N  
ATOM    247  CA  GLY H  40      -3.296  -3.638   0.573  1.00  0.55           C  
ATOM    248  C   GLY H  40      -2.139  -2.830   0.012  1.00  0.55           C  
ATOM    249  O   GLY H  40      -2.110  -2.492  -1.173  1.00  0.55           O  
ATOM    250  N   TRP H  41      -1.189  -2.541   0.887  1.00  0.30           N  
ATOM    251  CA  TRP H  41       0.154  -2.122   0.537  1.00  0.30           C  
ATOM    252  C   TRP H  41       1.124  -3.179   1.063  1.00  0.30           C  
ATOM    253  CB  TRP H  41       0.444  -0.721   1.080  1.00  0.30           C  
ATOM    254  O   TRP H  41       1.132  -3.512   2.252  1.00  0.30           O  
ATOM    255  CG  TRP H  41      -0.163   0.396   0.282  1.00  0.30           C  
ATOM    256  CD1 TRP H  41      -1.321   1.035   0.558  1.00  0.30           C  
ATOM    257  CD2 TRP H  41       0.343   1.010  -0.944  1.00  0.30           C  
ATOM    258  CE2 TRP H  41      -0.532   2.078  -1.309  1.00  0.30           C  
ATOM    259  CE3 TRP H  41       1.464   0.791  -1.772  1.00  0.30           C  
ATOM    260  NE1 TRP H  41      -1.541   2.034  -0.372  1.00  0.30           N  
ATOM    261  CH2 TRP H  41       0.838   2.663  -3.215  1.00  0.30           C  
ATOM    262  CZ2 TRP H  41      -0.287   2.912  -2.409  1.00  0.30           C  
ATOM    263  CZ3 TRP H  41       1.705   1.602  -2.898  1.00  0.30           C  
ATOM    264  N   PHE H  42       1.935  -3.695   0.152  1.00  0.23           N  
ATOM    265  CA  PHE H  42       3.113  -4.508   0.419  1.00  0.23           C  
ATOM    266  C   PHE H  42       4.364  -3.684   0.099  1.00  0.23           C  
ATOM    267  CB  PHE H  42       3.085  -5.763  -0.463  1.00  0.23           C  
ATOM    268  O   PHE H  42       4.289  -2.675  -0.607  1.00  0.23           O  
ATOM    269  CG  PHE H  42       1.966  -6.752  -0.207  1.00  0.23           C  
ATOM    270  CD1 PHE H  42       0.688  -6.554  -0.769  1.00  0.23           C  
ATOM    271  CD2 PHE H  42       2.232  -7.928   0.519  1.00  0.23           C  
ATOM    272  CE1 PHE H  42      -0.311  -7.534  -0.615  1.00  0.23           C  
ATOM    273  CE2 PHE H  42       1.242  -8.916   0.645  1.00  0.23           C  
ATOM    274  CZ  PHE H  42      -0.029  -8.722   0.078  1.00  0.23           C  
ATOM    275  N   ARG H  43       5.535  -4.144   0.534  1.00  0.16           N  
ATOM    276  CA  ARG H  43       6.826  -3.618   0.084  1.00  0.16           C  
ATOM    277  C   ARG H  43       7.857  -4.726  -0.061  1.00  0.16           C  
ATOM    278  CB  ARG H  43       7.289  -2.471   0.996  1.00  0.16           C  
ATOM    279  O   ARG H  43       7.840  -5.698   0.683  1.00  0.16           O  
ATOM    280  CG  ARG H  43       7.815  -2.928   2.370  1.00  0.16           C  
ATOM    281  CD  ARG H  43       8.121  -1.715   3.254  1.00  0.16           C  
ATOM    282  NE  ARG H  43       8.505  -2.104   4.621  1.00  0.16           N  
ATOM    283  NH1 ARG H  43       8.522  -0.012   5.559  1.00  0.16           N  
ATOM    284  NH2 ARG H  43       9.006  -1.768   6.811  1.00  0.16           N  
ATOM    285  CZ  ARG H  43       8.671  -1.297   5.651  1.00  0.16           C  
ATOM    286  N   GLN H  44       8.778  -4.567  -0.999  1.00  0.14           N  
ATOM    287  CA  GLN H  44       9.878  -5.503  -1.204  1.00  0.14           C  
ATOM    288  C   GLN H  44      11.187  -4.723  -1.337  1.00  0.14           C  
ATOM    289  CB  GLN H  44       9.540  -6.401  -2.403  1.00  0.14           C  
ATOM    290  O   GLN H  44      11.387  -3.987  -2.302  1.00  0.14           O  
ATOM    291  CG  GLN H  44      10.547  -7.548  -2.572  1.00  0.14           C  
ATOM    292  CD  GLN H  44       9.937  -8.791  -3.222  1.00  0.14           C  
ATOM    293  NE2 GLN H  44      10.524  -9.944  -2.999  1.00  0.14           N  
ATOM    294  OE1 GLN H  44       8.931  -8.750  -3.929  1.00  0.14           O  
ATOM    295  N   ALA H  45      12.046  -4.816  -0.321  1.00  0.23           N  
ATOM    296  CA  ALA H  45      13.399  -4.262  -0.378  1.00  0.23           C  
ATOM    297  C   ALA H  45      14.336  -5.221  -1.138  1.00  0.23           C  
ATOM    298  CB  ALA H  45      13.901  -3.975   1.042  1.00  0.23           C  
ATOM    299  O   ALA H  45      14.019  -6.410  -1.242  1.00  0.23           O  
ATOM    300  N   PRO H  46      15.498  -4.758  -1.636  1.00  0.33           N  
ATOM    301  CA  PRO H  46      16.500  -5.641  -2.230  1.00  0.33           C  
ATOM    302  C   PRO H  46      16.855  -6.800  -1.284  1.00  0.33           C  
ATOM    303  CB  PRO H  46      17.705  -4.745  -2.540  1.00  0.33           C  
ATOM    304  O   PRO H  46      17.153  -6.582  -0.113  1.00  0.33           O  
ATOM    305  CG  PRO H  46      17.077  -3.364  -2.720  1.00  0.33           C  
ATOM    306  CD  PRO H  46      15.947  -3.375  -1.693  1.00  0.33           C  
ATOM    307  N   GLY H  47      16.768  -8.037  -1.780  1.00  0.35           N  
ATOM    308  CA  GLY H  47      17.028  -9.256  -1.001  1.00  0.35           C  
ATOM    309  C   GLY H  47      15.933  -9.687  -0.007  1.00  0.35           C  
ATOM    310  O   GLY H  47      16.027 -10.791   0.521  1.00  0.35           O  
ATOM    311  N   LYS H  48      14.887  -8.882   0.249  1.00  0.31           N  
ATOM    312  CA  LYS H  48      13.727  -9.296   1.069  1.00  0.31           C  
ATOM    313  C   LYS H  48      12.700 -10.098   0.253  1.00  0.31           C  
ATOM    314  CB  LYS H  48      12.975  -8.088   1.681  1.00  0.31           C  
ATOM    315  O   LYS H  48      12.544  -9.923  -0.958  1.00  0.31           O  
ATOM    316  CG  LYS H  48      13.570  -7.331   2.882  1.00  0.31           C  
ATOM    317  CD  LYS H  48      12.537  -6.279   3.370  1.00  0.31           C  
ATOM    318  CE  LYS H  48      13.061  -5.347   4.478  1.00  0.31           C  
ATOM    319  NZ  LYS H  48      12.136  -4.204   4.737  1.00  0.31           N  
ATOM    320  N   GLU H  49      11.884 -10.862   0.975  1.00  0.30           N  
ATOM    321  CA  GLU H  49      10.528 -11.234   0.555  1.00  0.30           C  
ATOM    322  C   GLU H  49       9.588 -10.005   0.448  1.00  0.30           C  
ATOM    323  CB  GLU H  49       9.944 -12.230   1.567  1.00  0.30           C  
ATOM    324  O   GLU H  49       9.967  -8.854   0.689  1.00  0.30           O  
ATOM    325  CG  GLU H  49      10.668 -13.578   1.595  1.00  0.30           C  
ATOM    326  CD  GLU H  49       9.770 -14.601   2.296  1.00  0.30           C  
ATOM    327  OE1 GLU H  49       9.470 -14.368   3.488  1.00  0.30           O  
ATOM    328  OE2 GLU H  49       9.331 -15.545   1.605  1.00  0.30           O  
ATOM    329  N   ARG H  50       8.326 -10.239   0.076  1.00  0.28           N  
ATOM    330  CA  ARG H  50       7.293  -9.204  -0.072  1.00  0.28           C  
ATOM    331  C   ARG H  50       6.562  -8.923   1.253  1.00  0.28           C  
ATOM    332  CB  ARG H  50       6.391  -9.631  -1.240  1.00  0.28           C  
ATOM    333  O   ARG H  50       5.468  -9.425   1.492  1.00  0.28           O  
ATOM    334  CG  ARG H  50       5.443  -8.514  -1.696  1.00  0.28           C  
ATOM    335  CD  ARG H  50       4.923  -8.750  -3.120  1.00  0.28           C  
ATOM    336  NE  ARG H  50       6.012  -8.648  -4.111  1.00  0.28           N  
ATOM    337  NH1 ARG H  50       4.813  -7.892  -5.927  1.00  0.28           N  
ATOM    338  NH2 ARG H  50       7.047  -8.099  -6.024  1.00  0.28           N  
ATOM    339  CZ  ARG H  50       5.939  -8.217  -5.353  1.00  0.28           C  
ATOM    340  N   GLU H  51       7.181  -8.103   2.102  1.00  0.26           N  
ATOM    341  CA  GLU H  51       6.678  -7.646   3.409  1.00  0.26           C  
ATOM    342  C   GLU H  51       5.280  -6.991   3.305  1.00  0.26           C  
ATOM    343  CB  GLU H  51       7.735  -6.686   4.022  1.00  0.26           C  
ATOM    344  O   GLU H  51       5.079  -6.028   2.563  1.00  0.26           O  
ATOM    345  CG  GLU H  51       7.416  -6.068   5.400  1.00  0.26           C  
ATOM    346  CD  GLU H  51       8.456  -5.028   5.890  1.00  0.26           C  
ATOM    347  OE1 GLU H  51       9.440  -4.715   5.167  1.00  0.26           O  
ATOM    348  OE2 GLU H  51       8.262  -4.409   6.966  1.00  0.26           O  
ATOM    349  N   PHE H  52       4.311  -7.486   4.081  1.00  0.22           N  
ATOM    350  CA  PHE H  52       3.030  -6.809   4.329  1.00  0.22           C  
ATOM    351  C   PHE H  52       3.275  -5.484   5.071  1.00  0.22           C  
ATOM    352  CB  PHE H  52       2.108  -7.758   5.126  1.00  0.22           C  
ATOM    353  O   PHE H  52       3.950  -5.472   6.096  1.00  0.22           O  
ATOM    354  CG  PHE H  52       1.149  -7.122   6.127  1.00  0.22           C  
ATOM    355  CD1 PHE H  52       0.200  -6.167   5.715  1.00  0.22           C  
ATOM    356  CD2 PHE H  52       1.200  -7.500   7.483  1.00  0.22           C  
ATOM    357  CE1 PHE H  52      -0.709  -5.624   6.642  1.00  0.22           C  
ATOM    358  CE2 PHE H  52       0.308  -6.939   8.414  1.00  0.22           C  
ATOM    359  CZ  PHE H  52      -0.654  -6.008   7.991  1.00  0.22           C  
ATOM    360  N   VAL H  53       2.722  -4.371   4.575  1.00  0.16           N  
ATOM    361  CA  VAL H  53       2.841  -3.048   5.221  1.00  0.16           C  
ATOM    362  C   VAL H  53       1.536  -2.663   5.916  1.00  0.16           C  
ATOM    363  CB  VAL H  53       3.286  -1.972   4.207  1.00  0.16           C  
ATOM    364  O   VAL H  53       1.515  -2.421   7.123  1.00  0.16           O  
ATOM    365  CG1 VAL H  53       3.444  -0.579   4.820  1.00  0.16           C  
ATOM    366  CG2 VAL H  53       4.631  -2.332   3.575  1.00  0.16           C  
ATOM    367  N   ALA H  54       0.439  -2.600   5.158  1.00  0.14           N  
ATOM    368  CA  ALA H  54      -0.868  -2.176   5.657  1.00  0.14           C  
ATOM    369  C   ALA H  54      -2.014  -2.699   4.779  1.00  0.14           C  
ATOM    370  CB  ALA H  54      -0.900  -0.644   5.731  1.00  0.14           C  
ATOM    371  O   ALA H  54      -1.826  -2.941   3.588  1.00  0.14           O  
ATOM    372  N   ALA H  55      -3.217  -2.822   5.338  1.00  0.24           N  
ATOM    373  CA  ALA H  55      -4.417  -3.224   4.604  1.00  0.24           C  
ATOM    374  C   ALA H  55      -5.678  -2.511   5.114  1.00  0.24           C  
ATOM    375  CB  ALA H  55      -4.552  -4.751   4.637  1.00  0.24           C  
ATOM    376  O   ALA H  55      -5.753  -2.093   6.271  1.00  0.24           O  
ATOM    377  N   ILE H  56      -6.672  -2.363   4.235  1.00  0.24           N  
ATOM    378  CA  ILE H  56      -7.925  -1.649   4.496  1.00  0.24           C  
ATOM    379  C   ILE H  56      -9.128  -2.374   3.885  1.00  0.24           C  
ATOM    380  CB  ILE H  56      -7.816  -0.170   4.061  1.00  0.24           C  
ATOM    381  O   ILE H  56      -9.178  -2.666   2.690  1.00  0.24           O  
ATOM    382  CG1 ILE H  56      -9.072   0.603   4.511  1.00  0.24           C  
ATOM    383  CG2 ILE H  56      -7.577   0.021   2.550  1.00  0.24           C  
ATOM    384  CD1 ILE H  56      -8.844   2.117   4.580  1.00  0.24           C  
ATOM    385  N   SER H  57     -10.123  -2.634   4.732  1.00  0.39           N  
ATOM    386  CA  SER H  57     -11.384  -3.314   4.405  1.00  0.39           C  
ATOM    387  C   SER H  57     -12.200  -2.621   3.299  1.00  0.39           C  
ATOM    388  CB  SER H  57     -12.229  -3.406   5.683  1.00  0.39           C  
ATOM    389  O   SER H  57     -12.003  -1.441   2.989  1.00  0.39           O  
ATOM    390  OG  SER H  57     -12.444  -2.108   6.208  1.00  0.39           O  
ATOM    391  N   ARG H  58     -13.175  -3.347   2.724  1.00  0.56           N  
ATOM    392  CA  ARG H  58     -14.101  -2.866   1.670  1.00  0.56           C  
ATOM    393  C   ARG H  58     -14.767  -1.521   2.014  1.00  0.56           C  
ATOM    394  CB  ARG H  58     -15.186  -3.935   1.407  1.00  0.56           C  
ATOM    395  O   ARG H  58     -14.854  -0.629   1.173  1.00  0.56           O  
ATOM    396  CG  ARG H  58     -14.646  -5.280   0.880  1.00  0.56           C  
ATOM    397  CD  ARG H  58     -15.733  -6.361   0.722  1.00  0.56           C  
ATOM    398  NE  ARG H  58     -16.756  -6.013  -0.281  1.00  0.56           N  
ATOM    399  NH1 ARG H  58     -15.997  -7.242  -2.113  1.00  0.56           N  
ATOM    400  NH2 ARG H  58     -17.736  -5.919  -2.325  1.00  0.56           N  
ATOM    401  CZ  ARG H  58     -16.816  -6.403  -1.545  1.00  0.56           C  
ATOM    402  N   SER H  59     -15.212  -1.379   3.263  1.00  0.69           N  
ATOM    403  CA  SER H  59     -15.923  -0.206   3.795  1.00  0.69           C  
ATOM    404  C   SER H  59     -15.013   0.857   4.426  1.00  0.69           C  
ATOM    405  CB  SER H  59     -16.927  -0.685   4.849  1.00  0.69           C  
ATOM    406  O   SER H  59     -15.512   1.887   4.869  1.00  0.69           O  
ATOM    407  OG  SER H  59     -16.233  -1.315   5.912  1.00  0.69           O  
ATOM    408  N   GLY H  62     -13.704   0.607   4.540  1.00  0.55           N  
ATOM    409  CA  GLY H  62     -12.750   1.495   5.215  1.00  0.55           C  
ATOM    410  C   GLY H  62     -12.834   1.522   6.749  1.00  0.55           C  
ATOM    411  O   GLY H  62     -11.885   1.967   7.383  1.00  0.55           O  
ATOM    412  N   ARG H  63     -13.909   1.002   7.364  1.00  0.80           N  
ATOM    413  CA  ARG H  63     -14.137   1.007   8.829  1.00  0.80           C  
ATOM    414  C   ARG H  63     -13.218   0.073   9.637  1.00  0.80           C  
ATOM    415  CB  ARG H  63     -15.616   0.706   9.139  1.00  0.80           C  
ATOM    416  O   ARG H  63     -13.365  -0.030  10.851  1.00  0.80           O  
ATOM    417  CG  ARG H  63     -16.562   1.840   8.713  1.00  0.80           C  
ATOM    418  CD  ARG H  63     -17.968   1.589   9.278  1.00  0.80           C  
ATOM    419  NE  ARG H  63     -18.887   2.711   8.999  1.00  0.80           N  
ATOM    420  NH1 ARG H  63     -20.566   2.107  10.453  1.00  0.80           N  
ATOM    421  NH2 ARG H  63     -20.774   3.968   9.249  1.00  0.80           N  
ATOM    422  CZ  ARG H  63     -20.065   2.922   9.566  1.00  0.80           C  
ATOM    423  N   SER H  64     -12.287  -0.614   8.982  1.00  0.49           N  
ATOM    424  CA  SER H  64     -11.299  -1.492   9.616  1.00  0.49           C  
ATOM    425  C   SER H  64     -10.018  -1.523   8.784  1.00  0.49           C  
ATOM    426  CB  SER H  64     -11.838  -2.919   9.801  1.00  0.49           C  
ATOM    427  O   SER H  64     -10.085  -1.640   7.552  1.00  0.49           O  
ATOM    428  OG  SER H  64     -13.152  -2.912  10.328  1.00  0.49           O  
ATOM    429  N   THR H  65      -8.875  -1.436   9.460  1.00  0.32           N  
ATOM    430  CA  THR H  65      -7.518  -1.421   8.896  1.00  0.32           C  
ATOM    431  C   THR H  65      -6.602  -2.356   9.685  1.00  0.32           C  
ATOM    432  CB  THR H  65      -6.917  -0.001   8.886  1.00  0.32           C  
ATOM    433  O   THR H  65      -6.935  -2.785  10.789  1.00  0.32           O  
ATOM    434  CG2 THR H  65      -7.637   0.938   7.927  1.00  0.32           C  
ATOM    435  OG1 THR H  65      -6.985   0.587  10.162  1.00  0.32           O  
ATOM    436  N   SER H  66      -5.448  -2.686   9.109  1.00  0.36           N  
ATOM    437  CA  SER H  66      -4.384  -3.460   9.753  1.00  0.36           C  
ATOM    438  C   SER H  66      -3.013  -2.972   9.276  1.00  0.36           C  
ATOM    439  CB  SER H  66      -4.582  -4.955   9.488  1.00  0.36           C  
ATOM    440  O   SER H  66      -2.903  -2.420   8.179  1.00  0.36           O  
ATOM    441  OG  SER H  66      -3.594  -5.696  10.174  1.00  0.36           O  
ATOM    442  N   TYR H  67      -1.984  -3.171  10.099  1.00  0.22           N  
ATOM    443  CA  TYR H  67      -0.612  -2.702   9.892  1.00  0.22           C  
ATOM    444  C   TYR H  67       0.380  -3.726  10.437  1.00  0.22           C  
ATOM    445  CB  TYR H  67      -0.375  -1.380  10.640  1.00  0.22           C  
ATOM    446  O   TYR H  67       0.142  -4.285  11.509  1.00  0.22           O  
ATOM    447  CG  TYR H  67      -1.284  -0.238  10.245  1.00  0.22           C  
ATOM    448  CD1 TYR H  67      -0.939   0.575   9.153  1.00  0.22           C  
ATOM    449  CD2 TYR H  67      -2.463   0.013  10.974  1.00  0.22           C  
ATOM    450  CE1 TYR H  67      -1.777   1.641   8.780  1.00  0.22           C  
ATOM    451  CE2 TYR H  67      -3.301   1.085  10.612  1.00  0.22           C  
ATOM    452  OH  TYR H  67      -3.758   2.942   9.168  1.00  0.22           O  
ATOM    453  CZ  TYR H  67      -2.954   1.902   9.515  1.00  0.22           C  
ATOM    454  N   ALA H  68       1.511  -3.909   9.759  1.00  0.17           N  
ATOM    455  CA  ALA H  68       2.655  -4.587  10.355  1.00  0.17           C  
ATOM    456  C   ALA H  68       3.289  -3.712  11.452  1.00  0.17           C  
ATOM    457  CB  ALA H  68       3.659  -4.935   9.254  1.00  0.17           C  
ATOM    458  O   ALA H  68       3.409  -2.493  11.301  1.00  0.17           O  
ATOM    459  N   ASP H  69       3.742  -4.324  12.547  1.00  0.25           N  
ATOM    460  CA  ASP H  69       4.366  -3.623  13.681  1.00  0.25           C  
ATOM    461  C   ASP H  69       5.643  -2.836  13.323  1.00  0.25           C  
ATOM    462  CB  ASP H  69       4.563  -4.591  14.861  1.00  0.25           C  
ATOM    463  O   ASP H  69       6.016  -1.918  14.048  1.00  0.25           O  
ATOM    464  CG  ASP H  69       3.222  -4.944  15.514  1.00  0.25           C  
ATOM    465  OD1 ASP H  69       3.012  -4.598  16.698  1.00  0.25           O  
ATOM    466  OD2 ASP H  69       2.293  -5.416  14.819  1.00  0.25           O  
ATOM    467  N   SER H  70       6.255  -3.090  12.159  1.00  0.18           N  
ATOM    468  CA  SER H  70       7.342  -2.269  11.601  1.00  0.18           C  
ATOM    469  C   SER H  70       6.905  -0.845  11.203  1.00  0.18           C  
ATOM    470  CB  SER H  70       7.961  -2.996  10.392  1.00  0.18           C  
ATOM    471  O   SER H  70       7.746   0.056  11.123  1.00  0.18           O  
ATOM    472  OG  SER H  70       7.016  -3.205   9.354  1.00  0.18           O  
ATOM    473  N   VAL H  71       5.610  -0.608  10.961  1.00  0.10           N  
ATOM    474  CA  VAL H  71       5.059   0.659  10.423  1.00  0.10           C  
ATOM    475  C   VAL H  71       3.831   1.190  11.177  1.00  0.10           C  
ATOM    476  CB  VAL H  71       4.730   0.508   8.928  1.00  0.10           C  
ATOM    477  O   VAL H  71       3.389   2.314  10.942  1.00  0.10           O  
ATOM    478  CG1 VAL H  71       5.987   0.208   8.101  1.00  0.10           C  
ATOM    479  CG2 VAL H  71       3.669  -0.564   8.660  1.00  0.10           C  
ATOM    480  N   LYS H  72       3.293   0.397  12.103  1.00  0.18           N  
ATOM    481  CA  LYS H  72       2.162   0.687  12.997  1.00  0.18           C  
ATOM    482  C   LYS H  72       2.351   2.036  13.709  1.00  0.18           C  
ATOM    483  CB  LYS H  72       2.122  -0.519  13.949  1.00  0.18           C  
ATOM    484  O   LYS H  72       3.425   2.331  14.226  1.00  0.18           O  
ATOM    485  CG  LYS H  72       0.839  -0.873  14.718  1.00  0.18           C  
ATOM    486  CD  LYS H  72       1.085  -2.293  15.270  1.00  0.18           C  
ATOM    487  CE  LYS H  72      -0.053  -2.964  16.037  1.00  0.18           C  
ATOM    488  NZ  LYS H  72       0.367  -4.343  16.398  1.00  0.18           N  
ATOM    489  N   GLY H  74       1.331   2.894  13.677  1.00  0.22           N  
ATOM    490  CA  GLY H  74       1.380   4.267  14.205  1.00  0.22           C  
ATOM    491  C   GLY H  74       2.149   5.272  13.331  1.00  0.22           C  
ATOM    492  O   GLY H  74       1.678   6.391  13.151  1.00  0.22           O  
ATOM    493  N   ARG H  75       3.291   4.885  12.742  1.00  0.18           N  
ATOM    494  CA  ARG H  75       4.063   5.742  11.819  1.00  0.18           C  
ATOM    495  C   ARG H  75       3.317   5.988  10.509  1.00  0.18           C  
ATOM    496  CB  ARG H  75       5.444   5.129  11.515  1.00  0.18           C  
ATOM    497  O   ARG H  75       3.238   7.119  10.033  1.00  0.18           O  
ATOM    498  CG  ARG H  75       6.325   4.943  12.759  1.00  0.18           C  
ATOM    499  CD  ARG H  75       7.801   4.732  12.387  1.00  0.18           C  
ATOM    500  NE  ARG H  75       8.026   3.515  11.576  1.00  0.18           N  
ATOM    501  NH1 ARG H  75       9.161   4.461   9.797  1.00  0.18           N  
ATOM    502  NH2 ARG H  75       8.798   2.290   9.829  1.00  0.18           N  
ATOM    503  CZ  ARG H  75       8.653   3.439  10.412  1.00  0.18           C  
ATOM    504  N   PHE H  76       2.800   4.926   9.898  1.00  0.09           N  
ATOM    505  CA  PHE H  76       2.080   4.977   8.628  1.00  0.09           C  
ATOM    506  C   PHE H  76       0.560   4.969   8.865  1.00  0.09           C  
ATOM    507  CB  PHE H  76       2.524   3.819   7.715  1.00  0.09           C  
ATOM    508  O   PHE H  76       0.076   4.617   9.942  1.00  0.09           O  
ATOM    509  CG  PHE H  76       3.973   3.759   7.225  1.00  0.09           C  
ATOM    510  CD1 PHE H  76       5.010   4.584   7.720  1.00  0.09           C  
ATOM    511  CD2 PHE H  76       4.286   2.805   6.238  1.00  0.09           C  
ATOM    512  CE1 PHE H  76       6.330   4.430   7.261  1.00  0.09           C  
ATOM    513  CE2 PHE H  76       5.602   2.663   5.765  1.00  0.09           C  
ATOM    514  CZ  PHE H  76       6.627   3.467   6.285  1.00  0.09           C  
ATOM    515  N   THR H  77      -0.223   5.351   7.856  1.00  0.12           N  
ATOM    516  CA  THR H  77      -1.692   5.301   7.891  1.00  0.12           C  
ATOM    517  C   THR H  77      -2.268   5.023   6.507  1.00  0.12           C  
ATOM    518  CB  THR H  77      -2.273   6.574   8.525  1.00  0.12           C  
ATOM    519  O   THR H  77      -2.020   5.769   5.558  1.00  0.12           O  
ATOM    520  CG2 THR H  77      -3.768   6.786   8.277  1.00  0.12           C  
ATOM    521  OG1 THR H  77      -2.131   6.461   9.921  1.00  0.12           O  
ATOM    522  N   ILE H  78      -3.040   3.939   6.392  1.00  0.12           N  
ATOM    523  CA  ILE H  78      -3.753   3.557   5.170  1.00  0.12           C  
ATOM    524  C   ILE H  78      -5.183   4.111   5.199  1.00  0.12           C  
ATOM    525  CB  ILE H  78      -3.673   2.030   4.927  1.00  0.12           C  
ATOM    526  O   ILE H  78      -5.868   4.051   6.219  1.00  0.12           O  
ATOM    527  CG1 ILE H  78      -4.164   1.691   3.501  1.00  0.12           C  
ATOM    528  CG2 ILE H  78      -4.434   1.217   5.988  1.00  0.12           C  
ATOM    529  CD1 ILE H  78      -3.962   0.224   3.102  1.00  0.12           C  
ATOM    530  N   SER H  79      -5.650   4.653   4.076  1.00  0.22           N  
ATOM    531  CA  SER H  79      -6.995   5.233   3.938  1.00  0.22           C  
ATOM    532  C   SER H  79      -7.515   5.070   2.508  1.00  0.22           C  
ATOM    533  CB  SER H  79      -6.980   6.707   4.359  1.00  0.22           C  
ATOM    534  O   SER H  79      -6.726   4.921   1.575  1.00  0.22           O  
ATOM    535  OG  SER H  79      -6.132   7.456   3.514  1.00  0.22           O  
ATOM    536  N   ARG H  80      -8.841   5.070   2.313  1.00  0.33           N  
ATOM    537  CA  ARG H  80      -9.469   4.867   0.996  1.00  0.33           C  
ATOM    538  C   ARG H  80     -10.569   5.882   0.714  1.00  0.33           C  
ATOM    539  CB  ARG H  80      -9.943   3.409   0.815  1.00  0.33           C  
ATOM    540  O   ARG H  80     -11.513   6.000   1.489  1.00  0.33           O  
ATOM    541  CG  ARG H  80     -11.087   2.938   1.733  1.00  0.33           C  
ATOM    542  CD  ARG H  80     -11.359   1.435   1.567  1.00  0.33           C  
ATOM    543  NE  ARG H  80     -11.935   1.126   0.249  1.00  0.33           N  
ATOM    544  NH1 ARG H  80     -11.528  -1.139   0.169  1.00  0.33           N  
ATOM    545  NH2 ARG H  80     -12.537  -0.112  -1.533  1.00  0.33           N  
ATOM    546  CZ  ARG H  80     -11.992  -0.043  -0.357  1.00  0.33           C  
ATOM    547  N   ASP H  81     -10.466   6.559  -0.424  1.00  0.36           N  
ATOM    548  CA  ASP H  81     -11.529   7.387  -0.978  1.00  0.36           C  
ATOM    549  C   ASP H  81     -12.269   6.614  -2.079  1.00  0.36           C  
ATOM    550  CB  ASP H  81     -10.975   8.735  -1.459  1.00  0.36           C  
ATOM    551  O   ASP H  81     -11.877   6.597  -3.251  1.00  0.36           O  
ATOM    552  CG  ASP H  81     -12.094   9.671  -1.927  1.00  0.36           C  
ATOM    553  OD1 ASP H  81     -13.276   9.250  -1.974  1.00  0.36           O  
ATOM    554  OD2 ASP H  81     -11.796  10.834  -2.265  1.00  0.36           O  
ATOM    555  N   ASN H  82     -13.371   5.969  -1.687  1.00  0.48           N  
ATOM    556  CA  ASN H  82     -14.238   5.243  -2.613  1.00  0.48           C  
ATOM    557  C   ASN H  82     -14.972   6.158  -3.621  1.00  0.48           C  
ATOM    558  CB  ASN H  82     -15.227   4.353  -1.825  1.00  0.48           C  
ATOM    559  O   ASN H  82     -15.516   5.631  -4.584  1.00  0.48           O  
ATOM    560  CG  ASN H  82     -14.625   3.096  -1.207  1.00  0.48           C  
ATOM    561  ND2 ASN H  82     -15.365   2.423  -0.355  1.00  0.48           N  
ATOM    562  OD1 ASN H  82     -13.509   2.676  -1.481  1.00  0.48           O  
ATOM    563  N   SER H  83     -14.975   7.490  -3.455  1.00  0.44           N  
ATOM    564  CA  SER H  83     -15.496   8.425  -4.475  1.00  0.44           C  
ATOM    565  C   SER H  83     -14.506   8.687  -5.619  1.00  0.44           C  
ATOM    566  CB  SER H  83     -15.941   9.752  -3.837  1.00  0.44           C  
ATOM    567  O   SER H  83     -14.881   9.280  -6.628  1.00  0.44           O  
ATOM    568  OG  SER H  83     -14.855  10.580  -3.455  1.00  0.44           O  
ATOM    569  N   LYS H  84     -13.239   8.265  -5.469  1.00  0.38           N  
ATOM    570  CA  LYS H  84     -12.139   8.496  -6.430  1.00  0.38           C  
ATOM    571  C   LYS H  84     -11.326   7.223  -6.701  1.00  0.38           C  
ATOM    572  CB  LYS H  84     -11.261   9.672  -5.945  1.00  0.38           C  
ATOM    573  O   LYS H  84     -10.175   7.297  -7.127  1.00  0.38           O  
ATOM    574  CG  LYS H  84     -12.066  10.978  -5.845  1.00  0.38           C  
ATOM    575  CD  LYS H  84     -11.259  12.134  -5.241  1.00  0.38           C  
ATOM    576  CE  LYS H  84     -12.184  13.252  -4.732  1.00  0.38           C  
ATOM    577  NZ  LYS H  84     -13.030  12.786  -3.603  1.00  0.38           N  
ATOM    578  N   ASN H  85     -11.894   6.056  -6.385  1.00  0.38           N  
ATOM    579  CA  ASN H  85     -11.294   4.714  -6.465  1.00  0.38           C  
ATOM    580  C   ASN H  85      -9.913   4.541  -5.784  1.00  0.38           C  
ATOM    581  CB  ASN H  85     -11.262   4.226  -7.924  1.00  0.38           C  
ATOM    582  O   ASN H  85      -9.219   3.546  -6.016  1.00  0.38           O  
ATOM    583  CG  ASN H  85     -12.595   4.151  -8.642  1.00  0.38           C  
ATOM    584  ND2 ASN H  85     -12.564   3.685  -9.866  1.00  0.38           N  
ATOM    585  OD1 ASN H  85     -13.652   4.485  -8.138  1.00  0.38           O  
ATOM    586  N   THR H  86      -9.469   5.505  -4.976  1.00  0.27           N  
ATOM    587  CA  THR H  86      -8.049   5.667  -4.631  1.00  0.27           C  
ATOM    588  C   THR H  86      -7.766   5.306  -3.181  1.00  0.27           C  
ATOM    589  CB  THR H  86      -7.545   7.070  -5.004  1.00  0.27           C  
ATOM    590  O   THR H  86      -8.560   5.582  -2.283  1.00  0.27           O  
ATOM    591  CG2 THR H  86      -6.084   7.321  -4.625  1.00  0.27           C  
ATOM    592  OG1 THR H  86      -7.580   7.196  -6.406  1.00  0.27           O  
ATOM    593  N   VAL H  87      -6.615   4.676  -2.949  1.00  0.27           N  
ATOM    594  CA  VAL H  87      -6.155   4.246  -1.627  1.00  0.27           C  
ATOM    595  C   VAL H  87      -4.775   4.818  -1.356  1.00  0.27           C  
ATOM    596  CB  VAL H  87      -6.182   2.717  -1.500  1.00  0.27           C  
ATOM    597  O   VAL H  87      -3.830   4.579  -2.111  1.00  0.27           O  
ATOM    598  CG1 VAL H  87      -5.761   2.229  -0.108  1.00  0.27           C  
ATOM    599  CG2 VAL H  87      -7.600   2.209  -1.802  1.00  0.27           C  
ATOM    600  N   TYR H  88      -4.675   5.583  -0.278  1.00  0.18           N  
ATOM    601  CA  TYR H  88      -3.465   6.271   0.139  1.00  0.18           C  
ATOM    602  C   TYR H  88      -2.762   5.501   1.254  1.00  0.18           C  
ATOM    603  CB  TYR H  88      -3.808   7.695   0.595  1.00  0.18           C  
ATOM    604  O   TYR H  88      -3.420   4.940   2.132  1.00  0.18           O  
ATOM    605  CG  TYR H  88      -4.642   8.479  -0.401  1.00  0.18           C  
ATOM    606  CD1 TYR H  88      -4.026   9.039  -1.535  1.00  0.18           C  
ATOM    607  CD2 TYR H  88      -6.032   8.616  -0.214  1.00  0.18           C  
ATOM    608  CE1 TYR H  88      -4.791   9.744  -2.484  1.00  0.18           C  
ATOM    609  CE2 TYR H  88      -6.804   9.310  -1.166  1.00  0.18           C  
ATOM    610  OH  TYR H  88      -6.943  10.521  -3.227  1.00  0.18           O  
ATOM    611  CZ  TYR H  88      -6.187   9.876  -2.301  1.00  0.18           C  
ATOM    612  N   LEU H  89      -1.432   5.534   1.247  1.00  0.18           N  
ATOM    613  CA  LEU H  89      -0.597   5.201   2.394  1.00  0.18           C  
ATOM    614  C   LEU H  89       0.222   6.440   2.752  1.00  0.18           C  
ATOM    615  CB  LEU H  89       0.271   3.972   2.078  1.00  0.18           C  
ATOM    616  O   LEU H  89       1.222   6.744   2.102  1.00  0.18           O  
ATOM    617  CG  LEU H  89       1.142   3.505   3.258  1.00  0.18           C  
ATOM    618  CD1 LEU H  89       0.300   2.836   4.348  1.00  0.18           C  
ATOM    619  CD2 LEU H  89       2.178   2.498   2.768  1.00  0.18           C  
ATOM    620  N   GLN H  90      -0.225   7.166   3.773  1.00  0.14           N  
ATOM    621  CA  GLN H  90       0.601   8.167   4.439  1.00  0.14           C  
ATOM    622  C   GLN H  90       1.726   7.431   5.174  1.00  0.14           C  
ATOM    623  CB  GLN H  90      -0.277   8.989   5.400  1.00  0.14           C  
ATOM    624  O   GLN H  90       1.461   6.455   5.877  1.00  0.14           O  
ATOM    625  CG  GLN H  90       0.486  10.103   6.137  1.00  0.14           C  
ATOM    626  CD  GLN H  90       0.953  11.241   5.230  1.00  0.14           C  
ATOM    627  NE2 GLN H  90       1.940  12.000   5.644  1.00  0.14           N  
ATOM    628  OE1 GLN H  90       0.434  11.471   4.148  1.00  0.14           O  
ATOM    629  N   MET H  91       2.964   7.887   5.026  1.00  0.15           N  
ATOM    630  CA  MET H  91       4.145   7.289   5.644  1.00  0.15           C  
ATOM    631  C   MET H  91       4.924   8.383   6.364  1.00  0.15           C  
ATOM    632  CB  MET H  91       5.015   6.603   4.582  1.00  0.15           C  
ATOM    633  O   MET H  91       5.671   9.122   5.727  1.00  0.15           O  
ATOM    634  CG  MET H  91       4.272   5.536   3.776  1.00  0.15           C  
ATOM    635  SD  MET H  91       5.332   4.479   2.754  1.00  0.15           S  
ATOM    636  CE  MET H  91       6.253   5.725   1.817  1.00  0.15           C  
ATOM    637  N   ASN H  92       4.705   8.529   7.672  1.00  0.11           N  
ATOM    638  CA  ASN H  92       5.406   9.518   8.489  1.00  0.11           C  
ATOM    639  C   ASN H  92       6.654   8.912   9.143  1.00  0.11           C  
ATOM    640  CB  ASN H  92       4.462  10.121   9.545  1.00  0.11           C  
ATOM    641  O   ASN H  92       6.709   7.700   9.368  1.00  0.11           O  
ATOM    642  CG  ASN H  92       3.065  10.416   9.030  1.00  0.11           C  
ATOM    643  ND2 ASN H  92       2.088   9.640   9.434  1.00  0.11           N  
ATOM    644  OD1 ASN H  92       2.829  11.320   8.244  1.00  0.11           O  
ATOM    645  N   SER H  93       7.623   9.758   9.503  1.00  0.15           N  
ATOM    646  CA  SER H  93       8.806   9.372  10.292  1.00  0.15           C  
ATOM    647  C   SER H  93       9.545   8.165   9.697  1.00  0.15           C  
ATOM    648  CB  SER H  93       8.432   9.156  11.765  1.00  0.15           C  
ATOM    649  O   SER H  93       9.780   7.157  10.374  1.00  0.15           O  
ATOM    650  OG  SER H  93       7.767  10.291  12.288  1.00  0.15           O  
ATOM    651  N   LEU H  94       9.846   8.250   8.400  1.00  0.15           N  
ATOM    652  CA  LEU H  94      10.511   7.206   7.619  1.00  0.15           C  
ATOM    653  C   LEU H  94      11.944   6.935   8.107  1.00  0.15           C  
ATOM    654  CB  LEU H  94      10.483   7.617   6.134  1.00  0.15           C  
ATOM    655  O   LEU H  94      12.640   7.840   8.569  1.00  0.15           O  
ATOM    656  CG  LEU H  94       9.109   7.379   5.477  1.00  0.15           C  
ATOM    657  CD1 LEU H  94       8.943   8.218   4.214  1.00  0.15           C  
ATOM    658  CD2 LEU H  94       8.958   5.911   5.075  1.00  0.15           C  
ATOM    659  N   ARG H  95      12.401   5.688   7.974  1.00  0.21           N  
ATOM    660  CA  ARG H  95      13.775   5.247   8.270  1.00  0.21           C  
ATOM    661  C   ARG H  95      14.409   4.526   7.069  1.00  0.21           C  
ATOM    662  CB  ARG H  95      13.780   4.245   9.424  1.00  0.21           C  
ATOM    663  O   ARG H  95      13.658   4.030   6.229  1.00  0.21           O  
ATOM    664  CG  ARG H  95      13.091   4.583  10.748  1.00  0.21           C  
ATOM    665  CD  ARG H  95      13.418   3.368  11.629  1.00  0.21           C  
ATOM    666  NE  ARG H  95      12.945   3.457  13.018  1.00  0.21           N  
ATOM    667  NH1 ARG H  95      13.869   1.440  13.645  1.00  0.21           N  
ATOM    668  NH2 ARG H  95      12.788   2.668  15.149  1.00  0.21           N  
ATOM    669  CZ  ARG H  95      13.203   2.525  13.921  1.00  0.21           C  
ATOM    670  N   PRO H  96      15.745   4.360   7.004  1.00  0.22           N  
ATOM    671  CA  PRO H  96      16.400   3.556   5.968  1.00  0.22           C  
ATOM    672  C   PRO H  96      15.818   2.144   5.781  1.00  0.22           C  
ATOM    673  CB  PRO H  96      17.881   3.523   6.355  1.00  0.22           C  
ATOM    674  O   PRO H  96      15.686   1.704   4.640  1.00  0.22           O  
ATOM    675  CG  PRO H  96      18.065   4.854   7.080  1.00  0.22           C  
ATOM    676  CD  PRO H  96      16.753   4.983   7.851  1.00  0.22           C  
ATOM    677  N   GLU H  97      15.378   1.465   6.851  1.00  0.23           N  
ATOM    678  CA  GLU H  97      14.739   0.132   6.784  1.00  0.23           C  
ATOM    679  C   GLU H  97      13.422   0.099   5.980  1.00  0.23           C  
ATOM    680  CB  GLU H  97      14.425  -0.419   8.191  1.00  0.23           C  
ATOM    681  O   GLU H  97      12.977  -0.974   5.550  1.00  0.23           O  
ATOM    682  CG  GLU H  97      15.564  -0.391   9.220  1.00  0.23           C  
ATOM    683  CD  GLU H  97      15.478   0.869  10.086  1.00  0.23           C  
ATOM    684  OE1 GLU H  97      14.940   0.790  11.218  1.00  0.23           O  
ATOM    685  OE2 GLU H  97      15.871   1.941   9.580  1.00  0.23           O  
ATOM    686  N   ASP H  98      12.791   1.262   5.785  1.00  0.14           N  
ATOM    687  CA  ASP H  98      11.600   1.437   4.953  1.00  0.14           C  
ATOM    688  C   ASP H  98      11.905   1.509   3.446  1.00  0.14           C  
ATOM    689  CB  ASP H  98      10.811   2.683   5.396  1.00  0.14           C  
ATOM    690  O   ASP H  98      10.960   1.520   2.656  1.00  0.14           O  
ATOM    691  CG  ASP H  98      10.353   2.663   6.854  1.00  0.14           C  
ATOM    692  OD1 ASP H  98       9.792   1.638   7.312  1.00  0.14           O  
ATOM    693  OD2 ASP H  98      10.423   3.715   7.524  1.00  0.14           O  
ATOM    694  N   THR H  99      13.179   1.544   3.037  1.00  0.13           N  
ATOM    695  CA  THR H  99      13.605   1.564   1.625  1.00  0.13           C  
ATOM    696  C   THR H  99      13.170   0.289   0.902  1.00  0.13           C  
ATOM    697  CB  THR H  99      15.128   1.730   1.509  1.00  0.13           C  
ATOM    698  O   THR H  99      13.627  -0.806   1.238  1.00  0.13           O  
ATOM    699  CG2 THR H  99      15.654   1.659   0.073  1.00  0.13           C  
ATOM    700  OG1 THR H  99      15.496   2.981   2.039  1.00  0.13           O  
ATOM    701  N   ALA H 100      12.278   0.412  -0.083  1.00  0.26           N  
ATOM    702  CA  ALA H 100      11.678  -0.721  -0.787  1.00  0.26           C  
ATOM    703  C   ALA H 100      10.888  -0.304  -2.041  1.00  0.26           C  
ATOM    704  CB  ALA H 100      10.746  -1.454   0.193  1.00  0.26           C  
ATOM    705  O   ALA H 100      10.528   0.859  -2.223  1.00  0.26           O  
ATOM    706  N   LEU H 101      10.557  -1.283  -2.886  1.00  0.27           N  
ATOM    707  CA  LEU H 101       9.523  -1.168  -3.915  1.00  0.27           C  
ATOM    708  C   LEU H 101       8.149  -1.454  -3.284  1.00  0.27           C  
ATOM    709  CB  LEU H 101       9.891  -2.139  -5.055  1.00  0.27           C  
ATOM    710  O   LEU H 101       7.868  -2.591  -2.902  1.00  0.27           O  
ATOM    711  CG  LEU H 101       8.929  -2.150  -6.257  1.00  0.27           C  
ATOM    712  CD1 LEU H 101       8.778  -0.770  -6.889  1.00  0.27           C  
ATOM    713  CD2 LEU H 101       9.469  -3.091  -7.333  1.00  0.27           C  
ATOM    714  N   TYR H 102       7.315  -0.425  -3.123  1.00  0.18           N  
ATOM    715  CA  TYR H 102       5.989  -0.520  -2.500  1.00  0.18           C  
ATOM    716  C   TYR H 102       4.926  -0.874  -3.534  1.00  0.18           C  
ATOM    717  CB  TYR H 102       5.617   0.791  -1.803  1.00  0.18           C  
ATOM    718  O   TYR H 102       4.618  -0.065  -4.407  1.00  0.18           O  
ATOM    719  CG  TYR H 102       6.317   0.999  -0.481  1.00  0.18           C  
ATOM    720  CD1 TYR H 102       7.689   1.294  -0.463  1.00  0.18           C  
ATOM    721  CD2 TYR H 102       5.601   0.892   0.729  1.00  0.18           C  
ATOM    722  CE1 TYR H 102       8.356   1.462   0.759  1.00  0.18           C  
ATOM    723  CE2 TYR H 102       6.262   1.092   1.955  1.00  0.18           C  
ATOM    724  OH  TYR H 102       8.311   1.517   3.137  1.00  0.18           O  
ATOM    725  CZ  TYR H 102       7.643   1.377   1.967  1.00  0.18           C  
ATOM    726  N   TYR H 103       4.346  -2.064  -3.407  1.00  0.15           N  
ATOM    727  CA  TYR H 103       3.261  -2.552  -4.252  1.00  0.15           C  
ATOM    728  C   TYR H 103       1.899  -2.264  -3.638  1.00  0.15           C  
ATOM    729  CB  TYR H 103       3.397  -4.059  -4.474  1.00  0.15           C  
ATOM    730  O   TYR H 103       1.629  -2.611  -2.487  1.00  0.15           O  
ATOM    731  CG  TYR H 103       4.445  -4.432  -5.493  1.00  0.15           C  
ATOM    732  CD1 TYR H 103       5.780  -4.645  -5.100  1.00  0.15           C  
ATOM    733  CD2 TYR H 103       4.074  -4.556  -6.845  1.00  0.15           C  
ATOM    734  CE1 TYR H 103       6.741  -5.001  -6.063  1.00  0.15           C  
ATOM    735  CE2 TYR H 103       5.032  -4.912  -7.809  1.00  0.15           C  
ATOM    736  OH  TYR H 103       7.282  -5.525  -8.336  1.00  0.15           O  
ATOM    737  CZ  TYR H 103       6.367  -5.131  -7.418  1.00  0.15           C  
ATOM    738  N   CYS H 104       1.012  -1.710  -4.450  1.00  0.24           N  
ATOM    739  CA  CYS H 104      -0.413  -1.689  -4.187  1.00  0.24           C  
ATOM    740  C   CYS H 104      -1.064  -2.995  -4.663  1.00  0.24           C  
ATOM    741  CB  CYS H 104      -0.972  -0.485  -4.924  1.00  0.24           C  
ATOM    742  O   CYS H 104      -0.718  -3.526  -5.720  1.00  0.24           O  
ATOM    743  SG  CYS H 104      -2.751  -0.242  -4.843  1.00  0.24           S  
ATOM    744  N   ALA H 105      -2.048  -3.482  -3.912  1.00  0.17           N  
ATOM    745  CA  ALA H 105      -2.809  -4.681  -4.244  1.00  0.17           C  
ATOM    746  C   ALA H 105      -4.293  -4.527  -3.862  1.00  0.17           C  
ATOM    747  CB  ALA H 105      -2.134  -5.879  -3.565  1.00  0.17           C  
ATOM    748  O   ALA H 105      -4.659  -3.669  -3.048  1.00  0.17           O  
ATOM    749  N   ALA H 106      -5.157  -5.364  -4.434  1.00  0.21           N  
ATOM    750  CA  ALA H 106      -6.564  -5.498  -4.052  1.00  0.21           C  
ATOM    751  C   ALA H 106      -6.968  -6.987  -4.008  1.00  0.21           C  
ATOM    752  CB  ALA H 106      -7.418  -4.662  -5.017  1.00  0.21           C  
ATOM    753  O   ALA H 106      -6.480  -7.752  -4.834  1.00  0.21           O  
ATOM    754  N   VAL H 107      -7.852  -7.386  -3.077  1.00  0.62           N  
ATOM    755  CA  VAL H 107      -8.362  -8.776  -2.976  1.00  0.62           C  
ATOM    756  C   VAL H 107      -9.793  -8.909  -2.435  1.00  0.62           C  
ATOM    757  CB  VAL H 107      -7.415  -9.652  -2.134  1.00  0.62           C  
ATOM    758  O   VAL H 107     -10.154  -8.256  -1.449  1.00  0.62           O  
ATOM    759  CG1 VAL H 107      -7.451  -9.373  -0.624  1.00  0.62           C  
ATOM    760  CG2 VAL H 107      -7.727 -11.137  -2.316  1.00  0.62           C  
ATOM    761  N   GLY H 108     -10.586  -9.781  -3.075  1.00  1.34           N  
ATOM    762  CA  GLY H 108     -11.887 -10.341  -2.659  1.00  1.34           C  
ATOM    763  C   GLY H 108     -12.716  -9.534  -1.648  1.00  1.34           C  
ATOM    764  O   GLY H 108     -13.703  -8.880  -1.997  1.00  1.34           O  
ATOM    765  N   GLY H 109     -12.329  -9.553  -0.369  1.00  1.50           N  
ATOM    766  CA  GLY H 109     -12.930  -8.650   0.614  1.00  1.50           C  
ATOM    767  C   GLY H 109     -12.369  -8.645   2.034  1.00  1.50           C  
ATOM    768  O   GLY H 109     -12.810  -7.801   2.818  1.00  1.50           O  
ATOM    769  N   ALA H 110     -11.462  -9.559   2.380  1.00  1.65           N  
ATOM    770  CA  ALA H 110     -11.210  -9.952   3.765  1.00  1.65           C  
ATOM    771  C   ALA H 110      -9.787 -10.519   3.959  1.00  1.65           C  
ATOM    772  CB  ALA H 110     -12.304 -10.987   4.104  1.00  1.65           C  
ATOM    773  O   ALA H 110      -8.891 -10.215   3.178  1.00  1.65           O  
ATOM    774  N   THR H 111      -9.630 -11.333   5.009  1.00  1.57           N  
ATOM    775  CA  THR H 111      -8.604 -12.384   5.134  1.00  1.57           C  
ATOM    776  C   THR H 111      -7.145 -11.917   5.059  1.00  1.57           C  
ATOM    777  CB  THR H 111      -8.987 -13.650   4.318  1.00  1.57           C  
ATOM    778  O   THR H 111      -6.789 -10.989   5.791  1.00  1.57           O  
ATOM    779  CG2 THR H 111      -9.917 -14.542   5.142  1.00  1.57           C  
ATOM    780  OG1 THR H 111      -9.715 -13.353   3.149  1.00  1.57           O  
ATOM    781  N   THR H 111A     -6.248 -12.646   4.388  1.00  1.69           N  
ATOM    782  CA  THR H 111A     -4.805 -12.523   4.628  1.00  1.69           C  
ATOM    783  C   THR H 111A     -4.186 -11.344   3.892  1.00  1.69           C  
ATOM    784  CB  THR H 111A     -4.006 -13.802   4.307  1.00  1.69           C  
ATOM    785  O   THR H 111A     -4.692 -10.863   2.884  1.00  1.69           O  
ATOM    786  CG2 THR H 111A     -4.626 -15.090   4.849  1.00  1.69           C  
ATOM    787  OG1 THR H 111A     -3.745 -13.957   2.931  1.00  1.69           O  
ATOM    788  N   VAL H 112B     -3.003 -10.929   4.349  1.00  1.08           N  
ATOM    789  CA  VAL H 112B     -2.089 -10.094   3.555  1.00  1.08           C  
ATOM    790  C   VAL H 112B     -0.853 -10.915   3.167  1.00  1.08           C  
ATOM    791  CB  VAL H 112B     -1.809  -8.713   4.193  1.00  1.08           C  
ATOM    792  O   VAL H 112B      0.280 -10.456   3.271  1.00  1.08           O  
ATOM    793  CG1 VAL H 112B     -1.401  -7.710   3.101  1.00  1.08           C  
ATOM    794  CG2 VAL H 112B     -3.029  -8.124   4.920  1.00  1.08           C  
ATOM    795  N   THR H 112A     -1.063 -12.180   2.773  1.00  0.92           N  
ATOM    796  CA  THR H 112A     -0.029 -12.973   2.088  1.00  0.92           C  
ATOM    797  C   THR H 112A      0.076 -12.528   0.633  1.00  0.92           C  
ATOM    798  CB  THR H 112A     -0.299 -14.490   2.101  1.00  0.92           C  
ATOM    799  O   THR H 112A     -0.913 -12.115   0.038  1.00  0.92           O  
ATOM    800  CG2 THR H 112A     -0.419 -15.088   3.498  1.00  0.92           C  
ATOM    801  OG1 THR H 112A     -1.439 -14.832   1.342  1.00  0.92           O  
ATOM    802  N   ALA H 112       1.238 -12.694   0.003  1.00  0.77           N  
ATOM    803  CA  ALA H 112       1.383 -12.443  -1.434  1.00  0.77           C  
ATOM    804  C   ALA H 112       0.672 -13.485  -2.339  1.00  0.77           C  
ATOM    805  CB  ALA H 112       2.880 -12.311  -1.746  1.00  0.77           C  
ATOM    806  O   ALA H 112       0.836 -13.430  -3.552  1.00  0.77           O  
ATOM    807  N   SER H 113      -0.080 -14.441  -1.768  1.00  0.67           N  
ATOM    808  CA  SER H 113      -0.709 -15.559  -2.495  1.00  0.67           C  
ATOM    809  C   SER H 113      -2.211 -15.382  -2.767  1.00  0.67           C  
ATOM    810  CB  SER H 113      -0.457 -16.869  -1.735  1.00  0.67           C  
ATOM    811  O   SER H 113      -2.700 -15.846  -3.789  1.00  0.67           O  
ATOM    812  OG  SER H 113      -1.231 -16.985  -0.549  1.00  0.67           O  
ATOM    813  N   GLU H 114      -2.946 -14.711  -1.873  1.00  0.46           N  
ATOM    814  CA  GLU H 114      -4.412 -14.576  -1.965  1.00  0.46           C  
ATOM    815  C   GLU H 114      -4.863 -13.488  -2.967  1.00  0.46           C  
ATOM    816  CB  GLU H 114      -4.936 -14.306  -0.536  1.00  0.46           C  
ATOM    817  O   GLU H 114      -5.995 -13.502  -3.441  1.00  0.46           O  
ATOM    818  CG  GLU H 114      -6.457 -14.446  -0.337  1.00  0.46           C  
ATOM    819  CD  GLU H 114      -6.900 -14.041   1.082  1.00  0.46           C  
ATOM    820  OE1 GLU H 114      -6.130 -14.253   2.049  1.00  0.46           O  
ATOM    821  OE2 GLU H 114      -8.024 -13.518   1.244  1.00  0.46           O  
ATOM    822  N   TRP H 115      -3.985 -12.526  -3.272  1.00  0.53           N  
ATOM    823  CA  TRP H 115      -4.326 -11.252  -3.915  1.00  0.53           C  
ATOM    824  C   TRP H 115      -4.286 -11.334  -5.449  1.00  0.53           C  
ATOM    825  CB  TRP H 115      -3.408 -10.152  -3.344  1.00  0.53           C  
ATOM    826  O   TRP H 115      -3.216 -11.505  -6.036  1.00  0.53           O  
ATOM    827  CG  TRP H 115      -3.598  -9.846  -1.879  1.00  0.53           C  
ATOM    828  CD1 TRP H 115      -3.412 -10.712  -0.858  1.00  0.53           C  
ATOM    829  CD2 TRP H 115      -4.114  -8.634  -1.245  1.00  0.53           C  
ATOM    830  CE2 TRP H 115      -4.214  -8.844   0.160  1.00  0.53           C  
ATOM    831  CE3 TRP H 115      -4.574  -7.396  -1.724  1.00  0.53           C  
ATOM    832  NE1 TRP H 115      -3.800 -10.138   0.333  1.00  0.53           N  
ATOM    833  CH2 TRP H 115      -5.183  -6.660   0.528  1.00  0.53           C  
ATOM    834  CZ2 TRP H 115      -4.734  -7.886   1.041  1.00  0.53           C  
ATOM    835  CZ3 TRP H 115      -5.109  -6.425  -0.857  1.00  0.53           C  
ATOM    836  N   ASP H 116      -5.447 -11.183  -6.099  1.00  0.52           N  
ATOM    837  CA  ASP H 116      -5.634 -11.401  -7.541  1.00  0.52           C  
ATOM    838  C   ASP H 116      -5.194 -10.223  -8.431  1.00  0.52           C  
ATOM    839  CB  ASP H 116      -7.093 -11.810  -7.863  1.00  0.52           C  
ATOM    840  O   ASP H 116      -4.843 -10.446  -9.592  1.00  0.52           O  
ATOM    841  CG  ASP H 116      -8.223 -10.894  -7.358  1.00  0.52           C  
ATOM    842  OD1 ASP H 116      -8.109 -10.325  -6.249  1.00  0.52           O  
ATOM    843  OD2 ASP H 116      -9.255 -10.781  -8.069  1.00  0.52           O  
ATOM    844  N   TYR H 117      -5.167  -8.982  -7.922  1.00  0.26           N  
ATOM    845  CA  TYR H 117      -4.692  -7.818  -8.689  1.00  0.26           C  
ATOM    846  C   TYR H 117      -3.622  -7.010  -7.952  1.00  0.26           C  
ATOM    847  CB  TYR H 117      -5.839  -6.900  -9.141  1.00  0.26           C  
ATOM    848  O   TYR H 117      -3.784  -6.609  -6.796  1.00  0.26           O  
ATOM    849  CG  TYR H 117      -7.018  -7.595  -9.797  1.00  0.26           C  
ATOM    850  CD1 TYR H 117      -6.841  -8.424 -10.924  1.00  0.26           C  
ATOM    851  CD2 TYR H 117      -8.290  -7.465  -9.216  1.00  0.26           C  
ATOM    852  CE1 TYR H 117      -7.916  -9.201 -11.402  1.00  0.26           C  
ATOM    853  CE2 TYR H 117      -9.369  -8.218  -9.705  1.00  0.26           C  
ATOM    854  OH  TYR H 117     -10.202  -9.916 -11.142  1.00  0.26           O  
ATOM    855  CZ  TYR H 117      -9.168  -9.130 -10.755  1.00  0.26           C  
ATOM    856  N   TRP H 118      -2.561  -6.702  -8.696  1.00  0.28           N  
ATOM    857  CA  TRP H 118      -1.367  -5.982  -8.264  1.00  0.28           C  
ATOM    858  C   TRP H 118      -1.125  -4.759  -9.153  1.00  0.28           C  
ATOM    859  CB  TRP H 118      -0.173  -6.946  -8.312  1.00  0.28           C  
ATOM    860  O   TRP H 118      -1.523  -4.738 -10.320  1.00  0.28           O  
ATOM    861  CG  TRP H 118      -0.232  -8.056  -7.308  1.00  0.28           C  
ATOM    862  CD1 TRP H 118      -0.939  -9.204  -7.429  1.00  0.28           C  
ATOM    863  CD2 TRP H 118       0.369  -8.104  -5.979  1.00  0.28           C  
ATOM    864  CE2 TRP H 118      -0.000  -9.332  -5.355  1.00  0.28           C  
ATOM    865  CE3 TRP H 118       1.185  -7.221  -5.238  1.00  0.28           C  
ATOM    866  NE1 TRP H 118      -0.820  -9.950  -6.274  1.00  0.28           N  
ATOM    867  CH2 TRP H 118       1.251  -8.779  -3.357  1.00  0.28           C  
ATOM    868  CZ2 TRP H 118       0.437  -9.677  -4.069  1.00  0.28           C  
ATOM    869  CZ3 TRP H 118       1.613  -7.548  -3.937  1.00  0.28           C  
ATOM    870  N   GLY H 119      -0.483  -3.735  -8.595  1.00  0.26           N  
ATOM    871  CA  GLY H 119       0.128  -2.656  -9.366  1.00  0.26           C  
ATOM    872  C   GLY H 119       1.557  -2.998  -9.803  1.00  0.26           C  
ATOM    873  O   GLY H 119       2.032  -4.121  -9.616  1.00  0.26           O  
ATOM    874  N   GLN H 120       2.249  -2.026 -10.397  1.00  0.37           N  
ATOM    875  CA  GLN H 120       3.648  -2.185 -10.833  1.00  0.37           C  
ATOM    876  C   GLN H 120       4.644  -2.005  -9.675  1.00  0.37           C  
ATOM    877  CB  GLN H 120       3.956  -1.177 -11.955  1.00  0.37           C  
ATOM    878  O   GLN H 120       5.785  -2.466  -9.745  1.00  0.37           O  
ATOM    879  CG  GLN H 120       3.002  -1.279 -13.159  1.00  0.37           C  
ATOM    880  CD  GLN H 120       2.928  -2.687 -13.745  1.00  0.37           C  
ATOM    881  NE2 GLN H 120       1.749  -3.226 -13.964  1.00  0.37           N  
ATOM    882  OE1 GLN H 120       3.921  -3.334 -14.020  1.00  0.37           O  
ATOM    883  N   GLY H 121       4.191  -1.359  -8.600  1.00  0.20           N  
ATOM    884  CA  GLY H 121       5.003  -0.892  -7.489  1.00  0.20           C  
ATOM    885  C   GLY H 121       5.613   0.492  -7.734  1.00  0.20           C  
ATOM    886  O   GLY H 121       5.947   0.865  -8.855  1.00  0.20           O  
ATOM    887  N   THR H 122       5.789   1.262  -6.659  1.00  0.23           N  
ATOM    888  CA  THR H 122       6.527   2.536  -6.657  1.00  0.23           C  
ATOM    889  C   THR H 122       7.750   2.434  -5.750  1.00  0.23           C  
ATOM    890  CB  THR H 122       5.615   3.720  -6.290  1.00  0.23           C  
ATOM    891  O   THR H 122       7.649   1.986  -4.607  1.00  0.23           O  
ATOM    892  CG2 THR H 122       4.952   3.642  -4.913  1.00  0.23           C  
ATOM    893  OG1 THR H 122       6.341   4.929  -6.313  1.00  0.23           O  
ATOM    894  N   LEU H 123       8.922   2.839  -6.245  1.00  0.22           N  
ATOM    895  CA  LEU H 123      10.142   2.874  -5.437  1.00  0.22           C  
ATOM    896  C   LEU H 123      10.034   3.939  -4.335  1.00  0.22           C  
ATOM    897  CB  LEU H 123      11.365   3.091  -6.350  1.00  0.22           C  
ATOM    898  O   LEU H 123       9.500   5.031  -4.553  1.00  0.22           O  
ATOM    899  CG  LEU H 123      12.724   3.163  -5.620  1.00  0.22           C  
ATOM    900  CD1 LEU H 123      13.074   1.855  -4.905  1.00  0.22           C  
ATOM    901  CD2 LEU H 123      13.831   3.460  -6.630  1.00  0.22           C  
ATOM    902  N   VAL H 124      10.569   3.616  -3.162  1.00  0.17           N  
ATOM    903  CA  VAL H 124      10.771   4.528  -2.037  1.00  0.17           C  
ATOM    904  C   VAL H 124      12.172   4.293  -1.488  1.00  0.17           C  
ATOM    905  CB  VAL H 124       9.718   4.296  -0.944  1.00  0.17           C  
ATOM    906  O   VAL H 124      12.495   3.171  -1.095  1.00  0.17           O  
ATOM    907  CG1 VAL H 124       9.963   5.167   0.295  1.00  0.17           C  
ATOM    908  CG2 VAL H 124       8.297   4.560  -1.455  1.00  0.17           C  
ATOM    909  N   THR H 125      12.979   5.348  -1.435  1.00  0.15           N  
ATOM    910  CA  THR H 125      14.341   5.323  -0.888  1.00  0.15           C  
ATOM    911  C   THR H 125      14.432   6.287   0.281  1.00  0.15           C  
ATOM    912  CB  THR H 125      15.380   5.677  -1.960  1.00  0.15           C  
ATOM    913  O   THR H 125      14.038   7.446   0.153  1.00  0.15           O  
ATOM    914  CG2 THR H 125      16.817   5.658  -1.438  1.00  0.15           C  
ATOM    915  OG1 THR H 125      15.324   4.745  -3.016  1.00  0.15           O  
ATOM    916  N   VAL H 126      14.960   5.820   1.413  1.00  0.22           N  
ATOM    917  CA  VAL H 126      15.146   6.641   2.611  1.00  0.22           C  
ATOM    918  C   VAL H 126      16.634   6.717   2.943  1.00  0.22           C  
ATOM    919  CB  VAL H 126      14.293   6.147   3.788  1.00  0.22           C  
ATOM    920  O   VAL H 126      17.222   5.745   3.415  1.00  0.22           O  
ATOM    921  CG1 VAL H 126      14.368   7.160   4.940  1.00  0.22           C  
ATOM    922  CG2 VAL H 126      12.819   5.947   3.407  1.00  0.22           C  
ATOM    923  N   SER H 127      17.249   7.863   2.668  1.00  0.31           N  
ATOM    924  CA  SER H 127      18.707   8.047   2.660  1.00  0.31           C  
ATOM    925  C   SER H 127      19.077   9.447   3.136  1.00  0.31           C  
ATOM    926  CB  SER H 127      19.254   7.830   1.242  1.00  0.31           C  
ATOM    927  O   SER H 127      18.470  10.416   2.684  1.00  0.31           O  
ATOM    928  OG  SER H 127      18.612   8.688   0.316  1.00  0.31           O  
ATOM    929  N   SER H 128      20.047   9.533   4.051  1.00  0.87           N  
ATOM    930  CA  SER H 128      20.617  10.792   4.559  1.00  0.87           C  
ATOM    931  C   SER H 128      21.233  11.648   3.457  1.00  0.87           C  
ATOM    932  CB  SER H 128      21.684  10.488   5.605  1.00  0.87           C  
ATOM    933  O   SER H 128      21.919  11.065   2.594  1.00  0.87           O  
ATOM    934  OG  SER H 128      21.062   9.853   6.708  1.00  0.87           O  
ATOM    935  OXT SER H 128      21.009  12.875   3.537  1.00  0.87           O  
TER     936      SER H 128                                                       
END   
