# Supplementary material for: Characterising nanobody developability to improve therapeutic design using the Therapeutic Nanobody Profiler
Source: Commun Biol. 2026 Jan 31;9:344. doi: 10.1038/s42003-026-09594-y (PMC12963540; doi:10.1038/s42003-026-09594-y)
Supplement: Supplementary file 2 — Supplementary data [file 42003_2026_9594_MOESM2_ESM.zip › paper_data/vhh_clinical_set_models/seq4_NanoBodyBuilder2_Model.pdb]

ATOM      1  N   GLN H   1     -12.192  -8.102 -13.263  1.00  0.43           N  
ATOM      2  CA  GLN H   1     -10.949  -7.446 -13.720  1.00  0.43           C  
ATOM      3  C   GLN H   1     -10.905  -6.057 -13.119  1.00  0.43           C  
ATOM      4  CB  GLN H   1     -10.833  -7.336 -15.257  1.00  0.43           C  
ATOM      5  O   GLN H   1     -11.907  -5.355 -13.194  1.00  0.43           O  
ATOM      6  CG  GLN H   1     -10.311  -8.597 -15.974  1.00  0.43           C  
ATOM      7  CD  GLN H   1     -11.343  -9.709 -16.123  1.00  0.43           C  
ATOM      8  NE2 GLN H   1     -11.175 -10.622 -17.046  1.00  0.43           N  
ATOM      9  OE1 GLN H   1     -12.314  -9.775 -15.388  1.00  0.43           O  
ATOM     10  N   VAL H   2      -9.766  -5.664 -12.556  1.00  0.27           N  
ATOM     11  CA  VAL H   2      -9.452  -4.286 -12.162  1.00  0.27           C  
ATOM     12  C   VAL H   2      -7.991  -4.024 -12.529  1.00  0.27           C  
ATOM     13  CB  VAL H   2      -9.696  -4.048 -10.656  1.00  0.27           C  
ATOM     14  O   VAL H   2      -7.175  -4.937 -12.428  1.00  0.27           O  
ATOM     15  CG1 VAL H   2      -9.268  -2.627 -10.273  1.00  0.27           C  
ATOM     16  CG2 VAL H   2     -11.173  -4.233 -10.282  1.00  0.27           C  
ATOM     17  N   GLN H   3      -7.656  -2.811 -12.970  1.00  0.18           N  
ATOM     18  CA  GLN H   3      -6.266  -2.352 -13.046  1.00  0.18           C  
ATOM     19  C   GLN H   3      -5.998  -1.331 -11.939  1.00  0.18           C  
ATOM     20  CB  GLN H   3      -5.928  -1.740 -14.414  1.00  0.18           C  
ATOM     21  O   GLN H   3      -6.898  -0.586 -11.542  1.00  0.18           O  
ATOM     22  CG  GLN H   3      -6.186  -2.653 -15.627  1.00  0.18           C  
ATOM     23  CD  GLN H   3      -7.110  -2.004 -16.653  1.00  0.18           C  
ATOM     24  NE2 GLN H   3      -6.750  -1.986 -17.917  1.00  0.18           N  
ATOM     25  OE1 GLN H   3      -8.177  -1.499 -16.338  1.00  0.18           O  
ATOM     26  N   LEU H   4      -4.753  -1.290 -11.475  1.00  0.17           N  
ATOM     27  CA  LEU H   4      -4.257  -0.385 -10.444  1.00  0.17           C  
ATOM     28  C   LEU H   4      -3.039   0.370 -10.996  1.00  0.17           C  
ATOM     29  CB  LEU H   4      -3.887  -1.204  -9.191  1.00  0.17           C  
ATOM     30  O   LEU H   4      -2.208  -0.230 -11.679  1.00  0.17           O  
ATOM     31  CG  LEU H   4      -5.000  -2.091  -8.599  1.00  0.17           C  
ATOM     32  CD1 LEU H   4      -4.466  -2.886  -7.410  1.00  0.17           C  
ATOM     33  CD2 LEU H   4      -6.196  -1.273  -8.114  1.00  0.17           C  
ATOM     34  N   VAL H   5      -2.937   1.671 -10.719  1.00  0.28           N  
ATOM     35  CA  VAL H   5      -1.841   2.526 -11.207  1.00  0.28           C  
ATOM     36  C   VAL H   5      -1.268   3.361 -10.065  1.00  0.28           C  
ATOM     37  CB  VAL H   5      -2.301   3.428 -12.374  1.00  0.28           C  
ATOM     38  O   VAL H   5      -1.918   4.293  -9.586  1.00  0.28           O  
ATOM     39  CG1 VAL H   5      -1.111   4.183 -12.981  1.00  0.28           C  
ATOM     40  CG2 VAL H   5      -2.988   2.643 -13.503  1.00  0.28           C  
ATOM     41  N   GLU H   6      -0.065   3.012  -9.612  1.00  0.17           N  
ATOM     42  CA  GLU H   6       0.686   3.721  -8.576  1.00  0.17           C  
ATOM     43  C   GLU H   6       1.332   5.025  -9.065  1.00  0.17           C  
ATOM     44  CB  GLU H   6       1.776   2.836  -7.947  1.00  0.17           C  
ATOM     45  O   GLU H   6       1.524   5.274 -10.253  1.00  0.17           O  
ATOM     46  CG  GLU H   6       1.244   1.541  -7.331  1.00  0.17           C  
ATOM     47  CD  GLU H   6       1.288   0.360  -8.300  1.00  0.17           C  
ATOM     48  OE1 GLU H   6       1.070   0.537  -9.519  1.00  0.17           O  
ATOM     49  OE2 GLU H   6       1.546  -0.763  -7.821  1.00  0.17           O  
ATOM     50  N   SER H   7       1.684   5.873  -8.101  1.00  0.19           N  
ATOM     51  CA  SER H   7       2.309   7.181  -8.288  1.00  0.19           C  
ATOM     52  C   SER H   7       2.859   7.697  -6.951  1.00  0.19           C  
ATOM     53  CB  SER H   7       1.254   8.159  -8.821  1.00  0.19           C  
ATOM     54  O   SER H   7       2.499   7.186  -5.886  1.00  0.19           O  
ATOM     55  OG  SER H   7       0.200   8.265  -7.880  1.00  0.19           O  
ATOM     56  N   GLY H   8       3.690   8.743  -6.992  1.00  0.13           N  
ATOM     57  CA  GLY H   8       4.127   9.485  -5.798  1.00  0.13           C  
ATOM     58  C   GLY H   8       5.383   8.955  -5.098  1.00  0.13           C  
ATOM     59  O   GLY H   8       5.693   9.400  -3.992  1.00  0.13           O  
ATOM     60  N   GLY H   9       6.099   8.011  -5.715  1.00  0.16           N  
ATOM     61  CA  GLY H   9       7.441   7.616  -5.287  1.00  0.16           C  
ATOM     62  C   GLY H   9       8.520   8.651  -5.633  1.00  0.16           C  
ATOM     63  O   GLY H   9       8.253   9.659  -6.287  1.00  0.16           O  
ATOM     64  N   GLY H  11       9.750   8.394  -5.191  1.00  0.23           N  
ATOM     65  CA  GLY H  11      10.899   9.278  -5.384  1.00  0.23           C  
ATOM     66  C   GLY H  11      12.022   9.034  -4.375  1.00  0.23           C  
ATOM     67  O   GLY H  11      11.948   8.122  -3.551  1.00  0.23           O  
ATOM     68  N   LEU H  12      13.066   9.859  -4.456  1.00  0.27           N  
ATOM     69  CA  LEU H  12      14.129   9.954  -3.453  1.00  0.27           C  
ATOM     70  C   LEU H  12      13.721  10.932  -2.341  1.00  0.27           C  
ATOM     71  CB  LEU H  12      15.437  10.380  -4.151  1.00  0.27           C  
ATOM     72  O   LEU H  12      13.182  12.000  -2.631  1.00  0.27           O  
ATOM     73  CG  LEU H  12      16.619  10.717  -3.217  1.00  0.27           C  
ATOM     74  CD1 LEU H  12      17.105   9.510  -2.414  1.00  0.27           C  
ATOM     75  CD2 LEU H  12      17.796  11.228  -4.048  1.00  0.27           C  
ATOM     76  N   VAL H  13      14.018  10.600  -1.084  1.00  0.36           N  
ATOM     77  CA  VAL H  13      13.789  11.479   0.071  1.00  0.36           C  
ATOM     78  C   VAL H  13      14.824  11.236   1.169  1.00  0.36           C  
ATOM     79  CB  VAL H  13      12.339  11.321   0.569  1.00  0.36           C  
ATOM     80  O   VAL H  13      15.290  10.115   1.356  1.00  0.36           O  
ATOM     81  CG1 VAL H  13      12.059   9.946   1.177  1.00  0.36           C  
ATOM     82  CG2 VAL H  13      11.945  12.388   1.595  1.00  0.36           C  
ATOM     83  N   GLN H  14      15.182  12.285   1.908  1.00  0.21           N  
ATOM     84  CA  GLN H  14      16.116  12.161   3.028  1.00  0.21           C  
ATOM     85  C   GLN H  14      15.460  11.539   4.278  1.00  0.21           C  
ATOM     86  CB  GLN H  14      16.806  13.507   3.301  1.00  0.21           C  
ATOM     87  O   GLN H  14      14.250  11.700   4.476  1.00  0.21           O  
ATOM     88  CG  GLN H  14      17.754  13.869   2.137  1.00  0.21           C  
ATOM     89  CD  GLN H  14      18.763  14.957   2.490  1.00  0.21           C  
ATOM     90  NE2 GLN H  14      19.973  14.892   1.982  1.00  0.21           N  
ATOM     91  OE1 GLN H  14      18.477  15.890   3.224  1.00  0.21           O  
ATOM     92  N   PRO H  15      16.227  10.832   5.138  1.00  0.32           N  
ATOM     93  CA  PRO H  15      15.716  10.253   6.380  1.00  0.32           C  
ATOM     94  C   PRO H  15      14.995  11.280   7.265  1.00  0.32           C  
ATOM     95  CB  PRO H  15      16.929   9.642   7.088  1.00  0.32           C  
ATOM     96  O   PRO H  15      15.436  12.417   7.414  1.00  0.32           O  
ATOM     97  CG  PRO H  15      17.871   9.306   5.935  1.00  0.32           C  
ATOM     98  CD  PRO H  15      17.620  10.447   4.952  1.00  0.32           C  
ATOM     99  N   GLY H  16      13.863  10.881   7.844  1.00  0.30           N  
ATOM    100  CA  GLY H  16      12.941  11.762   8.568  1.00  0.30           C  
ATOM    101  C   GLY H  16      11.959  12.525   7.668  1.00  0.30           C  
ATOM    102  O   GLY H  16      10.955  13.032   8.170  1.00  0.30           O  
ATOM    103  N   GLY H  17      12.194  12.563   6.353  1.00  0.26           N  
ATOM    104  CA  GLY H  17      11.293  13.153   5.366  1.00  0.26           C  
ATOM    105  C   GLY H  17       9.992  12.369   5.180  1.00  0.26           C  
ATOM    106  O   GLY H  17       9.742  11.361   5.842  1.00  0.26           O  
ATOM    107  N   SER H  18       9.134  12.854   4.279  1.00  0.22           N  
ATOM    108  CA  SER H  18       7.794  12.298   4.059  1.00  0.22           C  
ATOM    109  C   SER H  18       7.432  12.232   2.575  1.00  0.22           C  
ATOM    110  CB  SER H  18       6.735  13.111   4.815  1.00  0.22           C  
ATOM    111  O   SER H  18       7.821  13.107   1.806  1.00  0.22           O  
ATOM    112  OG  SER H  18       7.056  13.216   6.193  1.00  0.22           O  
ATOM    113  N   LEU H  19       6.646  11.224   2.191  1.00  0.30           N  
ATOM    114  CA  LEU H  19       6.076  11.039   0.851  1.00  0.30           C  
ATOM    115  C   LEU H  19       4.581  10.693   0.949  1.00  0.30           C  
ATOM    116  CB  LEU H  19       6.852   9.943   0.088  1.00  0.30           C  
ATOM    117  O   LEU H  19       4.075  10.359   2.023  1.00  0.30           O  
ATOM    118  CG  LEU H  19       8.307  10.288  -0.284  1.00  0.30           C  
ATOM    119  CD1 LEU H  19       8.972   9.050  -0.886  1.00  0.30           C  
ATOM    120  CD2 LEU H  19       8.392  11.415  -1.314  1.00  0.30           C  
ATOM    121  N   ARG H  20       3.865  10.744  -0.178  1.00  0.22           N  
ATOM    122  CA  ARG H  20       2.483  10.258  -0.279  1.00  0.22           C  
ATOM    123  C   ARG H  20       2.291   9.504  -1.586  1.00  0.22           C  
ATOM    124  CB  ARG H  20       1.480  11.414  -0.114  1.00  0.22           C  
ATOM    125  O   ARG H  20       2.161  10.118  -2.641  1.00  0.22           O  
ATOM    126  CG  ARG H  20       0.039  10.883  -0.015  1.00  0.22           C  
ATOM    127  CD  ARG H  20      -0.974  12.029   0.105  1.00  0.22           C  
ATOM    128  NE  ARG H  20      -2.355  11.520   0.246  1.00  0.22           N  
ATOM    129  NH1 ARG H  20      -2.426  11.364   2.542  1.00  0.22           N  
ATOM    130  NH2 ARG H  20      -4.194  10.744   1.338  1.00  0.22           N  
ATOM    131  CZ  ARG H  20      -2.980  11.220   1.372  1.00  0.22           C  
ATOM    132  N   LEU H  21       2.238   8.179  -1.497  1.00  0.23           N  
ATOM    133  CA  LEU H  21       1.880   7.348  -2.640  1.00  0.23           C  
ATOM    134  C   LEU H  21       0.382   7.486  -2.922  1.00  0.23           C  
ATOM    135  CB  LEU H  21       2.262   5.874  -2.418  1.00  0.23           C  
ATOM    136  O   LEU H  21      -0.418   7.632  -1.991  1.00  0.23           O  
ATOM    137  CG  LEU H  21       3.673   5.617  -1.862  1.00  0.23           C  
ATOM    138  CD1 LEU H  21       3.930   4.115  -1.813  1.00  0.23           C  
ATOM    139  CD2 LEU H  21       4.761   6.268  -2.715  1.00  0.23           C  
ATOM    140  N   SER H  22      -0.007   7.385  -4.190  1.00  0.26           N  
ATOM    141  CA  SER H  22      -1.408   7.228  -4.584  1.00  0.26           C  
ATOM    142  C   SER H  22      -1.555   6.137  -5.636  1.00  0.26           C  
ATOM    143  CB  SER H  22      -2.053   8.561  -4.987  1.00  0.26           C  
ATOM    144  O   SER H  22      -0.670   5.953  -6.470  1.00  0.26           O  
ATOM    145  OG  SER H  22      -2.059   8.807  -6.376  1.00  0.26           O  
ATOM    146  N   CYS H  23      -2.650   5.393  -5.568  1.00  0.24           N  
ATOM    147  CA  CYS H  23      -2.970   4.284  -6.450  1.00  0.24           C  
ATOM    148  C   CYS H  23      -4.392   4.469  -6.976  1.00  0.24           C  
ATOM    149  CB  CYS H  23      -2.767   2.969  -5.698  1.00  0.24           C  
ATOM    150  O   CYS H  23      -5.370   4.271  -6.247  1.00  0.24           O  
ATOM    151  SG  CYS H  23      -3.543   1.524  -6.458  1.00  0.24           S  
ATOM    152  N   ALA H  24      -4.504   4.881  -8.236  1.00  0.27           N  
ATOM    153  CA  ALA H  24      -5.780   5.002  -8.923  1.00  0.27           C  
ATOM    154  C   ALA H  24      -6.216   3.621  -9.429  1.00  0.27           C  
ATOM    155  CB  ALA H  24      -5.641   6.023 -10.056  1.00  0.27           C  
ATOM    156  O   ALA H  24      -5.505   2.984 -10.209  1.00  0.27           O  
ATOM    157  N   ALA H  25      -7.380   3.147  -8.987  1.00  0.37           N  
ATOM    158  CA  ALA H  25      -8.002   1.961  -9.561  1.00  0.37           C  
ATOM    159  C   ALA H  25      -8.886   2.348 -10.758  1.00  0.37           C  
ATOM    160  CB  ALA H  25      -8.780   1.225  -8.468  1.00  0.37           C  
ATOM    161  O   ALA H  25      -9.659   3.305 -10.678  1.00  0.37           O  
ATOM    162  N   SER H  26      -8.813   1.598 -11.858  1.00  0.35           N  
ATOM    163  CA  SER H  26      -9.666   1.818 -13.039  1.00  0.35           C  
ATOM    164  C   SER H  26     -11.061   1.209 -12.889  1.00  0.35           C  
ATOM    165  CB  SER H  26      -9.002   1.203 -14.276  1.00  0.35           C  
ATOM    166  O   SER H  26     -12.052   1.779 -13.338  1.00  0.35           O  
ATOM    167  OG  SER H  26      -8.918  -0.210 -14.145  1.00  0.35           O  
ATOM    168  N   GLY H  27     -11.130   0.026 -12.282  1.00  0.48           N  
ATOM    169  CA  GLY H  27     -12.326  -0.799 -12.216  1.00  0.48           C  
ATOM    170  C   GLY H  27     -13.106  -0.608 -10.926  1.00  0.48           C  
ATOM    171  O   GLY H  27     -12.698   0.115 -10.017  1.00  0.48           O  
ATOM    172  N   TYR H  28     -14.235  -1.299 -10.844  1.00  0.30           N  
ATOM    173  CA  TYR H  28     -15.154  -1.247  -9.713  1.00  0.30           C  
ATOM    174  C   TYR H  28     -14.568  -1.921  -8.453  1.00  0.30           C  
ATOM    175  CB  TYR H  28     -16.490  -1.844 -10.191  1.00  0.30           C  
ATOM    176  O   TYR H  28     -14.961  -3.021  -8.074  1.00  0.30           O  
ATOM    177  CG  TYR H  28     -17.681  -1.684  -9.262  1.00  0.30           C  
ATOM    178  CD1 TYR H  28     -18.122  -0.397  -8.893  1.00  0.30           C  
ATOM    179  CD2 TYR H  28     -18.402  -2.819  -8.839  1.00  0.30           C  
ATOM    180  CE1 TYR H  28     -19.273  -0.244  -8.095  1.00  0.30           C  
ATOM    181  CE2 TYR H  28     -19.559  -2.670  -8.051  1.00  0.30           C  
ATOM    182  OH  TYR H  28     -21.101  -1.243  -6.898  1.00  0.30           O  
ATOM    183  CZ  TYR H  28     -19.995  -1.383  -7.675  1.00  0.30           C  
ATOM    184  N   ILE H  29     -13.622  -1.247  -7.787  1.00  0.39           N  
ATOM    185  CA  ILE H  29     -13.202  -1.524  -6.406  1.00  0.39           C  
ATOM    186  C   ILE H  29     -14.325  -1.049  -5.496  1.00  0.39           C  
ATOM    187  CB  ILE H  29     -11.867  -0.837  -6.071  1.00  0.39           C  
ATOM    188  O   ILE H  29     -14.352   0.088  -5.008  1.00  0.39           O  
ATOM    189  CG1 ILE H  29     -10.690  -1.372  -6.908  1.00  0.39           C  
ATOM    190  CG2 ILE H  29     -11.495  -0.918  -4.579  1.00  0.39           C  
ATOM    191  CD1 ILE H  29     -10.351  -2.853  -6.686  1.00  0.39           C  
ATOM    192  N   TYR H  30     -15.318  -1.913  -5.381  1.00  1.15           N  
ATOM    193  CA  TYR H  30     -16.486  -1.676  -4.567  1.00  1.15           C  
ATOM    194  C   TYR H  30     -16.226  -2.079  -3.122  1.00  1.15           C  
ATOM    195  CB  TYR H  30     -17.690  -2.377  -5.212  1.00  1.15           C  
ATOM    196  O   TYR H  30     -15.106  -2.381  -2.709  1.00  1.15           O  
ATOM    197  CG  TYR H  30     -17.798  -3.888  -5.071  1.00  1.15           C  
ATOM    198  CD1 TYR H  30     -17.009  -4.737  -5.871  1.00  1.15           C  
ATOM    199  CD2 TYR H  30     -18.755  -4.450  -4.202  1.00  1.15           C  
ATOM    200  CE1 TYR H  30     -17.162  -6.133  -5.795  1.00  1.15           C  
ATOM    201  CE2 TYR H  30     -18.917  -5.847  -4.126  1.00  1.15           C  
ATOM    202  OH  TYR H  30     -18.267  -8.041  -4.873  1.00  1.15           O  
ATOM    203  CZ  TYR H  30     -18.121  -6.693  -4.930  1.00  1.15           C  
ATOM    204  N   SER H  35     -17.303  -2.082  -2.355  1.00  0.83           N  
ATOM    205  CA  SER H  35     -17.283  -2.353  -0.927  1.00  0.83           C  
ATOM    206  C   SER H  35     -16.601  -3.671  -0.522  1.00  0.83           C  
ATOM    207  CB  SER H  35     -18.721  -2.303  -0.408  1.00  0.83           C  
ATOM    208  O   SER H  35     -16.063  -3.717   0.581  1.00  0.83           O  
ATOM    209  OG  SER H  35     -19.546  -3.219  -1.103  1.00  0.83           O  
ATOM    210  N   ALA H  36     -16.571  -4.714  -1.366  1.00  1.02           N  
ATOM    211  CA  ALA H  36     -15.956  -6.007  -1.025  1.00  1.02           C  
ATOM    212  C   ALA H  36     -14.414  -6.029  -1.063  1.00  1.02           C  
ATOM    213  CB  ALA H  36     -16.526  -7.090  -1.949  1.00  1.02           C  
ATOM    214  O   ALA H  36     -13.821  -7.043  -0.707  1.00  1.02           O  
ATOM    215  N   TYR H  37     -13.754  -4.959  -1.521  1.00  0.76           N  
ATOM    216  CA  TYR H  37     -12.304  -4.973  -1.696  1.00  0.76           C  
ATOM    217  C   TYR H  37     -11.526  -4.553  -0.443  1.00  0.76           C  
ATOM    218  CB  TYR H  37     -11.924  -4.128  -2.907  1.00  0.76           C  
ATOM    219  O   TYR H  37     -11.717  -3.464   0.095  1.00  0.76           O  
ATOM    220  CG  TYR H  37     -12.004  -4.890  -4.213  1.00  0.76           C  
ATOM    221  CD1 TYR H  37     -10.889  -5.641  -4.618  1.00  0.76           C  
ATOM    222  CD2 TYR H  37     -13.158  -4.854  -5.017  1.00  0.76           C  
ATOM    223  CE1 TYR H  37     -10.885  -6.302  -5.857  1.00  0.76           C  
ATOM    224  CE2 TYR H  37     -13.159  -5.502  -6.270  1.00  0.76           C  
ATOM    225  OH  TYR H  37     -11.975  -6.786  -7.928  1.00  0.76           O  
ATOM    226  CZ  TYR H  37     -12.015  -6.213  -6.697  1.00  0.76           C  
ATOM    227  N   CYS H  38     -10.581  -5.393  -0.024  1.00  0.45           N  
ATOM    228  CA  CYS H  38      -9.429  -4.981   0.771  1.00  0.45           C  
ATOM    229  C   CYS H  38      -8.351  -4.477  -0.199  1.00  0.45           C  
ATOM    230  CB  CYS H  38      -8.943  -6.166   1.610  1.00  0.45           C  
ATOM    231  O   CYS H  38      -7.780  -5.263  -0.958  1.00  0.45           O  
ATOM    232  SG  CYS H  38      -7.425  -5.865   2.550  1.00  0.45           S  
ATOM    233  N   MET H  39      -8.114  -3.165  -0.227  1.00  0.35           N  
ATOM    234  CA  MET H  39      -6.970  -2.582  -0.931  1.00  0.35           C  
ATOM    235  C   MET H  39      -5.781  -2.464   0.014  1.00  0.35           C  
ATOM    236  CB  MET H  39      -7.293  -1.192  -1.478  1.00  0.35           C  
ATOM    237  O   MET H  39      -5.960  -2.297   1.216  1.00  0.35           O  
ATOM    238  CG  MET H  39      -8.254  -1.173  -2.666  1.00  0.35           C  
ATOM    239  SD  MET H  39      -8.138   0.378  -3.609  1.00  0.35           S  
ATOM    240  CE  MET H  39      -6.762  -0.035  -4.715  1.00  0.35           C  
ATOM    241  N   GLY H  40      -4.569  -2.442  -0.516  1.00  0.27           N  
ATOM    242  CA  GLY H  40      -3.394  -2.206   0.305  1.00  0.27           C  
ATOM    243  C   GLY H  40      -2.132  -1.968  -0.491  1.00  0.27           C  
ATOM    244  O   GLY H  40      -2.144  -1.852  -1.717  1.00  0.27           O  
ATOM    245  N   TRP H  41      -1.047  -1.869   0.258  1.00  0.21           N  
ATOM    246  CA  TRP H  41       0.291  -1.612  -0.228  1.00  0.21           C  
ATOM    247  C   TRP H  41       1.207  -2.713   0.274  1.00  0.21           C  
ATOM    248  CB  TRP H  41       0.760  -0.235   0.245  1.00  0.21           C  
ATOM    249  O   TRP H  41       1.330  -2.939   1.479  1.00  0.21           O  
ATOM    250  CG  TRP H  41      -0.018   0.919  -0.308  1.00  0.21           C  
ATOM    251  CD1 TRP H  41      -1.113   1.465   0.262  1.00  0.21           C  
ATOM    252  CD2 TRP H  41       0.191   1.652  -1.554  1.00  0.21           C  
ATOM    253  CE2 TRP H  41      -0.803   2.673  -1.651  1.00  0.21           C  
ATOM    254  CE3 TRP H  41       1.133   1.570  -2.602  1.00  0.21           C  
ATOM    255  NE1 TRP H  41      -1.580   2.501  -0.524  1.00  0.21           N  
ATOM    256  CH2 TRP H  41       0.119   3.482  -3.736  1.00  0.21           C  
ATOM    257  CZ2 TRP H  41      -0.848   3.582  -2.720  1.00  0.21           C  
ATOM    258  CZ3 TRP H  41       1.102   2.479  -3.676  1.00  0.21           C  
ATOM    259  N   PHE H  42       1.873  -3.369  -0.660  1.00  0.19           N  
ATOM    260  CA  PHE H  42       3.049  -4.173  -0.388  1.00  0.19           C  
ATOM    261  C   PHE H  42       4.303  -3.380  -0.762  1.00  0.19           C  
ATOM    262  CB  PHE H  42       2.979  -5.476  -1.181  1.00  0.19           C  
ATOM    263  O   PHE H  42       4.238  -2.410  -1.519  1.00  0.19           O  
ATOM    264  CG  PHE H  42       1.885  -6.438  -0.761  1.00  0.19           C  
ATOM    265  CD1 PHE H  42       0.633  -6.408  -1.401  1.00  0.19           C  
ATOM    266  CD2 PHE H  42       2.141  -7.409   0.226  1.00  0.19           C  
ATOM    267  CE1 PHE H  42      -0.342  -7.366  -1.075  1.00  0.19           C  
ATOM    268  CE2 PHE H  42       1.157  -8.354   0.566  1.00  0.19           C  
ATOM    269  CZ  PHE H  42      -0.080  -8.338  -0.096  1.00  0.19           C  
ATOM    270  N   ARG H  43       5.466  -3.821  -0.286  1.00  0.17           N  
ATOM    271  CA  ARG H  43       6.758  -3.325  -0.766  1.00  0.17           C  
ATOM    272  C   ARG H  43       7.783  -4.434  -0.922  1.00  0.17           C  
ATOM    273  CB  ARG H  43       7.252  -2.161   0.106  1.00  0.17           C  
ATOM    274  O   ARG H  43       7.686  -5.476  -0.284  1.00  0.17           O  
ATOM    275  CG  ARG H  43       7.820  -2.596   1.465  1.00  0.17           C  
ATOM    276  CD  ARG H  43       8.180  -1.357   2.285  1.00  0.17           C  
ATOM    277  NE  ARG H  43       8.610  -1.706   3.646  1.00  0.17           N  
ATOM    278  NH1 ARG H  43       8.633   0.421   4.513  1.00  0.17           N  
ATOM    279  NH2 ARG H  43       9.154  -1.297   5.802  1.00  0.17           N  
ATOM    280  CZ  ARG H  43       8.796  -0.861   4.639  1.00  0.17           C  
ATOM    281  N   GLN H  44       8.794  -4.178  -1.738  1.00  0.11           N  
ATOM    282  CA  GLN H  44       9.931  -5.062  -1.951  1.00  0.11           C  
ATOM    283  C   GLN H  44      11.217  -4.239  -2.012  1.00  0.11           C  
ATOM    284  CB  GLN H  44       9.685  -5.872  -3.224  1.00  0.11           C  
ATOM    285  O   GLN H  44      11.431  -3.457  -2.939  1.00  0.11           O  
ATOM    286  CG  GLN H  44      10.830  -6.838  -3.548  1.00  0.11           C  
ATOM    287  CD  GLN H  44      10.448  -7.793  -4.671  1.00  0.11           C  
ATOM    288  NE2 GLN H  44      11.012  -8.980  -4.694  1.00  0.11           N  
ATOM    289  OE1 GLN H  44       9.639  -7.491  -5.537  1.00  0.11           O  
ATOM    290  N   ALA H  45      12.064  -4.387  -0.994  1.00  0.18           N  
ATOM    291  CA  ALA H  45      13.418  -3.837  -1.027  1.00  0.18           C  
ATOM    292  C   ALA H  45      14.331  -4.738  -1.883  1.00  0.18           C  
ATOM    293  CB  ALA H  45      13.945  -3.650   0.399  1.00  0.18           C  
ATOM    294  O   ALA H  45      14.007  -5.915  -2.071  1.00  0.18           O  
ATOM    295  N   PRO H  46      15.477  -4.239  -2.379  1.00  0.27           N  
ATOM    296  CA  PRO H  46      16.410  -5.046  -3.160  1.00  0.27           C  
ATOM    297  C   PRO H  46      16.784  -6.356  -2.452  1.00  0.27           C  
ATOM    298  CB  PRO H  46      17.626  -4.145  -3.398  1.00  0.27           C  
ATOM    299  O   PRO H  46      17.172  -6.355  -1.286  1.00  0.27           O  
ATOM    300  CG  PRO H  46      17.024  -2.740  -3.375  1.00  0.27           C  
ATOM    301  CD  PRO H  46      15.943  -2.860  -2.304  1.00  0.27           C  
ATOM    302  N   GLY H  47      16.622  -7.482  -3.150  1.00  0.30           N  
ATOM    303  CA  GLY H  47      16.888  -8.824  -2.619  1.00  0.30           C  
ATOM    304  C   GLY H  47      15.860  -9.375  -1.613  1.00  0.30           C  
ATOM    305  O   GLY H  47      15.957 -10.548  -1.259  1.00  0.30           O  
ATOM    306  N   LYS H  48      14.865  -8.594  -1.157  1.00  0.37           N  
ATOM    307  CA  LYS H  48      13.766  -9.105  -0.312  1.00  0.37           C  
ATOM    308  C   LYS H  48      12.725  -9.861  -1.145  1.00  0.37           C  
ATOM    309  CB  LYS H  48      13.008  -7.983   0.440  1.00  0.37           C  
ATOM    310  O   LYS H  48      12.563  -9.642  -2.348  1.00  0.37           O  
ATOM    311  CG  LYS H  48      13.638  -7.267   1.648  1.00  0.37           C  
ATOM    312  CD  LYS H  48      12.564  -6.317   2.248  1.00  0.37           C  
ATOM    313  CE  LYS H  48      13.056  -5.411   3.391  1.00  0.37           C  
ATOM    314  NZ  LYS H  48      12.089  -4.315   3.700  1.00  0.37           N  
ATOM    315  N   GLY H  49      11.931 -10.664  -0.438  1.00  0.22           N  
ATOM    316  CA  GLY H  49      10.567 -10.978  -0.858  1.00  0.22           C  
ATOM    317  C   GLY H  49       9.616  -9.780  -0.681  1.00  0.22           C  
ATOM    318  O   GLY H  49      10.035  -8.637  -0.497  1.00  0.22           O  
ATOM    319  N   LEU H  50       8.316 -10.053  -0.738  1.00  0.36           N  
ATOM    320  CA  LEU H  50       7.247  -9.067  -0.593  1.00  0.36           C  
ATOM    321  C   LEU H  50       6.881  -8.834   0.891  1.00  0.36           C  
ATOM    322  CB  LEU H  50       6.068  -9.609  -1.415  1.00  0.36           C  
ATOM    323  O   LEU H  50       6.765  -9.786   1.658  1.00  0.36           O  
ATOM    324  CG  LEU H  50       4.981  -8.576  -1.705  1.00  0.36           C  
ATOM    325  CD1 LEU H  50       5.437  -7.575  -2.769  1.00  0.36           C  
ATOM    326  CD2 LEU H  50       3.735  -9.292  -2.207  1.00  0.36           C  
ATOM    327  N   GLU H  51       6.680  -7.580   1.295  1.00  0.35           N  
ATOM    328  CA  GLU H  51       6.333  -7.157   2.663  1.00  0.35           C  
ATOM    329  C   GLU H  51       4.975  -6.433   2.650  1.00  0.35           C  
ATOM    330  CB  GLU H  51       7.487  -6.270   3.196  1.00  0.35           C  
ATOM    331  O   GLU H  51       4.843  -5.407   1.984  1.00  0.35           O  
ATOM    332  CG  GLU H  51       7.297  -5.599   4.575  1.00  0.35           C  
ATOM    333  CD  GLU H  51       8.433  -4.614   4.956  1.00  0.35           C  
ATOM    334  OE1 GLU H  51       9.409  -4.429   4.182  1.00  0.35           O  
ATOM    335  OE2 GLU H  51       8.345  -3.930   6.006  1.00  0.35           O  
ATOM    336  N   GLY H  52       3.959  -6.950   3.355  1.00  0.34           N  
ATOM    337  CA  GLY H  52       2.634  -6.319   3.463  1.00  0.34           C  
ATOM    338  C   GLY H  52       2.660  -5.091   4.373  1.00  0.34           C  
ATOM    339  O   GLY H  52       2.664  -5.226   5.590  1.00  0.34           O  
ATOM    340  N   VAL H  53       2.687  -3.888   3.796  1.00  0.21           N  
ATOM    341  CA  VAL H  53       2.941  -2.626   4.515  1.00  0.21           C  
ATOM    342  C   VAL H  53       1.711  -2.122   5.258  1.00  0.21           C  
ATOM    343  CB  VAL H  53       3.433  -1.531   3.543  1.00  0.21           C  
ATOM    344  O   VAL H  53       1.807  -1.769   6.432  1.00  0.21           O  
ATOM    345  CG1 VAL H  53       3.775  -0.215   4.242  1.00  0.21           C  
ATOM    346  CG2 VAL H  53       4.689  -1.963   2.788  1.00  0.21           C  
ATOM    347  N   ALA H  54       0.575  -2.038   4.565  1.00  0.30           N  
ATOM    348  CA  ALA H  54      -0.690  -1.547   5.100  1.00  0.30           C  
ATOM    349  C   ALA H  54      -1.857  -1.973   4.202  1.00  0.30           C  
ATOM    350  CB  ALA H  54      -0.642  -0.014   5.223  1.00  0.30           C  
ATOM    351  O   ALA H  54      -1.691  -2.062   2.986  1.00  0.30           O  
ATOM    352  N   ALA H  55      -3.040  -2.167   4.777  1.00  0.19           N  
ATOM    353  CA  ALA H  55      -4.250  -2.550   4.046  1.00  0.19           C  
ATOM    354  C   ALA H  55      -5.486  -1.835   4.610  1.00  0.19           C  
ATOM    355  CB  ALA H  55      -4.388  -4.074   4.064  1.00  0.19           C  
ATOM    356  O   ALA H  55      -5.433  -1.309   5.721  1.00  0.19           O  
ATOM    357  N   ILE H  56      -6.572  -1.777   3.841  1.00  0.21           N  
ATOM    358  CA  ILE H  56      -7.840  -1.129   4.182  1.00  0.21           C  
ATOM    359  C   ILE H  56      -9.015  -1.871   3.533  1.00  0.21           C  
ATOM    360  CB  ILE H  56      -7.813   0.379   3.825  1.00  0.21           C  
ATOM    361  O   ILE H  56      -9.060  -2.013   2.312  1.00  0.21           O  
ATOM    362  CG1 ILE H  56      -9.096   1.070   4.341  1.00  0.21           C  
ATOM    363  CG2 ILE H  56      -7.605   0.682   2.329  1.00  0.21           C  
ATOM    364  CD1 ILE H  56      -9.015   2.603   4.338  1.00  0.21           C  
ATOM    365  N   TYR H  57      -9.987  -2.321   4.330  1.00  0.39           N  
ATOM    366  CA  TYR H  57     -11.231  -2.908   3.812  1.00  0.39           C  
ATOM    367  C   TYR H  57     -12.257  -1.820   3.456  1.00  0.39           C  
ATOM    368  CB  TYR H  57     -11.791  -3.932   4.805  1.00  0.39           C  
ATOM    369  O   TYR H  57     -12.741  -1.104   4.340  1.00  0.39           O  
ATOM    370  CG  TYR H  57     -13.026  -4.642   4.283  1.00  0.39           C  
ATOM    371  CD1 TYR H  57     -12.915  -5.548   3.209  1.00  0.39           C  
ATOM    372  CD2 TYR H  57     -14.287  -4.393   4.860  1.00  0.39           C  
ATOM    373  CE1 TYR H  57     -14.062  -6.187   2.701  1.00  0.39           C  
ATOM    374  CE2 TYR H  57     -15.436  -5.030   4.354  1.00  0.39           C  
ATOM    375  OH  TYR H  57     -16.427  -6.567   2.798  1.00  0.39           O  
ATOM    376  CZ  TYR H  57     -15.327  -5.923   3.265  1.00  0.39           C  
ATOM    377  N   ILE H  58     -12.602  -1.694   2.167  1.00  0.32           N  
ATOM    378  CA  ILE H  58     -13.398  -0.577   1.622  1.00  0.32           C  
ATOM    379  C   ILE H  58     -14.783  -0.497   2.286  1.00  0.32           C  
ATOM    380  CB  ILE H  58     -13.499  -0.677   0.069  1.00  0.32           C  
ATOM    381  O   ILE H  58     -15.282   0.603   2.524  1.00  0.32           O  
ATOM    382  CG1 ILE H  58     -12.183  -0.448  -0.736  1.00  0.32           C  
ATOM    383  CG2 ILE H  58     -14.518   0.328  -0.514  1.00  0.32           C  
ATOM    384  CD1 ILE H  58     -10.877  -0.244   0.040  1.00  0.32           C  
ATOM    385  N   GLY H  59     -15.394  -1.638   2.614  1.00  0.57           N  
ATOM    386  CA  GLY H  59     -16.732  -1.721   3.204  1.00  0.57           C  
ATOM    387  C   GLY H  59     -16.832  -1.568   4.728  1.00  0.57           C  
ATOM    388  O   GLY H  59     -17.935  -1.717   5.245  1.00  0.57           O  
ATOM    389  N   GLY H  62     -15.740  -1.320   5.464  1.00  0.56           N  
ATOM    390  CA  GLY H  62     -15.785  -1.283   6.940  1.00  0.56           C  
ATOM    391  C   GLY H  62     -14.657  -0.535   7.651  1.00  0.56           C  
ATOM    392  O   GLY H  62     -14.749  -0.305   8.852  1.00  0.56           O  
ATOM    393  N   GLY H  63     -13.603  -0.132   6.944  1.00  0.96           N  
ATOM    394  CA  GLY H  63     -12.591   0.783   7.478  1.00  0.96           C  
ATOM    395  C   GLY H  63     -11.492   0.138   8.320  1.00  0.96           C  
ATOM    396  O   GLY H  63     -10.629   0.850   8.831  1.00  0.96           O  
ATOM    397  N   SER H  64     -11.480  -1.187   8.445  1.00  0.54           N  
ATOM    398  CA  SER H  64     -10.407  -1.914   9.121  1.00  0.54           C  
ATOM    399  C   SER H  64      -9.085  -1.653   8.403  1.00  0.54           C  
ATOM    400  CB  SER H  64     -10.713  -3.416   9.119  1.00  0.54           C  
ATOM    401  O   SER H  64      -8.993  -1.930   7.207  1.00  0.54           O  
ATOM    402  OG  SER H  64     -12.055  -3.657   9.507  1.00  0.54           O  
ATOM    403  N   THR H  65      -8.086  -1.119   9.116  1.00  0.33           N  
ATOM    404  CA  THR H  65      -6.751  -0.860   8.559  1.00  0.33           C  
ATOM    405  C   THR H  65      -5.674  -1.695   9.237  1.00  0.33           C  
ATOM    406  CB  THR H  65      -6.351   0.626   8.537  1.00  0.33           C  
ATOM    407  O   THR H  65      -5.629  -1.807  10.461  1.00  0.33           O  
ATOM    408  CG2 THR H  65      -7.213   1.443   7.581  1.00  0.33           C  
ATOM    409  OG1 THR H  65      -6.462   1.243   9.797  1.00  0.33           O  
ATOM    410  N   TYR H  66      -4.800  -2.280   8.419  1.00  0.34           N  
ATOM    411  CA  TYR H  66      -3.585  -2.960   8.861  1.00  0.34           C  
ATOM    412  C   TYR H  66      -2.360  -2.075   8.640  1.00  0.34           C  
ATOM    413  CB  TYR H  66      -3.417  -4.287   8.116  1.00  0.34           C  
ATOM    414  O   TYR H  66      -2.348  -1.261   7.718  1.00  0.34           O  
ATOM    415  CG  TYR H  66      -2.187  -5.062   8.557  1.00  0.34           C  
ATOM    416  CD1 TYR H  66      -2.173  -5.689   9.818  1.00  0.34           C  
ATOM    417  CD2 TYR H  66      -1.020  -5.051   7.766  1.00  0.34           C  
ATOM    418  CE1 TYR H  66      -0.988  -6.275  10.304  1.00  0.34           C  
ATOM    419  CE2 TYR H  66       0.167  -5.632   8.252  1.00  0.34           C  
ATOM    420  OH  TYR H  66       1.343  -6.775  10.000  1.00  0.34           O  
ATOM    421  CZ  TYR H  66       0.192  -6.227   9.530  1.00  0.34           C  
ATOM    422  N   TYR H  67      -1.317  -2.299   9.442  1.00  0.26           N  
ATOM    423  CA  TYR H  67       0.022  -1.742   9.264  1.00  0.26           C  
ATOM    424  C   TYR H  67       1.063  -2.744   9.768  1.00  0.26           C  
ATOM    425  CB  TYR H  67       0.168  -0.436  10.055  1.00  0.26           C  
ATOM    426  O   TYR H  67       0.918  -3.256  10.881  1.00  0.26           O  
ATOM    427  CG  TYR H  67      -0.769   0.677   9.645  1.00  0.26           C  
ATOM    428  CD1 TYR H  67      -0.408   1.538   8.595  1.00  0.26           C  
ATOM    429  CD2 TYR H  67      -2.007   0.833  10.299  1.00  0.26           C  
ATOM    430  CE1 TYR H  67      -1.289   2.557   8.193  1.00  0.26           C  
ATOM    431  CE2 TYR H  67      -2.892   1.851   9.901  1.00  0.26           C  
ATOM    432  OH  TYR H  67      -3.381   3.707   8.472  1.00  0.26           O  
ATOM    433  CZ  TYR H  67      -2.529   2.719   8.851  1.00  0.26           C  
ATOM    434  N   ALA H  68       2.133  -2.970   9.008  1.00  0.28           N  
ATOM    435  CA  ALA H  68       3.294  -3.712   9.490  1.00  0.28           C  
ATOM    436  C   ALA H  68       4.000  -2.958  10.625  1.00  0.28           C  
ATOM    437  CB  ALA H  68       4.262  -3.977   8.333  1.00  0.28           C  
ATOM    438  O   ALA H  68       4.103  -1.730  10.615  1.00  0.28           O  
ATOM    439  N   ASP H  69       4.560  -3.691  11.586  1.00  0.30           N  
ATOM    440  CA  ASP H  69       5.337  -3.132  12.703  1.00  0.30           C  
ATOM    441  C   ASP H  69       6.566  -2.316  12.271  1.00  0.30           C  
ATOM    442  CB  ASP H  69       5.715  -4.265  13.666  1.00  0.30           C  
ATOM    443  O   ASP H  69       7.033  -1.455  13.014  1.00  0.30           O  
ATOM    444  CG  ASP H  69       4.451  -4.798  14.334  1.00  0.30           C  
ATOM    445  OD1 ASP H  69       4.121  -4.308  15.437  1.00  0.30           O  
ATOM    446  OD2 ASP H  69       3.663  -5.516  13.677  1.00  0.30           O  
ATOM    447  N   SER H  70       7.044  -2.505  11.039  1.00  0.28           N  
ATOM    448  CA  SER H  70       8.066  -1.658  10.419  1.00  0.28           C  
ATOM    449  C   SER H  70       7.583  -0.221  10.143  1.00  0.28           C  
ATOM    450  CB  SER H  70       8.558  -2.343   9.132  1.00  0.28           C  
ATOM    451  O   SER H  70       8.418   0.681  10.037  1.00  0.28           O  
ATOM    452  OG  SER H  70       7.485  -2.602   8.239  1.00  0.28           O  
ATOM    453  N   VAL H  71       6.268   0.034  10.056  1.00  0.21           N  
ATOM    454  CA  VAL H  71       5.683   1.317   9.602  1.00  0.21           C  
ATOM    455  C   VAL H  71       4.552   1.886  10.476  1.00  0.21           C  
ATOM    456  CB  VAL H  71       5.210   1.220   8.140  1.00  0.21           C  
ATOM    457  O   VAL H  71       4.130   3.022  10.239  1.00  0.21           O  
ATOM    458  CG1 VAL H  71       6.343   0.794   7.198  1.00  0.21           C  
ATOM    459  CG2 VAL H  71       4.009   0.284   7.963  1.00  0.21           C  
ATOM    460  N   LYS H  72       4.063   1.151  11.488  1.00  0.39           N  
ATOM    461  CA  LYS H  72       3.019   1.614  12.431  1.00  0.39           C  
ATOM    462  C   LYS H  72       3.333   3.005  12.992  1.00  0.39           C  
ATOM    463  CB  LYS H  72       2.856   0.618  13.598  1.00  0.39           C  
ATOM    464  O   LYS H  72       4.473   3.311  13.333  1.00  0.39           O  
ATOM    465  CG  LYS H  72       2.029  -0.618  13.220  1.00  0.39           C  
ATOM    466  CD  LYS H  72       2.007  -1.688  14.323  1.00  0.39           C  
ATOM    467  CE  LYS H  72       1.485  -3.005  13.736  1.00  0.39           C  
ATOM    468  NZ  LYS H  72       1.547  -4.122  14.703  1.00  0.39           N  
ATOM    469  N   GLY H  74       2.313   3.858  13.067  1.00  0.24           N  
ATOM    470  CA  GLY H  74       2.416   5.241  13.550  1.00  0.24           C  
ATOM    471  C   GLY H  74       3.123   6.215  12.597  1.00  0.24           C  
ATOM    472  O   GLY H  74       2.857   7.411  12.658  1.00  0.24           O  
ATOM    473  N   ARG H  75       3.984   5.726  11.696  1.00  0.22           N  
ATOM    474  CA  ARG H  75       4.684   6.540  10.691  1.00  0.22           C  
ATOM    475  C   ARG H  75       3.867   6.683   9.412  1.00  0.22           C  
ATOM    476  CB  ARG H  75       6.064   5.926  10.399  1.00  0.22           C  
ATOM    477  O   ARG H  75       3.741   7.784   8.873  1.00  0.22           O  
ATOM    478  CG  ARG H  75       6.921   5.775  11.667  1.00  0.22           C  
ATOM    479  CD  ARG H  75       8.392   5.485  11.348  1.00  0.22           C  
ATOM    480  NE  ARG H  75       8.572   4.249  10.557  1.00  0.22           N  
ATOM    481  NH1 ARG H  75       9.324   5.201   8.594  1.00  0.22           N  
ATOM    482  NH2 ARG H  75       9.150   3.016   8.743  1.00  0.22           N  
ATOM    483  CZ  ARG H  75       9.004   4.170   9.310  1.00  0.22           C  
ATOM    484  N   PHE H  76       3.324   5.574   8.911  1.00  0.22           N  
ATOM    485  CA  PHE H  76       2.522   5.549   7.688  1.00  0.22           C  
ATOM    486  C   PHE H  76       1.020   5.617   8.008  1.00  0.22           C  
ATOM    487  CB  PHE H  76       2.884   4.325   6.830  1.00  0.22           C  
ATOM    488  O   PHE H  76       0.584   5.309   9.117  1.00  0.22           O  
ATOM    489  CG  PHE H  76       4.288   4.247   6.228  1.00  0.22           C  
ATOM    490  CD1 PHE H  76       5.350   5.110   6.587  1.00  0.22           C  
ATOM    491  CD2 PHE H  76       4.532   3.240   5.276  1.00  0.22           C  
ATOM    492  CE1 PHE H  76       6.627   4.948   6.025  1.00  0.22           C  
ATOM    493  CE2 PHE H  76       5.804   3.093   4.696  1.00  0.22           C  
ATOM    494  CZ  PHE H  76       6.855   3.940   5.077  1.00  0.22           C  
ATOM    495  N   THR H  77       0.205   6.034   7.038  1.00  0.27           N  
ATOM    496  CA  THR H  77      -1.260   6.094   7.166  1.00  0.27           C  
ATOM    497  C   THR H  77      -1.923   5.807   5.822  1.00  0.27           C  
ATOM    498  CB  THR H  77      -1.734   7.442   7.730  1.00  0.27           C  
ATOM    499  O   THR H  77      -1.754   6.564   4.861  1.00  0.27           O  
ATOM    500  CG2 THR H  77      -3.231   7.455   8.036  1.00  0.27           C  
ATOM    501  OG1 THR H  77      -1.059   7.740   8.929  1.00  0.27           O  
ATOM    502  N   ILE H  78      -2.668   4.704   5.741  1.00  0.19           N  
ATOM    503  CA  ILE H  78      -3.440   4.332   4.554  1.00  0.19           C  
ATOM    504  C   ILE H  78      -4.803   5.036   4.577  1.00  0.19           C  
ATOM    505  CB  ILE H  78      -3.522   2.795   4.413  1.00  0.19           C  
ATOM    506  O   ILE H  78      -5.394   5.249   5.633  1.00  0.19           O  
ATOM    507  CG1 ILE H  78      -3.904   2.408   2.969  1.00  0.19           C  
ATOM    508  CG2 ILE H  78      -4.479   2.155   5.430  1.00  0.19           C  
ATOM    509  CD1 ILE H  78      -3.828   0.902   2.705  1.00  0.19           C  
ATOM    510  N   SER H  79      -5.301   5.440   3.412  1.00  0.22           N  
ATOM    511  CA  SER H  79      -6.608   6.098   3.267  1.00  0.22           C  
ATOM    512  C   SER H  79      -7.152   5.890   1.855  1.00  0.22           C  
ATOM    513  CB  SER H  79      -6.491   7.592   3.619  1.00  0.22           C  
ATOM    514  O   SER H  79      -6.382   5.613   0.934  1.00  0.22           O  
ATOM    515  OG  SER H  79      -5.451   8.222   2.887  1.00  0.22           O  
ATOM    516  N   ARG H  80      -8.470   6.022   1.657  1.00  0.30           N  
ATOM    517  CA  ARG H  80      -9.100   5.894   0.335  1.00  0.30           C  
ATOM    518  C   ARG H  80     -10.138   6.981   0.090  1.00  0.30           C  
ATOM    519  CB  ARG H  80      -9.703   4.487   0.161  1.00  0.30           C  
ATOM    520  O   ARG H  80     -10.981   7.235   0.942  1.00  0.30           O  
ATOM    521  CG  ARG H  80     -10.045   4.261  -1.318  1.00  0.30           C  
ATOM    522  CD  ARG H  80     -10.527   2.845  -1.610  1.00  0.30           C  
ATOM    523  NE  ARG H  80     -10.458   2.597  -3.057  1.00  0.30           N  
ATOM    524  NH1 ARG H  80     -12.701   2.399  -3.610  1.00  0.30           N  
ATOM    525  NH2 ARG H  80     -11.135   2.276  -5.166  1.00  0.30           N  
ATOM    526  CZ  ARG H  80     -11.438   2.419  -3.918  1.00  0.30           C  
ATOM    527  N   ASP H  81     -10.095   7.580  -1.097  1.00  0.21           N  
ATOM    528  CA  ASP H  81     -11.145   8.465  -1.599  1.00  0.21           C  
ATOM    529  C   ASP H  81     -12.034   7.711  -2.594  1.00  0.21           C  
ATOM    530  CB  ASP H  81     -10.519   9.727  -2.204  1.00  0.21           C  
ATOM    531  O   ASP H  81     -11.679   7.516  -3.761  1.00  0.21           O  
ATOM    532  CG  ASP H  81     -11.549  10.721  -2.742  1.00  0.21           C  
ATOM    533  OD1 ASP H  81     -12.768  10.427  -2.752  1.00  0.21           O  
ATOM    534  OD2 ASP H  81     -11.120  11.809  -3.177  1.00  0.21           O  
ATOM    535  N   ASN H  82     -13.212   7.296  -2.126  1.00  0.29           N  
ATOM    536  CA  ASN H  82     -14.182   6.572  -2.944  1.00  0.29           C  
ATOM    537  C   ASN H  82     -14.812   7.434  -4.057  1.00  0.29           C  
ATOM    538  CB  ASN H  82     -15.235   5.920  -2.027  1.00  0.29           C  
ATOM    539  O   ASN H  82     -15.283   6.868  -5.038  1.00  0.29           O  
ATOM    540  CG  ASN H  82     -14.675   4.773  -1.189  1.00  0.29           C  
ATOM    541  ND2 ASN H  82     -15.222   4.540  -0.019  1.00  0.29           N  
ATOM    542  OD1 ASN H  82     -13.751   4.067  -1.568  1.00  0.29           O  
ATOM    543  N   SER H  83     -14.768   8.773  -3.979  1.00  0.46           N  
ATOM    544  CA  SER H  83     -15.218   9.651  -5.079  1.00  0.46           C  
ATOM    545  C   SER H  83     -14.252   9.662  -6.269  1.00  0.46           C  
ATOM    546  CB  SER H  83     -15.444  11.088  -4.585  1.00  0.46           C  
ATOM    547  O   SER H  83     -14.620  10.097  -7.357  1.00  0.46           O  
ATOM    548  OG  SER H  83     -14.236  11.787  -4.327  1.00  0.46           O  
ATOM    549  N   LYS H  84     -13.012   9.197  -6.061  1.00  0.41           N  
ATOM    550  CA  LYS H  84     -11.931   9.176  -7.062  1.00  0.41           C  
ATOM    551  C   LYS H  84     -11.323   7.786  -7.237  1.00  0.41           C  
ATOM    552  CB  LYS H  84     -10.875  10.240  -6.701  1.00  0.41           C  
ATOM    553  O   LYS H  84     -10.279   7.653  -7.867  1.00  0.41           O  
ATOM    554  CG  LYS H  84     -11.475  11.652  -6.788  1.00  0.41           C  
ATOM    555  CD  LYS H  84     -10.519  12.738  -6.276  1.00  0.41           C  
ATOM    556  CE  LYS H  84     -11.285  14.004  -5.861  1.00  0.41           C  
ATOM    557  NZ  LYS H  84     -12.169  13.744  -4.695  1.00  0.41           N  
ATOM    558  N   ASN H  85     -11.939   6.760  -6.640  1.00  0.20           N  
ATOM    559  CA  ASN H  85     -11.504   5.359  -6.684  1.00  0.20           C  
ATOM    560  C   ASN H  85     -10.030   5.144  -6.251  1.00  0.20           C  
ATOM    561  CB  ASN H  85     -11.831   4.819  -8.094  1.00  0.20           C  
ATOM    562  O   ASN H  85      -9.436   4.105  -6.548  1.00  0.20           O  
ATOM    563  CG  ASN H  85     -12.246   3.361  -8.147  1.00  0.20           C  
ATOM    564  ND2 ASN H  85     -11.946   2.695  -9.229  1.00  0.20           N  
ATOM    565  OD1 ASN H  85     -12.842   2.811  -7.232  1.00  0.20           O  
ATOM    566  N   THR H  86      -9.439   6.118  -5.550  1.00  0.20           N  
ATOM    567  CA  THR H  86      -7.987   6.244  -5.367  1.00  0.20           C  
ATOM    568  C   THR H  86      -7.585   5.942  -3.930  1.00  0.20           C  
ATOM    569  CB  THR H  86      -7.487   7.623  -5.825  1.00  0.20           C  
ATOM    570  O   THR H  86      -8.099   6.537  -2.978  1.00  0.20           O  
ATOM    571  CG2 THR H  86      -6.004   7.869  -5.541  1.00  0.20           C  
ATOM    572  OG1 THR H  86      -7.631   7.718  -7.224  1.00  0.20           O  
ATOM    573  N   LEU H  87      -6.663   4.995  -3.789  1.00  0.21           N  
ATOM    574  CA  LEU H  87      -5.987   4.640  -2.548  1.00  0.21           C  
ATOM    575  C   LEU H  87      -4.784   5.565  -2.324  1.00  0.21           C  
ATOM    576  CB  LEU H  87      -5.563   3.170  -2.684  1.00  0.21           C  
ATOM    577  O   LEU H  87      -4.135   5.972  -3.282  1.00  0.21           O  
ATOM    578  CG  LEU H  87      -4.942   2.536  -1.432  1.00  0.21           C  
ATOM    579  CD1 LEU H  87      -6.025   2.240  -0.399  1.00  0.21           C  
ATOM    580  CD2 LEU H  87      -4.220   1.250  -1.821  1.00  0.21           C  
ATOM    581  N   TYR H  88      -4.439   5.850  -1.073  1.00  0.14           N  
ATOM    582  CA  TYR H  88      -3.234   6.594  -0.713  1.00  0.14           C  
ATOM    583  C   TYR H  88      -2.460   5.900   0.402  1.00  0.14           C  
ATOM    584  CB  TYR H  88      -3.570   8.015  -0.255  1.00  0.14           C  
ATOM    585  O   TYR H  88      -3.064   5.301   1.295  1.00  0.14           O  
ATOM    586  CG  TYR H  88      -4.508   8.807  -1.138  1.00  0.14           C  
ATOM    587  CD1 TYR H  88      -4.003   9.595  -2.188  1.00  0.14           C  
ATOM    588  CD2 TYR H  88      -5.890   8.784  -0.872  1.00  0.14           C  
ATOM    589  CE1 TYR H  88      -4.886  10.351  -2.984  1.00  0.14           C  
ATOM    590  CE2 TYR H  88      -6.772   9.536  -1.666  1.00  0.14           C  
ATOM    591  OH  TYR H  88      -7.126  11.047  -3.499  1.00  0.14           O  
ATOM    592  CZ  TYR H  88      -6.275  10.319  -2.730  1.00  0.14           C  
ATOM    593  N   LEU H  89      -1.140   6.073   0.396  1.00  0.12           N  
ATOM    594  CA  LEU H  89      -0.276   5.797   1.540  1.00  0.12           C  
ATOM    595  C   LEU H  89       0.500   7.065   1.880  1.00  0.12           C  
ATOM    596  CB  LEU H  89       0.652   4.609   1.240  1.00  0.12           C  
ATOM    597  O   LEU H  89       1.457   7.424   1.196  1.00  0.12           O  
ATOM    598  CG  LEU H  89       1.441   4.082   2.451  1.00  0.12           C  
ATOM    599  CD1 LEU H  89       0.525   3.450   3.504  1.00  0.12           C  
ATOM    600  CD2 LEU H  89       2.428   3.016   1.978  1.00  0.12           C  
ATOM    601  N   GLN H  90       0.075   7.753   2.935  1.00  0.17           N  
ATOM    602  CA  GLN H  90       0.905   8.766   3.570  1.00  0.17           C  
ATOM    603  C   GLN H  90       2.083   8.047   4.238  1.00  0.17           C  
ATOM    604  CB  GLN H  90       0.052   9.524   4.597  1.00  0.17           C  
ATOM    605  O   GLN H  90       1.861   7.093   4.984  1.00  0.17           O  
ATOM    606  CG  GLN H  90       0.781  10.724   5.212  1.00  0.17           C  
ATOM    607  CD  GLN H  90       0.957  11.892   4.249  1.00  0.17           C  
ATOM    608  NE2 GLN H  90       1.901  12.761   4.519  1.00  0.17           N  
ATOM    609  OE1 GLN H  90       0.237  12.041   3.265  1.00  0.17           O  
ATOM    610  N   MET H  91       3.313   8.482   3.987  1.00  0.15           N  
ATOM    611  CA  MET H  91       4.526   7.897   4.557  1.00  0.15           C  
ATOM    612  C   MET H  91       5.341   8.996   5.228  1.00  0.15           C  
ATOM    613  CB  MET H  91       5.344   7.191   3.467  1.00  0.15           C  
ATOM    614  O   MET H  91       6.132   9.663   4.568  1.00  0.15           O  
ATOM    615  CG  MET H  91       4.580   6.066   2.766  1.00  0.15           C  
ATOM    616  SD  MET H  91       5.599   4.999   1.714  1.00  0.15           S  
ATOM    617  CE  MET H  91       6.396   6.234   0.658  1.00  0.15           C  
ATOM    618  N   ASN H  92       5.109   9.230   6.520  1.00  0.25           N  
ATOM    619  CA  ASN H  92       5.827  10.246   7.288  1.00  0.25           C  
ATOM    620  C   ASN H  92       7.074   9.648   7.955  1.00  0.25           C  
ATOM    621  CB  ASN H  92       4.894  10.906   8.319  1.00  0.25           C  
ATOM    622  O   ASN H  92       7.113   8.445   8.222  1.00  0.25           O  
ATOM    623  CG  ASN H  92       3.477  11.135   7.820  1.00  0.25           C  
ATOM    624  ND2 ASN H  92       2.547  10.314   8.253  1.00  0.25           N  
ATOM    625  OD1 ASN H  92       3.185  12.018   7.026  1.00  0.25           O  
ATOM    626  N   SER H  93       8.067  10.483   8.270  1.00  0.31           N  
ATOM    627  CA  SER H  93       9.258  10.091   9.044  1.00  0.31           C  
ATOM    628  C   SER H  93       9.946   8.834   8.488  1.00  0.31           C  
ATOM    629  CB  SER H  93       8.920   9.956  10.534  1.00  0.31           C  
ATOM    630  O   SER H  93      10.148   7.843   9.198  1.00  0.31           O  
ATOM    631  OG  SER H  93       8.328  11.146  11.021  1.00  0.31           O  
ATOM    632  N   LEU H  94      10.235   8.857   7.187  1.00  0.20           N  
ATOM    633  CA  LEU H  94      10.821   7.751   6.429  1.00  0.20           C  
ATOM    634  C   LEU H  94      12.237   7.403   6.910  1.00  0.20           C  
ATOM    635  CB  LEU H  94      10.785   8.109   4.931  1.00  0.20           C  
ATOM    636  O   LEU H  94      13.013   8.280   7.288  1.00  0.20           O  
ATOM    637  CG  LEU H  94       9.395   7.844   4.315  1.00  0.20           C  
ATOM    638  CD1 LEU H  94       9.164   8.652   3.045  1.00  0.20           C  
ATOM    639  CD2 LEU H  94       9.254   6.369   3.931  1.00  0.20           C  
ATOM    640  N   ARG H  95      12.580   6.114   6.887  1.00  0.32           N  
ATOM    641  CA  ARG H  95      13.905   5.586   7.242  1.00  0.32           C  
ATOM    642  C   ARG H  95      14.554   4.870   6.059  1.00  0.32           C  
ATOM    643  CB  ARG H  95      13.808   4.564   8.374  1.00  0.32           C  
ATOM    644  O   ARG H  95      13.866   4.493   5.115  1.00  0.32           O  
ATOM    645  CG  ARG H  95      12.949   4.853   9.609  1.00  0.32           C  
ATOM    646  CD  ARG H  95      13.104   3.585  10.459  1.00  0.32           C  
ATOM    647  NE  ARG H  95      12.281   3.546  11.676  1.00  0.32           N  
ATOM    648  NH1 ARG H  95      12.830   1.366  12.186  1.00  0.32           N  
ATOM    649  NH2 ARG H  95      11.403   2.469  13.484  1.00  0.32           N  
ATOM    650  CZ  ARG H  95      12.179   2.467  12.436  1.00  0.32           C  
ATOM    651  N   ALA H  96      15.851   4.582   6.157  1.00  0.30           N  
ATOM    652  CA  ALA H  96      16.573   3.813   5.143  1.00  0.30           C  
ATOM    653  C   ALA H  96      15.918   2.442   4.857  1.00  0.30           C  
ATOM    654  CB  ALA H  96      18.026   3.662   5.605  1.00  0.30           C  
ATOM    655  O   ALA H  96      15.814   2.049   3.693  1.00  0.30           O  
ATOM    656  N   GLU H  97      15.394   1.755   5.884  1.00  0.31           N  
ATOM    657  CA  GLU H  97      14.706   0.455   5.752  1.00  0.31           C  
ATOM    658  C   GLU H  97      13.413   0.508   4.918  1.00  0.31           C  
ATOM    659  CB  GLU H  97      14.340  -0.147   7.125  1.00  0.31           C  
ATOM    660  O   GLU H  97      12.913  -0.537   4.488  1.00  0.31           O  
ATOM    661  CG  GLU H  97      15.430  -0.133   8.206  1.00  0.31           C  
ATOM    662  CD  GLU H  97      15.282   1.108   9.090  1.00  0.31           C  
ATOM    663  OE1 GLU H  97      14.624   1.009  10.154  1.00  0.31           O  
ATOM    664  OE2 GLU H  97      15.741   2.185   8.652  1.00  0.31           O  
ATOM    665  N   ASP H  98      12.863   1.707   4.694  1.00  0.22           N  
ATOM    666  CA  ASP H  98      11.692   1.927   3.846  1.00  0.22           C  
ATOM    667  C   ASP H  98      12.017   1.992   2.346  1.00  0.22           C  
ATOM    668  CB  ASP H  98      10.941   3.193   4.286  1.00  0.22           C  
ATOM    669  O   ASP H  98      11.086   2.041   1.538  1.00  0.22           O  
ATOM    670  CG  ASP H  98      10.469   3.168   5.738  1.00  0.22           C  
ATOM    671  OD1 ASP H  98       9.902   2.148   6.196  1.00  0.22           O  
ATOM    672  OD2 ASP H  98      10.552   4.214   6.415  1.00  0.22           O  
ATOM    673  N   THR H  99      13.300   1.972   1.965  1.00  0.20           N  
ATOM    674  CA  THR H  99      13.749   1.934   0.564  1.00  0.20           C  
ATOM    675  C   THR H  99      13.274   0.656  -0.132  1.00  0.20           C  
ATOM    676  CB  THR H  99      15.279   2.030   0.476  1.00  0.20           C  
ATOM    677  O   THR H  99      13.721  -0.445   0.200  1.00  0.20           O  
ATOM    678  CG2 THR H  99      15.823   1.910  -0.950  1.00  0.20           C  
ATOM    679  OG1 THR H  99      15.696   3.273   0.982  1.00  0.20           O  
ATOM    680  N   ALA H 100      12.364   0.789  -1.099  1.00  0.14           N  
ATOM    681  CA  ALA H 100      11.716  -0.329  -1.783  1.00  0.14           C  
ATOM    682  C   ALA H 100      10.915   0.116  -3.021  1.00  0.14           C  
ATOM    683  CB  ALA H 100      10.778  -1.022  -0.778  1.00  0.14           C  
ATOM    684  O   ALA H 100      10.572   1.288  -3.177  1.00  0.14           O  
ATOM    685  N   VAL H 101      10.554  -0.840  -3.880  1.00  0.16           N  
ATOM    686  CA  VAL H 101       9.420  -0.678  -4.806  1.00  0.16           C  
ATOM    687  C   VAL H 101       8.133  -0.950  -4.028  1.00  0.16           C  
ATOM    688  CB  VAL H 101       9.534  -1.611  -6.027  1.00  0.16           C  
ATOM    689  O   VAL H 101       8.046  -1.964  -3.339  1.00  0.16           O  
ATOM    690  CG1 VAL H 101       8.326  -1.464  -6.962  1.00  0.16           C  
ATOM    691  CG2 VAL H 101      10.796  -1.284  -6.837  1.00  0.16           C  
ATOM    692  N   TYR H 102       7.153  -0.051  -4.110  1.00  0.20           N  
ATOM    693  CA  TYR H 102       5.849  -0.175  -3.453  1.00  0.20           C  
ATOM    694  C   TYR H 102       4.783  -0.537  -4.481  1.00  0.20           C  
ATOM    695  CB  TYR H 102       5.484   1.129  -2.734  1.00  0.20           C  
ATOM    696  O   TYR H 102       4.559   0.226  -5.418  1.00  0.20           O  
ATOM    697  CG  TYR H 102       6.255   1.358  -1.450  1.00  0.20           C  
ATOM    698  CD1 TYR H 102       7.629   1.655  -1.499  1.00  0.20           C  
ATOM    699  CD2 TYR H 102       5.602   1.261  -0.206  1.00  0.20           C  
ATOM    700  CE1 TYR H 102       8.357   1.824  -0.311  1.00  0.20           C  
ATOM    701  CE2 TYR H 102       6.323   1.463   0.986  1.00  0.20           C  
ATOM    702  OH  TYR H 102       8.433   1.888   2.066  1.00  0.20           O  
ATOM    703  CZ  TYR H 102       7.705   1.744   0.931  1.00  0.20           C  
ATOM    704  N   TYR H 103       4.127  -1.680  -4.285  1.00  0.17           N  
ATOM    705  CA  TYR H 103       3.053  -2.176  -5.141  1.00  0.17           C  
ATOM    706  C   TYR H 103       1.698  -1.952  -4.469  1.00  0.17           C  
ATOM    707  CB  TYR H 103       3.241  -3.668  -5.449  1.00  0.17           C  
ATOM    708  O   TYR H 103       1.509  -2.308  -3.304  1.00  0.17           O  
ATOM    709  CG  TYR H 103       4.634  -4.087  -5.884  1.00  0.17           C  
ATOM    710  CD1 TYR H 103       5.479  -4.740  -4.966  1.00  0.17           C  
ATOM    711  CD2 TYR H 103       5.068  -3.878  -7.208  1.00  0.17           C  
ATOM    712  CE1 TYR H 103       6.736  -5.220  -5.377  1.00  0.17           C  
ATOM    713  CE2 TYR H 103       6.341  -4.331  -7.613  1.00  0.17           C  
ATOM    714  OH  TYR H 103       8.391  -5.481  -7.099  1.00  0.17           O  
ATOM    715  CZ  TYR H 103       7.175  -5.016  -6.702  1.00  0.17           C  
ATOM    716  N   CYS H 104       0.744  -1.399  -5.205  1.00  0.17           N  
ATOM    717  CA  CYS H 104      -0.656  -1.378  -4.806  1.00  0.17           C  
ATOM    718  C   CYS H 104      -1.317  -2.720  -5.149  1.00  0.17           C  
ATOM    719  CB  CYS H 104      -1.331  -0.212  -5.519  1.00  0.17           C  
ATOM    720  O   CYS H 104      -1.064  -3.281  -6.216  1.00  0.17           O  
ATOM    721  SG  CYS H 104      -3.080   0.047  -5.150  1.00  0.17           S  
ATOM    722  N   ALA H 105      -2.187  -3.215  -4.272  1.00  0.28           N  
ATOM    723  CA  ALA H 105      -2.949  -4.440  -4.489  1.00  0.28           C  
ATOM    724  C   ALA H 105      -4.408  -4.289  -4.035  1.00  0.28           C  
ATOM    725  CB  ALA H 105      -2.231  -5.614  -3.812  1.00  0.28           C  
ATOM    726  O   ALA H 105      -4.728  -3.420  -3.217  1.00  0.28           O  
ATOM    727  N   ALA H 106      -5.295  -5.127  -4.569  1.00  0.42           N  
ATOM    728  CA  ALA H 106      -6.705  -5.165  -4.205  1.00  0.42           C  
ATOM    729  C   ALA H 106      -7.284  -6.566  -4.385  1.00  0.42           C  
ATOM    730  CB  ALA H 106      -7.475  -4.155  -5.060  1.00  0.42           C  
ATOM    731  O   ALA H 106      -7.239  -7.101  -5.495  1.00  0.42           O  
ATOM    732  N   ASP H 107      -7.901  -7.111  -3.337  1.00  0.43           N  
ATOM    733  CA  ASP H 107      -8.595  -8.393  -3.424  1.00  0.43           C  
ATOM    734  C   ASP H 107      -9.960  -8.384  -2.752  1.00  0.43           C  
ATOM    735  CB  ASP H 107      -7.719  -9.529  -2.874  1.00  0.43           C  
ATOM    736  O   ASP H 107     -10.239  -7.577  -1.864  1.00  0.43           O  
ATOM    737  CG  ASP H 107      -8.196 -10.908  -3.354  1.00  0.43           C  
ATOM    738  OD1 ASP H 107      -8.864 -10.964  -4.417  1.00  0.43           O  
ATOM    739  OD2 ASP H 107      -7.909 -11.891  -2.648  1.00  0.43           O  
ATOM    740  N   VAL H 108     -10.770  -9.354  -3.153  1.00  0.80           N  
ATOM    741  CA  VAL H 108     -12.043  -9.757  -2.546  1.00  0.80           C  
ATOM    742  C   VAL H 108     -11.791 -10.481  -1.200  1.00  0.80           C  
ATOM    743  CB  VAL H 108     -12.852 -10.617  -3.554  1.00  0.80           C  
ATOM    744  O   VAL H 108     -12.477 -11.439  -0.848  1.00  0.80           O  
ATOM    745  CG1 VAL H 108     -14.355 -10.643  -3.220  1.00  0.80           C  
ATOM    746  CG2 VAL H 108     -12.764 -10.130  -5.016  1.00  0.80           C  
ATOM    747  N   ILE H 109     -10.725 -10.085  -0.491  1.00  1.43           N  
ATOM    748  CA  ILE H 109     -10.161 -10.766   0.670  1.00  1.43           C  
ATOM    749  C   ILE H 109     -11.147 -10.701   1.828  1.00  1.43           C  
ATOM    750  CB  ILE H 109      -8.731 -10.246   1.021  1.00  1.43           C  
ATOM    751  O   ILE H 109     -11.654  -9.619   2.153  1.00  1.43           O  
ATOM    752  CG1 ILE H 109      -7.715 -11.393   0.812  1.00  1.43           C  
ATOM    753  CG2 ILE H 109      -8.522  -9.622   2.414  1.00  1.43           C  
ATOM    754  CD1 ILE H 109      -6.241 -10.974   0.893  1.00  1.43           C  
ATOM    755  N   PRO H 110     -11.373 -11.851   2.475  1.00  1.45           N  
ATOM    756  CA  PRO H 110     -12.025 -11.900   3.757  1.00  1.45           C  
ATOM    757  C   PRO H 110     -11.477 -10.854   4.720  1.00  1.45           C  
ATOM    758  CB  PRO H 110     -11.842 -13.338   4.214  1.00  1.45           C  
ATOM    759  O   PRO H 110     -10.278 -10.623   4.875  1.00  1.45           O  
ATOM    760  CG  PRO H 110     -11.940 -14.117   2.912  1.00  1.45           C  
ATOM    761  CD  PRO H 110     -11.136 -13.207   1.989  1.00  1.45           C  
ATOM    762  N   THR H 111     -12.413 -10.130   5.312  1.00  1.80           N  
ATOM    763  CA  THR H 111     -12.112  -8.881   6.000  1.00  1.80           C  
ATOM    764  C   THR H 111     -11.157  -9.094   7.157  1.00  1.80           C  
ATOM    765  CB  THR H 111     -13.404  -8.263   6.542  1.00  1.80           C  
ATOM    766  O   THR H 111     -10.308  -8.243   7.422  1.00  1.80           O  
ATOM    767  CG2 THR H 111     -13.190  -6.911   7.229  1.00  1.80           C  
ATOM    768  OG1 THR H 111     -14.328  -8.045   5.498  1.00  1.80           O  
ATOM    769  N   GLU H 111A    -11.292 -10.221   7.845  1.00  2.17           N  
ATOM    770  CA  GLU H 111A    -10.412 -10.552   8.955  1.00  2.17           C  
ATOM    771  C   GLU H 111A     -8.958 -10.717   8.484  1.00  2.17           C  
ATOM    772  CB  GLU H 111A    -10.966 -11.758   9.744  1.00  2.17           C  
ATOM    773  O   GLU H 111A     -8.031 -10.249   9.151  1.00  2.17           O  
ATOM    774  CG  GLU H 111A    -10.793 -13.162   9.148  1.00  2.17           C  
ATOM    775  CD  GLU H 111A    -11.197 -13.219   7.676  1.00  2.17           C  
ATOM    776  OE1 GLU H 111A    -10.318 -13.582   6.867  1.00  2.17           O  
ATOM    777  OE2 GLU H 111A    -12.316 -12.764   7.345  1.00  2.17           O  
ATOM    778  N   THR H 111B     -8.737 -11.269   7.293  1.00  1.38           N  
ATOM    779  CA  THR H 111B     -7.398 -11.467   6.731  1.00  1.38           C  
ATOM    780  C   THR H 111B     -6.836 -10.253   6.009  1.00  1.38           C  
ATOM    781  CB  THR H 111B     -7.296 -12.718   5.850  1.00  1.38           C  
ATOM    782  O   THR H 111B     -5.620 -10.205   5.811  1.00  1.38           O  
ATOM    783  CG2 THR H 111B     -7.091 -13.978   6.689  1.00  1.38           C  
ATOM    784  OG1 THR H 111B     -8.419 -12.925   5.040  1.00  1.38           O  
ATOM    785  N   CYS H 111C     -7.633  -9.210   5.766  1.00  1.18           N  
ATOM    786  CA  CYS H 111C     -7.115  -7.873   5.446  1.00  1.18           C  
ATOM    787  C   CYS H 111C     -6.149  -7.352   6.540  1.00  1.18           C  
ATOM    788  CB  CYS H 111C     -8.319  -6.940   5.234  1.00  1.18           C  
ATOM    789  O   CYS H 111C     -5.345  -6.459   6.294  1.00  1.18           O  
ATOM    790  SG  CYS H 111C     -8.002  -5.344   4.433  1.00  1.18           S  
ATOM    791  N   LEU H 111D     -6.201  -7.934   7.749  1.00  0.98           N  
ATOM    792  CA  LEU H 111D     -5.309  -7.655   8.880  1.00  0.98           C  
ATOM    793  C   LEU H 111D     -4.391  -8.826   9.247  1.00  0.98           C  
ATOM    794  CB  LEU H 111D     -6.136  -7.253  10.115  1.00  0.98           C  
ATOM    795  O   LEU H 111D     -3.638  -8.736  10.215  1.00  0.98           O  
ATOM    796  CG  LEU H 111D     -7.335  -6.304   9.912  1.00  0.98           C  
ATOM    797  CD1 LEU H 111D     -8.017  -6.069  11.262  1.00  0.98           C  
ATOM    798  CD2 LEU H 111D     -6.929  -4.943   9.351  1.00  0.98           C  
ATOM    799  N   GLY H 112D     -4.452  -9.922   8.489  1.00  0.70           N  
ATOM    800  CA  GLY H 112D     -3.716 -11.152   8.765  1.00  0.70           C  
ATOM    801  C   GLY H 112D     -2.201 -10.978   8.714  1.00  0.70           C  
ATOM    802  O   GLY H 112D     -1.488 -11.878   9.157  1.00  0.70           O  
ATOM    803  N   GLY H 112C     -1.720  -9.840   8.194  1.00  0.74           N  
ATOM    804  CA  GLY H 112C     -0.350  -9.321   8.311  1.00  0.74           C  
ATOM    805  C   GLY H 112C      0.679 -10.051   7.464  1.00  0.74           C  
ATOM    806  O   GLY H 112C      1.536  -9.433   6.842  1.00  0.74           O  
ATOM    807  N   SER H 112B      0.509 -11.362   7.376  1.00  1.03           N  
ATOM    808  CA  SER H 112B      0.811 -12.114   6.179  1.00  1.03           C  
ATOM    809  C   SER H 112B      0.186 -11.343   5.007  1.00  1.03           C  
ATOM    810  CB  SER H 112B      0.248 -13.541   6.338  1.00  1.03           C  
ATOM    811  O   SER H 112B      0.906 -10.831   4.147  1.00  1.03           O  
ATOM    812  OG  SER H 112B     -1.121 -13.529   6.725  1.00  1.03           O  
ATOM    813  N   TRP H 112A     -1.152 -11.224   4.998  1.00  0.94           N  
ATOM    814  CA  TRP H 112A     -1.973 -10.693   3.890  1.00  0.94           C  
ATOM    815  C   TRP H 112A     -1.591 -11.320   2.536  1.00  0.94           C  
ATOM    816  CB  TRP H 112A     -1.958  -9.152   3.900  1.00  0.94           C  
ATOM    817  O   TRP H 112A     -1.924 -10.842   1.460  1.00  0.94           O  
ATOM    818  CG  TRP H 112A     -3.014  -8.475   3.075  1.00  0.94           C  
ATOM    819  CD1 TRP H 112A     -4.316  -8.836   3.026  1.00  0.94           C  
ATOM    820  CD2 TRP H 112A     -2.890  -7.339   2.159  1.00  0.94           C  
ATOM    821  CE2 TRP H 112A     -4.140  -7.162   1.494  1.00  0.94           C  
ATOM    822  CE3 TRP H 112A     -1.846  -6.463   1.789  1.00  0.94           C  
ATOM    823  NE1 TRP H 112A     -4.979  -8.068   2.094  1.00  0.94           N  
ATOM    824  CH2 TRP H 112A     -3.239  -5.449   0.055  1.00  0.94           C  
ATOM    825  CZ2 TRP H 112A     -4.325  -6.242   0.453  1.00  0.94           C  
ATOM    826  CZ3 TRP H 112A     -2.020  -5.523   0.753  1.00  0.94           C  
ATOM    827  N   SER H 112      -0.878 -12.438   2.612  1.00  1.13           N  
ATOM    828  CA  SER H 112       0.058 -12.893   1.592  1.00  1.13           C  
ATOM    829  C   SER H 112      -0.590 -13.700   0.472  1.00  1.13           C  
ATOM    830  CB  SER H 112       1.150 -13.772   2.222  1.00  1.13           C  
ATOM    831  O   SER H 112       0.099 -14.473  -0.197  1.00  1.13           O  
ATOM    832  OG  SER H 112       1.727 -13.251   3.396  1.00  1.13           O  
ATOM    833  N   GLY H 113      -1.908 -13.629   0.309  1.00  2.05           N  
ATOM    834  CA  GLY H 113      -2.593 -14.401  -0.721  1.00  2.05           C  
ATOM    835  C   GLY H 113      -2.086 -13.999  -2.117  1.00  2.05           C  
ATOM    836  O   GLY H 113      -1.991 -12.799  -2.380  1.00  2.05           O  
ATOM    837  N   PRO H 114      -1.740 -14.941  -3.024  1.00  1.34           N  
ATOM    838  CA  PRO H 114      -1.304 -14.668  -4.406  1.00  1.34           C  
ATOM    839  C   PRO H 114      -2.488 -14.247  -5.282  1.00  1.34           C  
ATOM    840  CB  PRO H 114      -0.650 -15.972  -4.878  1.00  1.34           C  
ATOM    841  O   PRO H 114      -2.778 -14.846  -6.318  1.00  1.34           O  
ATOM    842  CG  PRO H 114      -1.437 -17.040  -4.123  1.00  1.34           C  
ATOM    843  CD  PRO H 114      -1.686 -16.375  -2.770  1.00  1.34           C  
ATOM    844  N   PHE H 115      -3.248 -13.286  -4.781  1.00  1.73           N  
ATOM    845  CA  PHE H 115      -4.634 -13.104  -5.146  1.00  1.73           C  
ATOM    846  C   PHE H 115      -4.905 -11.702  -5.676  1.00  1.73           C  
ATOM    847  CB  PHE H 115      -5.531 -13.419  -3.938  1.00  1.73           C  
ATOM    848  O   PHE H 115      -4.045 -10.823  -5.706  1.00  1.73           O  
ATOM    849  CG  PHE H 115      -5.454 -14.780  -3.263  1.00  1.73           C  
ATOM    850  CD1 PHE H 115      -5.077 -15.950  -3.953  1.00  1.73           C  
ATOM    851  CD2 PHE H 115      -5.884 -14.876  -1.926  1.00  1.73           C  
ATOM    852  CE1 PHE H 115      -5.092 -17.194  -3.294  1.00  1.73           C  
ATOM    853  CE2 PHE H 115      -5.888 -16.116  -1.264  1.00  1.73           C  
ATOM    854  CZ  PHE H 115      -5.487 -17.277  -1.947  1.00  1.73           C  
ATOM    855  N   GLY H 116      -6.138 -11.530  -6.132  1.00  0.79           N  
ATOM    856  CA  GLY H 116      -6.679 -10.273  -6.595  1.00  0.79           C  
ATOM    857  C   GLY H 116      -5.946  -9.648  -7.774  1.00  0.79           C  
ATOM    858  O   GLY H 116      -5.798 -10.241  -8.843  1.00  0.79           O  
ATOM    859  N   TYR H 117      -5.587  -8.383  -7.582  1.00  0.29           N  
ATOM    860  CA  TYR H 117      -5.116  -7.464  -8.607  1.00  0.29           C  
ATOM    861  C   TYR H 117      -3.968  -6.629  -8.056  1.00  0.29           C  
ATOM    862  CB  TYR H 117      -6.275  -6.565  -9.065  1.00  0.29           C  
ATOM    863  O   TYR H 117      -3.994  -6.233  -6.893  1.00  0.29           O  
ATOM    864  CG  TYR H 117      -7.443  -7.328  -9.669  1.00  0.29           C  
ATOM    865  CD1 TYR H 117      -7.403  -7.705 -11.024  1.00  0.29           C  
ATOM    866  CD2 TYR H 117      -8.519  -7.737  -8.857  1.00  0.29           C  
ATOM    867  CE1 TYR H 117      -8.437  -8.485 -11.573  1.00  0.29           C  
ATOM    868  CE2 TYR H 117      -9.559  -8.519  -9.399  1.00  0.29           C  
ATOM    869  OH  TYR H 117     -10.533  -9.617 -11.297  1.00  0.29           O  
ATOM    870  CZ  TYR H 117      -9.520  -8.884 -10.761  1.00  0.29           C  
ATOM    871  N   TRP H 118      -2.998  -6.342  -8.917  1.00  0.30           N  
ATOM    872  CA  TRP H 118      -1.724  -5.711  -8.584  1.00  0.30           C  
ATOM    873  C   TRP H 118      -1.474  -4.541  -9.532  1.00  0.30           C  
ATOM    874  CB  TRP H 118      -0.614  -6.768  -8.666  1.00  0.30           C  
ATOM    875  O   TRP H 118      -1.954  -4.545 -10.671  1.00  0.30           O  
ATOM    876  CG  TRP H 118      -0.788  -7.897  -7.696  1.00  0.30           C  
ATOM    877  CD1 TRP H 118      -1.648  -8.934  -7.831  1.00  0.30           C  
ATOM    878  CD2 TRP H 118      -0.190  -8.050  -6.375  1.00  0.30           C  
ATOM    879  CE2 TRP H 118      -0.774  -9.190  -5.745  1.00  0.30           C  
ATOM    880  CE3 TRP H 118       0.779  -7.333  -5.641  1.00  0.30           C  
ATOM    881  NE1 TRP H 118      -1.671  -9.671  -6.666  1.00  0.30           N  
ATOM    882  CH2 TRP H 118       0.548  -8.871  -3.755  1.00  0.30           C  
ATOM    883  CZ2 TRP H 118      -0.432  -9.594  -4.450  1.00  0.30           C  
ATOM    884  CZ3 TRP H 118       1.151  -7.745  -4.349  1.00  0.30           C  
ATOM    885  N   GLY H 119      -0.764  -3.526  -9.050  1.00  0.24           N  
ATOM    886  CA  GLY H 119      -0.289  -2.424  -9.874  1.00  0.24           C  
ATOM    887  C   GLY H 119       1.059  -2.711 -10.542  1.00  0.24           C  
ATOM    888  O   GLY H 119       1.502  -3.855 -10.639  1.00  0.24           O  
ATOM    889  N   GLN H 120       1.688  -1.657 -11.057  1.00  0.31           N  
ATOM    890  CA  GLN H 120       2.987  -1.705 -11.742  1.00  0.31           C  
ATOM    891  C   GLN H 120       4.171  -1.400 -10.808  1.00  0.31           C  
ATOM    892  CB  GLN H 120       2.952  -0.728 -12.928  1.00  0.31           C  
ATOM    893  O   GLN H 120       5.322  -1.635 -11.176  1.00  0.31           O  
ATOM    894  CG  GLN H 120       1.957  -1.160 -14.025  1.00  0.31           C  
ATOM    895  CD  GLN H 120       0.986  -0.053 -14.421  1.00  0.31           C  
ATOM    896  NE2 GLN H 120       0.023   0.293 -13.596  1.00  0.31           N  
ATOM    897  OE1 GLN H 120       1.061   0.522 -15.493  1.00  0.31           O  
ATOM    898  N   GLY H 121       3.896  -0.908  -9.599  1.00  0.16           N  
ATOM    899  CA  GLY H 121       4.888  -0.499  -8.613  1.00  0.16           C  
ATOM    900  C   GLY H 121       5.389   0.940  -8.780  1.00  0.16           C  
ATOM    901  O   GLY H 121       5.460   1.488  -9.877  1.00  0.16           O  
ATOM    902  N   THR H 122       5.786   1.558  -7.666  1.00  0.18           N  
ATOM    903  CA  THR H 122       6.444   2.874  -7.629  1.00  0.18           C  
ATOM    904  C   THR H 122       7.693   2.820  -6.748  1.00  0.18           C  
ATOM    905  CB  THR H 122       5.456   3.983  -7.222  1.00  0.18           C  
ATOM    906  O   THR H 122       7.646   2.323  -5.623  1.00  0.18           O  
ATOM    907  CG2 THR H 122       4.817   3.824  -5.841  1.00  0.18           C  
ATOM    908  OG1 THR H 122       6.105   5.232  -7.201  1.00  0.18           O  
ATOM    909  N   LEU H 123       8.831   3.308  -7.252  1.00  0.24           N  
ATOM    910  CA  LEU H 123      10.101   3.286  -6.520  1.00  0.24           C  
ATOM    911  C   LEU H 123      10.136   4.359  -5.424  1.00  0.24           C  
ATOM    912  CB  LEU H 123      11.276   3.434  -7.506  1.00  0.24           C  
ATOM    913  O   LEU H 123       9.798   5.515  -5.667  1.00  0.24           O  
ATOM    914  CG  LEU H 123      12.672   3.443  -6.847  1.00  0.24           C  
ATOM    915  CD1 LEU H 123      12.992   2.131  -6.126  1.00  0.24           C  
ATOM    916  CD2 LEU H 123      13.741   3.666  -7.917  1.00  0.24           C  
ATOM    917  N   VAL H 124      10.590   3.982  -4.234  1.00  0.14           N  
ATOM    918  CA  VAL H 124      10.831   4.873  -3.098  1.00  0.14           C  
ATOM    919  C   VAL H 124      12.240   4.615  -2.585  1.00  0.14           C  
ATOM    920  CB  VAL H 124       9.791   4.622  -1.997  1.00  0.14           C  
ATOM    921  O   VAL H 124      12.560   3.496  -2.179  1.00  0.14           O  
ATOM    922  CG1 VAL H 124      10.099   5.377  -0.697  1.00  0.14           C  
ATOM    923  CG2 VAL H 124       8.379   4.991  -2.464  1.00  0.14           C  
ATOM    924  N   THR H 125      13.070   5.652  -2.576  1.00  0.18           N  
ATOM    925  CA  THR H 125      14.451   5.590  -2.089  1.00  0.18           C  
ATOM    926  C   THR H 125      14.606   6.531  -0.910  1.00  0.18           C  
ATOM    927  CB  THR H 125      15.456   5.930  -3.198  1.00  0.18           C  
ATOM    928  O   THR H 125      14.261   7.707  -1.011  1.00  0.18           O  
ATOM    929  CG2 THR H 125      16.908   5.790  -2.737  1.00  0.18           C  
ATOM    930  OG1 THR H 125      15.301   5.044  -4.283  1.00  0.18           O  
ATOM    931  N   VAL H 126      15.143   6.034   0.202  1.00  0.19           N  
ATOM    932  CA  VAL H 126      15.398   6.842   1.395  1.00  0.19           C  
ATOM    933  C   VAL H 126      16.894   6.854   1.686  1.00  0.19           C  
ATOM    934  CB  VAL H 126      14.564   6.389   2.603  1.00  0.19           C  
ATOM    935  O   VAL H 126      17.445   5.889   2.212  1.00  0.19           O  
ATOM    936  CG1 VAL H 126      14.692   7.423   3.733  1.00  0.19           C  
ATOM    937  CG2 VAL H 126      13.078   6.222   2.257  1.00  0.19           C  
ATOM    938  N   SER H 127      17.547   7.953   1.324  1.00  0.21           N  
ATOM    939  CA  SER H 127      18.991   8.164   1.454  1.00  0.21           C  
ATOM    940  C   SER H 127      19.252   9.628   1.746  1.00  0.21           C  
ATOM    941  CB  SER H 127      19.730   7.773   0.166  1.00  0.21           C  
ATOM    942  O   SER H 127      18.481  10.486   1.320  1.00  0.21           O  
ATOM    943  OG  SER H 127      21.125   8.007   0.270  1.00  0.21           O  
ATOM    944  N   SER H 128      20.345   9.904   2.453  1.00  0.42           N  
ATOM    945  CA  SER H 128      20.986  11.220   2.408  1.00  0.42           C  
ATOM    946  C   SER H 128      21.342  11.575   0.968  1.00  0.42           C  
ATOM    947  CB  SER H 128      22.251  11.190   3.258  1.00  0.42           C  
ATOM    948  O   SER H 128      21.104  12.746   0.606  1.00  0.42           O  
ATOM    949  OG  SER H 128      23.067  10.152   2.755  1.00  0.42           O  
ATOM    950  OXT SER H 128      21.853  10.648   0.293  1.00  0.42           O  
TER     951      SER H 128                                                       
END   
