# Supplementary material for: Characterising nanobody developability to improve therapeutic design using the Therapeutic Nanobody Profiler
Source: Commun Biol. 2026 Jan 31;9:344. doi: 10.1038/s42003-026-09594-y (PMC12963540; doi:10.1038/s42003-026-09594-y)
Supplement: Supplementary file 2 — Supplementary data [file 42003_2026_9594_MOESM2_ESM.zip › paper_data/vhh_clinical_set_models/seq8_NanoBodyBuilder2_Model.pdb]

ATOM      1  N   GLU H   1     -11.754  -6.848 -16.945  1.00  1.02           N  
ATOM      2  CA  GLU H   1     -10.347  -6.659 -16.528  1.00  1.02           C  
ATOM      3  C   GLU H   1     -10.336  -6.037 -15.135  1.00  1.02           C  
ATOM      4  CB  GLU H   1      -9.658  -5.801 -17.588  1.00  1.02           C  
ATOM      5  O   GLU H   1     -11.389  -5.579 -14.711  1.00  1.02           O  
ATOM      6  CG  GLU H   1      -8.156  -5.561 -17.414  1.00  1.02           C  
ATOM      7  CD  GLU H   1      -7.656  -4.649 -18.537  1.00  1.02           C  
ATOM      8  OE1 GLU H   1      -8.089  -4.875 -19.686  1.00  1.02           O  
ATOM      9  OE2 GLU H   1      -6.935  -3.682 -18.215  1.00  1.02           O  
ATOM     10  N   VAL H   2      -9.215  -6.054 -14.417  1.00  0.45           N  
ATOM     11  CA  VAL H   2      -9.022  -5.320 -13.157  1.00  0.45           C  
ATOM     12  C   VAL H   2      -7.678  -4.619 -13.246  1.00  0.45           C  
ATOM     13  CB  VAL H   2      -9.087  -6.236 -11.921  1.00  0.45           C  
ATOM     14  O   VAL H   2      -6.695  -5.229 -13.660  1.00  0.45           O  
ATOM     15  CG1 VAL H   2      -8.683  -5.506 -10.633  1.00  0.45           C  
ATOM     16  CG2 VAL H   2     -10.506  -6.789 -11.743  1.00  0.45           C  
ATOM     17  N   GLN H   3      -7.653  -3.343 -12.883  1.00  0.28           N  
ATOM     18  CA  GLN H   3      -6.500  -2.468 -13.056  1.00  0.28           C  
ATOM     19  C   GLN H   3      -6.146  -1.820 -11.721  1.00  0.28           C  
ATOM     20  CB  GLN H   3      -6.822  -1.394 -14.107  1.00  0.28           C  
ATOM     21  O   GLN H   3      -7.036  -1.384 -10.985  1.00  0.28           O  
ATOM     22  CG  GLN H   3      -7.137  -1.944 -15.512  1.00  0.28           C  
ATOM     23  CD  GLN H   3      -8.015  -1.026 -16.365  1.00  0.28           C  
ATOM     24  NE2 GLN H   3      -8.042  -1.239 -17.657  1.00  0.28           N  
ATOM     25  OE1 GLN H   3      -8.724  -0.143 -15.893  1.00  0.28           O  
ATOM     26  N   LEU H   4      -4.846  -1.729 -11.441  1.00  0.21           N  
ATOM     27  CA  LEU H   4      -4.280  -1.008 -10.305  1.00  0.21           C  
ATOM     28  C   LEU H   4      -3.096  -0.171 -10.782  1.00  0.21           C  
ATOM     29  CB  LEU H   4      -3.852  -1.985  -9.199  1.00  0.21           C  
ATOM     30  O   LEU H   4      -2.224  -0.672 -11.498  1.00  0.21           O  
ATOM     31  CG  LEU H   4      -5.010  -2.727  -8.520  1.00  0.21           C  
ATOM     32  CD1 LEU H   4      -4.434  -3.826  -7.631  1.00  0.21           C  
ATOM     33  CD2 LEU H   4      -5.864  -1.787  -7.670  1.00  0.21           C  
ATOM     34  N   LEU H   5      -3.085   1.101 -10.392  1.00  0.30           N  
ATOM     35  CA  LEU H   5      -2.083   2.071 -10.824  1.00  0.30           C  
ATOM     36  C   LEU H   5      -1.607   2.903  -9.635  1.00  0.30           C  
ATOM     37  CB  LEU H   5      -2.677   2.896 -11.984  1.00  0.30           C  
ATOM     38  O   LEU H   5      -2.302   3.817  -9.182  1.00  0.30           O  
ATOM     39  CG  LEU H   5      -1.663   3.813 -12.701  1.00  0.30           C  
ATOM     40  CD1 LEU H   5      -2.077   3.994 -14.163  1.00  0.30           C  
ATOM     41  CD2 LEU H   5      -1.574   5.213 -12.088  1.00  0.30           C  
ATOM     42  N   GLU H   6      -0.428   2.569  -9.113  1.00  0.29           N  
ATOM     43  CA  GLU H   6       0.263   3.348  -8.089  1.00  0.29           C  
ATOM     44  C   GLU H   6       0.797   4.683  -8.617  1.00  0.29           C  
ATOM     45  CB  GLU H   6       1.433   2.580  -7.454  1.00  0.29           C  
ATOM     46  O   GLU H   6       1.140   4.846  -9.786  1.00  0.29           O  
ATOM     47  CG  GLU H   6       1.031   1.271  -6.772  1.00  0.29           C  
ATOM     48  CD  GLU H   6       1.135   0.049  -7.689  1.00  0.29           C  
ATOM     49  OE1 GLU H   6       0.976   0.175  -8.923  1.00  0.29           O  
ATOM     50  OE2 GLU H   6       1.381  -1.049  -7.146  1.00  0.29           O  
ATOM     51  N   SER H   7       0.918   5.645  -7.711  1.00  0.25           N  
ATOM     52  CA  SER H   7       1.535   6.951  -7.932  1.00  0.25           C  
ATOM     53  C   SER H   7       1.972   7.554  -6.591  1.00  0.25           C  
ATOM     54  CB  SER H   7       0.550   7.865  -8.675  1.00  0.25           C  
ATOM     55  O   SER H   7       1.629   7.049  -5.520  1.00  0.25           O  
ATOM     56  OG  SER H   7      -0.687   7.929  -7.996  1.00  0.25           O  
ATOM     57  N   GLY H   8       2.753   8.636  -6.627  1.00  0.29           N  
ATOM     58  CA  GLY H   8       3.174   9.358  -5.419  1.00  0.29           C  
ATOM     59  C   GLY H   8       4.366   8.755  -4.667  1.00  0.29           C  
ATOM     60  O   GLY H   8       4.625   9.163  -3.537  1.00  0.29           O  
ATOM     61  N   GLY H   9       5.088   7.802  -5.266  1.00  0.34           N  
ATOM     62  CA  GLY H   9       6.449   7.466  -4.842  1.00  0.34           C  
ATOM     63  C   GLY H   9       7.466   8.535  -5.256  1.00  0.34           C  
ATOM     64  O   GLY H   9       7.114   9.544  -5.868  1.00  0.34           O  
ATOM     65  N   GLY H  11       8.735   8.314  -4.918  1.00  0.26           N  
ATOM     66  CA  GLY H  11       9.818   9.271  -5.155  1.00  0.26           C  
ATOM     67  C   GLY H  11      10.962   9.120  -4.154  1.00  0.26           C  
ATOM     68  O   GLY H  11      11.033   8.128  -3.427  1.00  0.26           O  
ATOM     69  N   GLU H  12      11.852  10.111  -4.119  1.00  0.50           N  
ATOM     70  CA  GLU H  12      12.913  10.213  -3.114  1.00  0.50           C  
ATOM     71  C   GLU H  12      12.546  11.211  -2.008  1.00  0.50           C  
ATOM     72  CB  GLU H  12      14.262  10.536  -3.774  1.00  0.50           C  
ATOM     73  O   GLU H  12      11.933  12.247  -2.270  1.00  0.50           O  
ATOM     74  CG  GLU H  12      15.404  10.583  -2.740  1.00  0.50           C  
ATOM     75  CD  GLU H  12      16.783  10.317  -3.352  1.00  0.50           C  
ATOM     76  OE1 GLU H  12      17.695  11.136  -3.095  1.00  0.50           O  
ATOM     77  OE2 GLU H  12      16.929   9.258  -4.003  1.00  0.50           O  
ATOM     78  N   VAL H  13      12.924  10.904  -0.767  1.00  0.23           N  
ATOM     79  CA  VAL H  13      12.679  11.751   0.406  1.00  0.23           C  
ATOM     80  C   VAL H  13      13.755  11.519   1.472  1.00  0.23           C  
ATOM     81  CB  VAL H  13      11.242  11.518   0.919  1.00  0.23           C  
ATOM     82  O   VAL H  13      14.225  10.400   1.650  1.00  0.23           O  
ATOM     83  CG1 VAL H  13      10.971  10.079   1.372  1.00  0.23           C  
ATOM     84  CG2 VAL H  13      10.872  12.459   2.068  1.00  0.23           C  
ATOM     85  N   GLN H  14      14.173  12.567   2.186  1.00  0.27           N  
ATOM     86  CA  GLN H  14      15.161  12.438   3.268  1.00  0.27           C  
ATOM     87  C   GLN H  14      14.590  11.768   4.536  1.00  0.27           C  
ATOM     88  CB  GLN H  14      15.809  13.805   3.561  1.00  0.27           C  
ATOM     89  O   GLN H  14      13.366  11.722   4.716  1.00  0.27           O  
ATOM     90  CG  GLN H  14      17.000  14.056   2.619  1.00  0.27           C  
ATOM     91  CD  GLN H  14      18.009  15.027   3.218  1.00  0.27           C  
ATOM     92  NE2 GLN H  14      19.145  14.571   3.706  1.00  0.27           N  
ATOM     93  OE1 GLN H  14      17.798  16.225   3.256  1.00  0.27           O  
ATOM     94  N   PRO H  15      15.444  11.246   5.442  1.00  0.24           N  
ATOM     95  CA  PRO H  15      14.997  10.528   6.627  1.00  0.24           C  
ATOM     96  C   PRO H  15      14.248  11.472   7.570  1.00  0.24           C  
ATOM     97  CB  PRO H  15      16.248   9.932   7.284  1.00  0.24           C  
ATOM     98  O   PRO H  15      14.550  12.659   7.669  1.00  0.24           O  
ATOM     99  CG  PRO H  15      17.331  10.070   6.218  1.00  0.24           C  
ATOM    100  CD  PRO H  15      16.893  11.339   5.497  1.00  0.24           C  
ATOM    101  N   GLY H  16      13.233  10.951   8.252  1.00  0.20           N  
ATOM    102  CA  GLY H  16      12.270  11.753   9.008  1.00  0.20           C  
ATOM    103  C   GLY H  16      11.180  12.391   8.137  1.00  0.20           C  
ATOM    104  O   GLY H  16      10.127  12.751   8.664  1.00  0.20           O  
ATOM    105  N   GLY H  17      11.381  12.465   6.816  1.00  0.19           N  
ATOM    106  CA  GLY H  17      10.418  12.999   5.862  1.00  0.19           C  
ATOM    107  C   GLY H  17       9.139  12.168   5.729  1.00  0.19           C  
ATOM    108  O   GLY H  17       8.965  11.111   6.346  1.00  0.19           O  
ATOM    109  N   SER H  18       8.220  12.688   4.916  1.00  0.16           N  
ATOM    110  CA  SER H  18       6.873  12.147   4.722  1.00  0.16           C  
ATOM    111  C   SER H  18       6.506  12.139   3.242  1.00  0.16           C  
ATOM    112  CB  SER H  18       5.845  12.966   5.509  1.00  0.16           C  
ATOM    113  O   SER H  18       6.914  13.027   2.498  1.00  0.16           O  
ATOM    114  OG  SER H  18       6.149  12.955   6.893  1.00  0.16           O  
ATOM    115  N   LEU H  19       5.722  11.147   2.823  1.00  0.17           N  
ATOM    116  CA  LEU H  19       5.366  10.908   1.424  1.00  0.17           C  
ATOM    117  C   LEU H  19       4.001  10.210   1.353  1.00  0.17           C  
ATOM    118  CB  LEU H  19       6.500  10.081   0.782  1.00  0.17           C  
ATOM    119  O   LEU H  19       3.695   9.379   2.207  1.00  0.17           O  
ATOM    120  CG  LEU H  19       6.380   9.832  -0.731  1.00  0.17           C  
ATOM    121  CD1 LEU H  19       6.440  11.136  -1.527  1.00  0.17           C  
ATOM    122  CD2 LEU H  19       7.536   8.941  -1.186  1.00  0.17           C  
ATOM    123  N   ARG H  20       3.162  10.546   0.366  1.00  0.21           N  
ATOM    124  CA  ARG H  20       1.808   9.984   0.236  1.00  0.21           C  
ATOM    125  C   ARG H  20       1.662   9.185  -1.054  1.00  0.21           C  
ATOM    126  CB  ARG H  20       0.750  11.091   0.362  1.00  0.21           C  
ATOM    127  O   ARG H  20       1.392   9.754  -2.111  1.00  0.21           O  
ATOM    128  CG  ARG H  20      -0.655  10.478   0.479  1.00  0.21           C  
ATOM    129  CD  ARG H  20      -1.733  11.563   0.555  1.00  0.21           C  
ATOM    130  NE  ARG H  20      -3.068  10.969   0.765  1.00  0.21           N  
ATOM    131  NH1 ARG H  20      -3.025  10.879   3.067  1.00  0.21           N  
ATOM    132  NH2 ARG H  20      -4.787  10.086   1.957  1.00  0.21           N  
ATOM    133  CZ  ARG H  20      -3.617  10.657   1.927  1.00  0.21           C  
ATOM    134  N   LEU H  21       1.763   7.863  -0.944  1.00  0.12           N  
ATOM    135  CA  LEU H  21       1.435   6.976  -2.057  1.00  0.12           C  
ATOM    136  C   LEU H  21      -0.071   7.021  -2.322  1.00  0.12           C  
ATOM    137  CB  LEU H  21       1.883   5.526  -1.802  1.00  0.12           C  
ATOM    138  O   LEU H  21      -0.872   7.125  -1.387  1.00  0.12           O  
ATOM    139  CG  LEU H  21       3.298   5.340  -1.230  1.00  0.12           C  
ATOM    140  CD1 LEU H  21       3.619   3.850  -1.163  1.00  0.12           C  
ATOM    141  CD2 LEU H  21       4.366   6.022  -2.081  1.00  0.12           C  
ATOM    142  N   SER H  22      -0.441   6.892  -3.588  1.00  0.13           N  
ATOM    143  CA  SER H  22      -1.814   6.757  -4.070  1.00  0.13           C  
ATOM    144  C   SER H  22      -1.897   5.547  -4.999  1.00  0.13           C  
ATOM    145  CB  SER H  22      -2.257   8.032  -4.797  1.00  0.13           C  
ATOM    146  O   SER H  22      -0.909   5.189  -5.632  1.00  0.13           O  
ATOM    147  OG  SER H  22      -2.071   9.168  -3.971  1.00  0.13           O  
ATOM    148  N   CYS H  23      -3.056   4.908  -5.099  1.00  0.15           N  
ATOM    149  CA  CYS H  23      -3.305   3.812  -6.030  1.00  0.15           C  
ATOM    150  C   CYS H  23      -4.740   3.878  -6.547  1.00  0.15           C  
ATOM    151  CB  CYS H  23      -3.007   2.475  -5.352  1.00  0.15           C  
ATOM    152  O   CYS H  23      -5.681   3.732  -5.764  1.00  0.15           O  
ATOM    153  SG  CYS H  23      -3.492   1.031  -6.327  1.00  0.15           S  
ATOM    154  N   ALA H  24      -4.895   4.117  -7.849  1.00  0.33           N  
ATOM    155  CA  ALA H  24      -6.183   4.100  -8.532  1.00  0.33           C  
ATOM    156  C   ALA H  24      -6.579   2.659  -8.887  1.00  0.33           C  
ATOM    157  CB  ALA H  24      -6.087   4.988  -9.779  1.00  0.33           C  
ATOM    158  O   ALA H  24      -5.746   1.901  -9.387  1.00  0.33           O  
ATOM    159  N   ALA H  25      -7.841   2.292  -8.651  1.00  0.31           N  
ATOM    160  CA  ALA H  25      -8.396   0.980  -8.982  1.00  0.31           C  
ATOM    161  C   ALA H  25      -9.536   1.087 -10.008  1.00  0.31           C  
ATOM    162  CB  ALA H  25      -8.846   0.293  -7.689  1.00  0.31           C  
ATOM    163  O   ALA H  25     -10.375   1.986  -9.933  1.00  0.31           O  
ATOM    164  N   SER H  26      -9.587   0.149 -10.954  1.00  0.37           N  
ATOM    165  CA  SER H  26     -10.563   0.133 -12.053  1.00  0.37           C  
ATOM    166  C   SER H  26     -10.913  -1.301 -12.488  1.00  0.37           C  
ATOM    167  CB  SER H  26     -10.027   1.013 -13.194  1.00  0.37           C  
ATOM    168  O   SER H  26     -10.250  -2.266 -12.106  1.00  0.37           O  
ATOM    169  OG  SER H  26     -10.743   0.848 -14.399  1.00  0.37           O  
ATOM    170  N   GLY H  27     -12.008  -1.453 -13.239  1.00  0.58           N  
ATOM    171  CA  GLY H  27     -12.498  -2.722 -13.796  1.00  0.58           C  
ATOM    172  C   GLY H  27     -13.317  -3.610 -12.845  1.00  0.58           C  
ATOM    173  O   GLY H  27     -14.114  -4.426 -13.303  1.00  0.58           O  
ATOM    174  N   LEU H  28     -13.186  -3.406 -11.533  1.00  0.53           N  
ATOM    175  CA  LEU H  28     -13.964  -4.070 -10.483  1.00  0.53           C  
ATOM    176  C   LEU H  28     -14.977  -3.131  -9.814  1.00  0.53           C  
ATOM    177  CB  LEU H  28     -13.008  -4.721  -9.467  1.00  0.53           C  
ATOM    178  O   LEU H  28     -14.887  -1.907  -9.913  1.00  0.53           O  
ATOM    179  CG  LEU H  28     -11.848  -3.852  -8.937  1.00  0.53           C  
ATOM    180  CD1 LEU H  28     -12.274  -2.633  -8.120  1.00  0.53           C  
ATOM    181  CD2 LEU H  28     -11.001  -4.699  -8.004  1.00  0.53           C  
ATOM    182  N   THR H  29     -15.933  -3.706  -9.079  1.00  0.32           N  
ATOM    183  CA  THR H  29     -16.758  -2.918  -8.154  1.00  0.32           C  
ATOM    184  C   THR H  29     -15.949  -2.660  -6.895  1.00  0.32           C  
ATOM    185  CB  THR H  29     -18.100  -3.580  -7.828  1.00  0.32           C  
ATOM    186  O   THR H  29     -15.747  -3.563  -6.086  1.00  0.32           O  
ATOM    187  CG2 THR H  29     -18.960  -2.687  -6.931  1.00  0.32           C  
ATOM    188  OG1 THR H  29     -18.826  -3.733  -9.026  1.00  0.32           O  
ATOM    189  N   PHE H  30     -15.475  -1.422  -6.773  1.00  0.40           N  
ATOM    190  CA  PHE H  30     -14.552  -0.953  -5.748  1.00  0.40           C  
ATOM    191  C   PHE H  30     -14.996  -1.431  -4.338  1.00  0.40           C  
ATOM    192  CB  PHE H  30     -14.324   0.553  -6.049  1.00  0.40           C  
ATOM    193  O   PHE H  30     -14.316  -2.309  -3.818  1.00  0.40           O  
ATOM    194  CG  PHE H  30     -13.308   1.311  -5.231  1.00  0.40           C  
ATOM    195  CD1 PHE H  30     -11.939   1.104  -5.472  1.00  0.40           C  
ATOM    196  CD2 PHE H  30     -13.710   2.245  -4.257  1.00  0.40           C  
ATOM    197  CE1 PHE H  30     -10.969   1.710  -4.652  1.00  0.40           C  
ATOM    198  CE2 PHE H  30     -12.734   2.900  -3.484  1.00  0.40           C  
ATOM    199  CZ  PHE H  30     -11.370   2.602  -3.644  1.00  0.40           C  
ATOM    200  N   PRO H  35     -16.162  -1.052  -3.763  1.00  0.65           N  
ATOM    201  CA  PRO H  35     -16.612  -1.477  -2.420  1.00  0.65           C  
ATOM    202  C   PRO H  35     -16.545  -2.959  -1.976  1.00  0.65           C  
ATOM    203  CB  PRO H  35     -18.074  -1.040  -2.348  1.00  0.65           C  
ATOM    204  O   PRO H  35     -16.721  -3.208  -0.785  1.00  0.65           O  
ATOM    205  CG  PRO H  35     -18.136   0.213  -3.208  1.00  0.65           C  
ATOM    206  CD  PRO H  35     -17.117  -0.083  -4.305  1.00  0.65           C  
ATOM    207  N   ASN H  36     -16.377  -3.943  -2.870  1.00  0.49           N  
ATOM    208  CA  ASN H  36     -16.511  -5.369  -2.534  1.00  0.49           C  
ATOM    209  C   ASN H  36     -15.229  -6.105  -2.099  1.00  0.49           C  
ATOM    210  CB  ASN H  36     -17.117  -6.073  -3.756  1.00  0.49           C  
ATOM    211  O   ASN H  36     -15.336  -7.206  -1.565  1.00  0.49           O  
ATOM    212  CG  ASN H  36     -18.565  -5.686  -3.966  1.00  0.49           C  
ATOM    213  ND2 ASN H  36     -19.470  -6.160  -3.142  1.00  0.49           N  
ATOM    214  OD1 ASN H  36     -18.902  -4.934  -4.857  1.00  0.49           O  
ATOM    215  N   TYR H  37     -14.046  -5.567  -2.384  1.00  0.39           N  
ATOM    216  CA  TYR H  37     -12.771  -6.284  -2.261  1.00  0.39           C  
ATOM    217  C   TYR H  37     -12.059  -5.937  -0.930  1.00  0.39           C  
ATOM    218  CB  TYR H  37     -11.964  -5.974  -3.537  1.00  0.39           C  
ATOM    219  O   TYR H  37     -12.599  -5.233  -0.078  1.00  0.39           O  
ATOM    220  CG  TYR H  37     -12.490  -6.588  -4.825  1.00  0.39           C  
ATOM    221  CD1 TYR H  37     -13.665  -6.086  -5.421  1.00  0.39           C  
ATOM    222  CD2 TYR H  37     -11.774  -7.615  -5.469  1.00  0.39           C  
ATOM    223  CE1 TYR H  37     -14.160  -6.648  -6.611  1.00  0.39           C  
ATOM    224  CE2 TYR H  37     -12.219  -8.121  -6.706  1.00  0.39           C  
ATOM    225  OH  TYR H  37     -13.875  -8.189  -8.433  1.00  0.39           O  
ATOM    226  CZ  TYR H  37     -13.426  -7.660  -7.265  1.00  0.39           C  
ATOM    227  N   GLY H  38     -10.837  -6.425  -0.712  1.00  0.36           N  
ATOM    228  CA  GLY H  38      -9.906  -5.945   0.321  1.00  0.36           C  
ATOM    229  C   GLY H  38      -8.678  -5.289  -0.322  1.00  0.36           C  
ATOM    230  O   GLY H  38      -8.139  -5.827  -1.288  1.00  0.36           O  
ATOM    231  N   MET H  39      -8.252  -4.118   0.164  1.00  0.29           N  
ATOM    232  CA  MET H  39      -7.034  -3.450  -0.318  1.00  0.29           C  
ATOM    233  C   MET H  39      -5.849  -3.752   0.601  1.00  0.29           C  
ATOM    234  CB  MET H  39      -7.173  -1.922  -0.321  1.00  0.29           C  
ATOM    235  O   MET H  39      -5.977  -3.645   1.824  1.00  0.29           O  
ATOM    236  CG  MET H  39      -7.927  -1.220  -1.450  1.00  0.29           C  
ATOM    237  SD  MET H  39      -7.582  -1.657  -3.172  1.00  0.29           S  
ATOM    238  CE  MET H  39      -5.804  -1.508  -3.379  1.00  0.29           C  
ATOM    239  N   GLY H  40      -4.675  -3.963   0.008  1.00  0.22           N  
ATOM    240  CA  GLY H  40      -3.395  -4.038   0.707  1.00  0.22           C  
ATOM    241  C   GLY H  40      -2.313  -3.165   0.073  1.00  0.22           C  
ATOM    242  O   GLY H  40      -2.324  -2.906  -1.130  1.00  0.22           O  
ATOM    243  N   TRP H  41      -1.354  -2.754   0.898  1.00  0.15           N  
ATOM    244  CA  TRP H  41      -0.019  -2.320   0.502  1.00  0.15           C  
ATOM    245  C   TRP H  41       1.005  -3.369   0.945  1.00  0.15           C  
ATOM    246  CB  TRP H  41       0.338  -0.965   1.128  1.00  0.15           C  
ATOM    247  O   TRP H  41       1.013  -3.806   2.102  1.00  0.15           O  
ATOM    248  CG  TRP H  41      -0.398   0.230   0.607  1.00  0.15           C  
ATOM    249  CD1 TRP H  41      -1.349   0.911   1.277  1.00  0.15           C  
ATOM    250  CD2 TRP H  41      -0.217   0.941  -0.658  1.00  0.15           C  
ATOM    251  CE2 TRP H  41      -1.110   2.056  -0.682  1.00  0.15           C  
ATOM    252  CE3 TRP H  41       0.640   0.780  -1.768  1.00  0.15           C  
ATOM    253  NE1 TRP H  41      -1.785   1.979   0.521  1.00  0.15           N  
ATOM    254  CH2 TRP H  41      -0.280   2.776  -2.839  1.00  0.15           C  
ATOM    255  CZ2 TRP H  41      -1.154   2.963  -1.754  1.00  0.15           C  
ATOM    256  CZ3 TRP H  41       0.612   1.688  -2.843  1.00  0.15           C  
ATOM    257  N   PHE H  42       1.908  -3.712   0.036  1.00  0.17           N  
ATOM    258  CA  PHE H  42       3.136  -4.465   0.291  1.00  0.17           C  
ATOM    259  C   PHE H  42       4.329  -3.625  -0.147  1.00  0.17           C  
ATOM    260  CB  PHE H  42       3.127  -5.793  -0.481  1.00  0.17           C  
ATOM    261  O   PHE H  42       4.178  -2.654  -0.891  1.00  0.17           O  
ATOM    262  CG  PHE H  42       2.192  -6.831   0.091  1.00  0.17           C  
ATOM    263  CD1 PHE H  42       0.808  -6.675  -0.067  1.00  0.17           C  
ATOM    264  CD2 PHE H  42       2.694  -7.935   0.808  1.00  0.17           C  
ATOM    265  CE1 PHE H  42      -0.068  -7.585   0.531  1.00  0.17           C  
ATOM    266  CE2 PHE H  42       1.811  -8.869   1.379  1.00  0.17           C  
ATOM    267  CZ  PHE H  42       0.423  -8.689   1.250  1.00  0.17           C  
ATOM    268  N   ARG H  43       5.533  -4.032   0.246  1.00  0.11           N  
ATOM    269  CA  ARG H  43       6.761  -3.505  -0.348  1.00  0.11           C  
ATOM    270  C   ARG H  43       7.808  -4.595  -0.505  1.00  0.11           C  
ATOM    271  CB  ARG H  43       7.252  -2.272   0.430  1.00  0.11           C  
ATOM    272  O   ARG H  43       7.789  -5.593   0.205  1.00  0.11           O  
ATOM    273  CG  ARG H  43       7.871  -2.634   1.782  1.00  0.11           C  
ATOM    274  CD  ARG H  43       8.211  -1.393   2.604  1.00  0.11           C  
ATOM    275  NE  ARG H  43       8.772  -1.783   3.901  1.00  0.11           N  
ATOM    276  NH1 ARG H  43       8.643   0.220   5.001  1.00  0.11           N  
ATOM    277  NH2 ARG H  43       9.338  -1.616   6.069  1.00  0.11           N  
ATOM    278  CZ  ARG H  43       8.910  -1.051   4.983  1.00  0.11           C  
ATOM    279  N   GLN H  44       8.732  -4.392  -1.431  1.00  0.10           N  
ATOM    280  CA  GLN H  44       9.878  -5.269  -1.629  1.00  0.10           C  
ATOM    281  C   GLN H  44      11.122  -4.415  -1.863  1.00  0.10           C  
ATOM    282  CB  GLN H  44       9.577  -6.245  -2.775  1.00  0.10           C  
ATOM    283  O   GLN H  44      11.182  -3.645  -2.822  1.00  0.10           O  
ATOM    284  CG  GLN H  44      10.669  -7.317  -2.940  1.00  0.10           C  
ATOM    285  CD  GLN H  44      10.097  -8.655  -3.406  1.00  0.10           C  
ATOM    286  NE2 GLN H  44      10.683  -9.747  -2.974  1.00  0.10           N  
ATOM    287  OE1 GLN H  44       9.106  -8.715  -4.131  1.00  0.10           O  
ATOM    288  N   ALA H  45      12.093  -4.503  -0.955  1.00  0.13           N  
ATOM    289  CA  ALA H  45      13.411  -3.912  -1.174  1.00  0.13           C  
ATOM    290  C   ALA H  45      14.311  -4.906  -1.930  1.00  0.13           C  
ATOM    291  CB  ALA H  45      14.028  -3.489   0.160  1.00  0.13           C  
ATOM    292  O   ALA H  45      14.086  -6.114  -1.818  1.00  0.13           O  
ATOM    293  N   PRO H  46      15.347  -4.446  -2.653  1.00  0.25           N  
ATOM    294  CA  PRO H  46      16.324  -5.340  -3.267  1.00  0.25           C  
ATOM    295  C   PRO H  46      16.915  -6.310  -2.234  1.00  0.25           C  
ATOM    296  CB  PRO H  46      17.387  -4.425  -3.886  1.00  0.25           C  
ATOM    297  O   PRO H  46      17.364  -5.894  -1.169  1.00  0.25           O  
ATOM    298  CG  PRO H  46      16.628  -3.124  -4.145  1.00  0.25           C  
ATOM    299  CD  PRO H  46      15.663  -3.059  -2.963  1.00  0.25           C  
ATOM    300  N   GLY H  47      16.862  -7.610  -2.526  1.00  0.31           N  
ATOM    301  CA  GLY H  47      17.334  -8.670  -1.627  1.00  0.31           C  
ATOM    302  C   GLY H  47      16.406  -9.037  -0.453  1.00  0.31           C  
ATOM    303  O   GLY H  47      16.655 -10.049   0.196  1.00  0.31           O  
ATOM    304  N   LYS H  48      15.329  -8.282  -0.177  1.00  0.21           N  
ATOM    305  CA  LYS H  48      14.256  -8.701   0.753  1.00  0.21           C  
ATOM    306  C   LYS H  48      13.200  -9.545   0.023  1.00  0.21           C  
ATOM    307  CB  LYS H  48      13.511  -7.499   1.372  1.00  0.21           C  
ATOM    308  O   LYS H  48      12.980  -9.386  -1.179  1.00  0.21           O  
ATOM    309  CG  LYS H  48      14.210  -6.567   2.378  1.00  0.21           C  
ATOM    310  CD  LYS H  48      13.165  -5.524   2.858  1.00  0.21           C  
ATOM    311  CE  LYS H  48      13.735  -4.323   3.635  1.00  0.21           C  
ATOM    312  NZ  LYS H  48      12.721  -3.238   3.768  1.00  0.21           N  
ATOM    313  N   GLU H  49      12.441 -10.336   0.781  1.00  0.41           N  
ATOM    314  CA  GLU H  49      11.117 -10.793   0.334  1.00  0.41           C  
ATOM    315  C   GLU H  49      10.043  -9.682   0.474  1.00  0.41           C  
ATOM    316  CB  GLU H  49      10.717 -12.109   1.039  1.00  0.41           C  
ATOM    317  O   GLU H  49      10.278  -8.632   1.083  1.00  0.41           O  
ATOM    318  CG  GLU H  49      10.283 -13.213   0.050  1.00  0.41           C  
ATOM    319  CD  GLU H  49       9.165 -12.752  -0.896  1.00  0.41           C  
ATOM    320  OE1 GLU H  49       7.988 -12.845  -0.496  1.00  0.41           O  
ATOM    321  OE2 GLU H  49       9.481 -12.113  -1.928  1.00  0.41           O  
ATOM    322  N   ARG H  50       8.865  -9.892  -0.121  1.00  0.35           N  
ATOM    323  CA  ARG H  50       7.734  -8.962  -0.201  1.00  0.35           C  
ATOM    324  C   ARG H  50       6.962  -8.842   1.119  1.00  0.35           C  
ATOM    325  CB  ARG H  50       6.866  -9.438  -1.378  1.00  0.35           C  
ATOM    326  O   ARG H  50       5.913  -9.455   1.318  1.00  0.35           O  
ATOM    327  CG  ARG H  50       5.794  -8.419  -1.797  1.00  0.35           C  
ATOM    328  CD  ARG H  50       5.224  -8.734  -3.187  1.00  0.35           C  
ATOM    329  NE  ARG H  50       6.251  -8.539  -4.230  1.00  0.35           N  
ATOM    330  NH1 ARG H  50       5.044  -7.380  -5.811  1.00  0.35           N  
ATOM    331  NH2 ARG H  50       7.260  -7.641  -6.024  1.00  0.35           N  
ATOM    332  CZ  ARG H  50       6.168  -7.857  -5.354  1.00  0.35           C  
ATOM    333  N   GLU H  51       7.463  -8.009   2.024  1.00  0.44           N  
ATOM    334  CA  GLU H  51       6.822  -7.720   3.310  1.00  0.44           C  
ATOM    335  C   GLU H  51       5.446  -7.038   3.137  1.00  0.44           C  
ATOM    336  CB  GLU H  51       7.778  -6.934   4.247  1.00  0.44           C  
ATOM    337  O   GLU H  51       5.258  -6.113   2.338  1.00  0.44           O  
ATOM    338  CG  GLU H  51       8.120  -5.513   3.759  1.00  0.44           C  
ATOM    339  CD  GLU H  51       9.188  -4.747   4.569  1.00  0.44           C  
ATOM    340  OE1 GLU H  51       8.951  -4.368   5.738  1.00  0.44           O  
ATOM    341  OE2 GLU H  51      10.187  -4.271   3.971  1.00  0.44           O  
ATOM    342  N   PHE H  52       4.469  -7.498   3.921  1.00  0.34           N  
ATOM    343  CA  PHE H  52       3.200  -6.802   4.122  1.00  0.34           C  
ATOM    344  C   PHE H  52       3.445  -5.459   4.824  1.00  0.34           C  
ATOM    345  CB  PHE H  52       2.270  -7.706   4.944  1.00  0.34           C  
ATOM    346  O   PHE H  52       4.251  -5.392   5.749  1.00  0.34           O  
ATOM    347  CG  PHE H  52       1.030  -7.005   5.451  1.00  0.34           C  
ATOM    348  CD1 PHE H  52      -0.016  -6.708   4.563  1.00  0.34           C  
ATOM    349  CD2 PHE H  52       0.948  -6.597   6.795  1.00  0.34           C  
ATOM    350  CE1 PHE H  52      -1.153  -6.030   5.027  1.00  0.34           C  
ATOM    351  CE2 PHE H  52      -0.184  -5.904   7.255  1.00  0.34           C  
ATOM    352  CZ  PHE H  52      -1.246  -5.635   6.374  1.00  0.34           C  
ATOM    353  N   VAL H  53       2.739  -4.401   4.411  1.00  0.26           N  
ATOM    354  CA  VAL H  53       2.864  -3.060   5.009  1.00  0.26           C  
ATOM    355  C   VAL H  53       1.585  -2.676   5.742  1.00  0.26           C  
ATOM    356  CB  VAL H  53       3.252  -2.014   3.941  1.00  0.26           C  
ATOM    357  O   VAL H  53       1.621  -2.342   6.925  1.00  0.26           O  
ATOM    358  CG1 VAL H  53       3.306  -0.582   4.486  1.00  0.26           C  
ATOM    359  CG2 VAL H  53       4.629  -2.323   3.342  1.00  0.26           C  
ATOM    360  N   SER H  54       0.444  -2.708   5.055  1.00  0.22           N  
ATOM    361  CA  SER H  54      -0.839  -2.300   5.628  1.00  0.22           C  
ATOM    362  C   SER H  54      -2.014  -2.787   4.778  1.00  0.22           C  
ATOM    363  CB  SER H  54      -0.853  -0.775   5.784  1.00  0.22           C  
ATOM    364  O   SER H  54      -1.840  -3.093   3.604  1.00  0.22           O  
ATOM    365  OG  SER H  54      -2.044  -0.334   6.389  1.00  0.22           O  
ATOM    366  N   ALA H  55      -3.212  -2.863   5.352  1.00  0.18           N  
ATOM    367  CA  ALA H  55      -4.441  -3.193   4.637  1.00  0.18           C  
ATOM    368  C   ALA H  55      -5.638  -2.426   5.188  1.00  0.18           C  
ATOM    369  CB  ALA H  55      -4.695  -4.695   4.693  1.00  0.18           C  
ATOM    370  O   ALA H  55      -5.642  -2.017   6.349  1.00  0.18           O  
ATOM    371  N   ILE H  56      -6.653  -2.240   4.345  1.00  0.31           N  
ATOM    372  CA  ILE H  56      -7.866  -1.493   4.672  1.00  0.31           C  
ATOM    373  C   ILE H  56      -9.093  -2.158   4.049  1.00  0.31           C  
ATOM    374  CB  ILE H  56      -7.717   0.004   4.310  1.00  0.31           C  
ATOM    375  O   ILE H  56      -9.124  -2.492   2.862  1.00  0.31           O  
ATOM    376  CG1 ILE H  56      -8.917   0.850   4.793  1.00  0.31           C  
ATOM    377  CG2 ILE H  56      -7.495   0.234   2.807  1.00  0.31           C  
ATOM    378  CD1 ILE H  56      -8.606   2.353   4.867  1.00  0.31           C  
ATOM    379  N   TYR H  57     -10.125  -2.333   4.869  1.00  0.57           N  
ATOM    380  CA  TYR H  57     -11.438  -2.785   4.422  1.00  0.57           C  
ATOM    381  C   TYR H  57     -12.094  -1.697   3.569  1.00  0.57           C  
ATOM    382  CB  TYR H  57     -12.309  -3.153   5.630  1.00  0.57           C  
ATOM    383  O   TYR H  57     -11.966  -0.503   3.844  1.00  0.57           O  
ATOM    384  CG  TYR H  57     -12.030  -4.536   6.198  1.00  0.57           C  
ATOM    385  CD1 TYR H  57     -10.800  -4.826   6.825  1.00  0.57           C  
ATOM    386  CD2 TYR H  57     -13.013  -5.542   6.097  1.00  0.57           C  
ATOM    387  CE1 TYR H  57     -10.563  -6.104   7.370  1.00  0.57           C  
ATOM    388  CE2 TYR H  57     -12.776  -6.822   6.633  1.00  0.57           C  
ATOM    389  OH  TYR H  57     -11.346  -8.332   7.819  1.00  0.57           O  
ATOM    390  CZ  TYR H  57     -11.556  -7.103   7.278  1.00  0.57           C  
ATOM    391  N   TRP H  58     -12.831  -2.090   2.533  1.00  0.97           N  
ATOM    392  CA  TRP H  58     -13.254  -1.180   1.463  1.00  0.97           C  
ATOM    393  C   TRP H  58     -14.389  -0.192   1.794  1.00  0.97           C  
ATOM    394  CB  TRP H  58     -13.591  -1.997   0.226  1.00  0.97           C  
ATOM    395  O   TRP H  58     -14.879   0.517   0.920  1.00  0.97           O  
ATOM    396  CG  TRP H  58     -12.969  -1.466  -1.012  1.00  0.97           C  
ATOM    397  CD1 TRP H  58     -13.435  -0.418  -1.711  1.00  0.97           C  
ATOM    398  CD2 TRP H  58     -11.843  -1.986  -1.779  1.00  0.97           C  
ATOM    399  CE2 TRP H  58     -11.781  -1.267  -3.000  1.00  0.97           C  
ATOM    400  CE3 TRP H  58     -10.940  -3.051  -1.633  1.00  0.97           C  
ATOM    401  NE1 TRP H  58     -12.626  -0.208  -2.800  1.00  0.97           N  
ATOM    402  CH2 TRP H  58     -10.316  -2.886  -3.986  1.00  0.97           C  
ATOM    403  CZ2 TRP H  58     -11.058  -1.716  -4.106  1.00  0.97           C  
ATOM    404  CZ3 TRP H  58     -10.180  -3.500  -2.731  1.00  0.97           C  
ATOM    405  N   SER H  59     -14.813  -0.098   3.049  1.00  1.05           N  
ATOM    406  CA  SER H  59     -15.590   1.044   3.555  1.00  1.05           C  
ATOM    407  C   SER H  59     -14.705   2.140   4.174  1.00  1.05           C  
ATOM    408  CB  SER H  59     -16.574   0.531   4.604  1.00  1.05           C  
ATOM    409  O   SER H  59     -15.168   3.259   4.388  1.00  1.05           O  
ATOM    410  OG  SER H  59     -15.864  -0.031   5.700  1.00  1.05           O  
ATOM    411  N   GLY H  62     -13.439   1.819   4.475  1.00  1.41           N  
ATOM    412  CA  GLY H  62     -12.518   2.577   5.328  1.00  1.41           C  
ATOM    413  C   GLY H  62     -12.474   2.090   6.788  1.00  1.41           C  
ATOM    414  O   GLY H  62     -11.516   2.375   7.496  1.00  1.41           O  
ATOM    415  N   GLY H  63     -13.478   1.326   7.237  1.00  0.91           N  
ATOM    416  CA  GLY H  63     -13.774   1.091   8.660  1.00  0.91           C  
ATOM    417  C   GLY H  63     -12.975   0.012   9.400  1.00  0.91           C  
ATOM    418  O   GLY H  63     -13.340  -0.333  10.519  1.00  0.91           O  
ATOM    419  N   THR H  64     -11.928  -0.567   8.815  1.00  0.83           N  
ATOM    420  CA  THR H  64     -10.975  -1.438   9.526  1.00  0.83           C  
ATOM    421  C   THR H  64      -9.650  -1.387   8.796  1.00  0.83           C  
ATOM    422  CB  THR H  64     -11.480  -2.885   9.674  1.00  0.83           C  
ATOM    423  O   THR H  64      -9.609  -1.512   7.572  1.00  0.83           O  
ATOM    424  CG2 THR H  64     -10.420  -3.881  10.153  1.00  0.83           C  
ATOM    425  OG1 THR H  64     -12.482  -2.919  10.658  1.00  0.83           O  
ATOM    426  N   VAL H  65      -8.581  -1.191   9.557  1.00  0.67           N  
ATOM    427  CA  VAL H  65      -7.213  -1.070   9.065  1.00  0.67           C  
ATOM    428  C   VAL H  65      -6.324  -2.045   9.820  1.00  0.67           C  
ATOM    429  CB  VAL H  65      -6.682   0.375   9.174  1.00  0.67           C  
ATOM    430  O   VAL H  65      -6.521  -2.275  11.013  1.00  0.67           O  
ATOM    431  CG1 VAL H  65      -7.468   1.309   8.253  1.00  0.67           C  
ATOM    432  CG2 VAL H  65      -6.728   0.955  10.594  1.00  0.67           C  
ATOM    433  N   TYR H  66      -5.327  -2.596   9.138  1.00  0.57           N  
ATOM    434  CA  TYR H  66      -4.221  -3.283   9.792  1.00  0.57           C  
ATOM    435  C   TYR H  66      -2.879  -2.782   9.261  1.00  0.57           C  
ATOM    436  CB  TYR H  66      -4.372  -4.814   9.740  1.00  0.57           C  
ATOM    437  O   TYR H  66      -2.789  -2.244   8.158  1.00  0.57           O  
ATOM    438  CG  TYR H  66      -3.473  -5.470  10.777  1.00  0.57           C  
ATOM    439  CD1 TYR H  66      -3.767  -5.292  12.143  1.00  0.57           C  
ATOM    440  CD2 TYR H  66      -2.283  -6.127  10.401  1.00  0.57           C  
ATOM    441  CE1 TYR H  66      -2.855  -5.716  13.126  1.00  0.57           C  
ATOM    442  CE2 TYR H  66      -1.358  -6.539  11.384  1.00  0.57           C  
ATOM    443  OH  TYR H  66      -0.738  -6.632  13.726  1.00  0.57           O  
ATOM    444  CZ  TYR H  66      -1.632  -6.313  12.752  1.00  0.57           C  
ATOM    445  N   TYR H  67      -1.832  -2.943  10.062  1.00  0.32           N  
ATOM    446  CA  TYR H  67      -0.492  -2.423   9.810  1.00  0.32           C  
ATOM    447  C   TYR H  67       0.535  -3.450  10.257  1.00  0.32           C  
ATOM    448  CB  TYR H  67      -0.274  -1.139  10.616  1.00  0.32           C  
ATOM    449  O   TYR H  67       0.385  -4.032  11.330  1.00  0.32           O  
ATOM    450  CG  TYR H  67      -1.173   0.018  10.255  1.00  0.32           C  
ATOM    451  CD1 TYR H  67      -0.843   0.834   9.160  1.00  0.32           C  
ATOM    452  CD2 TYR H  67      -2.316   0.297  11.030  1.00  0.32           C  
ATOM    453  CE1 TYR H  67      -1.662   1.928   8.831  1.00  0.32           C  
ATOM    454  CE2 TYR H  67      -3.127   1.403  10.715  1.00  0.32           C  
ATOM    455  OH  TYR H  67      -3.584   3.285   9.299  1.00  0.32           O  
ATOM    456  CZ  TYR H  67      -2.800   2.220   9.612  1.00  0.32           C  
ATOM    457  N   ALA H  68       1.597  -3.630   9.479  1.00  0.31           N  
ATOM    458  CA  ALA H  68       2.775  -4.335   9.952  1.00  0.31           C  
ATOM    459  C   ALA H  68       3.426  -3.574  11.116  1.00  0.31           C  
ATOM    460  CB  ALA H  68       3.745  -4.525   8.786  1.00  0.31           C  
ATOM    461  O   ALA H  68       3.455  -2.342  11.143  1.00  0.31           O  
ATOM    462  N   GLU H  69       3.985  -4.316  12.067  1.00  0.32           N  
ATOM    463  CA  GLU H  69       4.561  -3.777  13.308  1.00  0.32           C  
ATOM    464  C   GLU H  69       5.621  -2.689  13.054  1.00  0.32           C  
ATOM    465  CB  GLU H  69       5.172  -4.938  14.119  1.00  0.32           C  
ATOM    466  O   GLU H  69       5.676  -1.691  13.766  1.00  0.32           O  
ATOM    467  CG  GLU H  69       4.277  -6.188  14.238  1.00  0.32           C  
ATOM    468  CD  GLU H  69       2.833  -5.831  14.599  1.00  0.32           C  
ATOM    469  OE1 GLU H  69       1.902  -6.129  13.811  1.00  0.32           O  
ATOM    470  OE2 GLU H  69       2.629  -5.160  15.633  1.00  0.32           O  
ATOM    471  N   SER H  70       6.406  -2.837  11.982  1.00  0.30           N  
ATOM    472  CA  SER H  70       7.465  -1.911  11.548  1.00  0.30           C  
ATOM    473  C   SER H  70       6.964  -0.544  11.049  1.00  0.30           C  
ATOM    474  CB  SER H  70       8.266  -2.596  10.433  1.00  0.30           C  
ATOM    475  O   SER H  70       7.759   0.394  10.910  1.00  0.30           O  
ATOM    476  OG  SER H  70       7.409  -2.960   9.362  1.00  0.30           O  
ATOM    477  N   VAL H  71       5.663  -0.406  10.772  1.00  0.26           N  
ATOM    478  CA  VAL H  71       5.052   0.828  10.245  1.00  0.26           C  
ATOM    479  C   VAL H  71       3.884   1.343  11.088  1.00  0.26           C  
ATOM    480  CB  VAL H  71       4.664   0.684   8.763  1.00  0.26           C  
ATOM    481  O   VAL H  71       3.354   2.416  10.793  1.00  0.26           O  
ATOM    482  CG1 VAL H  71       5.856   0.252   7.898  1.00  0.26           C  
ATOM    483  CG2 VAL H  71       3.491  -0.270   8.525  1.00  0.26           C  
ATOM    484  N   LYS H  72       3.501   0.632  12.160  1.00  0.21           N  
ATOM    485  CA  LYS H  72       2.489   1.096  13.122  1.00  0.21           C  
ATOM    486  C   LYS H  72       2.852   2.477  13.673  1.00  0.21           C  
ATOM    487  CB  LYS H  72       2.308   0.073  14.260  1.00  0.21           C  
ATOM    488  O   LYS H  72       4.013   2.776  13.944  1.00  0.21           O  
ATOM    489  CG  LYS H  72       1.389  -1.074  13.823  1.00  0.21           C  
ATOM    490  CD  LYS H  72       1.161  -2.126  14.915  1.00  0.21           C  
ATOM    491  CE  LYS H  72       0.329  -3.273  14.327  1.00  0.21           C  
ATOM    492  NZ  LYS H  72       0.104  -4.357  15.306  1.00  0.21           N  
ATOM    493  N   GLY H  74       1.847   3.342  13.791  1.00  0.28           N  
ATOM    494  CA  GLY H  74       1.992   4.741  14.213  1.00  0.28           C  
ATOM    495  C   GLY H  74       2.612   5.665  13.155  1.00  0.28           C  
ATOM    496  O   GLY H  74       2.144   6.785  12.987  1.00  0.28           O  
ATOM    497  N   ARG H  75       3.625   5.201  12.412  1.00  0.15           N  
ATOM    498  CA  ARG H  75       4.321   5.988  11.379  1.00  0.15           C  
ATOM    499  C   ARG H  75       3.501   6.146  10.105  1.00  0.15           C  
ATOM    500  CB  ARG H  75       5.673   5.339  11.041  1.00  0.15           C  
ATOM    501  O   ARG H  75       3.450   7.234   9.531  1.00  0.15           O  
ATOM    502  CG  ARG H  75       6.608   5.221  12.256  1.00  0.15           C  
ATOM    503  CD  ARG H  75       8.065   4.971  11.844  1.00  0.15           C  
ATOM    504  NE  ARG H  75       8.238   3.735  11.050  1.00  0.15           N  
ATOM    505  NH1 ARG H  75       9.310   4.651   9.225  1.00  0.15           N  
ATOM    506  NH2 ARG H  75       8.911   2.471   9.291  1.00  0.15           N  
ATOM    507  CZ  ARG H  75       8.813   3.634   9.863  1.00  0.15           C  
ATOM    508  N   PHE H  76       2.918   5.051   9.622  1.00  0.14           N  
ATOM    509  CA  PHE H  76       2.148   5.035   8.383  1.00  0.14           C  
ATOM    510  C   PHE H  76       0.646   5.020   8.687  1.00  0.14           C  
ATOM    511  CB  PHE H  76       2.564   3.863   7.478  1.00  0.14           C  
ATOM    512  O   PHE H  76       0.203   4.444   9.678  1.00  0.14           O  
ATOM    513  CG  PHE H  76       3.983   3.833   6.904  1.00  0.14           C  
ATOM    514  CD1 PHE H  76       4.994   4.753   7.264  1.00  0.14           C  
ATOM    515  CD2 PHE H  76       4.297   2.819   5.978  1.00  0.14           C  
ATOM    516  CE1 PHE H  76       6.291   4.641   6.734  1.00  0.14           C  
ATOM    517  CE2 PHE H  76       5.589   2.716   5.432  1.00  0.14           C  
ATOM    518  CZ  PHE H  76       6.590   3.623   5.815  1.00  0.14           C  
ATOM    519  N   THR H  77      -0.147   5.642   7.815  1.00  0.12           N  
ATOM    520  CA  THR H  77      -1.613   5.658   7.882  1.00  0.12           C  
ATOM    521  C   THR H  77      -2.210   5.310   6.525  1.00  0.12           C  
ATOM    522  CB  THR H  77      -2.137   6.996   8.421  1.00  0.12           C  
ATOM    523  O   THR H  77      -2.045   6.041   5.544  1.00  0.12           O  
ATOM    524  CG2 THR H  77      -3.652   7.168   8.284  1.00  0.12           C  
ATOM    525  OG1 THR H  77      -1.867   7.064   9.799  1.00  0.12           O  
ATOM    526  N   ILE H  78      -2.914   4.181   6.464  1.00  0.21           N  
ATOM    527  CA  ILE H  78      -3.677   3.767   5.291  1.00  0.21           C  
ATOM    528  C   ILE H  78      -5.050   4.440   5.336  1.00  0.21           C  
ATOM    529  CB  ILE H  78      -3.716   2.228   5.195  1.00  0.21           C  
ATOM    530  O   ILE H  78      -5.669   4.581   6.389  1.00  0.21           O  
ATOM    531  CG1 ILE H  78      -4.111   1.767   3.780  1.00  0.21           C  
ATOM    532  CG2 ILE H  78      -4.621   1.601   6.267  1.00  0.21           C  
ATOM    533  CD1 ILE H  78      -3.958   0.254   3.578  1.00  0.21           C  
ATOM    534  N   SER H  79      -5.518   4.909   4.190  1.00  0.28           N  
ATOM    535  CA  SER H  79      -6.807   5.592   4.055  1.00  0.28           C  
ATOM    536  C   SER H  79      -7.299   5.412   2.629  1.00  0.28           C  
ATOM    537  CB  SER H  79      -6.691   7.074   4.445  1.00  0.28           C  
ATOM    538  O   SER H  79      -6.503   5.151   1.726  1.00  0.28           O  
ATOM    539  OG  SER H  79      -5.644   7.728   3.744  1.00  0.28           O  
ATOM    540  N   ARG H  80      -8.612   5.489   2.410  1.00  0.34           N  
ATOM    541  CA  ARG H  80      -9.187   5.096   1.126  1.00  0.34           C  
ATOM    542  C   ARG H  80     -10.481   5.844   0.850  1.00  0.34           C  
ATOM    543  CB  ARG H  80      -9.362   3.574   1.154  1.00  0.34           C  
ATOM    544  O   ARG H  80     -11.406   5.793   1.655  1.00  0.34           O  
ATOM    545  CG  ARG H  80      -9.563   2.997  -0.246  1.00  0.34           C  
ATOM    546  CD  ARG H  80      -9.977   1.526  -0.191  1.00  0.34           C  
ATOM    547  NE  ARG H  80     -11.392   1.398  -0.514  1.00  0.34           N  
ATOM    548  NH1 ARG H  80     -12.406   2.368   1.320  1.00  0.34           N  
ATOM    549  NH2 ARG H  80     -13.431   2.325  -0.620  1.00  0.34           N  
ATOM    550  CZ  ARG H  80     -12.390   2.021   0.070  1.00  0.34           C  
ATOM    551  N   ASP H  81     -10.525   6.538  -0.278  1.00  0.46           N  
ATOM    552  CA  ASP H  81     -11.678   7.338  -0.681  1.00  0.46           C  
ATOM    553  C   ASP H  81     -12.693   6.459  -1.420  1.00  0.46           C  
ATOM    554  CB  ASP H  81     -11.194   8.542  -1.498  1.00  0.46           C  
ATOM    555  O   ASP H  81     -12.446   6.014  -2.542  1.00  0.46           O  
ATOM    556  CG  ASP H  81     -12.321   9.527  -1.819  1.00  0.46           C  
ATOM    557  OD1 ASP H  81     -13.433   9.093  -2.193  1.00  0.46           O  
ATOM    558  OD2 ASP H  81     -12.078  10.748  -1.711  1.00  0.46           O  
ATOM    559  N   ASN H  82     -13.833   6.202  -0.768  1.00  0.71           N  
ATOM    560  CA  ASN H  82     -14.919   5.364  -1.287  1.00  0.71           C  
ATOM    561  C   ASN H  82     -15.507   5.862  -2.619  1.00  0.71           C  
ATOM    562  CB  ASN H  82     -16.041   5.245  -0.229  1.00  0.71           C  
ATOM    563  O   ASN H  82     -16.051   5.047  -3.357  1.00  0.71           O  
ATOM    564  CG  ASN H  82     -15.629   4.662   1.119  1.00  0.71           C  
ATOM    565  ND2 ASN H  82     -16.170   5.122   2.219  1.00  0.71           N  
ATOM    566  OD1 ASN H  82     -14.814   3.764   1.210  1.00  0.71           O  
ATOM    567  N   ALA H  83     -15.426   7.165  -2.904  1.00  0.49           N  
ATOM    568  CA  ALA H  83     -16.009   7.795  -4.086  1.00  0.49           C  
ATOM    569  C   ALA H  83     -15.006   7.963  -5.241  1.00  0.49           C  
ATOM    570  CB  ALA H  83     -16.576   9.152  -3.649  1.00  0.49           C  
ATOM    571  O   ALA H  83     -15.415   8.057  -6.394  1.00  0.49           O  
ATOM    572  N   LYS H  84     -13.700   8.022  -4.945  1.00  0.35           N  
ATOM    573  CA  LYS H  84     -12.635   8.282  -5.937  1.00  0.35           C  
ATOM    574  C   LYS H  84     -11.838   7.037  -6.333  1.00  0.35           C  
ATOM    575  CB  LYS H  84     -11.734   9.438  -5.465  1.00  0.35           C  
ATOM    576  O   LYS H  84     -10.748   7.168  -6.882  1.00  0.35           O  
ATOM    577  CG  LYS H  84     -12.543  10.728  -5.261  1.00  0.35           C  
ATOM    578  CD  LYS H  84     -11.654  11.883  -4.779  1.00  0.35           C  
ATOM    579  CE  LYS H  84     -12.489  13.063  -4.261  1.00  0.35           C  
ATOM    580  NZ  LYS H  84     -13.280  12.676  -3.067  1.00  0.35           N  
ATOM    581  N   ASN H  85     -12.336   5.841  -6.014  1.00  0.38           N  
ATOM    582  CA  ASN H  85     -11.711   4.551  -6.334  1.00  0.38           C  
ATOM    583  C   ASN H  85     -10.208   4.458  -5.985  1.00  0.38           C  
ATOM    584  CB  ASN H  85     -12.046   4.111  -7.769  1.00  0.38           C  
ATOM    585  O   ASN H  85      -9.445   3.785  -6.679  1.00  0.38           O  
ATOM    586  CG  ASN H  85     -13.530   3.954  -8.036  1.00  0.38           C  
ATOM    587  ND2 ASN H  85     -13.927   3.965  -9.285  1.00  0.38           N  
ATOM    588  OD1 ASN H  85     -14.347   3.810  -7.141  1.00  0.38           O  
ATOM    589  N   THR H  86      -9.771   5.150  -4.924  1.00  0.28           N  
ATOM    590  CA  THR H  86      -8.344   5.378  -4.646  1.00  0.28           C  
ATOM    591  C   THR H  86      -7.952   4.957  -3.234  1.00  0.28           C  
ATOM    592  CB  THR H  86      -7.942   6.836  -4.924  1.00  0.28           C  
ATOM    593  O   THR H  86      -8.556   5.382  -2.243  1.00  0.28           O  
ATOM    594  CG2 THR H  86      -6.474   7.130  -4.610  1.00  0.28           C  
ATOM    595  OG1 THR H  86      -8.089   7.133  -6.291  1.00  0.28           O  
ATOM    596  N   LEU H  87      -6.906   4.137  -3.153  1.00  0.25           N  
ATOM    597  CA  LEU H  87      -6.168   3.820  -1.935  1.00  0.25           C  
ATOM    598  C   LEU H  87      -5.020   4.809  -1.716  1.00  0.25           C  
ATOM    599  CB  LEU H  87      -5.676   2.365  -2.051  1.00  0.25           C  
ATOM    600  O   LEU H  87      -4.378   5.230  -2.672  1.00  0.25           O  
ATOM    601  CG  LEU H  87      -4.809   1.901  -0.872  1.00  0.25           C  
ATOM    602  CD1 LEU H  87      -5.657   1.784   0.388  1.00  0.25           C  
ATOM    603  CD2 LEU H  87      -4.161   0.555  -1.160  1.00  0.25           C  
ATOM    604  N   TYR H  88      -4.719   5.124  -0.457  1.00  0.21           N  
ATOM    605  CA  TYR H  88      -3.556   5.912  -0.062  1.00  0.21           C  
ATOM    606  C   TYR H  88      -2.706   5.197   0.989  1.00  0.21           C  
ATOM    607  CB  TYR H  88      -4.001   7.269   0.486  1.00  0.21           C  
ATOM    608  O   TYR H  88      -3.232   4.459   1.826  1.00  0.21           O  
ATOM    609  CG  TYR H  88      -4.851   8.095  -0.454  1.00  0.21           C  
ATOM    610  CD1 TYR H  88      -4.238   8.787  -1.514  1.00  0.21           C  
ATOM    611  CD2 TYR H  88      -6.242   8.189  -0.258  1.00  0.21           C  
ATOM    612  CE1 TYR H  88      -5.016   9.566  -2.391  1.00  0.21           C  
ATOM    613  CE2 TYR H  88      -7.021   8.973  -1.130  1.00  0.21           C  
ATOM    614  OH  TYR H  88      -7.176  10.374  -3.065  1.00  0.21           O  
ATOM    615  CZ  TYR H  88      -6.412   9.654  -2.206  1.00  0.21           C  
ATOM    616  N   LEU H  89      -1.404   5.487   0.996  1.00  0.14           N  
ATOM    617  CA  LEU H  89      -0.518   5.262   2.138  1.00  0.14           C  
ATOM    618  C   LEU H  89       0.144   6.586   2.497  1.00  0.14           C  
ATOM    619  CB  LEU H  89       0.543   4.190   1.823  1.00  0.14           C  
ATOM    620  O   LEU H  89       1.026   7.058   1.781  1.00  0.14           O  
ATOM    621  CG  LEU H  89       1.367   3.726   3.037  1.00  0.14           C  
ATOM    622  CD1 LEU H  89       0.511   2.970   4.060  1.00  0.14           C  
ATOM    623  CD2 LEU H  89       2.473   2.786   2.558  1.00  0.14           C  
ATOM    624  N   GLN H  90      -0.279   7.192   3.601  1.00  0.15           N  
ATOM    625  CA  GLN H  90       0.477   8.282   4.196  1.00  0.15           C  
ATOM    626  C   GLN H  90       1.663   7.681   4.944  1.00  0.15           C  
ATOM    627  CB  GLN H  90      -0.429   9.103   5.127  1.00  0.15           C  
ATOM    628  O   GLN H  90       1.468   7.018   5.959  1.00  0.15           O  
ATOM    629  CG  GLN H  90       0.263  10.391   5.594  1.00  0.15           C  
ATOM    630  CD  GLN H  90       0.564  11.308   4.414  1.00  0.15           C  
ATOM    631  NE2 GLN H  90       1.808  11.673   4.201  1.00  0.15           N  
ATOM    632  OE1 GLN H  90      -0.321  11.651   3.637  1.00  0.15           O  
ATOM    633  N   MET H  91       2.873   7.882   4.442  1.00  0.15           N  
ATOM    634  CA  MET H  91       4.106   7.534   5.137  1.00  0.15           C  
ATOM    635  C   MET H  91       4.653   8.777   5.837  1.00  0.15           C  
ATOM    636  CB  MET H  91       5.124   6.939   4.161  1.00  0.15           C  
ATOM    637  O   MET H  91       4.621   9.876   5.274  1.00  0.15           O  
ATOM    638  CG  MET H  91       4.557   5.725   3.412  1.00  0.15           C  
ATOM    639  SD  MET H  91       5.727   4.857   2.339  1.00  0.15           S  
ATOM    640  CE  MET H  91       6.153   6.198   1.201  1.00  0.15           C  
ATOM    641  N   SER H  92       5.152   8.591   7.056  1.00  0.12           N  
ATOM    642  CA  SER H  92       5.662   9.656   7.927  1.00  0.12           C  
ATOM    643  C   SER H  92       6.860   9.127   8.707  1.00  0.12           C  
ATOM    644  CB  SER H  92       4.596  10.181   8.912  1.00  0.12           C  
ATOM    645  O   SER H  92       6.928   7.925   8.979  1.00  0.12           O  
ATOM    646  OG  SER H  92       3.274   9.799   8.568  1.00  0.12           O  
ATOM    647  N   SER H  93       7.801  10.001   9.074  1.00  0.19           N  
ATOM    648  CA  SER H  93       9.014   9.617   9.813  1.00  0.19           C  
ATOM    649  C   SER H  93       9.761   8.461   9.128  1.00  0.19           C  
ATOM    650  CB  SER H  93       8.696   9.313  11.284  1.00  0.19           C  
ATOM    651  O   SER H  93      10.050   7.428   9.744  1.00  0.19           O  
ATOM    652  OG  SER H  93       7.992  10.386  11.884  1.00  0.19           O  
ATOM    653  N   LEU H  94       9.993   8.606   7.820  1.00  0.17           N  
ATOM    654  CA  LEU H  94      10.619   7.584   6.980  1.00  0.17           C  
ATOM    655  C   LEU H  94      12.077   7.313   7.381  1.00  0.17           C  
ATOM    656  CB  LEU H  94      10.489   7.997   5.502  1.00  0.17           C  
ATOM    657  O   LEU H  94      12.822   8.222   7.746  1.00  0.17           O  
ATOM    658  CG  LEU H  94       9.090   7.685   4.935  1.00  0.17           C  
ATOM    659  CD1 LEU H  94       8.822   8.484   3.666  1.00  0.17           C  
ATOM    660  CD2 LEU H  94       8.971   6.200   4.578  1.00  0.17           C  
ATOM    661  N   ARG H  95      12.485   6.046   7.309  1.00  0.22           N  
ATOM    662  CA  ARG H  95      13.850   5.562   7.555  1.00  0.22           C  
ATOM    663  C   ARG H  95      14.464   5.020   6.266  1.00  0.22           C  
ATOM    664  CB  ARG H  95      13.816   4.414   8.573  1.00  0.22           C  
ATOM    665  O   ARG H  95      13.736   4.569   5.388  1.00  0.22           O  
ATOM    666  CG  ARG H  95      13.237   4.735   9.957  1.00  0.22           C  
ATOM    667  CD  ARG H  95      13.444   3.462  10.784  1.00  0.22           C  
ATOM    668  NE  ARG H  95      12.996   3.553  12.181  1.00  0.22           N  
ATOM    669  NH1 ARG H  95      13.740   1.446  12.771  1.00  0.22           N  
ATOM    670  NH2 ARG H  95      12.812   2.750  14.305  1.00  0.22           N  
ATOM    671  CZ  ARG H  95      13.186   2.586  13.066  1.00  0.22           C  
ATOM    672  N   ALA H  96      15.793   4.911   6.213  1.00  0.31           N  
ATOM    673  CA  ALA H  96      16.487   4.206   5.128  1.00  0.31           C  
ATOM    674  C   ALA H  96      15.932   2.775   4.899  1.00  0.31           C  
ATOM    675  CB  ALA H  96      17.986   4.194   5.450  1.00  0.31           C  
ATOM    676  O   ALA H  96      15.783   2.346   3.756  1.00  0.31           O  
ATOM    677  N   GLU H  97      15.523   2.084   5.975  1.00  0.18           N  
ATOM    678  CA  GLU H  97      14.888   0.747   5.982  1.00  0.18           C  
ATOM    679  C   GLU H  97      13.590   0.644   5.157  1.00  0.18           C  
ATOM    680  CB  GLU H  97      14.491   0.388   7.427  1.00  0.18           C  
ATOM    681  O   GLU H  97      13.221  -0.448   4.706  1.00  0.18           O  
ATOM    682  CG  GLU H  97      15.612   0.393   8.481  1.00  0.18           C  
ATOM    683  CD  GLU H  97      15.061   0.634   9.898  1.00  0.18           C  
ATOM    684  OE1 GLU H  97      15.763   1.249  10.724  1.00  0.18           O  
ATOM    685  OE2 GLU H  97      13.888   0.315  10.191  1.00  0.18           O  
ATOM    686  N   ASP H  98      12.886   1.771   4.997  1.00  0.13           N  
ATOM    687  CA  ASP H  98      11.640   1.880   4.241  1.00  0.13           C  
ATOM    688  C   ASP H  98      11.862   1.988   2.724  1.00  0.13           C  
ATOM    689  CB  ASP H  98      10.809   3.070   4.754  1.00  0.13           C  
ATOM    690  O   ASP H  98      10.881   1.941   1.981  1.00  0.13           O  
ATOM    691  CG  ASP H  98      10.433   2.993   6.236  1.00  0.13           C  
ATOM    692  OD1 ASP H  98       9.876   1.965   6.692  1.00  0.13           O  
ATOM    693  OD2 ASP H  98      10.592   4.010   6.942  1.00  0.13           O  
ATOM    694  N   THR H  99      13.114   2.099   2.259  1.00  0.18           N  
ATOM    695  CA  THR H  99      13.475   2.092   0.831  1.00  0.18           C  
ATOM    696  C   THR H  99      13.068   0.769   0.183  1.00  0.18           C  
ATOM    697  CB  THR H  99      14.982   2.318   0.635  1.00  0.18           C  
ATOM    698  O   THR H  99      13.563  -0.294   0.566  1.00  0.18           O  
ATOM    699  CG2 THR H  99      15.426   2.266  -0.828  1.00  0.18           C  
ATOM    700  OG1 THR H  99      15.343   3.578   1.151  1.00  0.18           O  
ATOM    701  N   ALA H 100      12.147   0.820  -0.781  1.00  0.18           N  
ATOM    702  CA  ALA H 100      11.565  -0.351  -1.436  1.00  0.18           C  
ATOM    703  C   ALA H 100      10.702   0.045  -2.646  1.00  0.18           C  
ATOM    704  CB  ALA H 100      10.695  -1.101  -0.413  1.00  0.18           C  
ATOM    705  O   ALA H 100      10.313   1.202  -2.796  1.00  0.18           O  
ATOM    706  N   VAL H 101      10.329  -0.932  -3.476  1.00  0.15           N  
ATOM    707  CA  VAL H 101       9.189  -0.795  -4.395  1.00  0.15           C  
ATOM    708  C   VAL H 101       7.904  -1.156  -3.646  1.00  0.15           C  
ATOM    709  CB  VAL H 101       9.366  -1.653  -5.661  1.00  0.15           C  
ATOM    710  O   VAL H 101       7.780  -2.271  -3.137  1.00  0.15           O  
ATOM    711  CG1 VAL H 101       8.203  -1.432  -6.635  1.00  0.15           C  
ATOM    712  CG2 VAL H 101      10.663  -1.298  -6.401  1.00  0.15           C  
ATOM    713  N   TYR H 102       6.966  -0.214  -3.551  1.00  0.17           N  
ATOM    714  CA  TYR H 102       5.676  -0.353  -2.874  1.00  0.17           C  
ATOM    715  C   TYR H 102       4.584  -0.745  -3.865  1.00  0.17           C  
ATOM    716  CB  TYR H 102       5.298   0.956  -2.170  1.00  0.17           C  
ATOM    717  O   TYR H 102       4.288   0.002  -4.794  1.00  0.17           O  
ATOM    718  CG  TYR H 102       6.070   1.211  -0.893  1.00  0.17           C  
ATOM    719  CD1 TYR H 102       7.434   1.546  -0.957  1.00  0.17           C  
ATOM    720  CD2 TYR H 102       5.428   1.105   0.357  1.00  0.17           C  
ATOM    721  CE1 TYR H 102       8.164   1.751   0.223  1.00  0.17           C  
ATOM    722  CE2 TYR H 102       6.153   1.336   1.542  1.00  0.17           C  
ATOM    723  OH  TYR H 102       8.256   1.815   2.604  1.00  0.17           O  
ATOM    724  CZ  TYR H 102       7.525   1.658   1.473  1.00  0.17           C  
ATOM    725  N   TYR H 103       3.967  -1.900  -3.630  1.00  0.18           N  
ATOM    726  CA  TYR H 103       2.901  -2.461  -4.453  1.00  0.18           C  
ATOM    727  C   TYR H 103       1.539  -2.299  -3.784  1.00  0.18           C  
ATOM    728  CB  TYR H 103       3.169  -3.942  -4.726  1.00  0.18           C  
ATOM    729  O   TYR H 103       1.350  -2.658  -2.618  1.00  0.18           O  
ATOM    730  CG  TYR H 103       4.318  -4.202  -5.676  1.00  0.18           C  
ATOM    731  CD1 TYR H 103       5.646  -4.235  -5.207  1.00  0.18           C  
ATOM    732  CD2 TYR H 103       4.046  -4.408  -7.041  1.00  0.18           C  
ATOM    733  CE1 TYR H 103       6.701  -4.471  -6.109  1.00  0.18           C  
ATOM    734  CE2 TYR H 103       5.098  -4.645  -7.942  1.00  0.18           C  
ATOM    735  OH  TYR H 103       7.441  -4.898  -8.345  1.00  0.18           O  
ATOM    736  CZ  TYR H 103       6.428  -4.659  -7.480  1.00  0.18           C  
ATOM    737  N   CYS H 104       0.582  -1.813  -4.559  1.00  0.22           N  
ATOM    738  CA  CYS H 104      -0.842  -1.846  -4.267  1.00  0.22           C  
ATOM    739  C   CYS H 104      -1.436  -3.213  -4.658  1.00  0.22           C  
ATOM    740  CB  CYS H 104      -1.440  -0.699  -5.073  1.00  0.22           C  
ATOM    741  O   CYS H 104      -1.021  -3.805  -5.657  1.00  0.22           O  
ATOM    742  SG  CYS H 104      -3.218  -0.488  -5.014  1.00  0.22           S  
ATOM    743  N   ALA H 105      -2.401  -3.732  -3.894  1.00  0.29           N  
ATOM    744  CA  ALA H 105      -2.974  -5.059  -4.132  1.00  0.29           C  
ATOM    745  C   ALA H 105      -4.466  -5.158  -3.768  1.00  0.29           C  
ATOM    746  CB  ALA H 105      -2.129  -6.090  -3.374  1.00  0.29           C  
ATOM    747  O   ALA H 105      -4.933  -4.510  -2.830  1.00  0.29           O  
ATOM    748  N   VAL H 106      -5.199  -6.004  -4.499  1.00  0.39           N  
ATOM    749  CA  VAL H 106      -6.650  -6.242  -4.380  1.00  0.39           C  
ATOM    750  C   VAL H 106      -6.989  -7.719  -4.192  1.00  0.39           C  
ATOM    751  CB  VAL H 106      -7.344  -5.707  -5.637  1.00  0.39           C  
ATOM    752  O   VAL H 106      -6.460  -8.575  -4.901  1.00  0.39           O  
ATOM    753  CG1 VAL H 106      -8.746  -6.257  -5.899  1.00  0.39           C  
ATOM    754  CG2 VAL H 106      -7.440  -4.196  -5.507  1.00  0.39           C  
ATOM    755  N   THR H 107      -7.874  -8.025  -3.241  1.00  0.45           N  
ATOM    756  CA  THR H 107      -8.283  -9.402  -2.900  1.00  0.45           C  
ATOM    757  C   THR H 107      -9.798  -9.578  -2.792  1.00  0.45           C  
ATOM    758  CB  THR H 107      -7.618  -9.870  -1.600  1.00  0.45           C  
ATOM    759  O   THR H 107     -10.502  -8.665  -2.366  1.00  0.45           O  
ATOM    760  CG2 THR H 107      -8.112  -9.075  -0.396  1.00  0.45           C  
ATOM    761  OG1 THR H 107      -7.914 -11.234  -1.380  1.00  0.45           O  
ATOM    762  N   ILE H 108     -10.304 -10.766  -3.129  1.00  0.74           N  
ATOM    763  CA  ILE H 108     -11.719 -11.156  -2.959  1.00  0.74           C  
ATOM    764  C   ILE H 108     -12.046 -11.793  -1.592  1.00  0.74           C  
ATOM    765  CB  ILE H 108     -12.197 -12.043  -4.140  1.00  0.74           C  
ATOM    766  O   ILE H 108     -13.073 -12.458  -1.453  1.00  0.74           O  
ATOM    767  CG1 ILE H 108     -11.587 -13.463  -4.164  1.00  0.74           C  
ATOM    768  CG2 ILE H 108     -12.006 -11.302  -5.471  1.00  0.74           C  
ATOM    769  CD1 ILE H 108     -12.099 -14.350  -5.306  1.00  0.74           C  
ATOM    770  N   ARG H 109     -11.152 -11.697  -0.599  1.00  1.25           N  
ATOM    771  CA  ARG H 109     -11.095 -12.648   0.526  1.00  1.25           C  
ATOM    772  C   ARG H 109     -11.016 -11.923   1.864  1.00  1.25           C  
ATOM    773  CB  ARG H 109      -9.913 -13.620   0.311  1.00  1.25           C  
ATOM    774  O   ARG H 109     -10.486 -10.816   1.960  1.00  1.25           O  
ATOM    775  CG  ARG H 109      -9.931 -14.229  -1.107  1.00  1.25           C  
ATOM    776  CD  ARG H 109      -8.659 -14.973  -1.474  1.00  1.25           C  
ATOM    777  NE  ARG H 109      -8.579 -15.200  -2.935  1.00  1.25           N  
ATOM    778  NH1 ARG H 109      -9.900 -17.074  -3.083  1.00  1.25           N  
ATOM    779  NH2 ARG H 109      -8.996 -16.211  -4.920  1.00  1.25           N  
ATOM    780  CZ  ARG H 109      -9.155 -16.156  -3.636  1.00  1.25           C  
ATOM    781  N   GLY H 110     -11.525 -12.571   2.908  1.00  1.61           N  
ATOM    782  CA  GLY H 110     -11.331 -12.111   4.285  1.00  1.61           C  
ATOM    783  C   GLY H 110      -9.843 -11.983   4.647  1.00  1.61           C  
ATOM    784  O   GLY H 110      -9.001 -12.626   4.024  1.00  1.61           O  
ATOM    785  N   ALA H 111      -9.531 -11.153   5.650  1.00  2.47           N  
ATOM    786  CA  ALA H 111      -8.173 -10.732   6.014  1.00  2.47           C  
ATOM    787  C   ALA H 111      -7.157 -11.873   6.094  1.00  2.47           C  
ATOM    788  CB  ALA H 111      -8.212  -9.954   7.331  1.00  2.47           C  
ATOM    789  O   ALA H 111      -7.291 -12.769   6.928  1.00  2.47           O  
ATOM    790  N   ALA H 111A     -6.118 -11.812   5.266  1.00  2.00           N  
ATOM    791  CA  ALA H 111A     -5.212 -12.935   5.092  1.00  2.00           C  
ATOM    792  C   ALA H 111A     -3.741 -12.516   4.879  1.00  2.00           C  
ATOM    793  CB  ALA H 111A     -5.796 -13.823   3.986  1.00  2.00           C  
ATOM    794  O   ALA H 111A     -3.416 -11.622   4.110  1.00  2.00           O  
ATOM    795  N   THR H 112B     -2.804 -13.196   5.548  1.00  2.12           N  
ATOM    796  CA  THR H 112B     -1.373 -12.820   5.575  1.00  2.12           C  
ATOM    797  C   THR H 112B     -0.570 -13.365   4.395  1.00  2.12           C  
ATOM    798  CB  THR H 112B     -0.729 -13.317   6.878  1.00  2.12           C  
ATOM    799  O   THR H 112B      0.250 -12.656   3.819  1.00  2.12           O  
ATOM    800  CG2 THR H 112B     -1.319 -12.638   8.114  1.00  2.12           C  
ATOM    801  OG1 THR H 112B     -0.950 -14.704   7.015  1.00  2.12           O  
ATOM    802  N   GLN H 112A     -0.809 -14.619   4.008  1.00  1.49           N  
ATOM    803  CA  GLN H 112A     -0.008 -15.328   3.003  1.00  1.49           C  
ATOM    804  C   GLN H 112A     -0.336 -14.871   1.572  1.00  1.49           C  
ATOM    805  CB  GLN H 112A     -0.213 -16.841   3.146  1.00  1.49           C  
ATOM    806  O   GLN H 112A     -1.106 -15.525   0.863  1.00  1.49           O  
ATOM    807  CG  GLN H 112A      0.311 -17.450   4.456  1.00  1.49           C  
ATOM    808  CD  GLN H 112A      0.256 -18.978   4.427  1.00  1.49           C  
ATOM    809  NE2 GLN H 112A      0.719 -19.648   5.458  1.00  1.49           N  
ATOM    810  OE1 GLN H 112A     -0.199 -19.596   3.479  1.00  1.49           O  
ATOM    811  N   THR H 112       0.198 -13.716   1.172  1.00  1.96           N  
ATOM    812  CA  THR H 112      -0.214 -12.932  -0.002  1.00  1.96           C  
ATOM    813  C   THR H 112      -1.719 -12.656  -0.034  1.00  1.96           C  
ATOM    814  CB  THR H 112       0.345 -13.449  -1.356  1.00  1.96           C  
ATOM    815  O   THR H 112      -2.175 -12.273  -1.090  1.00  1.96           O  
ATOM    816  CG2 THR H 112       1.856 -13.668  -1.320  1.00  1.96           C  
ATOM    817  OG1 THR H 112      -0.240 -14.660  -1.800  1.00  1.96           O  
ATOM    818  N   TRP H 113      -2.487 -12.833   1.073  1.00  2.85           N  
ATOM    819  CA  TRP H 113      -3.971 -12.752   1.242  1.00  2.85           C  
ATOM    820  C   TRP H 113      -4.787 -13.635   0.290  1.00  2.85           C  
ATOM    821  CB  TRP H 113      -4.410 -11.284   1.199  1.00  2.85           C  
ATOM    822  O   TRP H 113      -5.997 -13.784   0.406  1.00  2.85           O  
ATOM    823  CG  TRP H 113      -5.608 -10.769   1.942  1.00  2.85           C  
ATOM    824  CD1 TRP H 113      -6.892 -11.106   1.712  1.00  2.85           C  
ATOM    825  CD2 TRP H 113      -5.669  -9.678   2.918  1.00  2.85           C  
ATOM    826  CE2 TRP H 113      -7.032  -9.296   3.080  1.00  2.85           C  
ATOM    827  CE3 TRP H 113      -4.719  -8.950   3.670  1.00  2.85           C  
ATOM    828  NE1 TRP H 113      -7.731 -10.277   2.424  1.00  2.85           N  
ATOM    829  CH2 TRP H 113      -6.459  -7.514   4.605  1.00  2.85           C  
ATOM    830  CZ2 TRP H 113      -7.427  -8.191   3.849  1.00  2.85           C  
ATOM    831  CZ3 TRP H 113      -5.112  -7.910   4.530  1.00  2.85           C  
ATOM    832  N   LYS H 114      -4.085 -14.230  -0.666  1.00  0.60           N  
ATOM    833  CA  LYS H 114      -4.551 -14.398  -2.037  1.00  0.60           C  
ATOM    834  C   LYS H 114      -5.203 -13.097  -2.556  1.00  0.60           C  
ATOM    835  CB  LYS H 114      -5.296 -15.736  -2.186  1.00  0.60           C  
ATOM    836  O   LYS H 114      -6.384 -13.034  -2.871  1.00  0.60           O  
ATOM    837  CG  LYS H 114      -4.515 -16.948  -1.622  1.00  0.60           C  
ATOM    838  CD  LYS H 114      -3.023 -17.028  -2.009  1.00  0.60           C  
ATOM    839  CE  LYS H 114      -2.275 -18.037  -1.128  1.00  0.60           C  
ATOM    840  NZ  LYS H 114      -0.856 -17.637  -0.952  1.00  0.60           N  
ATOM    841  N   TYR H 115      -4.374 -12.050  -2.588  1.00  0.48           N  
ATOM    842  CA  TYR H 115      -4.442 -10.852  -3.415  1.00  0.48           C  
ATOM    843  C   TYR H 115      -4.342 -11.306  -4.864  1.00  0.48           C  
ATOM    844  CB  TYR H 115      -3.303  -9.871  -3.048  1.00  0.48           C  
ATOM    845  O   TYR H 115      -3.296 -11.771  -5.320  1.00  0.48           O  
ATOM    846  CG  TYR H 115      -3.585  -9.011  -1.821  1.00  0.48           C  
ATOM    847  CD1 TYR H 115      -2.902  -9.149  -0.600  1.00  0.48           C  
ATOM    848  CD2 TYR H 115      -4.579  -8.036  -1.919  1.00  0.48           C  
ATOM    849  CE1 TYR H 115      -3.326  -8.410   0.530  1.00  0.48           C  
ATOM    850  CE2 TYR H 115      -4.993  -7.275  -0.815  1.00  0.48           C  
ATOM    851  OH  TYR H 115      -4.838  -6.826   1.528  1.00  0.48           O  
ATOM    852  CZ  TYR H 115      -4.395  -7.497   0.434  1.00  0.48           C  
ATOM    853  N   ASP H 116      -5.486 -11.249  -5.524  1.00  0.56           N  
ATOM    854  CA  ASP H 116      -5.725 -11.781  -6.857  1.00  0.56           C  
ATOM    855  C   ASP H 116      -5.241 -10.818  -7.949  1.00  0.56           C  
ATOM    856  CB  ASP H 116      -7.233 -12.060  -6.986  1.00  0.56           C  
ATOM    857  O   ASP H 116      -4.882 -11.253  -9.040  1.00  0.56           O  
ATOM    858  CG  ASP H 116      -7.831 -12.751  -5.750  1.00  0.56           C  
ATOM    859  OD1 ASP H 116      -7.676 -13.987  -5.617  1.00  0.56           O  
ATOM    860  OD2 ASP H 116      -8.453 -12.055  -4.913  1.00  0.56           O  
ATOM    861  N   TYR H 117      -5.193  -9.518  -7.637  1.00  0.39           N  
ATOM    862  CA  TYR H 117      -4.755  -8.463  -8.547  1.00  0.39           C  
ATOM    863  C   TYR H 117      -3.740  -7.540  -7.866  1.00  0.39           C  
ATOM    864  CB  TYR H 117      -5.965  -7.688  -9.086  1.00  0.39           C  
ATOM    865  O   TYR H 117      -3.842  -7.257  -6.671  1.00  0.39           O  
ATOM    866  CG  TYR H 117      -7.026  -8.550  -9.745  1.00  0.39           C  
ATOM    867  CD1 TYR H 117      -6.829  -9.031 -11.054  1.00  0.39           C  
ATOM    868  CD2 TYR H 117      -8.208  -8.874  -9.048  1.00  0.39           C  
ATOM    869  CE1 TYR H 117      -7.819  -9.817 -11.674  1.00  0.39           C  
ATOM    870  CE2 TYR H 117      -9.200  -9.662  -9.663  1.00  0.39           C  
ATOM    871  OH  TYR H 117      -9.969 -10.872 -11.589  1.00  0.39           O  
ATOM    872  CZ  TYR H 117      -9.007 -10.128 -10.982  1.00  0.39           C  
ATOM    873  N   TRP H 118      -2.767  -7.067  -8.643  1.00  0.35           N  
ATOM    874  CA  TRP H 118      -1.602  -6.313  -8.178  1.00  0.35           C  
ATOM    875  C   TRP H 118      -1.348  -5.110  -9.084  1.00  0.35           C  
ATOM    876  CB  TRP H 118      -0.382  -7.244  -8.131  1.00  0.35           C  
ATOM    877  O   TRP H 118      -1.627  -5.163 -10.282  1.00  0.35           O  
ATOM    878  CG  TRP H 118      -0.425  -8.276  -7.042  1.00  0.35           C  
ATOM    879  CD1 TRP H 118      -1.125  -9.432  -7.073  1.00  0.35           C  
ATOM    880  CD2 TRP H 118       0.189  -8.223  -5.718  1.00  0.35           C  
ATOM    881  CE2 TRP H 118      -0.185  -9.395  -4.994  1.00  0.35           C  
ATOM    882  CE3 TRP H 118       1.025  -7.297  -5.058  1.00  0.35           C  
ATOM    883  NE1 TRP H 118      -1.010 -10.083  -5.861  1.00  0.35           N  
ATOM    884  CH2 TRP H 118       1.087  -8.693  -3.053  1.00  0.35           C  
ATOM    885  CZ2 TRP H 118       0.255  -9.636  -3.682  1.00  0.35           C  
ATOM    886  CZ3 TRP H 118       1.469  -7.527  -3.741  1.00  0.35           C  
ATOM    887  N   GLY H 119      -0.851  -4.026  -8.495  1.00  0.37           N  
ATOM    888  CA  GLY H 119      -0.330  -2.883  -9.229  1.00  0.37           C  
ATOM    889  C   GLY H 119       1.091  -3.114  -9.743  1.00  0.37           C  
ATOM    890  O   GLY H 119       1.676  -4.190  -9.592  1.00  0.37           O  
ATOM    891  N   GLN H 120       1.634  -2.083 -10.377  1.00  0.34           N  
ATOM    892  CA  GLN H 120       2.925  -2.107 -11.067  1.00  0.34           C  
ATOM    893  C   GLN H 120       4.096  -1.985 -10.077  1.00  0.34           C  
ATOM    894  CB  GLN H 120       2.966  -0.964 -12.104  1.00  0.34           C  
ATOM    895  O   GLN H 120       5.196  -2.475 -10.337  1.00  0.34           O  
ATOM    896  CG  GLN H 120       1.637  -0.683 -12.841  1.00  0.34           C  
ATOM    897  CD  GLN H 120       0.963  -1.939 -13.391  1.00  0.34           C  
ATOM    898  NE2 GLN H 120      -0.312  -2.148 -13.138  1.00  0.34           N  
ATOM    899  OE1 GLN H 120       1.570  -2.760 -14.056  1.00  0.34           O  
ATOM    900  N   GLY H 121       3.833  -1.367  -8.923  1.00  0.37           N  
ATOM    901  CA  GLY H 121       4.804  -1.070  -7.880  1.00  0.37           C  
ATOM    902  C   GLY H 121       5.519   0.264  -8.094  1.00  0.37           C  
ATOM    903  O   GLY H 121       6.263   0.439  -9.056  1.00  0.37           O  
ATOM    904  N   THR H 122       5.354   1.204  -7.162  1.00  0.35           N  
ATOM    905  CA  THR H 122       6.070   2.490  -7.178  1.00  0.35           C  
ATOM    906  C   THR H 122       7.339   2.429  -6.329  1.00  0.35           C  
ATOM    907  CB  THR H 122       5.151   3.656  -6.779  1.00  0.35           C  
ATOM    908  O   THR H 122       7.297   2.031  -5.167  1.00  0.35           O  
ATOM    909  CG2 THR H 122       4.597   3.624  -5.353  1.00  0.35           C  
ATOM    910  OG1 THR H 122       5.845   4.875  -6.914  1.00  0.35           O  
ATOM    911  N   LEU H 123       8.481   2.852  -6.876  1.00  0.34           N  
ATOM    912  CA  LEU H 123       9.717   2.990  -6.101  1.00  0.34           C  
ATOM    913  C   LEU H 123       9.584   4.106  -5.048  1.00  0.34           C  
ATOM    914  CB  LEU H 123      10.906   3.208  -7.056  1.00  0.34           C  
ATOM    915  O   LEU H 123       8.987   5.156  -5.303  1.00  0.34           O  
ATOM    916  CG  LEU H 123      12.275   3.399  -6.368  1.00  0.34           C  
ATOM    917  CD1 LEU H 123      12.719   2.156  -5.591  1.00  0.34           C  
ATOM    918  CD2 LEU H 123      13.341   3.700  -7.421  1.00  0.34           C  
ATOM    919  N   VAL H 124      10.161   3.869  -3.872  1.00  0.26           N  
ATOM    920  CA  VAL H 124      10.367   4.852  -2.806  1.00  0.26           C  
ATOM    921  C   VAL H 124      11.809   4.732  -2.328  1.00  0.26           C  
ATOM    922  CB  VAL H 124       9.391   4.623  -1.640  1.00  0.26           C  
ATOM    923  O   VAL H 124      12.208   3.672  -1.838  1.00  0.26           O  
ATOM    924  CG1 VAL H 124       9.645   5.585  -0.471  1.00  0.26           C  
ATOM    925  CG2 VAL H 124       7.930   4.769  -2.084  1.00  0.26           C  
ATOM    926  N   THR H 125      12.571   5.816  -2.448  1.00  0.24           N  
ATOM    927  CA  THR H 125      13.954   5.910  -1.962  1.00  0.24           C  
ATOM    928  C   THR H 125      14.008   6.825  -0.747  1.00  0.24           C  
ATOM    929  CB  THR H 125      14.912   6.413  -3.053  1.00  0.24           C  
ATOM    930  O   THR H 125      13.502   7.945  -0.791  1.00  0.24           O  
ATOM    931  CG2 THR H 125      16.367   6.407  -2.585  1.00  0.24           C  
ATOM    932  OG1 THR H 125      14.856   5.578  -4.185  1.00  0.24           O  
ATOM    933  N   VAL H 126      14.630   6.376   0.346  1.00  0.23           N  
ATOM    934  CA  VAL H 126      14.817   7.203   1.547  1.00  0.23           C  
ATOM    935  C   VAL H 126      16.300   7.501   1.748  1.00  0.23           C  
ATOM    936  CB  VAL H 126      14.126   6.620   2.791  1.00  0.23           C  
ATOM    937  O   VAL H 126      16.983   6.843   2.536  1.00  0.23           O  
ATOM    938  CG1 VAL H 126      14.164   7.633   3.948  1.00  0.23           C  
ATOM    939  CG2 VAL H 126      12.656   6.269   2.518  1.00  0.23           C  
ATOM    940  N   LYS H 127      16.801   8.467   0.974  1.00  0.46           N  
ATOM    941  CA  LYS H 127      18.211   8.877   0.921  1.00  0.46           C  
ATOM    942  C   LYS H 127      18.637   9.547   2.233  1.00  0.46           C  
ATOM    943  CB  LYS H 127      18.375   9.820  -0.287  1.00  0.46           C  
ATOM    944  O   LYS H 127      18.076  10.596   2.533  1.00  0.46           O  
ATOM    945  CG  LYS H 127      19.693  10.620  -0.349  1.00  0.46           C  
ATOM    946  CD  LYS H 127      19.410  12.123  -0.185  1.00  0.46           C  
ATOM    947  CE  LYS H 127      20.678  12.976  -0.097  1.00  0.46           C  
ATOM    948  NZ  LYS H 127      21.344  12.848   1.221  1.00  0.46           N  
ATOM    949  N   PRO H 128      19.639   9.020   2.969  1.00  1.10           N  
ATOM    950  CA  PRO H 128      20.301   9.723   4.072  1.00  1.10           C  
ATOM    951  C   PRO H 128      20.995  10.989   3.559  1.00  1.10           C  
ATOM    952  CB  PRO H 128      21.264   8.704   4.710  1.00  1.10           C  
ATOM    953  O   PRO H 128      22.001  10.855   2.827  1.00  1.10           O  
ATOM    954  CG  PRO H 128      20.749   7.353   4.217  1.00  1.10           C  
ATOM    955  CD  PRO H 128      20.218   7.695   2.830  1.00  1.10           C  
ATOM    956  OXT PRO H 128      20.447  12.103   3.728  1.00  1.10           O  
TER     957      PRO H 128                                                       
END   
