# Supplementary material for: Characterising nanobody developability to improve therapeutic design using the Therapeutic Nanobody Profiler
Source: Commun Biol. 2026 Jan 31;9:344. doi: 10.1038/s42003-026-09594-y (PMC12963540; doi:10.1038/s42003-026-09594-y)
Supplement: Supplementary file 2 — Supplementary data [file 42003_2026_9594_MOESM2_ESM.zip › paper_data/vhh_clinical_set_models/seq12_NanoBodyBuilder2_Model.pdb]

ATOM      1  N   GLN H   1     -11.650  -8.371 -13.540  1.00  0.90           N  
ATOM      2  CA  GLN H   1     -10.470  -7.560 -13.898  1.00  0.90           C  
ATOM      3  C   GLN H   1     -10.541  -6.208 -13.204  1.00  0.90           C  
ATOM      4  CB  GLN H   1     -10.326  -7.372 -15.413  1.00  0.90           C  
ATOM      5  O   GLN H   1     -11.635  -5.730 -12.908  1.00  0.90           O  
ATOM      6  CG  GLN H   1      -9.896  -8.659 -16.143  1.00  0.90           C  
ATOM      7  CD  GLN H   1     -10.017  -8.519 -17.659  1.00  0.90           C  
ATOM      8  NE2 GLN H   1      -9.301  -9.293 -18.436  1.00  0.90           N  
ATOM      9  OE1 GLN H   1     -10.781  -7.718 -18.159  1.00  0.90           O  
ATOM     10  N   VAL H   2      -9.371  -5.627 -12.963  1.00  0.41           N  
ATOM     11  CA  VAL H   2      -9.088  -4.347 -12.307  1.00  0.41           C  
ATOM     12  C   VAL H   2      -7.694  -3.933 -12.795  1.00  0.41           C  
ATOM     13  CB  VAL H   2      -9.121  -4.533 -10.768  1.00  0.41           C  
ATOM     14  O   VAL H   2      -6.840  -4.798 -12.976  1.00  0.41           O  
ATOM     15  CG1 VAL H   2      -8.021  -3.789 -10.002  1.00  0.41           C  
ATOM     16  CG2 VAL H   2     -10.482  -4.135 -10.188  1.00  0.41           C  
ATOM     17  N   GLN H   3      -7.456  -2.638 -12.990  1.00  0.39           N  
ATOM     18  CA  GLN H   3      -6.114  -2.062 -13.087  1.00  0.39           C  
ATOM     19  C   GLN H   3      -5.800  -1.256 -11.824  1.00  0.39           C  
ATOM     20  CB  GLN H   3      -5.961  -1.181 -14.340  1.00  0.39           C  
ATOM     21  O   GLN H   3      -6.708  -0.690 -11.198  1.00  0.39           O  
ATOM     22  CG  GLN H   3      -6.101  -1.945 -15.673  1.00  0.39           C  
ATOM     23  CD  GLN H   3      -7.365  -1.600 -16.459  1.00  0.39           C  
ATOM     24  NE2 GLN H   3      -7.324  -1.650 -17.772  1.00  0.39           N  
ATOM     25  OE1 GLN H   3      -8.416  -1.285 -15.917  1.00  0.39           O  
ATOM     26  N   LEU H   4      -4.512  -1.208 -11.484  1.00  0.18           N  
ATOM     27  CA  LEU H   4      -3.924  -0.374 -10.441  1.00  0.18           C  
ATOM     28  C   LEU H   4      -2.741   0.392 -11.047  1.00  0.18           C  
ATOM     29  CB  LEU H   4      -3.466  -1.232  -9.247  1.00  0.18           C  
ATOM     30  O   LEU H   4      -2.023  -0.173 -11.871  1.00  0.18           O  
ATOM     31  CG  LEU H   4      -4.523  -2.161  -8.632  1.00  0.18           C  
ATOM     32  CD1 LEU H   4      -3.911  -2.998  -7.514  1.00  0.18           C  
ATOM     33  CD2 LEU H   4      -5.707  -1.414  -8.017  1.00  0.18           C  
ATOM     34  N   VAL H   5      -2.543   1.651 -10.655  1.00  0.21           N  
ATOM     35  CA  VAL H   5      -1.386   2.464 -11.076  1.00  0.21           C  
ATOM     36  C   VAL H   5      -0.883   3.269  -9.886  1.00  0.21           C  
ATOM     37  CB  VAL H   5      -1.718   3.398 -12.262  1.00  0.21           C  
ATOM     38  O   VAL H   5      -1.622   4.102  -9.354  1.00  0.21           O  
ATOM     39  CG1 VAL H   5      -0.493   4.214 -12.697  1.00  0.21           C  
ATOM     40  CG2 VAL H   5      -2.220   2.629 -13.493  1.00  0.21           C  
ATOM     41  N   GLU H   6       0.346   2.998  -9.451  1.00  0.16           N  
ATOM     42  CA  GLU H   6       1.025   3.756  -8.406  1.00  0.16           C  
ATOM     43  C   GLU H   6       1.604   5.083  -8.906  1.00  0.16           C  
ATOM     44  CB  GLU H   6       2.157   2.964  -7.732  1.00  0.16           C  
ATOM     45  O   GLU H   6       1.958   5.246 -10.072  1.00  0.16           O  
ATOM     46  CG  GLU H   6       1.707   1.666  -7.063  1.00  0.16           C  
ATOM     47  CD  GLU H   6       1.734   0.461  -7.998  1.00  0.16           C  
ATOM     48  OE1 GLU H   6       1.745   0.624  -9.239  1.00  0.16           O  
ATOM     49  OE2 GLU H   6       1.744  -0.668  -7.467  1.00  0.16           O  
ATOM     50  N   SER H   7       1.780   6.020  -7.979  1.00  0.22           N  
ATOM     51  CA  SER H   7       2.591   7.223  -8.164  1.00  0.22           C  
ATOM     52  C   SER H   7       3.038   7.783  -6.811  1.00  0.22           C  
ATOM     53  CB  SER H   7       1.803   8.267  -8.968  1.00  0.22           C  
ATOM     54  O   SER H   7       2.594   7.318  -5.760  1.00  0.22           O  
ATOM     55  OG  SER H   7       0.707   8.782  -8.235  1.00  0.22           O  
ATOM     56  N   GLY H   8       3.912   8.794  -6.828  1.00  0.15           N  
ATOM     57  CA  GLY H   8       4.311   9.545  -5.630  1.00  0.15           C  
ATOM     58  C   GLY H   8       5.517   8.990  -4.865  1.00  0.15           C  
ATOM     59  O   GLY H   8       5.801   9.471  -3.768  1.00  0.15           O  
ATOM     60  N   GLY H   9       6.216   7.994  -5.415  1.00  0.16           N  
ATOM     61  CA  GLY H   9       7.548   7.612  -4.947  1.00  0.16           C  
ATOM     62  C   GLY H   9       8.646   8.547  -5.467  1.00  0.16           C  
ATOM     63  O   GLY H   9       8.406   9.390  -6.332  1.00  0.16           O  
ATOM     64  N   GLY H  11       9.853   8.405  -4.923  1.00  0.18           N  
ATOM     65  CA  GLY H  11      11.000   9.256  -5.231  1.00  0.18           C  
ATOM     66  C   GLY H  11      12.130   9.091  -4.216  1.00  0.18           C  
ATOM     67  O   GLY H  11      12.085   8.195  -3.371  1.00  0.18           O  
ATOM     68  N   LEU H  12      13.138   9.960  -4.315  1.00  0.24           N  
ATOM     69  CA  LEU H  12      14.181  10.123  -3.302  1.00  0.24           C  
ATOM     70  C   LEU H  12      13.691  11.048  -2.180  1.00  0.24           C  
ATOM     71  CB  LEU H  12      15.461  10.660  -3.974  1.00  0.24           C  
ATOM     72  O   LEU H  12      13.087  12.084  -2.454  1.00  0.24           O  
ATOM     73  CG  LEU H  12      16.635  10.958  -3.017  1.00  0.24           C  
ATOM     74  CD1 LEU H  12      17.152   9.703  -2.309  1.00  0.24           C  
ATOM     75  CD2 LEU H  12      17.795  11.561  -3.808  1.00  0.24           C  
ATOM     76  N   VAL H  13      13.993  10.706  -0.929  1.00  0.18           N  
ATOM     77  CA  VAL H  13      13.742  11.555   0.242  1.00  0.18           C  
ATOM     78  C   VAL H  13      14.795  11.299   1.324  1.00  0.18           C  
ATOM     79  CB  VAL H  13      12.298  11.348   0.741  1.00  0.18           C  
ATOM     80  O   VAL H  13      15.276  10.176   1.468  1.00  0.18           O  
ATOM     81  CG1 VAL H  13      12.058   9.961   1.342  1.00  0.18           C  
ATOM     82  CG2 VAL H  13      11.883  12.399   1.773  1.00  0.18           C  
ATOM     83  N   GLN H  14      15.166  12.329   2.086  1.00  0.39           N  
ATOM     84  CA  GLN H  14      16.096  12.173   3.209  1.00  0.39           C  
ATOM     85  C   GLN H  14      15.433  11.541   4.449  1.00  0.39           C  
ATOM     86  CB  GLN H  14      16.806  13.506   3.513  1.00  0.39           C  
ATOM     87  O   GLN H  14      14.203  11.587   4.585  1.00  0.39           O  
ATOM     88  CG  GLN H  14      18.104  13.599   2.685  1.00  0.39           C  
ATOM     89  CD  GLN H  14      18.958  14.818   3.013  1.00  0.39           C  
ATOM     90  NE2 GLN H  14      20.263  14.718   2.905  1.00  0.39           N  
ATOM     91  OE1 GLN H  14      18.465  15.878   3.366  1.00  0.39           O  
ATOM     92  N   PRO H  15      16.218  10.942   5.370  1.00  0.32           N  
ATOM     93  CA  PRO H  15      15.690  10.286   6.559  1.00  0.32           C  
ATOM     94  C   PRO H  15      14.916  11.271   7.439  1.00  0.32           C  
ATOM     95  CB  PRO H  15      16.896   9.682   7.292  1.00  0.32           C  
ATOM     96  O   PRO H  15      15.271  12.440   7.562  1.00  0.32           O  
ATOM     97  CG  PRO H  15      17.972   9.598   6.211  1.00  0.32           C  
ATOM     98  CD  PRO H  15      17.669  10.838   5.380  1.00  0.32           C  
ATOM     99  N   GLY H  16      13.824  10.806   8.040  1.00  0.29           N  
ATOM    100  CA  GLY H  16      12.864  11.652   8.751  1.00  0.29           C  
ATOM    101  C   GLY H  16      11.849  12.354   7.838  1.00  0.29           C  
ATOM    102  O   GLY H  16      10.776  12.726   8.317  1.00  0.29           O  
ATOM    103  N   GLY H  17      12.133  12.474   6.535  1.00  0.17           N  
ATOM    104  CA  GLY H  17      11.239  13.057   5.537  1.00  0.17           C  
ATOM    105  C   GLY H  17       9.958  12.251   5.300  1.00  0.17           C  
ATOM    106  O   GLY H  17       9.707  11.217   5.931  1.00  0.17           O  
ATOM    107  N   SER H  18       9.116  12.760   4.396  1.00  0.15           N  
ATOM    108  CA  SER H  18       7.774  12.222   4.146  1.00  0.15           C  
ATOM    109  C   SER H  18       7.430  12.161   2.658  1.00  0.15           C  
ATOM    110  CB  SER H  18       6.710  13.039   4.892  1.00  0.15           C  
ATOM    111  O   SER H  18       7.846  13.022   1.887  1.00  0.15           O  
ATOM    112  OG  SER H  18       6.980  13.093   6.283  1.00  0.15           O  
ATOM    113  N   LEU H  19       6.626  11.169   2.273  1.00  0.16           N  
ATOM    114  CA  LEU H  19       6.100  10.959   0.919  1.00  0.16           C  
ATOM    115  C   LEU H  19       4.618  10.566   0.981  1.00  0.16           C  
ATOM    116  CB  LEU H  19       6.919   9.875   0.184  1.00  0.16           C  
ATOM    117  O   LEU H  19       4.107  10.158   2.028  1.00  0.16           O  
ATOM    118  CG  LEU H  19       8.369  10.255  -0.172  1.00  0.16           C  
ATOM    119  CD1 LEU H  19       9.078   9.023  -0.733  1.00  0.16           C  
ATOM    120  CD2 LEU H  19       8.435  11.359  -1.227  1.00  0.16           C  
ATOM    121  N   ARG H  20       3.922  10.660  -0.156  1.00  0.10           N  
ATOM    122  CA  ARG H  20       2.523  10.237  -0.277  1.00  0.10           C  
ATOM    123  C   ARG H  20       2.312   9.435  -1.551  1.00  0.10           C  
ATOM    124  CB  ARG H  20       1.592  11.453  -0.173  1.00  0.10           C  
ATOM    125  O   ARG H  20       2.041   9.994  -2.611  1.00  0.10           O  
ATOM    126  CG  ARG H  20       0.135  10.992  -0.030  1.00  0.10           C  
ATOM    127  CD  ARG H  20      -0.804  12.196   0.047  1.00  0.10           C  
ATOM    128  NE  ARG H  20      -2.194  11.767   0.290  1.00  0.10           N  
ATOM    129  NH1 ARG H  20      -2.148  11.822   2.595  1.00  0.10           N  
ATOM    130  NH2 ARG H  20      -4.021  11.256   1.535  1.00  0.10           N  
ATOM    131  CZ  ARG H  20      -2.773  11.624   1.468  1.00  0.10           C  
ATOM    132  N   LEU H  21       2.399   8.115  -1.421  1.00  0.18           N  
ATOM    133  CA  LEU H  21       2.103   7.221  -2.533  1.00  0.18           C  
ATOM    134  C   LEU H  21       0.600   7.252  -2.821  1.00  0.18           C  
ATOM    135  CB  LEU H  21       2.583   5.784  -2.270  1.00  0.18           C  
ATOM    136  O   LEU H  21      -0.211   7.301  -1.892  1.00  0.18           O  
ATOM    137  CG  LEU H  21       3.964   5.637  -1.609  1.00  0.18           C  
ATOM    138  CD1 LEU H  21       4.329   4.158  -1.555  1.00  0.18           C  
ATOM    139  CD2 LEU H  21       5.068   6.374  -2.366  1.00  0.18           C  
ATOM    140  N   SER H  22       0.231   7.193  -4.094  1.00  0.22           N  
ATOM    141  CA  SER H  22      -1.157   7.097  -4.554  1.00  0.22           C  
ATOM    142  C   SER H  22      -1.329   5.855  -5.411  1.00  0.22           C  
ATOM    143  CB  SER H  22      -1.557   8.346  -5.341  1.00  0.22           C  
ATOM    144  O   SER H  22      -0.388   5.429  -6.066  1.00  0.22           O  
ATOM    145  OG  SER H  22      -1.401   9.494  -4.526  1.00  0.22           O  
ATOM    146  N   CYS H  23      -2.527   5.283  -5.404  1.00  0.17           N  
ATOM    147  CA  CYS H  23      -2.904   4.142  -6.224  1.00  0.17           C  
ATOM    148  C   CYS H  23      -4.266   4.405  -6.867  1.00  0.17           C  
ATOM    149  CB  CYS H  23      -2.893   2.883  -5.360  1.00  0.17           C  
ATOM    150  O   CYS H  23      -5.303   4.362  -6.191  1.00  0.17           O  
ATOM    151  SG  CYS H  23      -3.531   1.407  -6.187  1.00  0.17           S  
ATOM    152  N   ALA H  24      -4.252   4.701  -8.167  1.00  0.33           N  
ATOM    153  CA  ALA H  24      -5.457   4.776  -8.984  1.00  0.33           C  
ATOM    154  C   ALA H  24      -5.991   3.362  -9.248  1.00  0.33           C  
ATOM    155  CB  ALA H  24      -5.147   5.528 -10.280  1.00  0.33           C  
ATOM    156  O   ALA H  24      -5.224   2.403  -9.300  1.00  0.33           O  
ATOM    157  N   ALA H  25      -7.309   3.222  -9.382  1.00  0.49           N  
ATOM    158  CA  ALA H  25      -7.972   1.931  -9.241  1.00  0.49           C  
ATOM    159  C   ALA H  25      -9.271   1.851 -10.065  1.00  0.49           C  
ATOM    160  CB  ALA H  25      -8.210   1.761  -7.732  1.00  0.49           C  
ATOM    161  O   ALA H  25     -10.284   2.441  -9.691  1.00  0.49           O  
ATOM    162  N   SER H  26      -9.264   1.076 -11.154  1.00  0.56           N  
ATOM    163  CA  SER H  26     -10.399   0.937 -12.092  1.00  0.56           C  
ATOM    164  C   SER H  26     -11.372  -0.214 -11.725  1.00  0.56           C  
ATOM    165  CB  SER H  26      -9.816   0.749 -13.499  1.00  0.56           C  
ATOM    166  O   SER H  26     -11.374  -0.710 -10.593  1.00  0.56           O  
ATOM    167  OG  SER H  26      -9.318  -0.567 -13.595  1.00  0.56           O  
ATOM    168  N   GLY H  27     -12.188  -0.679 -12.680  1.00  0.57           N  
ATOM    169  CA  GLY H  27     -12.884  -1.976 -12.631  1.00  0.57           C  
ATOM    170  C   GLY H  27     -14.119  -2.041 -11.720  1.00  0.57           C  
ATOM    171  O   GLY H  27     -14.736  -1.023 -11.418  1.00  0.57           O  
ATOM    172  N   LYS H  28     -14.520  -3.252 -11.285  1.00  0.61           N  
ATOM    173  CA  LYS H  28     -15.692  -3.460 -10.402  1.00  0.61           C  
ATOM    174  C   LYS H  28     -15.403  -2.963  -8.978  1.00  0.61           C  
ATOM    175  CB  LYS H  28     -16.180  -4.925 -10.443  1.00  0.61           C  
ATOM    176  O   LYS H  28     -15.038  -3.730  -8.091  1.00  0.61           O  
ATOM    177  CG  LYS H  28     -17.514  -5.090  -9.685  1.00  0.61           C  
ATOM    178  CD  LYS H  28     -18.005  -6.544  -9.648  1.00  0.61           C  
ATOM    179  CE  LYS H  28     -19.275  -6.629  -8.788  1.00  0.61           C  
ATOM    180  NZ  LYS H  28     -19.796  -8.016  -8.687  1.00  0.61           N  
ATOM    181  N   MET H  29     -15.560  -1.653  -8.777  1.00  0.88           N  
ATOM    182  CA  MET H  29     -15.147  -0.968  -7.549  1.00  0.88           C  
ATOM    183  C   MET H  29     -15.938  -1.348  -6.290  1.00  0.88           C  
ATOM    184  CB  MET H  29     -15.232   0.559  -7.711  1.00  0.88           C  
ATOM    185  O   MET H  29     -15.361  -1.329  -5.211  1.00  0.88           O  
ATOM    186  CG  MET H  29     -14.486   1.094  -8.940  1.00  0.88           C  
ATOM    187  SD  MET H  29     -14.272   2.893  -8.987  1.00  0.88           S  
ATOM    188  CE  MET H  29     -15.980   3.457  -9.214  1.00  0.88           C  
ATOM    189  N   SER H  30     -17.249  -1.617  -6.371  1.00  1.35           N  
ATOM    190  CA  SER H  30     -18.130  -1.679  -5.183  1.00  1.35           C  
ATOM    191  C   SER H  30     -17.789  -2.845  -4.272  1.00  1.35           C  
ATOM    192  CB  SER H  30     -19.600  -1.771  -5.606  1.00  1.35           C  
ATOM    193  O   SER H  30     -17.619  -2.684  -3.070  1.00  1.35           O  
ATOM    194  OG  SER H  30     -19.814  -2.818  -6.543  1.00  1.35           O  
ATOM    195  N   SER H  35     -17.584  -4.004  -4.881  1.00  1.72           N  
ATOM    196  CA  SER H  35     -17.058  -5.174  -4.201  1.00  1.72           C  
ATOM    197  C   SER H  35     -15.524  -5.122  -3.997  1.00  1.72           C  
ATOM    198  CB  SER H  35     -17.550  -6.435  -4.924  1.00  1.72           C  
ATOM    199  O   SER H  35     -14.927  -6.172  -3.759  1.00  1.72           O  
ATOM    200  OG  SER H  35     -17.096  -6.479  -6.270  1.00  1.72           O  
ATOM    201  N   ARG H  36     -14.835  -3.959  -4.093  1.00  1.91           N  
ATOM    202  CA  ARG H  36     -13.453  -3.794  -3.580  1.00  1.91           C  
ATOM    203  C   ARG H  36     -13.532  -3.596  -2.078  1.00  1.91           C  
ATOM    204  CB  ARG H  36     -12.680  -2.600  -4.167  1.00  1.91           C  
ATOM    205  O   ARG H  36     -13.661  -2.477  -1.577  1.00  1.91           O  
ATOM    206  CG  ARG H  36     -12.281  -2.700  -5.643  1.00  1.91           C  
ATOM    207  CD  ARG H  36     -11.704  -1.333  -6.051  1.00  1.91           C  
ATOM    208  NE  ARG H  36     -11.081  -1.334  -7.390  1.00  1.91           N  
ATOM    209  NH1 ARG H  36      -8.903  -1.701  -6.731  1.00  1.91           N  
ATOM    210  NH2 ARG H  36      -9.340  -1.222  -8.836  1.00  1.91           N  
ATOM    211  CZ  ARG H  36      -9.788  -1.437  -7.642  1.00  1.91           C  
ATOM    212  N   ARG H  37     -13.458  -4.708  -1.374  1.00  0.89           N  
ATOM    213  CA  ARG H  37     -13.440  -4.737   0.083  1.00  0.89           C  
ATOM    214  C   ARG H  37     -12.031  -4.476   0.621  1.00  0.89           C  
ATOM    215  CB  ARG H  37     -13.985  -6.098   0.500  1.00  0.89           C  
ATOM    216  O   ARG H  37     -11.883  -3.716   1.576  1.00  0.89           O  
ATOM    217  CG  ARG H  37     -15.456  -6.326   0.098  1.00  0.89           C  
ATOM    218  CD  ARG H  37     -15.564  -7.607  -0.741  1.00  0.89           C  
ATOM    219  NE  ARG H  37     -16.952  -7.975  -1.054  1.00  0.89           N  
ATOM    220  NH1 ARG H  37     -16.498  -9.584  -2.635  1.00  0.89           N  
ATOM    221  NH2 ARG H  37     -18.577  -9.300  -1.930  1.00  0.89           N  
ATOM    222  CZ  ARG H  37     -17.334  -8.934  -1.877  1.00  0.89           C  
ATOM    223  N   CYS H  38     -10.991  -4.998  -0.037  1.00  0.34           N  
ATOM    224  CA  CYS H  38      -9.609  -4.884   0.425  1.00  0.34           C  
ATOM    225  C   CYS H  38      -8.710  -4.139  -0.565  1.00  0.34           C  
ATOM    226  CB  CYS H  38      -9.067  -6.283   0.736  1.00  0.34           C  
ATOM    227  O   CYS H  38      -8.647  -4.460  -1.752  1.00  0.34           O  
ATOM    228  SG  CYS H  38      -9.987  -6.989   2.134  1.00  0.34           S  
ATOM    229  N   MET H  39      -7.963  -3.177  -0.032  1.00  0.27           N  
ATOM    230  CA  MET H  39      -6.864  -2.499  -0.713  1.00  0.27           C  
ATOM    231  C   MET H  39      -5.645  -2.533   0.203  1.00  0.27           C  
ATOM    232  CB  MET H  39      -7.240  -1.047  -1.022  1.00  0.27           C  
ATOM    233  O   MET H  39      -5.774  -2.233   1.393  1.00  0.27           O  
ATOM    234  CG  MET H  39      -8.461  -0.882  -1.941  1.00  0.27           C  
ATOM    235  SD  MET H  39      -8.278  -1.435  -3.658  1.00  0.27           S  
ATOM    236  CE  MET H  39      -6.827  -0.491  -4.221  1.00  0.27           C  
ATOM    237  N   ALA H  40      -4.480  -2.879  -0.331  1.00  0.15           N  
ATOM    238  CA  ALA H  40      -3.255  -3.046   0.435  1.00  0.15           C  
ATOM    239  C   ALA H  40      -2.063  -2.379  -0.254  1.00  0.15           C  
ATOM    240  CB  ALA H  40      -3.028  -4.543   0.691  1.00  0.15           C  
ATOM    241  O   ALA H  40      -2.055  -2.178  -1.466  1.00  0.15           O  
ATOM    242  N   TRP H  41      -1.054  -2.059   0.547  1.00  0.15           N  
ATOM    243  CA  TRP H  41       0.277  -1.705   0.076  1.00  0.15           C  
ATOM    244  C   TRP H  41       1.253  -2.771   0.550  1.00  0.15           C  
ATOM    245  CB  TRP H  41       0.671  -0.306   0.554  1.00  0.15           C  
ATOM    246  O   TRP H  41       1.263  -3.146   1.726  1.00  0.15           O  
ATOM    247  CG  TRP H  41       0.048   0.812  -0.226  1.00  0.15           C  
ATOM    248  CD1 TRP H  41      -1.107   1.447   0.073  1.00  0.15           C  
ATOM    249  CD2 TRP H  41       0.524   1.424  -1.465  1.00  0.15           C  
ATOM    250  CE2 TRP H  41      -0.380   2.466  -1.833  1.00  0.15           C  
ATOM    251  CE3 TRP H  41       1.640   1.219  -2.304  1.00  0.15           C  
ATOM    252  NE1 TRP H  41      -1.363   2.424  -0.870  1.00  0.15           N  
ATOM    253  CH2 TRP H  41       0.942   3.050  -3.769  1.00  0.15           C  
ATOM    254  CZ2 TRP H  41      -0.181   3.278  -2.957  1.00  0.15           C  
ATOM    255  CZ3 TRP H  41       1.848   2.026  -3.439  1.00  0.15           C  
ATOM    256  N   PHE H  42       2.075  -3.233  -0.377  1.00  0.18           N  
ATOM    257  CA  PHE H  42       3.222  -4.090  -0.146  1.00  0.18           C  
ATOM    258  C   PHE H  42       4.494  -3.350  -0.546  1.00  0.18           C  
ATOM    259  CB  PHE H  42       3.084  -5.368  -0.969  1.00  0.18           C  
ATOM    260  O   PHE H  42       4.436  -2.343  -1.254  1.00  0.18           O  
ATOM    261  CG  PHE H  42       1.972  -6.315  -0.557  1.00  0.18           C  
ATOM    262  CD1 PHE H  42       0.620  -6.047  -0.857  1.00  0.18           C  
ATOM    263  CD2 PHE H  42       2.315  -7.529   0.060  1.00  0.18           C  
ATOM    264  CE1 PHE H  42      -0.372  -6.994  -0.535  1.00  0.18           C  
ATOM    265  CE2 PHE H  42       1.331  -8.480   0.351  1.00  0.18           C  
ATOM    266  CZ  PHE H  42      -0.014  -8.212   0.066  1.00  0.18           C  
ATOM    267  N   ARG H  43       5.652  -3.867  -0.147  1.00  0.18           N  
ATOM    268  CA  ARG H  43       6.939  -3.399  -0.658  1.00  0.18           C  
ATOM    269  C   ARG H  43       7.927  -4.541  -0.808  1.00  0.18           C  
ATOM    270  CB  ARG H  43       7.466  -2.238   0.199  1.00  0.18           C  
ATOM    271  O   ARG H  43       7.858  -5.522  -0.077  1.00  0.18           O  
ATOM    272  CG  ARG H  43       7.946  -2.676   1.589  1.00  0.18           C  
ATOM    273  CD  ARG H  43       8.301  -1.462   2.446  1.00  0.18           C  
ATOM    274  NE  ARG H  43       8.611  -1.867   3.821  1.00  0.18           N  
ATOM    275  NH1 ARG H  43       8.912   0.202   4.766  1.00  0.18           N  
ATOM    276  NH2 ARG H  43       9.285  -1.659   5.944  1.00  0.18           N  
ATOM    277  CZ  ARG H  43       8.933  -1.094   4.833  1.00  0.18           C  
ATOM    278  N   GLN H  44       8.846  -4.403  -1.750  1.00  0.23           N  
ATOM    279  CA  GLN H  44       9.893  -5.382  -2.010  1.00  0.23           C  
ATOM    280  C   GLN H  44      11.218  -4.642  -2.198  1.00  0.23           C  
ATOM    281  CB  GLN H  44       9.470  -6.240  -3.213  1.00  0.23           C  
ATOM    282  O   GLN H  44      11.377  -3.860  -3.137  1.00  0.23           O  
ATOM    283  CG  GLN H  44      10.318  -7.508  -3.407  1.00  0.23           C  
ATOM    284  CD  GLN H  44       9.516  -8.644  -4.049  1.00  0.23           C  
ATOM    285  NE2 GLN H  44       9.864  -9.875  -3.764  1.00  0.23           N  
ATOM    286  OE1 GLN H  44       8.551  -8.431  -4.778  1.00  0.23           O  
ATOM    287  N   ALA H  45      12.138  -4.831  -1.253  1.00  0.29           N  
ATOM    288  CA  ALA H  45      13.527  -4.408  -1.408  1.00  0.29           C  
ATOM    289  C   ALA H  45      14.303  -5.473  -2.213  1.00  0.29           C  
ATOM    290  CB  ALA H  45      14.141  -4.167  -0.024  1.00  0.29           C  
ATOM    291  O   ALA H  45      13.875  -6.633  -2.227  1.00  0.29           O  
ATOM    292  N   PRO H  46      15.435  -5.132  -2.858  1.00  0.41           N  
ATOM    293  CA  PRO H  46      16.260  -6.113  -3.560  1.00  0.41           C  
ATOM    294  C   PRO H  46      16.611  -7.309  -2.657  1.00  0.41           C  
ATOM    295  CB  PRO H  46      17.500  -5.345  -4.035  1.00  0.41           C  
ATOM    296  O   PRO H  46      17.084  -7.131  -1.538  1.00  0.41           O  
ATOM    297  CG  PRO H  46      16.996  -3.907  -4.156  1.00  0.41           C  
ATOM    298  CD  PRO H  46      16.004  -3.799  -2.999  1.00  0.41           C  
ATOM    299  N   GLY H  47      16.322  -8.528  -3.123  1.00  0.88           N  
ATOM    300  CA  GLY H  47      16.573  -9.777  -2.389  1.00  0.88           C  
ATOM    301  C   GLY H  47      15.554 -10.160  -1.299  1.00  0.88           C  
ATOM    302  O   GLY H  47      15.623 -11.280  -0.799  1.00  0.88           O  
ATOM    303  N   LYS H  48      14.595  -9.295  -0.934  1.00  0.42           N  
ATOM    304  CA  LYS H  48      13.470  -9.653  -0.040  1.00  0.42           C  
ATOM    305  C   LYS H  48      12.294 -10.278  -0.809  1.00  0.42           C  
ATOM    306  CB  LYS H  48      12.920  -8.416   0.690  1.00  0.42           C  
ATOM    307  O   LYS H  48      12.114 -10.024  -2.000  1.00  0.42           O  
ATOM    308  CG  LYS H  48      13.759  -7.772   1.800  1.00  0.42           C  
ATOM    309  CD  LYS H  48      12.849  -6.737   2.495  1.00  0.42           C  
ATOM    310  CE  LYS H  48      13.516  -5.991   3.653  1.00  0.42           C  
ATOM    311  NZ  LYS H  48      12.573  -5.000   4.232  1.00  0.42           N  
ATOM    312  N   GLU H  49      11.401 -10.969  -0.094  1.00  0.45           N  
ATOM    313  CA  GLU H  49      10.004 -11.135  -0.539  1.00  0.45           C  
ATOM    314  C   GLU H  49       9.185  -9.845  -0.282  1.00  0.45           C  
ATOM    315  CB  GLU H  49       9.335 -12.371   0.111  1.00  0.45           C  
ATOM    316  O   GLU H  49       9.563  -8.965   0.495  1.00  0.45           O  
ATOM    317  CG  GLU H  49       8.308 -13.211  -0.711  1.00  0.45           C  
ATOM    318  CD  GLU H  49       7.432 -12.489  -1.762  1.00  0.45           C  
ATOM    319  OE1 GLU H  49       8.011 -11.889  -2.699  1.00  0.45           O  
ATOM    320  OE2 GLU H  49       6.188 -12.437  -1.601  1.00  0.45           O  
ATOM    321  N   ARG H  50       8.044  -9.740  -0.952  1.00  0.38           N  
ATOM    322  CA  ARG H  50       7.030  -8.690  -0.918  1.00  0.38           C  
ATOM    323  C   ARG H  50       6.265  -8.638   0.415  1.00  0.38           C  
ATOM    324  CB  ARG H  50       6.140  -9.012  -2.133  1.00  0.38           C  
ATOM    325  O   ARG H  50       5.225  -9.269   0.582  1.00  0.38           O  
ATOM    326  CG  ARG H  50       5.196  -7.890  -2.568  1.00  0.38           C  
ATOM    327  CD  ARG H  50       4.641  -8.132  -3.979  1.00  0.38           C  
ATOM    328  NE  ARG H  50       5.715  -8.129  -4.987  1.00  0.38           N  
ATOM    329  NH1 ARG H  50       4.632  -7.103  -6.738  1.00  0.38           N  
ATOM    330  NH2 ARG H  50       6.821  -7.586  -6.860  1.00  0.38           N  
ATOM    331  CZ  ARG H  50       5.705  -7.609  -6.196  1.00  0.38           C  
ATOM    332  N   GLU H  51       6.739  -7.835   1.366  1.00  0.35           N  
ATOM    333  CA  GLU H  51       6.109  -7.651   2.685  1.00  0.35           C  
ATOM    334  C   GLU H  51       4.870  -6.727   2.615  1.00  0.35           C  
ATOM    335  CB  GLU H  51       7.162  -7.163   3.718  1.00  0.35           C  
ATOM    336  O   GLU H  51       4.934  -5.639   2.035  1.00  0.35           O  
ATOM    337  CG  GLU H  51       7.651  -5.708   3.532  1.00  0.35           C  
ATOM    338  CD  GLU H  51       8.873  -5.289   4.380  1.00  0.35           C  
ATOM    339  OE1 GLU H  51       9.988  -5.826   4.188  1.00  0.35           O  
ATOM    340  OE2 GLU H  51       8.764  -4.296   5.141  1.00  0.35           O  
ATOM    341  N   ARG H  52       3.730  -7.109   3.224  1.00  0.22           N  
ATOM    342  CA  ARG H  52       2.550  -6.222   3.314  1.00  0.22           C  
ATOM    343  C   ARG H  52       2.735  -5.120   4.354  1.00  0.22           C  
ATOM    344  CB  ARG H  52       1.252  -6.985   3.599  1.00  0.22           C  
ATOM    345  O   ARG H  52       2.515  -5.334   5.544  1.00  0.22           O  
ATOM    346  CG  ARG H  52       0.050  -6.029   3.436  1.00  0.22           C  
ATOM    347  CD  ARG H  52      -1.307  -6.627   3.812  1.00  0.22           C  
ATOM    348  NE  ARG H  52      -1.426  -7.218   5.169  1.00  0.22           N  
ATOM    349  NH1 ARG H  52      -0.137  -5.862   6.566  1.00  0.22           N  
ATOM    350  NH2 ARG H  52      -1.432  -7.424   7.425  1.00  0.22           N  
ATOM    351  CZ  ARG H  52      -0.998  -6.818   6.360  1.00  0.22           C  
ATOM    352  N   VAL H  53       2.953  -3.908   3.875  1.00  0.18           N  
ATOM    353  CA  VAL H  53       3.052  -2.668   4.652  1.00  0.18           C  
ATOM    354  C   VAL H  53       1.736  -2.313   5.362  1.00  0.18           C  
ATOM    355  CB  VAL H  53       3.488  -1.535   3.698  1.00  0.18           C  
ATOM    356  O   VAL H  53       1.727  -2.072   6.569  1.00  0.18           O  
ATOM    357  CG1 VAL H  53       3.656  -0.191   4.397  1.00  0.18           C  
ATOM    358  CG2 VAL H  53       4.819  -1.850   3.005  1.00  0.18           C  
ATOM    359  N   ALA H  54       0.612  -2.295   4.634  1.00  0.17           N  
ATOM    360  CA  ALA H  54      -0.674  -1.803   5.146  1.00  0.17           C  
ATOM    361  C   ALA H  54      -1.896  -2.384   4.402  1.00  0.17           C  
ATOM    362  CB  ALA H  54      -0.662  -0.268   5.056  1.00  0.17           C  
ATOM    363  O   ALA H  54      -1.771  -2.829   3.261  1.00  0.17           O  
ATOM    364  N   LYS H  55      -3.086  -2.329   5.021  1.00  0.20           N  
ATOM    365  CA  LYS H  55      -4.407  -2.595   4.412  1.00  0.20           C  
ATOM    366  C   LYS H  55      -5.472  -1.630   4.926  1.00  0.20           C  
ATOM    367  CB  LYS H  55      -4.853  -4.057   4.627  1.00  0.20           C  
ATOM    368  O   LYS H  55      -5.471  -1.249   6.091  1.00  0.20           O  
ATOM    369  CG  LYS H  55      -6.254  -4.421   4.055  1.00  0.20           C  
ATOM    370  CD  LYS H  55      -7.346  -4.729   5.114  1.00  0.20           C  
ATOM    371  CE  LYS H  55      -8.553  -5.438   4.473  1.00  0.20           C  
ATOM    372  NZ  LYS H  55      -9.396  -6.212   5.430  1.00  0.20           N  
ATOM    373  N   LEU H  56      -6.418  -1.293   4.059  1.00  0.32           N  
ATOM    374  CA  LEU H  56      -7.688  -0.653   4.379  1.00  0.32           C  
ATOM    375  C   LEU H  56      -8.848  -1.617   4.063  1.00  0.32           C  
ATOM    376  CB  LEU H  56      -7.770   0.641   3.554  1.00  0.32           C  
ATOM    377  O   LEU H  56      -8.914  -2.167   2.959  1.00  0.32           O  
ATOM    378  CG  LEU H  56      -9.049   1.463   3.795  1.00  0.32           C  
ATOM    379  CD1 LEU H  56      -8.957   2.263   5.089  1.00  0.32           C  
ATOM    380  CD2 LEU H  56      -9.251   2.443   2.644  1.00  0.32           C  
ATOM    381  N   LEU H  57      -9.776  -1.809   5.008  1.00  0.76           N  
ATOM    382  CA  LEU H  57     -11.083  -2.422   4.745  1.00  0.76           C  
ATOM    383  C   LEU H  57     -12.059  -1.335   4.276  1.00  0.76           C  
ATOM    384  CB  LEU H  57     -11.580  -3.180   5.987  1.00  0.76           C  
ATOM    385  O   LEU H  57     -12.665  -0.615   5.065  1.00  0.76           O  
ATOM    386  CG  LEU H  57     -12.949  -3.876   5.834  1.00  0.76           C  
ATOM    387  CD1 LEU H  57     -12.990  -4.876   4.678  1.00  0.76           C  
ATOM    388  CD2 LEU H  57     -13.295  -4.650   7.104  1.00  0.76           C  
ATOM    389  N   THR H  58     -12.205  -1.230   2.962  1.00  1.02           N  
ATOM    390  CA  THR H  58     -12.976  -0.209   2.233  1.00  1.02           C  
ATOM    391  C   THR H  58     -14.440  -0.082   2.681  1.00  1.02           C  
ATOM    392  CB  THR H  58     -12.882  -0.596   0.746  1.00  1.02           C  
ATOM    393  O   THR H  58     -14.986   1.016   2.639  1.00  1.02           O  
ATOM    394  CG2 THR H  58     -11.566  -0.129   0.124  1.00  1.02           C  
ATOM    395  OG1 THR H  58     -13.929  -0.166  -0.089  1.00  1.02           O  
ATOM    396  N   THR H  59     -15.065  -1.174   3.137  1.00  0.73           N  
ATOM    397  CA  THR H  59     -16.466  -1.233   3.602  1.00  0.73           C  
ATOM    398  C   THR H  59     -16.696  -0.678   5.013  1.00  0.73           C  
ATOM    399  CB  THR H  59     -16.962  -2.688   3.576  1.00  0.73           C  
ATOM    400  O   THR H  59     -17.840  -0.441   5.378  1.00  0.73           O  
ATOM    401  CG2 THR H  59     -17.056  -3.248   2.156  1.00  0.73           C  
ATOM    402  OG1 THR H  59     -16.054  -3.506   4.282  1.00  0.73           O  
ATOM    403  N   SER H  62     -15.639  -0.465   5.806  1.00  0.66           N  
ATOM    404  CA  SER H  62     -15.727   0.072   7.181  1.00  0.66           C  
ATOM    405  C   SER H  62     -14.765   1.229   7.458  1.00  0.66           C  
ATOM    406  CB  SER H  62     -15.459  -1.042   8.200  1.00  0.66           C  
ATOM    407  O   SER H  62     -14.836   1.850   8.512  1.00  0.66           O  
ATOM    408  OG  SER H  62     -14.168  -1.598   7.997  1.00  0.66           O  
ATOM    409  N   GLY H  63     -13.816   1.491   6.556  1.00  0.55           N  
ATOM    410  CA  GLY H  63     -12.722   2.435   6.776  1.00  0.55           C  
ATOM    411  C   GLY H  63     -11.633   1.933   7.733  1.00  0.55           C  
ATOM    412  O   GLY H  63     -10.637   2.629   7.905  1.00  0.55           O  
ATOM    413  N   SER H  64     -11.774   0.742   8.335  1.00  0.61           N  
ATOM    414  CA  SER H  64     -10.778   0.226   9.286  1.00  0.61           C  
ATOM    415  C   SER H  64      -9.409   0.003   8.622  1.00  0.61           C  
ATOM    416  CB  SER H  64     -11.276  -1.010  10.054  1.00  0.61           C  
ATOM    417  O   SER H  64      -9.297  -0.553   7.525  1.00  0.61           O  
ATOM    418  OG  SER H  64     -11.674  -2.081   9.221  1.00  0.61           O  
ATOM    419  N   THR H  65      -8.354   0.475   9.291  1.00  0.58           N  
ATOM    420  CA  THR H  65      -6.959   0.446   8.826  1.00  0.58           C  
ATOM    421  C   THR H  65      -6.126  -0.578   9.593  1.00  0.58           C  
ATOM    422  CB  THR H  65      -6.288   1.815   9.001  1.00  0.58           C  
ATOM    423  O   THR H  65      -6.206  -0.661  10.816  1.00  0.58           O  
ATOM    424  CG2 THR H  65      -6.909   2.905   8.135  1.00  0.58           C  
ATOM    425  OG1 THR H  65      -6.379   2.226  10.347  1.00  0.58           O  
ATOM    426  N   TYR H  66      -5.255  -1.288   8.882  1.00  0.42           N  
ATOM    427  CA  TYR H  66      -4.396  -2.353   9.393  1.00  0.42           C  
ATOM    428  C   TYR H  66      -2.958  -2.046   8.950  1.00  0.42           C  
ATOM    429  CB  TYR H  66      -4.876  -3.726   8.867  1.00  0.42           C  
ATOM    430  O   TYR H  66      -2.714  -1.850   7.759  1.00  0.42           O  
ATOM    431  CG  TYR H  66      -6.366  -4.038   9.006  1.00  0.42           C  
ATOM    432  CD1 TYR H  66      -7.309  -3.353   8.212  1.00  0.42           C  
ATOM    433  CD2 TYR H  66      -6.821  -5.022   9.909  1.00  0.42           C  
ATOM    434  CE1 TYR H  66      -8.684  -3.587   8.365  1.00  0.42           C  
ATOM    435  CE2 TYR H  66      -8.202  -5.285  10.039  1.00  0.42           C  
ATOM    436  OH  TYR H  66     -10.474  -4.730   9.435  1.00  0.42           O  
ATOM    437  CZ  TYR H  66      -9.138  -4.546   9.285  1.00  0.42           C  
ATOM    438  N   LEU H  67      -2.005  -1.990   9.882  1.00  0.33           N  
ATOM    439  CA  LEU H  67      -0.599  -1.649   9.617  1.00  0.33           C  
ATOM    440  C   LEU H  67       0.316  -2.783  10.085  1.00  0.33           C  
ATOM    441  CB  LEU H  67      -0.223  -0.330  10.324  1.00  0.33           C  
ATOM    442  O   LEU H  67       0.019  -3.433  11.085  1.00  0.33           O  
ATOM    443  CG  LEU H  67      -1.071   0.902   9.950  1.00  0.33           C  
ATOM    444  CD1 LEU H  67      -0.640   2.092  10.805  1.00  0.33           C  
ATOM    445  CD2 LEU H  67      -0.925   1.285   8.476  1.00  0.33           C  
ATOM    446  N   ALA H  68       1.423  -3.016   9.381  1.00  0.35           N  
ATOM    447  CA  ALA H  68       2.513  -3.830   9.911  1.00  0.35           C  
ATOM    448  C   ALA H  68       3.279  -3.068  11.005  1.00  0.35           C  
ATOM    449  CB  ALA H  68       3.442  -4.232   8.761  1.00  0.35           C  
ATOM    450  O   ALA H  68       3.513  -1.865  10.878  1.00  0.35           O  
ATOM    451  N   ASP H  69       3.726  -3.764  12.051  1.00  0.43           N  
ATOM    452  CA  ASP H  69       4.417  -3.151  13.195  1.00  0.43           C  
ATOM    453  C   ASP H  69       5.694  -2.363  12.838  1.00  0.43           C  
ATOM    454  CB  ASP H  69       4.643  -4.196  14.300  1.00  0.43           C  
ATOM    455  O   ASP H  69       6.014  -1.394  13.519  1.00  0.43           O  
ATOM    456  CG  ASP H  69       3.354  -4.412  15.104  1.00  0.43           C  
ATOM    457  OD1 ASP H  69       3.362  -4.189  16.333  1.00  0.43           O  
ATOM    458  OD2 ASP H  69       2.273  -4.630  14.506  1.00  0.43           O  
ATOM    459  N   SER H  70       6.362  -2.667  11.719  1.00  0.33           N  
ATOM    460  CA  SER H  70       7.512  -1.898  11.202  1.00  0.33           C  
ATOM    461  C   SER H  70       7.170  -0.478  10.705  1.00  0.33           C  
ATOM    462  CB  SER H  70       8.166  -2.693  10.066  1.00  0.33           C  
ATOM    463  O   SER H  70       8.067   0.354  10.530  1.00  0.33           O  
ATOM    464  OG  SER H  70       7.225  -2.968   9.040  1.00  0.33           O  
ATOM    465  N   VAL H  71       5.888  -0.178  10.469  1.00  0.25           N  
ATOM    466  CA  VAL H  71       5.399   1.117   9.947  1.00  0.25           C  
ATOM    467  C   VAL H  71       4.238   1.703  10.762  1.00  0.25           C  
ATOM    468  CB  VAL H  71       5.018   1.003   8.460  1.00  0.25           C  
ATOM    469  O   VAL H  71       3.772   2.809  10.490  1.00  0.25           O  
ATOM    470  CG1 VAL H  71       6.204   0.529   7.608  1.00  0.25           C  
ATOM    471  CG2 VAL H  71       3.813   0.083   8.221  1.00  0.25           C  
ATOM    472  N   LYS H  72       3.773   0.974  11.776  1.00  0.39           N  
ATOM    473  CA  LYS H  72       2.694   1.326  12.706  1.00  0.39           C  
ATOM    474  C   LYS H  72       2.993   2.668  13.384  1.00  0.39           C  
ATOM    475  CB  LYS H  72       2.617   0.130  13.664  1.00  0.39           C  
ATOM    476  O   LYS H  72       4.054   2.855  13.969  1.00  0.39           O  
ATOM    477  CG  LYS H  72       1.443  -0.034  14.642  1.00  0.39           C  
ATOM    478  CD  LYS H  72       1.589  -1.469  15.187  1.00  0.39           C  
ATOM    479  CE  LYS H  72       0.551  -1.963  16.195  1.00  0.39           C  
ATOM    480  NZ  LYS H  72       0.831  -3.390  16.505  1.00  0.39           N  
ATOM    481  N   GLY H  74       2.086   3.632  13.230  1.00  0.40           N  
ATOM    482  CA  GLY H  74       2.260   5.015  13.698  1.00  0.40           C  
ATOM    483  C   GLY H  74       3.089   5.931  12.780  1.00  0.40           C  
ATOM    484  O   GLY H  74       2.959   7.145  12.889  1.00  0.40           O  
ATOM    485  N   ARG H  75       3.892   5.387  11.851  1.00  0.22           N  
ATOM    486  CA  ARG H  75       4.667   6.166  10.863  1.00  0.22           C  
ATOM    487  C   ARG H  75       3.921   6.351   9.543  1.00  0.22           C  
ATOM    488  CB  ARG H  75       6.031   5.499  10.602  1.00  0.22           C  
ATOM    489  O   ARG H  75       3.963   7.428   8.950  1.00  0.22           O  
ATOM    490  CG  ARG H  75       6.871   5.324  11.878  1.00  0.22           C  
ATOM    491  CD  ARG H  75       8.346   5.027  11.572  1.00  0.22           C  
ATOM    492  NE  ARG H  75       8.537   3.784  10.791  1.00  0.22           N  
ATOM    493  NH1 ARG H  75       9.621   4.685   8.966  1.00  0.22           N  
ATOM    494  NH2 ARG H  75       9.229   2.509   9.044  1.00  0.22           N  
ATOM    495  CZ  ARG H  75       9.122   3.675   9.609  1.00  0.22           C  
ATOM    496  N   PHE H  76       3.279   5.288   9.055  1.00  0.18           N  
ATOM    497  CA  PHE H  76       2.564   5.280   7.778  1.00  0.18           C  
ATOM    498  C   PHE H  76       1.050   5.165   7.998  1.00  0.18           C  
ATOM    499  CB  PHE H  76       3.050   4.141   6.866  1.00  0.18           C  
ATOM    500  O   PHE H  76       0.596   4.387   8.836  1.00  0.18           O  
ATOM    501  CG  PHE H  76       4.507   4.084   6.409  1.00  0.18           C  
ATOM    502  CD1 PHE H  76       5.512   4.980   6.837  1.00  0.18           C  
ATOM    503  CD2 PHE H  76       4.858   3.057   5.515  1.00  0.18           C  
ATOM    504  CE1 PHE H  76       6.843   4.815   6.420  1.00  0.18           C  
ATOM    505  CE2 PHE H  76       6.185   2.901   5.079  1.00  0.18           C  
ATOM    506  CZ  PHE H  76       7.179   3.773   5.542  1.00  0.18           C  
ATOM    507  N   THR H  77       0.267   5.873   7.181  1.00  0.21           N  
ATOM    508  CA  THR H  77      -1.201   5.909   7.259  1.00  0.21           C  
ATOM    509  C   THR H  77      -1.817   5.622   5.896  1.00  0.21           C  
ATOM    510  CB  THR H  77      -1.699   7.249   7.823  1.00  0.21           C  
ATOM    511  O   THR H  77      -1.693   6.415   4.957  1.00  0.21           O  
ATOM    512  CG2 THR H  77      -3.225   7.348   7.891  1.00  0.21           C  
ATOM    513  OG1 THR H  77      -1.232   7.390   9.141  1.00  0.21           O  
ATOM    514  N   ILE H  78      -2.508   4.486   5.791  1.00  0.19           N  
ATOM    515  CA  ILE H  78      -3.311   4.132   4.619  1.00  0.19           C  
ATOM    516  C   ILE H  78      -4.701   4.771   4.714  1.00  0.19           C  
ATOM    517  CB  ILE H  78      -3.337   2.602   4.410  1.00  0.19           C  
ATOM    518  O   ILE H  78      -5.310   4.809   5.779  1.00  0.19           O  
ATOM    519  CG1 ILE H  78      -3.879   2.261   3.004  1.00  0.19           C  
ATOM    520  CG2 ILE H  78      -4.110   1.865   5.519  1.00  0.19           C  
ATOM    521  CD1 ILE H  78      -3.746   0.780   2.631  1.00  0.19           C  
ATOM    522  N   SER H  79      -5.211   5.280   3.597  1.00  0.23           N  
ATOM    523  CA  SER H  79      -6.539   5.903   3.501  1.00  0.23           C  
ATOM    524  C   SER H  79      -7.071   5.768   2.073  1.00  0.23           C  
ATOM    525  CB  SER H  79      -6.457   7.376   3.934  1.00  0.23           C  
ATOM    526  O   SER H  79      -6.294   5.519   1.151  1.00  0.23           O  
ATOM    527  OG  SER H  79      -5.495   8.076   3.165  1.00  0.23           O  
ATOM    528  N   ARG H  80      -8.381   5.932   1.855  1.00  0.35           N  
ATOM    529  CA  ARG H  80      -8.957   6.013   0.502  1.00  0.35           C  
ATOM    530  C   ARG H  80      -9.869   7.216   0.378  1.00  0.35           C  
ATOM    531  CB  ARG H  80      -9.697   4.722   0.095  1.00  0.35           C  
ATOM    532  O   ARG H  80     -10.779   7.389   1.182  1.00  0.35           O  
ATOM    533  CG  ARG H  80     -10.022   4.738  -1.419  1.00  0.35           C  
ATOM    534  CD  ARG H  80     -10.862   3.568  -1.934  1.00  0.35           C  
ATOM    535  NE  ARG H  80     -12.221   3.587  -1.372  1.00  0.35           N  
ATOM    536  NH1 ARG H  80     -13.112   1.820  -2.540  1.00  0.35           N  
ATOM    537  NH2 ARG H  80     -14.111   2.579  -0.693  1.00  0.35           N  
ATOM    538  CZ  ARG H  80     -13.142   2.665  -1.549  1.00  0.35           C  
ATOM    539  N   ASP H  81      -9.681   7.982  -0.688  1.00  0.46           N  
ATOM    540  CA  ASP H  81     -10.718   8.886  -1.166  1.00  0.46           C  
ATOM    541  C   ASP H  81     -11.758   8.087  -1.959  1.00  0.46           C  
ATOM    542  CB  ASP H  81     -10.095  10.018  -1.985  1.00  0.46           C  
ATOM    543  O   ASP H  81     -11.555   7.746  -3.127  1.00  0.46           O  
ATOM    544  CG  ASP H  81     -11.126  11.034  -2.474  1.00  0.46           C  
ATOM    545  OD1 ASP H  81     -12.349  10.808  -2.320  1.00  0.46           O  
ATOM    546  OD2 ASP H  81     -10.696  12.069  -3.021  1.00  0.46           O  
ATOM    547  N   ASN H  82     -12.880   7.783  -1.309  1.00  1.26           N  
ATOM    548  CA  ASN H  82     -13.991   7.060  -1.924  1.00  1.26           C  
ATOM    549  C   ASN H  82     -14.555   7.792  -3.157  1.00  1.26           C  
ATOM    550  CB  ASN H  82     -15.087   6.828  -0.866  1.00  1.26           C  
ATOM    551  O   ASN H  82     -14.981   7.129  -4.098  1.00  1.26           O  
ATOM    552  CG  ASN H  82     -14.593   6.114   0.384  1.00  1.26           C  
ATOM    553  ND2 ASN H  82     -15.029   6.526   1.550  1.00  1.26           N  
ATOM    554  OD1 ASN H  82     -13.806   5.180   0.331  1.00  1.26           O  
ATOM    555  N   SER H  83     -14.510   9.132  -3.188  1.00  0.71           N  
ATOM    556  CA  SER H  83     -15.007   9.938  -4.316  1.00  0.71           C  
ATOM    557  C   SER H  83     -14.138   9.826  -5.575  1.00  0.71           C  
ATOM    558  CB  SER H  83     -15.156  11.414  -3.910  1.00  0.71           C  
ATOM    559  O   SER H  83     -14.606  10.129  -6.668  1.00  0.71           O  
ATOM    560  OG  SER H  83     -13.916  12.101  -3.841  1.00  0.71           O  
ATOM    561  N   LYS H  84     -12.880   9.377  -5.437  1.00  0.46           N  
ATOM    562  CA  LYS H  84     -11.903   9.233  -6.539  1.00  0.46           C  
ATOM    563  C   LYS H  84     -11.358   7.804  -6.663  1.00  0.46           C  
ATOM    564  CB  LYS H  84     -10.792  10.292  -6.373  1.00  0.46           C  
ATOM    565  O   LYS H  84     -10.371   7.575  -7.357  1.00  0.46           O  
ATOM    566  CG  LYS H  84     -11.372  11.711  -6.515  1.00  0.46           C  
ATOM    567  CD  LYS H  84     -10.354  12.811  -6.185  1.00  0.46           C  
ATOM    568  CE  LYS H  84     -11.053  14.124  -5.792  1.00  0.46           C  
ATOM    569  NZ  LYS H  84     -11.828  13.974  -4.533  1.00  0.46           N  
ATOM    570  N   ASN H  85     -11.942   6.867  -5.907  1.00  0.37           N  
ATOM    571  CA  ASN H  85     -11.497   5.488  -5.636  1.00  0.37           C  
ATOM    572  C   ASN H  85      -9.994   5.308  -5.297  1.00  0.37           C  
ATOM    573  CB  ASN H  85     -11.996   4.538  -6.740  1.00  0.37           C  
ATOM    574  O   ASN H  85      -9.496   4.186  -5.225  1.00  0.37           O  
ATOM    575  CG  ASN H  85     -11.949   3.075  -6.296  1.00  0.37           C  
ATOM    576  ND2 ASN H  85     -11.532   2.177  -7.155  1.00  0.37           N  
ATOM    577  OD1 ASN H  85     -12.268   2.702  -5.169  1.00  0.37           O  
ATOM    578  N   THR H  86      -9.266   6.397  -5.064  1.00  0.19           N  
ATOM    579  CA  THR H  86      -7.804   6.412  -4.994  1.00  0.19           C  
ATOM    580  C   THR H  86      -7.339   6.135  -3.572  1.00  0.19           C  
ATOM    581  CB  THR H  86      -7.262   7.744  -5.527  1.00  0.19           C  
ATOM    582  O   THR H  86      -7.755   6.812  -2.627  1.00  0.19           O  
ATOM    583  CG2 THR H  86      -5.747   7.895  -5.388  1.00  0.19           C  
ATOM    584  OG1 THR H  86      -7.552   7.817  -6.907  1.00  0.19           O  
ATOM    585  N   VAL H  87      -6.487   5.122  -3.418  1.00  0.20           N  
ATOM    586  CA  VAL H  87      -5.891   4.746  -2.129  1.00  0.20           C  
ATOM    587  C   VAL H  87      -4.554   5.453  -1.963  1.00  0.20           C  
ATOM    588  CB  VAL H  87      -5.728   3.222  -2.012  1.00  0.20           C  
ATOM    589  O   VAL H  87      -3.713   5.392  -2.857  1.00  0.20           O  
ATOM    590  CG1 VAL H  87      -5.083   2.780  -0.690  1.00  0.20           C  
ATOM    591  CG2 VAL H  87      -7.093   2.538  -2.101  1.00  0.20           C  
ATOM    592  N   TYR H  88      -4.337   6.082  -0.813  1.00  0.18           N  
ATOM    593  CA  TYR H  88      -3.072   6.718  -0.460  1.00  0.18           C  
ATOM    594  C   TYR H  88      -2.324   5.911   0.596  1.00  0.18           C  
ATOM    595  CB  TYR H  88      -3.294   8.141   0.065  1.00  0.18           C  
ATOM    596  O   TYR H  88      -2.948   5.347   1.498  1.00  0.18           O  
ATOM    597  CG  TYR H  88      -4.239   8.991  -0.755  1.00  0.18           C  
ATOM    598  CD1 TYR H  88      -3.807   9.570  -1.962  1.00  0.18           C  
ATOM    599  CD2 TYR H  88      -5.553   9.207  -0.298  1.00  0.18           C  
ATOM    600  CE1 TYR H  88      -4.696  10.359  -2.719  1.00  0.18           C  
ATOM    601  CE2 TYR H  88      -6.433  10.010  -1.043  1.00  0.18           C  
ATOM    602  OH  TYR H  88      -6.869  11.330  -3.009  1.00  0.18           O  
ATOM    603  CZ  TYR H  88      -6.015  10.575  -2.268  1.00  0.18           C  
ATOM    604  N   LEU H  89      -0.996   5.950   0.537  1.00  0.10           N  
ATOM    605  CA  LEU H  89      -0.124   5.654   1.668  1.00  0.10           C  
ATOM    606  C   LEU H  89       0.665   6.920   2.003  1.00  0.10           C  
ATOM    607  CB  LEU H  89       0.775   4.451   1.340  1.00  0.10           C  
ATOM    608  O   LEU H  89       1.623   7.271   1.316  1.00  0.10           O  
ATOM    609  CG  LEU H  89       1.590   3.941   2.541  1.00  0.10           C  
ATOM    610  CD1 LEU H  89       0.702   3.246   3.579  1.00  0.10           C  
ATOM    611  CD2 LEU H  89       2.632   2.933   2.063  1.00  0.10           C  
ATOM    612  N   GLN H  90       0.235   7.620   3.051  1.00  0.11           N  
ATOM    613  CA  GLN H  90       1.053   8.656   3.667  1.00  0.11           C  
ATOM    614  C   GLN H  90       2.194   7.963   4.414  1.00  0.11           C  
ATOM    615  CB  GLN H  90       0.175   9.494   4.612  1.00  0.11           C  
ATOM    616  O   GLN H  90       1.928   7.051   5.196  1.00  0.11           O  
ATOM    617  CG  GLN H  90       0.922  10.691   5.214  1.00  0.11           C  
ATOM    618  CD  GLN H  90       1.338  11.712   4.159  1.00  0.11           C  
ATOM    619  NE2 GLN H  90       2.513  12.281   4.276  1.00  0.11           N  
ATOM    620  OE1 GLN H  90       0.596  12.005   3.225  1.00  0.11           O  
ATOM    621  N   MET H  91       3.435   8.371   4.180  1.00  0.10           N  
ATOM    622  CA  MET H  91       4.614   7.810   4.836  1.00  0.10           C  
ATOM    623  C   MET H  91       5.400   8.944   5.476  1.00  0.10           C  
ATOM    624  CB  MET H  91       5.484   7.057   3.823  1.00  0.10           C  
ATOM    625  O   MET H  91       5.952   9.769   4.754  1.00  0.10           O  
ATOM    626  CG  MET H  91       4.732   5.937   3.101  1.00  0.10           C  
ATOM    627  SD  MET H  91       5.778   4.824   2.127  1.00  0.10           S  
ATOM    628  CE  MET H  91       6.618   6.013   1.051  1.00  0.10           C  
ATOM    629  N   ASN H  92       5.435   8.986   6.806  1.00  0.13           N  
ATOM    630  CA  ASN H  92       6.179   9.982   7.573  1.00  0.13           C  
ATOM    631  C   ASN H  92       7.337   9.316   8.327  1.00  0.13           C  
ATOM    632  CB  ASN H  92       5.230  10.710   8.542  1.00  0.13           C  
ATOM    633  O   ASN H  92       7.312   8.106   8.565  1.00  0.13           O  
ATOM    634  CG  ASN H  92       4.054  11.441   7.907  1.00  0.13           C  
ATOM    635  ND2 ASN H  92       3.198  12.001   8.731  1.00  0.13           N  
ATOM    636  OD1 ASN H  92       3.853  11.533   6.704  1.00  0.13           O  
ATOM    637  N   SER H  93       8.336  10.105   8.734  1.00  0.18           N  
ATOM    638  CA  SER H  93       9.489   9.622   9.512  1.00  0.18           C  
ATOM    639  C   SER H  93      10.169   8.424   8.838  1.00  0.18           C  
ATOM    640  CB  SER H  93       9.095   9.328  10.967  1.00  0.18           C  
ATOM    641  O   SER H  93      10.413   7.387   9.468  1.00  0.18           O  
ATOM    642  OG  SER H  93       8.467  10.453  11.556  1.00  0.18           O  
ATOM    643  N   LEU H  94      10.392   8.547   7.527  1.00  0.12           N  
ATOM    644  CA  LEU H  94      10.995   7.510   6.694  1.00  0.12           C  
ATOM    645  C   LEU H  94      12.437   7.215   7.125  1.00  0.12           C  
ATOM    646  CB  LEU H  94      10.910   7.946   5.218  1.00  0.12           C  
ATOM    647  O   LEU H  94      13.182   8.119   7.506  1.00  0.12           O  
ATOM    648  CG  LEU H  94       9.517   7.688   4.609  1.00  0.12           C  
ATOM    649  CD1 LEU H  94       9.283   8.520   3.352  1.00  0.12           C  
ATOM    650  CD2 LEU H  94       9.378   6.217   4.209  1.00  0.12           C  
ATOM    651  N   ARG H  95      12.833   5.945   7.055  1.00  0.22           N  
ATOM    652  CA  ARG H  95      14.197   5.475   7.324  1.00  0.22           C  
ATOM    653  C   ARG H  95      14.789   4.757   6.113  1.00  0.22           C  
ATOM    654  CB  ARG H  95      14.215   4.488   8.489  1.00  0.22           C  
ATOM    655  O   ARG H  95      14.057   4.360   5.211  1.00  0.22           O  
ATOM    656  CG  ARG H  95      13.567   4.867   9.823  1.00  0.22           C  
ATOM    657  CD  ARG H  95      13.872   3.657  10.717  1.00  0.22           C  
ATOM    658  NE  ARG H  95      13.487   3.810  12.126  1.00  0.22           N  
ATOM    659  NH1 ARG H  95      14.386   1.788  12.772  1.00  0.22           N  
ATOM    660  NH2 ARG H  95      13.469   3.121  14.298  1.00  0.22           N  
ATOM    661  CZ  ARG H  95      13.782   2.909  13.050  1.00  0.22           C  
ATOM    662  N   ALA H  96      16.097   4.503   6.135  1.00  0.13           N  
ATOM    663  CA  ALA H  96      16.782   3.737   5.094  1.00  0.13           C  
ATOM    664  C   ALA H  96      16.152   2.344   4.867  1.00  0.13           C  
ATOM    665  CB  ALA H  96      18.262   3.636   5.478  1.00  0.13           C  
ATOM    666  O   ALA H  96      15.997   1.926   3.718  1.00  0.13           O  
ATOM    667  N   GLU H  97      15.693   1.668   5.932  1.00  0.14           N  
ATOM    668  CA  GLU H  97      15.010   0.359   5.865  1.00  0.14           C  
ATOM    669  C   GLU H  97      13.680   0.380   5.089  1.00  0.14           C  
ATOM    670  CB  GLU H  97      14.703  -0.199   7.271  1.00  0.14           C  
ATOM    671  O   GLU H  97      13.149  -0.678   4.738  1.00  0.14           O  
ATOM    672  CG  GLU H  97      15.846  -0.195   8.297  1.00  0.14           C  
ATOM    673  CD  GLU H  97      15.783   1.063   9.168  1.00  0.14           C  
ATOM    674  OE1 GLU H  97      15.244   0.989  10.300  1.00  0.14           O  
ATOM    675  OE2 GLU H  97      16.196   2.130   8.668  1.00  0.14           O  
ATOM    676  N   ASP H  98      13.122   1.569   4.839  1.00  0.12           N  
ATOM    677  CA  ASP H  98      11.921   1.759   4.032  1.00  0.12           C  
ATOM    678  C   ASP H  98      12.199   1.838   2.522  1.00  0.12           C  
ATOM    679  CB  ASP H  98      11.142   2.990   4.521  1.00  0.12           C  
ATOM    680  O   ASP H  98      11.240   1.887   1.752  1.00  0.12           O  
ATOM    681  CG  ASP H  98      10.742   2.935   5.998  1.00  0.12           C  
ATOM    682  OD1 ASP H  98      10.193   1.906   6.465  1.00  0.12           O  
ATOM    683  OD2 ASP H  98      10.849   3.974   6.681  1.00  0.12           O  
ATOM    684  N   THR H  99      13.465   1.823   2.085  1.00  0.09           N  
ATOM    685  CA  THR H  99      13.847   1.802   0.662  1.00  0.09           C  
ATOM    686  C   THR H  99      13.396   0.505  -0.013  1.00  0.09           C  
ATOM    687  CB  THR H  99      15.363   1.981   0.490  1.00  0.09           C  
ATOM    688  O   THR H  99      13.861  -0.584   0.330  1.00  0.09           O  
ATOM    689  CG2 THR H  99      15.834   1.883  -0.962  1.00  0.09           C  
ATOM    690  OG1 THR H  99      15.725   3.259   0.953  1.00  0.09           O  
ATOM    691  N   ALA H 100      12.482   0.613  -0.978  1.00  0.11           N  
ATOM    692  CA  ALA H 100      11.879  -0.520  -1.680  1.00  0.11           C  
ATOM    693  C   ALA H 100      11.064  -0.054  -2.900  1.00  0.11           C  
ATOM    694  CB  ALA H 100      10.967  -1.272  -0.696  1.00  0.11           C  
ATOM    695  O   ALA H 100      10.731   1.125  -3.032  1.00  0.11           O  
ATOM    696  N   VAL H 101      10.668  -0.991  -3.766  1.00  0.12           N  
ATOM    697  CA  VAL H 101       9.545  -0.766  -4.689  1.00  0.12           C  
ATOM    698  C   VAL H 101       8.241  -1.056  -3.945  1.00  0.12           C  
ATOM    699  CB  VAL H 101       9.668  -1.608  -5.971  1.00  0.12           C  
ATOM    700  O   VAL H 101       8.057  -2.163  -3.435  1.00  0.12           O  
ATOM    701  CG1 VAL H 101       8.511  -1.310  -6.929  1.00  0.12           C  
ATOM    702  CG2 VAL H 101      10.976  -1.302  -6.712  1.00  0.12           C  
ATOM    703  N   TYR H 102       7.358  -0.064  -3.857  1.00  0.10           N  
ATOM    704  CA  TYR H 102       6.059  -0.144  -3.191  1.00  0.10           C  
ATOM    705  C   TYR H 102       4.969  -0.470  -4.201  1.00  0.10           C  
ATOM    706  CB  TYR H 102       5.731   1.172  -2.481  1.00  0.10           C  
ATOM    707  O   TYR H 102       4.726   0.301  -5.128  1.00  0.10           O  
ATOM    708  CG  TYR H 102       6.485   1.364  -1.187  1.00  0.10           C  
ATOM    709  CD1 TYR H 102       7.869   1.600  -1.222  1.00  0.10           C  
ATOM    710  CD2 TYR H 102       5.810   1.293   0.049  1.00  0.10           C  
ATOM    711  CE1 TYR H 102       8.589   1.735  -0.028  1.00  0.10           C  
ATOM    712  CE2 TYR H 102       6.527   1.457   1.249  1.00  0.10           C  
ATOM    713  OH  TYR H 102       8.637   1.765   2.354  1.00  0.10           O  
ATOM    714  CZ  TYR H 102       7.920   1.672   1.208  1.00  0.10           C  
ATOM    715  N   TYR H 103       4.295  -1.593  -3.984  1.00  0.16           N  
ATOM    716  CA  TYR H 103       3.223  -2.082  -4.836  1.00  0.16           C  
ATOM    717  C   TYR H 103       1.866  -1.891  -4.167  1.00  0.16           C  
ATOM    718  CB  TYR H 103       3.446  -3.554  -5.180  1.00  0.16           C  
ATOM    719  O   TYR H 103       1.647  -2.333  -3.035  1.00  0.16           O  
ATOM    720  CG  TYR H 103       4.709  -3.849  -5.963  1.00  0.16           C  
ATOM    721  CD1 TYR H 103       5.923  -4.082  -5.287  1.00  0.16           C  
ATOM    722  CD2 TYR H 103       4.660  -3.913  -7.370  1.00  0.16           C  
ATOM    723  CE1 TYR H 103       7.085  -4.394  -6.015  1.00  0.16           C  
ATOM    724  CE2 TYR H 103       5.818  -4.245  -8.098  1.00  0.16           C  
ATOM    725  OH  TYR H 103       8.128  -4.869  -8.121  1.00  0.16           O  
ATOM    726  CZ  TYR H 103       7.031  -4.485  -7.422  1.00  0.16           C  
ATOM    727  N   CYS H 104       0.934  -1.289  -4.891  1.00  0.22           N  
ATOM    728  CA  CYS H 104      -0.477  -1.338  -4.563  1.00  0.22           C  
ATOM    729  C   CYS H 104      -1.047  -2.708  -4.946  1.00  0.22           C  
ATOM    730  CB  CYS H 104      -1.194  -0.208  -5.295  1.00  0.22           C  
ATOM    731  O   CYS H 104      -0.722  -3.260  -5.999  1.00  0.22           O  
ATOM    732  SG  CYS H 104      -2.962  -0.069  -4.923  1.00  0.22           S  
ATOM    733  N   ALA H 105      -1.928  -3.237  -4.106  1.00  0.25           N  
ATOM    734  CA  ALA H 105      -2.651  -4.473  -4.350  1.00  0.25           C  
ATOM    735  C   ALA H 105      -4.133  -4.297  -4.017  1.00  0.25           C  
ATOM    736  CB  ALA H 105      -2.008  -5.602  -3.546  1.00  0.25           C  
ATOM    737  O   ALA H 105      -4.510  -3.513  -3.138  1.00  0.25           O  
ATOM    738  N   ALA H 106      -4.989  -5.041  -4.709  1.00  0.33           N  
ATOM    739  CA  ALA H 106      -6.429  -4.981  -4.506  1.00  0.33           C  
ATOM    740  C   ALA H 106      -7.051  -6.363  -4.597  1.00  0.33           C  
ATOM    741  CB  ALA H 106      -7.041  -4.055  -5.556  1.00  0.33           C  
ATOM    742  O   ALA H 106      -6.776  -7.089  -5.549  1.00  0.33           O  
ATOM    743  N   ASP H 107      -7.953  -6.680  -3.665  1.00  0.54           N  
ATOM    744  CA  ASP H 107      -8.781  -7.870  -3.817  1.00  0.54           C  
ATOM    745  C   ASP H 107     -10.186  -7.765  -3.201  1.00  0.54           C  
ATOM    746  CB  ASP H 107      -8.030  -9.160  -3.411  1.00  0.54           C  
ATOM    747  O   ASP H 107     -10.584  -6.832  -2.495  1.00  0.54           O  
ATOM    748  CG  ASP H 107      -8.286 -10.256  -4.472  1.00  0.54           C  
ATOM    749  OD1 ASP H 107      -7.421 -10.470  -5.349  1.00  0.54           O  
ATOM    750  OD2 ASP H 107      -9.437 -10.752  -4.544  1.00  0.54           O  
ATOM    751  N   SER H 108     -10.958  -8.769  -3.578  1.00  0.46           N  
ATOM    752  CA  SER H 108     -12.364  -9.028  -3.358  1.00  0.46           C  
ATOM    753  C   SER H 108     -12.698  -9.647  -1.991  1.00  0.46           C  
ATOM    754  CB  SER H 108     -12.801  -9.959  -4.498  1.00  0.46           C  
ATOM    755  O   SER H 108     -13.882  -9.875  -1.749  1.00  0.46           O  
ATOM    756  OG  SER H 108     -12.143 -11.213  -4.435  1.00  0.46           O  
ATOM    757  N   PHE H 109     -11.731  -9.895  -1.092  1.00  0.73           N  
ATOM    758  CA  PHE H 109     -11.991 -10.514   0.221  1.00  0.73           C  
ATOM    759  C   PHE H 109     -12.911  -9.662   1.094  1.00  0.73           C  
ATOM    760  CB  PHE H 109     -10.682 -10.784   0.983  1.00  0.73           C  
ATOM    761  O   PHE H 109     -12.561  -8.536   1.428  1.00  0.73           O  
ATOM    762  CG  PHE H 109      -9.715 -11.661   0.225  1.00  0.73           C  
ATOM    763  CD1 PHE H 109     -10.052 -12.999  -0.053  1.00  0.73           C  
ATOM    764  CD2 PHE H 109      -8.499 -11.129  -0.240  1.00  0.73           C  
ATOM    765  CE1 PHE H 109      -9.192 -13.794  -0.828  1.00  0.73           C  
ATOM    766  CE2 PHE H 109      -7.643 -11.923  -1.019  1.00  0.73           C  
ATOM    767  CZ  PHE H 109      -7.995 -13.250  -1.322  1.00  0.73           C  
ATOM    768  N   GLU H 110     -14.060 -10.210   1.502  1.00  0.52           N  
ATOM    769  CA  GLU H 110     -14.933  -9.584   2.519  1.00  0.52           C  
ATOM    770  C   GLU H 110     -14.207  -9.392   3.858  1.00  0.52           C  
ATOM    771  CB  GLU H 110     -16.183 -10.459   2.761  1.00  0.52           C  
ATOM    772  O   GLU H 110     -14.582  -8.552   4.674  1.00  0.52           O  
ATOM    773  CG  GLU H 110     -17.183 -10.576   1.595  1.00  0.52           C  
ATOM    774  CD  GLU H 110     -18.068  -9.339   1.361  1.00  0.52           C  
ATOM    775  OE1 GLU H 110     -17.627  -8.205   1.640  1.00  0.52           O  
ATOM    776  OE2 GLU H 110     -19.095  -9.470   0.657  1.00  0.52           O  
ATOM    777  N   ASP H 111     -13.169 -10.190   4.078  1.00  1.33           N  
ATOM    778  CA  ASP H 111     -12.620 -10.431   5.391  1.00  1.33           C  
ATOM    779  C   ASP H 111     -11.872  -9.200   5.977  1.00  1.33           C  
ATOM    780  CB  ASP H 111     -11.810 -11.737   5.277  1.00  1.33           C  
ATOM    781  O   ASP H 111     -11.019  -8.586   5.309  1.00  1.33           O  
ATOM    782  CG  ASP H 111     -11.560 -12.442   6.606  1.00  1.33           C  
ATOM    783  OD1 ASP H 111     -11.667 -11.769   7.653  1.00  1.33           O  
ATOM    784  OD2 ASP H 111     -11.145 -13.617   6.563  1.00  1.33           O  
ATOM    785  N   PRO H 111A    -12.120  -8.821   7.255  1.00  1.61           N  
ATOM    786  CA  PRO H 111A    -11.175  -8.018   8.033  1.00  1.61           C  
ATOM    787  C   PRO H 111A     -9.746  -8.555   7.918  1.00  1.61           C  
ATOM    788  CB  PRO H 111A    -11.685  -8.023   9.477  1.00  1.61           C  
ATOM    789  O   PRO H 111A     -8.815  -7.744   7.874  1.00  1.61           O  
ATOM    790  CG  PRO H 111A    -12.651  -9.198   9.540  1.00  1.61           C  
ATOM    791  CD  PRO H 111A    -13.212  -9.251   8.126  1.00  1.61           C  
ATOM    792  N   THR H 111B     -9.582  -9.866   7.675  1.00  1.49           N  
ATOM    793  CA  THR H 111B     -8.387 -10.505   7.102  1.00  1.49           C  
ATOM    794  C   THR H 111B     -7.941  -9.898   5.766  1.00  1.49           C  
ATOM    795  CB  THR H 111B     -8.413 -12.053   7.229  1.00  1.49           C  
ATOM    796  O   THR H 111B     -7.978 -10.463   4.682  1.00  1.49           O  
ATOM    797  CG2 THR H 111B     -8.135 -12.959   6.022  1.00  1.49           C  
ATOM    798  OG1 THR H 111B     -7.450 -12.435   8.180  1.00  1.49           O  
ATOM    799  N   CYS H 111C     -7.308  -8.735   5.898  1.00  1.52           N  
ATOM    800  CA  CYS H 111C     -5.886  -8.745   5.591  1.00  1.52           C  
ATOM    801  C   CYS H 111C     -5.000  -8.701   6.825  1.00  1.52           C  
ATOM    802  CB  CYS H 111C     -5.498  -7.709   4.559  1.00  1.52           C  
ATOM    803  O   CYS H 111C     -3.787  -8.580   6.684  1.00  1.52           O  
ATOM    804  SG  CYS H 111C     -6.561  -7.886   3.093  1.00  1.52           S  
ATOM    805  N   THR H 111D     -5.576  -8.872   8.014  1.00  1.03           N  
ATOM    806  CA  THR H 111D     -4.867  -9.461   9.147  1.00  1.03           C  
ATOM    807  C   THR H 111D     -4.021 -10.660   8.724  1.00  1.03           C  
ATOM    808  CB  THR H 111D     -5.817  -9.740  10.334  1.00  1.03           C  
ATOM    809  O   THR H 111D     -2.800 -10.541   8.792  1.00  1.03           O  
ATOM    810  CG2 THR H 111D     -5.327 -10.760  11.358  1.00  1.03           C  
ATOM    811  OG1 THR H 111D     -7.108 -10.132   9.965  1.00  1.03           O  
ATOM    812  N   LEU H 112D     -4.616 -11.764   8.253  1.00  0.60           N  
ATOM    813  CA  LEU H 112D     -3.819 -12.963   7.980  1.00  0.60           C  
ATOM    814  C   LEU H 112D     -2.963 -12.795   6.722  1.00  0.60           C  
ATOM    815  CB  LEU H 112D     -4.706 -14.219   7.903  1.00  0.60           C  
ATOM    816  O   LEU H 112D     -1.813 -13.224   6.692  1.00  0.60           O  
ATOM    817  CG  LEU H 112D     -5.370 -14.645   9.230  1.00  0.60           C  
ATOM    818  CD1 LEU H 112D     -6.277 -15.848   8.976  1.00  0.60           C  
ATOM    819  CD2 LEU H 112D     -4.360 -15.020  10.313  1.00  0.60           C  
ATOM    820  N   VAL H 112C     -3.488 -12.130   5.686  1.00  0.83           N  
ATOM    821  CA  VAL H 112C     -2.765 -11.993   4.416  1.00  0.83           C  
ATOM    822  C   VAL H 112C     -1.839 -10.784   4.420  1.00  0.83           C  
ATOM    823  CB  VAL H 112C     -3.657 -12.132   3.167  1.00  0.83           C  
ATOM    824  O   VAL H 112C     -2.113  -9.735   3.841  1.00  0.83           O  
ATOM    825  CG1 VAL H 112C     -4.183 -13.569   3.068  1.00  0.83           C  
ATOM    826  CG2 VAL H 112C     -4.854 -11.185   3.075  1.00  0.83           C  
ATOM    827  N   THR H 112B     -0.710 -10.945   5.106  1.00  0.63           N  
ATOM    828  CA  THR H 112B      0.555 -10.304   4.721  1.00  0.63           C  
ATOM    829  C   THR H 112B      1.209 -11.003   3.532  1.00  0.63           C  
ATOM    830  CB  THR H 112B      1.574 -10.334   5.866  1.00  0.63           C  
ATOM    831  O   THR H 112B      2.104 -10.423   2.927  1.00  0.63           O  
ATOM    832  CG2 THR H 112B      1.169  -9.516   7.088  1.00  0.63           C  
ATOM    833  OG1 THR H 112B      1.736 -11.666   6.290  1.00  0.63           O  
ATOM    834  N   SER H 112A      0.776 -12.231   3.212  1.00  0.71           N  
ATOM    835  CA  SER H 112A      1.203 -12.951   2.016  1.00  0.71           C  
ATOM    836  C   SER H 112A      0.735 -12.224   0.758  1.00  0.71           C  
ATOM    837  CB  SER H 112A      0.678 -14.390   2.015  1.00  0.71           C  
ATOM    838  O   SER H 112A     -0.434 -11.851   0.630  1.00  0.71           O  
ATOM    839  OG  SER H 112A      1.128 -15.064   0.855  1.00  0.71           O  
ATOM    840  N   SER H 112       1.661 -12.053  -0.177  1.00  0.48           N  
ATOM    841  CA  SER H 112       1.422 -11.545  -1.525  1.00  0.48           C  
ATOM    842  C   SER H 112       0.490 -12.467  -2.332  1.00  0.48           C  
ATOM    843  CB  SER H 112       2.804 -11.398  -2.187  1.00  0.48           C  
ATOM    844  O   SER H 112      -0.327 -11.986  -3.116  1.00  0.48           O  
ATOM    845  OG  SER H 112       3.529 -12.617  -2.076  1.00  0.48           O  
ATOM    846  N   GLY H 113       0.522 -13.782  -2.086  1.00  0.60           N  
ATOM    847  CA  GLY H 113      -0.144 -14.800  -2.911  1.00  0.60           C  
ATOM    848  C   GLY H 113      -1.677 -14.756  -2.968  1.00  0.60           C  
ATOM    849  O   GLY H 113      -2.268 -15.479  -3.763  1.00  0.60           O  
ATOM    850  N   ALA H 114      -2.331 -13.925  -2.153  1.00  0.73           N  
ATOM    851  CA  ALA H 114      -3.787 -13.788  -2.132  1.00  0.73           C  
ATOM    852  C   ALA H 114      -4.349 -12.745  -3.125  1.00  0.73           C  
ATOM    853  CB  ALA H 114      -4.187 -13.472  -0.686  1.00  0.73           C  
ATOM    854  O   ALA H 114      -5.559 -12.701  -3.321  1.00  0.73           O  
ATOM    855  N   PHE H 115      -3.518 -11.882  -3.720  1.00  0.57           N  
ATOM    856  CA  PHE H 115      -3.978 -10.709  -4.478  1.00  0.57           C  
ATOM    857  C   PHE H 115      -3.814 -10.892  -5.994  1.00  0.57           C  
ATOM    858  CB  PHE H 115      -3.235  -9.460  -3.977  1.00  0.57           C  
ATOM    859  O   PHE H 115      -2.695 -11.011  -6.496  1.00  0.57           O  
ATOM    860  CG  PHE H 115      -3.578  -9.051  -2.553  1.00  0.57           C  
ATOM    861  CD1 PHE H 115      -4.504  -8.016  -2.324  1.00  0.57           C  
ATOM    862  CD2 PHE H 115      -2.987  -9.706  -1.454  1.00  0.57           C  
ATOM    863  CE1 PHE H 115      -4.841  -7.637  -1.012  1.00  0.57           C  
ATOM    864  CE2 PHE H 115      -3.342  -9.346  -0.142  1.00  0.57           C  
ATOM    865  CZ  PHE H 115      -4.260  -8.305   0.080  1.00  0.57           C  
ATOM    866  N   GLN H 116      -4.926 -10.861  -6.737  1.00  0.52           N  
ATOM    867  CA  GLN H 116      -4.940 -11.051  -8.197  1.00  0.52           C  
ATOM    868  C   GLN H 116      -4.650  -9.768  -9.001  1.00  0.52           C  
ATOM    869  CB  GLN H 116      -6.284 -11.680  -8.606  1.00  0.52           C  
ATOM    870  O   GLN H 116      -4.450  -9.839 -10.214  1.00  0.52           O  
ATOM    871  CG  GLN H 116      -7.414 -10.644  -8.680  1.00  0.52           C  
ATOM    872  CD  GLN H 116      -8.817 -11.218  -8.522  1.00  0.52           C  
ATOM    873  NE2 GLN H 116      -9.187 -11.639  -7.338  1.00  0.52           N  
ATOM    874  OE1 GLN H 116      -9.621 -11.230  -9.453  1.00  0.52           O  
ATOM    875  N   TYR H 117      -4.662  -8.597  -8.357  1.00  0.43           N  
ATOM    876  CA  TYR H 117      -4.392  -7.312  -8.998  1.00  0.43           C  
ATOM    877  C   TYR H 117      -3.275  -6.582  -8.267  1.00  0.43           C  
ATOM    878  CB  TYR H 117      -5.651  -6.440  -9.065  1.00  0.43           C  
ATOM    879  O   TYR H 117      -3.407  -6.243  -7.088  1.00  0.43           O  
ATOM    880  CG  TYR H 117      -6.869  -7.108  -9.677  1.00  0.43           C  
ATOM    881  CD1 TYR H 117      -6.841  -7.523 -11.022  1.00  0.43           C  
ATOM    882  CD2 TYR H 117      -8.008  -7.359  -8.886  1.00  0.43           C  
ATOM    883  CE1 TYR H 117      -7.931  -8.225 -11.568  1.00  0.43           C  
ATOM    884  CE2 TYR H 117      -9.117  -8.030  -9.437  1.00  0.43           C  
ATOM    885  OH  TYR H 117     -10.074  -9.260 -11.255  1.00  0.43           O  
ATOM    886  CZ  TYR H 117      -9.070  -8.480 -10.774  1.00  0.43           C  
ATOM    887  N   TRP H 118      -2.216  -6.305  -9.016  1.00  0.30           N  
ATOM    888  CA  TRP H 118      -1.043  -5.548  -8.609  1.00  0.30           C  
ATOM    889  C   TRP H 118      -0.937  -4.295  -9.465  1.00  0.30           C  
ATOM    890  CB  TRP H 118       0.189  -6.443  -8.763  1.00  0.30           C  
ATOM    891  O   TRP H 118      -1.371  -4.293 -10.620  1.00  0.30           O  
ATOM    892  CG  TRP H 118       0.203  -7.567  -7.782  1.00  0.30           C  
ATOM    893  CD1 TRP H 118      -0.282  -8.816  -7.969  1.00  0.30           C  
ATOM    894  CD2 TRP H 118       0.614  -7.503  -6.391  1.00  0.30           C  
ATOM    895  CE2 TRP H 118       0.389  -8.772  -5.790  1.00  0.30           C  
ATOM    896  CE3 TRP H 118       1.122  -6.476  -5.574  1.00  0.30           C  
ATOM    897  NE1 TRP H 118      -0.193  -9.525  -6.786  1.00  0.30           N  
ATOM    898  CH2 TRP H 118       1.229  -7.985  -3.659  1.00  0.30           C  
ATOM    899  CZ2 TRP H 118       0.703  -9.018  -4.449  1.00  0.30           C  
ATOM    900  CZ3 TRP H 118       1.427  -6.711  -4.223  1.00  0.30           C  
ATOM    901  N   GLY H 119      -0.389  -3.229  -8.895  1.00  0.37           N  
ATOM    902  CA  GLY H 119       0.145  -2.144  -9.701  1.00  0.37           C  
ATOM    903  C   GLY H 119       1.548  -2.471 -10.223  1.00  0.37           C  
ATOM    904  O   GLY H 119       2.066  -3.578 -10.046  1.00  0.37           O  
ATOM    905  N   GLN H 120       2.145  -1.510 -10.919  1.00  0.28           N  
ATOM    906  CA  GLN H 120       3.476  -1.620 -11.521  1.00  0.28           C  
ATOM    907  C   GLN H 120       4.598  -1.511 -10.478  1.00  0.28           C  
ATOM    908  CB  GLN H 120       3.620  -0.525 -12.590  1.00  0.28           C  
ATOM    909  O   GLN H 120       5.681  -2.058 -10.682  1.00  0.28           O  
ATOM    910  CG  GLN H 120       2.637  -0.727 -13.758  1.00  0.28           C  
ATOM    911  CD  GLN H 120       2.715   0.378 -14.807  1.00  0.28           C  
ATOM    912  NE2 GLN H 120       2.597   0.055 -16.076  1.00  0.28           N  
ATOM    913  OE1 GLN H 120       2.847   1.554 -14.523  1.00  0.28           O  
ATOM    914  N   GLY H 121       4.313  -0.858  -9.352  1.00  0.25           N  
ATOM    915  CA  GLY H 121       5.240  -0.629  -8.254  1.00  0.25           C  
ATOM    916  C   GLY H 121       6.020   0.675  -8.407  1.00  0.25           C  
ATOM    917  O   GLY H 121       6.818   0.837  -9.326  1.00  0.25           O  
ATOM    918  N   THR H 122       5.839   1.604  -7.469  1.00  0.23           N  
ATOM    919  CA  THR H 122       6.608   2.857  -7.432  1.00  0.23           C  
ATOM    920  C   THR H 122       7.875   2.688  -6.595  1.00  0.23           C  
ATOM    921  CB  THR H 122       5.741   4.041  -6.973  1.00  0.23           C  
ATOM    922  O   THR H 122       7.820   2.211  -5.462  1.00  0.23           O  
ATOM    923  CG2 THR H 122       5.198   3.958  -5.546  1.00  0.23           C  
ATOM    924  OG1 THR H 122       6.473   5.244  -7.055  1.00  0.23           O  
ATOM    925  N   LEU H 123       9.029   3.101  -7.123  1.00  0.15           N  
ATOM    926  CA  LEU H 123      10.277   3.126  -6.355  1.00  0.15           C  
ATOM    927  C   LEU H 123      10.221   4.206  -5.266  1.00  0.15           C  
ATOM    928  CB  LEU H 123      11.472   3.320  -7.308  1.00  0.15           C  
ATOM    929  O   LEU H 123       9.764   5.322  -5.511  1.00  0.15           O  
ATOM    930  CG  LEU H 123      12.848   3.395  -6.611  1.00  0.15           C  
ATOM    931  CD1 LEU H 123      13.206   2.100  -5.876  1.00  0.15           C  
ATOM    932  CD2 LEU H 123      13.934   3.663  -7.652  1.00  0.15           C  
ATOM    933  N   VAL H 124      10.713   3.875  -4.075  1.00  0.11           N  
ATOM    934  CA  VAL H 124      10.940   4.802  -2.965  1.00  0.11           C  
ATOM    935  C   VAL H 124      12.361   4.589  -2.464  1.00  0.11           C  
ATOM    936  CB  VAL H 124       9.923   4.561  -1.839  1.00  0.11           C  
ATOM    937  O   VAL H 124      12.711   3.479  -2.058  1.00  0.11           O  
ATOM    938  CG1 VAL H 124      10.235   5.379  -0.579  1.00  0.11           C  
ATOM    939  CG2 VAL H 124       8.498   4.883  -2.301  1.00  0.11           C  
ATOM    940  N   THR H 125      13.156   5.655  -2.474  1.00  0.19           N  
ATOM    941  CA  THR H 125      14.546   5.647  -2.016  1.00  0.19           C  
ATOM    942  C   THR H 125      14.683   6.580  -0.826  1.00  0.19           C  
ATOM    943  CB  THR H 125      15.511   6.050  -3.140  1.00  0.19           C  
ATOM    944  O   THR H 125      14.363   7.764  -0.924  1.00  0.19           O  
ATOM    945  CG2 THR H 125      16.976   5.963  -2.710  1.00  0.19           C  
ATOM    946  OG1 THR H 125      15.367   5.179  -4.238  1.00  0.19           O  
ATOM    947  N   VAL H 126      15.178   6.055   0.291  1.00  0.18           N  
ATOM    948  CA  VAL H 126      15.462   6.836   1.494  1.00  0.18           C  
ATOM    949  C   VAL H 126      16.953   6.745   1.788  1.00  0.18           C  
ATOM    950  CB  VAL H 126      14.619   6.382   2.699  1.00  0.18           C  
ATOM    951  O   VAL H 126      17.445   5.689   2.183  1.00  0.18           O  
ATOM    952  CG1 VAL H 126      14.772   7.389   3.849  1.00  0.18           C  
ATOM    953  CG2 VAL H 126      13.128   6.236   2.368  1.00  0.18           C  
ATOM    954  N   SER H 127      17.671   7.847   1.596  1.00  0.20           N  
ATOM    955  CA  SER H 127      19.112   7.946   1.850  1.00  0.20           C  
ATOM    956  C   SER H 127      19.418   9.267   2.523  1.00  0.20           C  
ATOM    957  CB  SER H 127      19.928   7.849   0.555  1.00  0.20           C  
ATOM    958  O   SER H 127      18.788  10.270   2.194  1.00  0.20           O  
ATOM    959  OG  SER H 127      21.320   7.892   0.828  1.00  0.20           O  
ATOM    960  N   SER H 128      20.393   9.254   3.433  1.00  0.99           N  
ATOM    961  CA  SER H 128      21.150  10.456   3.801  1.00  0.99           C  
ATOM    962  C   SER H 128      21.751  11.088   2.549  1.00  0.99           C  
ATOM    963  CB  SER H 128      22.260  10.073   4.775  1.00  0.99           C  
ATOM    964  O   SER H 128      22.294  10.286   1.750  1.00  0.99           O  
ATOM    965  OG  SER H 128      23.034   9.073   4.146  1.00  0.99           O  
ATOM    966  OXT SER H 128      21.626  12.323   2.424  1.00  0.99           O  
TER     967      SER H 128                                                       
END   
