# Supplementary material for: Characterising nanobody developability to improve therapeutic design using the Therapeutic Nanobody Profiler
Source: Commun Biol. 2026 Jan 31;9:344. doi: 10.1038/s42003-026-09594-y (PMC12963540; doi:10.1038/s42003-026-09594-y)
Supplement: Supplementary file 2 — Supplementary data [file 42003_2026_9594_MOESM2_ESM.zip › paper_data/vhh_clinical_set_models/seq27_NanoBodyBuilder2_Model.pdb]

ATOM      1  N   GLU H   1     -11.915  -6.507 -17.534  1.00  0.58           N  
ATOM      2  CA  GLU H   1     -10.502  -6.383 -17.111  1.00  0.58           C  
ATOM      3  C   GLU H   1     -10.462  -5.995 -15.634  1.00  0.58           C  
ATOM      4  CB  GLU H   1      -9.836  -5.365 -18.035  1.00  0.58           C  
ATOM      5  O   GLU H   1     -11.521  -5.686 -15.102  1.00  0.58           O  
ATOM      6  CG  GLU H   1      -8.320  -5.201 -17.886  1.00  0.58           C  
ATOM      7  CD  GLU H   1      -7.810  -4.169 -18.897  1.00  0.58           C  
ATOM      8  OE1 GLU H   1      -8.307  -4.209 -20.041  1.00  0.58           O  
ATOM      9  OE2 GLU H   1      -7.008  -3.305 -18.484  1.00  0.58           O  
ATOM     10  N   VAL H   2      -9.307  -6.048 -14.969  1.00  0.39           N  
ATOM     11  CA  VAL H   2      -9.073  -5.527 -13.611  1.00  0.39           C  
ATOM     12  C   VAL H   2      -7.762  -4.755 -13.645  1.00  0.39           C  
ATOM     13  CB  VAL H   2      -9.028  -6.661 -12.565  1.00  0.39           C  
ATOM     14  O   VAL H   2      -6.776  -5.263 -14.169  1.00  0.39           O  
ATOM     15  CG1 VAL H   2      -8.389  -6.247 -11.233  1.00  0.39           C  
ATOM     16  CG2 VAL H   2     -10.446  -7.166 -12.273  1.00  0.39           C  
ATOM     17  N   GLN H   3      -7.763  -3.539 -13.108  1.00  0.35           N  
ATOM     18  CA  GLN H   3      -6.621  -2.631 -13.123  1.00  0.35           C  
ATOM     19  C   GLN H   3      -6.365  -2.108 -11.706  1.00  0.35           C  
ATOM     20  CB  GLN H   3      -6.886  -1.459 -14.083  1.00  0.35           C  
ATOM     21  O   GLN H   3      -7.304  -1.746 -10.992  1.00  0.35           O  
ATOM     22  CG  GLN H   3      -7.180  -1.858 -15.543  1.00  0.35           C  
ATOM     23  CD  GLN H   3      -7.871  -0.764 -16.359  1.00  0.35           C  
ATOM     24  NE2 GLN H   3      -7.734  -0.789 -17.660  1.00  0.35           N  
ATOM     25  OE1 GLN H   3      -8.590   0.092 -15.853  1.00  0.35           O  
ATOM     26  N   LEU H   4      -5.090  -2.044 -11.327  1.00  0.29           N  
ATOM     27  CA  LEU H   4      -4.574  -1.348 -10.149  1.00  0.29           C  
ATOM     28  C   LEU H   4      -3.382  -0.515 -10.626  1.00  0.29           C  
ATOM     29  CB  LEU H   4      -4.120  -2.340  -9.056  1.00  0.29           C  
ATOM     30  O   LEU H   4      -2.529  -1.047 -11.336  1.00  0.29           O  
ATOM     31  CG  LEU H   4      -5.157  -3.366  -8.569  1.00  0.29           C  
ATOM     32  CD1 LEU H   4      -4.484  -4.377  -7.641  1.00  0.29           C  
ATOM     33  CD2 LEU H   4      -6.302  -2.716  -7.792  1.00  0.29           C  
ATOM     34  N   VAL H   5      -3.339   0.768 -10.270  1.00  0.28           N  
ATOM     35  CA  VAL H   5      -2.241   1.673 -10.640  1.00  0.28           C  
ATOM     36  C   VAL H   5      -1.724   2.365  -9.388  1.00  0.28           C  
ATOM     37  CB  VAL H   5      -2.672   2.682 -11.724  1.00  0.28           C  
ATOM     38  O   VAL H   5      -2.376   3.263  -8.848  1.00  0.28           O  
ATOM     39  CG1 VAL H   5      -1.514   3.607 -12.122  1.00  0.28           C  
ATOM     40  CG2 VAL H   5      -3.164   1.971 -12.993  1.00  0.28           C  
ATOM     41  N   GLU H   6      -0.576   1.906  -8.895  1.00  0.18           N  
ATOM     42  CA  GLU H   6       0.120   2.508  -7.763  1.00  0.18           C  
ATOM     43  C   GLU H   6       0.836   3.818  -8.142  1.00  0.18           C  
ATOM     44  CB  GLU H   6       1.102   1.506  -7.134  1.00  0.18           C  
ATOM     45  O   GLU H   6       1.350   3.987  -9.244  1.00  0.18           O  
ATOM     46  CG  GLU H   6       0.459   0.190  -6.651  1.00  0.18           C  
ATOM     47  CD  GLU H   6       0.320  -0.928  -7.706  1.00  0.18           C  
ATOM     48  OE1 GLU H   6       0.708  -0.740  -8.878  1.00  0.18           O  
ATOM     49  OE2 GLU H   6      -0.166  -2.016  -7.318  1.00  0.18           O  
ATOM     50  N   SER H   7       0.876   4.765  -7.205  1.00  0.20           N  
ATOM     51  CA  SER H   7       1.457   6.101  -7.379  1.00  0.20           C  
ATOM     52  C   SER H   7       1.807   6.722  -6.020  1.00  0.20           C  
ATOM     53  CB  SER H   7       0.456   6.985  -8.134  1.00  0.20           C  
ATOM     54  O   SER H   7       1.396   6.214  -4.973  1.00  0.20           O  
ATOM     55  OG  SER H   7      -0.729   7.129  -7.376  1.00  0.20           O  
ATOM     56  N   GLY H   8       2.558   7.829  -6.019  1.00  0.21           N  
ATOM     57  CA  GLY H   8       2.945   8.554  -4.798  1.00  0.21           C  
ATOM     58  C   GLY H   8       4.197   8.019  -4.091  1.00  0.21           C  
ATOM     59  O   GLY H   8       4.476   8.426  -2.962  1.00  0.21           O  
ATOM     60  N   GLY H   9       4.935   7.106  -4.731  1.00  0.24           N  
ATOM     61  CA  GLY H   9       6.288   6.736  -4.318  1.00  0.24           C  
ATOM     62  C   GLY H   9       7.323   7.810  -4.676  1.00  0.24           C  
ATOM     63  O   GLY H   9       7.021   8.774  -5.379  1.00  0.24           O  
ATOM     64  N   GLY H  11       8.549   7.647  -4.184  1.00  0.33           N  
ATOM     65  CA  GLY H  11       9.637   8.604  -4.379  1.00  0.33           C  
ATOM     66  C   GLY H  11      10.823   8.348  -3.450  1.00  0.33           C  
ATOM     67  O   GLY H  11      10.845   7.365  -2.706  1.00  0.33           O  
ATOM     68  N   LEU H  12      11.812   9.241  -3.509  1.00  0.27           N  
ATOM     69  CA  LEU H  12      12.898   9.331  -2.534  1.00  0.27           C  
ATOM     70  C   LEU H  12      12.466  10.235  -1.375  1.00  0.27           C  
ATOM     71  CB  LEU H  12      14.162   9.867  -3.236  1.00  0.27           C  
ATOM     72  O   LEU H  12      11.945  11.324  -1.615  1.00  0.27           O  
ATOM     73  CG  LEU H  12      15.368  10.141  -2.312  1.00  0.27           C  
ATOM     74  CD1 LEU H  12      15.899   8.871  -1.644  1.00  0.27           C  
ATOM     75  CD2 LEU H  12      16.506  10.753  -3.128  1.00  0.27           C  
ATOM     76  N   VAL H  13      12.716   9.821  -0.132  1.00  0.30           N  
ATOM     77  CA  VAL H  13      12.513  10.683   1.038  1.00  0.30           C  
ATOM     78  C   VAL H  13      13.506  10.349   2.152  1.00  0.30           C  
ATOM     79  CB  VAL H  13      11.035  10.642   1.484  1.00  0.30           C  
ATOM     80  O   VAL H  13      13.878   9.192   2.328  1.00  0.30           O  
ATOM     81  CG1 VAL H  13      10.710   9.578   2.536  1.00  0.30           C  
ATOM     82  CG2 VAL H  13      10.609  12.026   1.978  1.00  0.30           C  
ATOM     83  N   GLN H  14      13.951  11.353   2.910  1.00  0.27           N  
ATOM     84  CA  GLN H  14      14.912  11.136   3.998  1.00  0.27           C  
ATOM     85  C   GLN H  14      14.267  10.472   5.231  1.00  0.27           C  
ATOM     86  CB  GLN H  14      15.648  12.450   4.324  1.00  0.27           C  
ATOM     87  O   GLN H  14      13.052  10.598   5.420  1.00  0.27           O  
ATOM     88  CG  GLN H  14      16.892  12.583   3.420  1.00  0.27           C  
ATOM     89  CD  GLN H  14      17.629  13.912   3.546  1.00  0.27           C  
ATOM     90  NE2 GLN H  14      18.876  13.978   3.139  1.00  0.27           N  
ATOM     91  OE1 GLN H  14      17.097  14.910   4.008  1.00  0.27           O  
ATOM     92  N   PRO H  15      15.041   9.791   6.099  1.00  0.27           N  
ATOM     93  CA  PRO H  15      14.515   9.172   7.310  1.00  0.27           C  
ATOM     94  C   PRO H  15      13.726  10.157   8.186  1.00  0.27           C  
ATOM     95  CB  PRO H  15      15.722   8.581   8.044  1.00  0.27           C  
ATOM     96  O   PRO H  15      14.056  11.336   8.282  1.00  0.27           O  
ATOM     97  CG  PRO H  15      16.716   8.315   6.915  1.00  0.27           C  
ATOM     98  CD  PRO H  15      16.452   9.469   5.952  1.00  0.27           C  
ATOM     99  N   GLY H  16      12.657   9.672   8.811  1.00  0.25           N  
ATOM    100  CA  GLY H  16      11.711  10.466   9.598  1.00  0.25           C  
ATOM    101  C   GLY H  16      10.545  11.058   8.796  1.00  0.25           C  
ATOM    102  O   GLY H  16       9.489  11.299   9.379  1.00  0.25           O  
ATOM    103  N   ASN H  17      10.687  11.234   7.479  1.00  0.38           N  
ATOM    104  CA  ASN H  17       9.663  11.864   6.641  1.00  0.38           C  
ATOM    105  C   ASN H  17       8.440  10.973   6.347  1.00  0.38           C  
ATOM    106  CB  ASN H  17      10.323  12.383   5.354  1.00  0.38           C  
ATOM    107  O   ASN H  17       8.338   9.819   6.782  1.00  0.38           O  
ATOM    108  CG  ASN H  17      11.225  13.570   5.621  1.00  0.38           C  
ATOM    109  ND2 ASN H  17      12.519  13.391   5.566  1.00  0.38           N  
ATOM    110  OD1 ASN H  17      10.762  14.663   5.882  1.00  0.38           O  
ATOM    111  N   SER H  18       7.510  11.551   5.584  1.00  0.25           N  
ATOM    112  CA  SER H  18       6.239  10.963   5.172  1.00  0.25           C  
ATOM    113  C   SER H  18       6.092  10.866   3.655  1.00  0.25           C  
ATOM    114  CB  SER H  18       5.067  11.789   5.722  1.00  0.25           C  
ATOM    115  O   SER H  18       6.661  11.655   2.908  1.00  0.25           O  
ATOM    116  OG  SER H  18       4.976  11.704   7.130  1.00  0.25           O  
ATOM    117  N   LEU H  19       5.247   9.931   3.222  1.00  0.21           N  
ATOM    118  CA  LEU H  19       4.743   9.776   1.855  1.00  0.21           C  
ATOM    119  C   LEU H  19       3.261   9.383   1.915  1.00  0.21           C  
ATOM    120  CB  LEU H  19       5.562   8.713   1.089  1.00  0.21           C  
ATOM    121  O   LEU H  19       2.772   8.919   2.949  1.00  0.21           O  
ATOM    122  CG  LEU H  19       7.016   9.095   0.748  1.00  0.21           C  
ATOM    123  CD1 LEU H  19       7.726   7.884   0.145  1.00  0.21           C  
ATOM    124  CD2 LEU H  19       7.090  10.235  -0.268  1.00  0.21           C  
ATOM    125  N   ARG H  20       2.536   9.524   0.803  1.00  0.18           N  
ATOM    126  CA  ARG H  20       1.165   9.010   0.683  1.00  0.18           C  
ATOM    127  C   ARG H  20       0.985   8.271  -0.635  1.00  0.18           C  
ATOM    128  CB  ARG H  20       0.133  10.128   0.893  1.00  0.18           C  
ATOM    129  O   ARG H  20       0.731   8.884  -1.670  1.00  0.18           O  
ATOM    130  CG  ARG H  20      -1.274   9.518   0.990  1.00  0.18           C  
ATOM    131  CD  ARG H  20      -2.348  10.589   1.194  1.00  0.18           C  
ATOM    132  NE  ARG H  20      -3.685   9.974   1.316  1.00  0.18           N  
ATOM    133  NH1 ARG H  20      -3.634   9.531   3.576  1.00  0.18           N  
ATOM    134  NH2 ARG H  20      -5.391   8.896   2.357  1.00  0.18           N  
ATOM    135  CZ  ARG H  20      -4.227   9.480   2.415  1.00  0.18           C  
ATOM    136  N   LEU H  21       1.074   6.946  -0.573  1.00  0.20           N  
ATOM    137  CA  LEU H  21       0.791   6.100  -1.726  1.00  0.20           C  
ATOM    138  C   LEU H  21      -0.701   6.150  -2.054  1.00  0.20           C  
ATOM    139  CB  LEU H  21       1.242   4.647  -1.506  1.00  0.20           C  
ATOM    140  O   LEU H  21      -1.541   6.190  -1.148  1.00  0.20           O  
ATOM    141  CG  LEU H  21       2.664   4.459  -0.953  1.00  0.20           C  
ATOM    142  CD1 LEU H  21       2.982   2.968  -0.896  1.00  0.20           C  
ATOM    143  CD2 LEU H  21       3.723   5.141  -1.818  1.00  0.20           C  
ATOM    144  N   SER H  22      -1.016   6.105  -3.344  1.00  0.21           N  
ATOM    145  CA  SER H  22      -2.379   6.041  -3.872  1.00  0.21           C  
ATOM    146  C   SER H  22      -2.458   4.945  -4.930  1.00  0.21           C  
ATOM    147  CB  SER H  22      -2.807   7.388  -4.466  1.00  0.21           C  
ATOM    148  O   SER H  22      -1.582   4.840  -5.785  1.00  0.21           O  
ATOM    149  OG  SER H  22      -2.629   8.430  -3.523  1.00  0.21           O  
ATOM    150  N   CYS H  23      -3.501   4.131  -4.868  1.00  0.22           N  
ATOM    151  CA  CYS H  23      -3.779   3.040  -5.791  1.00  0.22           C  
ATOM    152  C   CYS H  23      -5.158   3.260  -6.400  1.00  0.22           C  
ATOM    153  CB  CYS H  23      -3.676   1.717  -5.030  1.00  0.22           C  
ATOM    154  O   CYS H  23      -6.169   3.061  -5.722  1.00  0.22           O  
ATOM    155  SG  CYS H  23      -4.456   0.284  -5.828  1.00  0.22           S  
ATOM    156  N   ALA H  24      -5.193   3.692  -7.660  1.00  0.23           N  
ATOM    157  CA  ALA H  24      -6.433   3.785  -8.419  1.00  0.23           C  
ATOM    158  C   ALA H  24      -6.843   2.380  -8.877  1.00  0.23           C  
ATOM    159  CB  ALA H  24      -6.229   4.740  -9.598  1.00  0.23           C  
ATOM    160  O   ALA H  24      -6.052   1.681  -9.514  1.00  0.23           O  
ATOM    161  N   ALA H  25      -8.061   1.961  -8.540  1.00  0.27           N  
ATOM    162  CA  ALA H  25      -8.618   0.676  -8.935  1.00  0.27           C  
ATOM    163  C   ALA H  25      -9.720   0.842  -9.987  1.00  0.27           C  
ATOM    164  CB  ALA H  25      -9.132  -0.051  -7.692  1.00  0.27           C  
ATOM    165  O   ALA H  25     -10.543   1.757  -9.912  1.00  0.27           O  
ATOM    166  N   SER H  26      -9.764  -0.087 -10.939  1.00  0.30           N  
ATOM    167  CA  SER H  26     -10.731  -0.111 -12.039  1.00  0.30           C  
ATOM    168  C   SER H  26     -11.030  -1.554 -12.471  1.00  0.30           C  
ATOM    169  CB  SER H  26     -10.203   0.770 -13.181  1.00  0.30           C  
ATOM    170  O   SER H  26     -10.282  -2.486 -12.169  1.00  0.30           O  
ATOM    171  OG  SER H  26     -10.869   0.525 -14.400  1.00  0.30           O  
ATOM    172  N   GLY H  27     -12.163  -1.766 -13.142  1.00  0.35           N  
ATOM    173  CA  GLY H  27     -12.599  -3.079 -13.633  1.00  0.35           C  
ATOM    174  C   GLY H  27     -13.379  -3.943 -12.631  1.00  0.35           C  
ATOM    175  O   GLY H  27     -13.936  -4.968 -13.015  1.00  0.35           O  
ATOM    176  N   PHE H  28     -13.496  -3.522 -11.367  1.00  0.35           N  
ATOM    177  CA  PHE H  28     -14.232  -4.252 -10.326  1.00  0.35           C  
ATOM    178  C   PHE H  28     -14.960  -3.320  -9.352  1.00  0.35           C  
ATOM    179  CB  PHE H  28     -13.282  -5.204  -9.584  1.00  0.35           C  
ATOM    180  O   PHE H  28     -14.649  -2.134  -9.246  1.00  0.35           O  
ATOM    181  CG  PHE H  28     -12.160  -4.545  -8.800  1.00  0.35           C  
ATOM    182  CD1 PHE H  28     -10.978  -4.156  -9.456  1.00  0.35           C  
ATOM    183  CD2 PHE H  28     -12.266  -4.372  -7.408  1.00  0.35           C  
ATOM    184  CE1 PHE H  28      -9.903  -3.621  -8.727  1.00  0.35           C  
ATOM    185  CE2 PHE H  28     -11.173  -3.882  -6.669  1.00  0.35           C  
ATOM    186  CZ  PHE H  28      -9.995  -3.502  -7.330  1.00  0.35           C  
ATOM    187  N   THR H  29     -15.935  -3.854  -8.604  1.00  0.57           N  
ATOM    188  CA  THR H  29     -16.646  -3.105  -7.553  1.00  0.57           C  
ATOM    189  C   THR H  29     -15.752  -2.926  -6.321  1.00  0.57           C  
ATOM    190  CB  THR H  29     -17.988  -3.756  -7.169  1.00  0.57           C  
ATOM    191  O   THR H  29     -15.964  -3.561  -5.288  1.00  0.57           O  
ATOM    192  CG2 THR H  29     -18.884  -2.775  -6.410  1.00  0.57           C  
ATOM    193  OG1 THR H  29     -18.724  -4.163  -8.299  1.00  0.57           O  
ATOM    194  N   PHE H  30     -14.750  -2.051  -6.436  1.00  0.24           N  
ATOM    195  CA  PHE H  30     -13.738  -1.767  -5.414  1.00  0.24           C  
ATOM    196  C   PHE H  30     -14.321  -1.647  -4.002  1.00  0.24           C  
ATOM    197  CB  PHE H  30     -12.991  -0.491  -5.829  1.00  0.24           C  
ATOM    198  O   PHE H  30     -13.818  -2.280  -3.080  1.00  0.24           O  
ATOM    199  CG  PHE H  30     -12.064   0.077  -4.772  1.00  0.24           C  
ATOM    200  CD1 PHE H  30     -10.748  -0.403  -4.660  1.00  0.24           C  
ATOM    201  CD2 PHE H  30     -12.507   1.108  -3.920  1.00  0.24           C  
ATOM    202  CE1 PHE H  30      -9.870   0.167  -3.723  1.00  0.24           C  
ATOM    203  CE2 PHE H  30     -11.627   1.677  -2.983  1.00  0.24           C  
ATOM    204  CZ  PHE H  30     -10.310   1.202  -2.881  1.00  0.24           C  
ATOM    205  N   SER H  35     -15.432  -0.925  -3.844  1.00  0.39           N  
ATOM    206  CA  SER H  35     -16.115  -0.682  -2.565  1.00  0.39           C  
ATOM    207  C   SER H  35     -16.641  -1.925  -1.834  1.00  0.39           C  
ATOM    208  CB  SER H  35     -17.277   0.278  -2.823  1.00  0.39           C  
ATOM    209  O   SER H  35     -16.899  -1.850  -0.635  1.00  0.39           O  
ATOM    210  OG  SER H  35     -18.181  -0.260  -3.773  1.00  0.39           O  
ATOM    211  N   LYS H  36     -16.800  -3.064  -2.517  1.00  0.53           N  
ATOM    212  CA  LYS H  36     -17.123  -4.358  -1.892  1.00  0.53           C  
ATOM    213  C   LYS H  36     -15.869  -5.145  -1.499  1.00  0.53           C  
ATOM    214  CB  LYS H  36     -17.975  -5.203  -2.854  1.00  0.53           C  
ATOM    215  O   LYS H  36     -15.939  -5.973  -0.596  1.00  0.53           O  
ATOM    216  CG  LYS H  36     -19.376  -4.631  -3.120  1.00  0.53           C  
ATOM    217  CD  LYS H  36     -20.118  -5.520  -4.129  1.00  0.53           C  
ATOM    218  CE  LYS H  36     -21.513  -4.960  -4.435  1.00  0.53           C  
ATOM    219  NZ  LYS H  36     -22.188  -5.739  -5.505  1.00  0.53           N  
ATOM    220  N   PHE H  37     -14.746  -4.942  -2.191  1.00  0.38           N  
ATOM    221  CA  PHE H  37     -13.558  -5.784  -2.051  1.00  0.38           C  
ATOM    222  C   PHE H  37     -12.619  -5.281  -0.948  1.00  0.38           C  
ATOM    223  CB  PHE H  37     -12.848  -5.932  -3.404  1.00  0.38           C  
ATOM    224  O   PHE H  37     -12.319  -4.088  -0.847  1.00  0.38           O  
ATOM    225  CG  PHE H  37     -13.563  -6.748  -4.485  1.00  0.38           C  
ATOM    226  CD1 PHE H  37     -14.844  -7.322  -4.304  1.00  0.38           C  
ATOM    227  CD2 PHE H  37     -12.891  -6.980  -5.698  1.00  0.38           C  
ATOM    228  CE1 PHE H  37     -15.436  -8.088  -5.325  1.00  0.38           C  
ATOM    229  CE2 PHE H  37     -13.477  -7.749  -6.718  1.00  0.38           C  
ATOM    230  CZ  PHE H  37     -14.753  -8.303  -6.533  1.00  0.38           C  
ATOM    231  N   GLY H  38     -12.141  -6.213  -0.119  1.00  0.29           N  
ATOM    232  CA  GLY H  38     -11.029  -5.970   0.798  1.00  0.29           C  
ATOM    233  C   GLY H  38      -9.737  -5.726   0.017  1.00  0.29           C  
ATOM    234  O   GLY H  38      -9.538  -6.305  -1.051  1.00  0.29           O  
ATOM    235  N   MET H  39      -8.880  -4.857   0.542  1.00  0.24           N  
ATOM    236  CA  MET H  39      -7.663  -4.395  -0.125  1.00  0.24           C  
ATOM    237  C   MET H  39      -6.472  -4.431   0.837  1.00  0.24           C  
ATOM    238  CB  MET H  39      -7.860  -2.970  -0.657  1.00  0.24           C  
ATOM    239  O   MET H  39      -6.649  -4.306   2.049  1.00  0.24           O  
ATOM    240  CG  MET H  39      -8.985  -2.781  -1.683  1.00  0.24           C  
ATOM    241  SD  MET H  39      -8.828  -3.641  -3.276  1.00  0.24           S  
ATOM    242  CE  MET H  39      -7.272  -2.968  -3.928  1.00  0.24           C  
ATOM    243  N   SER H  40      -5.257  -4.541   0.308  1.00  0.28           N  
ATOM    244  CA  SER H  40      -4.024  -4.605   1.097  1.00  0.28           C  
ATOM    245  C   SER H  40      -2.871  -3.895   0.396  1.00  0.28           C  
ATOM    246  CB  SER H  40      -3.629  -6.062   1.384  1.00  0.28           C  
ATOM    247  O   SER H  40      -2.879  -3.732  -0.823  1.00  0.28           O  
ATOM    248  OG  SER H  40      -4.675  -6.788   1.995  1.00  0.28           O  
ATOM    249  N   TRP H  41      -1.869  -3.512   1.182  1.00  0.13           N  
ATOM    250  CA  TRP H  41      -0.557  -3.100   0.695  1.00  0.13           C  
ATOM    251  C   TRP H  41       0.482  -4.161   1.054  1.00  0.13           C  
ATOM    252  CB  TRP H  41      -0.175  -1.722   1.242  1.00  0.13           C  
ATOM    253  O   TRP H  41       0.459  -4.747   2.142  1.00  0.13           O  
ATOM    254  CG  TRP H  41      -0.992  -0.582   0.713  1.00  0.13           C  
ATOM    255  CD1 TRP H  41      -2.056  -0.035   1.336  1.00  0.13           C  
ATOM    256  CD2 TRP H  41      -0.836   0.170  -0.534  1.00  0.13           C  
ATOM    257  CE2 TRP H  41      -1.848   1.178  -0.585  1.00  0.13           C  
ATOM    258  CE3 TRP H  41       0.078   0.130  -1.610  1.00  0.13           C  
ATOM    259  NE1 TRP H  41      -2.570   0.997   0.577  1.00  0.13           N  
ATOM    260  CH2 TRP H  41      -1.008   2.036  -2.687  1.00  0.13           C  
ATOM    261  CZ2 TRP H  41      -1.942   2.102  -1.638  1.00  0.13           C  
ATOM    262  CZ3 TRP H  41      -0.007   1.049  -2.674  1.00  0.13           C  
ATOM    263  N   VAL H  42       1.406  -4.379   0.129  1.00  0.20           N  
ATOM    264  CA  VAL H  42       2.532  -5.317   0.216  1.00  0.20           C  
ATOM    265  C   VAL H  42       3.780  -4.576  -0.269  1.00  0.20           C  
ATOM    266  CB  VAL H  42       2.233  -6.575  -0.632  1.00  0.20           C  
ATOM    267  O   VAL H  42       3.655  -3.634  -1.049  1.00  0.20           O  
ATOM    268  CG1 VAL H  42       3.351  -7.621  -0.586  1.00  0.20           C  
ATOM    269  CG2 VAL H  42       0.943  -7.281  -0.180  1.00  0.20           C  
ATOM    270  N   ARG H  43       4.984  -4.960   0.165  1.00  0.29           N  
ATOM    271  CA  ARG H  43       6.236  -4.356  -0.309  1.00  0.29           C  
ATOM    272  C   ARG H  43       7.334  -5.384  -0.551  1.00  0.29           C  
ATOM    273  CB  ARG H  43       6.669  -3.224   0.638  1.00  0.29           C  
ATOM    274  O   ARG H  43       7.377  -6.412   0.114  1.00  0.29           O  
ATOM    275  CG  ARG H  43       7.254  -3.713   1.974  1.00  0.29           C  
ATOM    276  CD  ARG H  43       7.568  -2.509   2.864  1.00  0.29           C  
ATOM    277  NE  ARG H  43       8.074  -2.911   4.185  1.00  0.29           N  
ATOM    278  NH1 ARG H  43       8.083  -0.835   5.154  1.00  0.29           N  
ATOM    279  NH2 ARG H  43       8.737  -2.587   6.332  1.00  0.29           N  
ATOM    280  CZ  ARG H  43       8.291  -2.114   5.212  1.00  0.29           C  
ATOM    281  N   GLN H  44       8.255  -5.090  -1.458  1.00  0.40           N  
ATOM    282  CA  GLN H  44       9.444  -5.898  -1.711  1.00  0.40           C  
ATOM    283  C   GLN H  44      10.682  -5.006  -1.761  1.00  0.40           C  
ATOM    284  CB  GLN H  44       9.250  -6.703  -2.996  1.00  0.40           C  
ATOM    285  O   GLN H  44      10.846  -4.196  -2.673  1.00  0.40           O  
ATOM    286  CG  GLN H  44      10.403  -7.684  -3.238  1.00  0.40           C  
ATOM    287  CD  GLN H  44      10.017  -8.771  -4.232  1.00  0.40           C  
ATOM    288  NE2 GLN H  44      10.690  -9.899  -4.204  1.00  0.40           N  
ATOM    289  OE1 GLN H  44       9.102  -8.633  -5.029  1.00  0.40           O  
ATOM    290  N   ALA H  45      11.541  -5.127  -0.750  1.00  0.46           N  
ATOM    291  CA  ALA H  45      12.864  -4.512  -0.800  1.00  0.46           C  
ATOM    292  C   ALA H  45      13.792  -5.334  -1.712  1.00  0.46           C  
ATOM    293  CB  ALA H  45      13.434  -4.362   0.611  1.00  0.46           C  
ATOM    294  O   ALA H  45      13.548  -6.533  -1.887  1.00  0.46           O  
ATOM    295  N   PRO H  46      14.873  -4.746  -2.255  1.00  0.57           N  
ATOM    296  CA  PRO H  46      15.864  -5.490  -3.026  1.00  0.57           C  
ATOM    297  C   PRO H  46      16.347  -6.738  -2.271  1.00  0.57           C  
ATOM    298  CB  PRO H  46      16.995  -4.493  -3.300  1.00  0.57           C  
ATOM    299  O   PRO H  46      16.779  -6.653  -1.124  1.00  0.57           O  
ATOM    300  CG  PRO H  46      16.275  -3.144  -3.303  1.00  0.57           C  
ATOM    301  CD  PRO H  46      15.218  -3.331  -2.217  1.00  0.57           C  
ATOM    302  N   GLY H  47      16.214  -7.909  -2.896  1.00  0.55           N  
ATOM    303  CA  GLY H  47      16.585  -9.202  -2.307  1.00  0.55           C  
ATOM    304  C   GLY H  47      15.636  -9.772  -1.235  1.00  0.55           C  
ATOM    305  O   GLY H  47      15.788 -10.939  -0.879  1.00  0.55           O  
ATOM    306  N   LYS H  48      14.642  -9.022  -0.728  1.00  0.57           N  
ATOM    307  CA  LYS H  48      13.574  -9.580   0.130  1.00  0.57           C  
ATOM    308  C   LYS H  48      12.562 -10.366  -0.719  1.00  0.57           C  
ATOM    309  CB  LYS H  48      12.789  -8.486   0.898  1.00  0.57           C  
ATOM    310  O   LYS H  48      12.410 -10.143  -1.921  1.00  0.57           O  
ATOM    311  CG  LYS H  48      13.399  -7.788   2.131  1.00  0.57           C  
ATOM    312  CD  LYS H  48      12.322  -6.847   2.744  1.00  0.57           C  
ATOM    313  CE  LYS H  48      12.849  -5.825   3.770  1.00  0.57           C  
ATOM    314  NZ  LYS H  48      11.823  -4.796   4.117  1.00  0.57           N  
ATOM    315  N   GLY H  49      11.782 -11.213  -0.048  1.00  0.38           N  
ATOM    316  CA  GLY H  49      10.464 -11.619  -0.541  1.00  0.38           C  
ATOM    317  C   GLY H  49       9.420 -10.497  -0.405  1.00  0.38           C  
ATOM    318  O   GLY H  49       9.722  -9.389   0.040  1.00  0.38           O  
ATOM    319  N   LEU H  50       8.175 -10.793  -0.775  1.00  0.34           N  
ATOM    320  CA  LEU H  50       7.029  -9.900  -0.571  1.00  0.34           C  
ATOM    321  C   LEU H  50       6.614  -9.858   0.916  1.00  0.34           C  
ATOM    322  CB  LEU H  50       5.876 -10.372  -1.477  1.00  0.34           C  
ATOM    323  O   LEU H  50       6.088 -10.826   1.461  1.00  0.34           O  
ATOM    324  CG  LEU H  50       6.112 -10.065  -2.969  1.00  0.34           C  
ATOM    325  CD1 LEU H  50       5.297 -11.014  -3.846  1.00  0.34           C  
ATOM    326  CD2 LEU H  50       5.701  -8.633  -3.307  1.00  0.34           C  
ATOM    327  N   GLU H  51       6.843  -8.723   1.574  1.00  0.32           N  
ATOM    328  CA  GLU H  51       6.443  -8.405   2.950  1.00  0.32           C  
ATOM    329  C   GLU H  51       5.039  -7.774   2.950  1.00  0.32           C  
ATOM    330  CB  GLU H  51       7.513  -7.456   3.546  1.00  0.32           C  
ATOM    331  O   GLU H  51       4.839  -6.698   2.382  1.00  0.32           O  
ATOM    332  CG  GLU H  51       7.260  -6.904   4.967  1.00  0.32           C  
ATOM    333  CD  GLU H  51       8.294  -5.842   5.419  1.00  0.32           C  
ATOM    334  OE1 GLU H  51       9.207  -5.463   4.640  1.00  0.32           O  
ATOM    335  OE2 GLU H  51       8.169  -5.282   6.537  1.00  0.32           O  
ATOM    336  N   TRP H  52       4.050  -8.413   3.581  1.00  0.31           N  
ATOM    337  CA  TRP H  52       2.744  -7.781   3.800  1.00  0.31           C  
ATOM    338  C   TRP H  52       2.866  -6.580   4.747  1.00  0.31           C  
ATOM    339  CB  TRP H  52       1.721  -8.798   4.315  1.00  0.31           C  
ATOM    340  O   TRP H  52       3.549  -6.657   5.766  1.00  0.31           O  
ATOM    341  CG  TRP H  52       0.438  -8.186   4.789  1.00  0.31           C  
ATOM    342  CD1 TRP H  52      -0.548  -7.714   3.994  1.00  0.31           C  
ATOM    343  CD2 TRP H  52       0.024  -7.882   6.161  1.00  0.31           C  
ATOM    344  CE2 TRP H  52      -1.250  -7.245   6.117  1.00  0.31           C  
ATOM    345  CE3 TRP H  52       0.589  -8.089   7.438  1.00  0.31           C  
ATOM    346  NE1 TRP H  52      -1.542  -7.160   4.774  1.00  0.31           N  
ATOM    347  CH2 TRP H  52      -1.356  -7.086   8.529  1.00  0.31           C  
ATOM    348  CZ2 TRP H  52      -1.939  -6.848   7.274  1.00  0.31           C  
ATOM    349  CZ3 TRP H  52      -0.095  -7.702   8.608  1.00  0.31           C  
ATOM    350  N   VAL H  53       2.196  -5.474   4.409  1.00  0.33           N  
ATOM    351  CA  VAL H  53       2.313  -4.194   5.126  1.00  0.33           C  
ATOM    352  C   VAL H  53       1.037  -3.865   5.901  1.00  0.33           C  
ATOM    353  CB  VAL H  53       2.673  -3.064   4.135  1.00  0.33           C  
ATOM    354  O   VAL H  53       1.096  -3.499   7.077  1.00  0.33           O  
ATOM    355  CG1 VAL H  53       2.812  -1.693   4.803  1.00  0.33           C  
ATOM    356  CG2 VAL H  53       3.996  -3.338   3.411  1.00  0.33           C  
ATOM    357  N   SER H  54      -0.126  -3.953   5.248  1.00  0.25           N  
ATOM    358  CA  SER H  54      -1.411  -3.559   5.839  1.00  0.25           C  
ATOM    359  C   SER H  54      -2.605  -4.092   5.044  1.00  0.25           C  
ATOM    360  CB  SER H  54      -1.468  -2.030   5.938  1.00  0.25           C  
ATOM    361  O   SER H  54      -2.485  -4.364   3.851  1.00  0.25           O  
ATOM    362  OG  SER H  54      -2.674  -1.593   6.520  1.00  0.25           O  
ATOM    363  N   SER H  55      -3.764  -4.221   5.693  1.00  0.31           N  
ATOM    364  CA  SER H  55      -5.030  -4.649   5.087  1.00  0.31           C  
ATOM    365  C   SER H  55      -6.194  -3.803   5.582  1.00  0.31           C  
ATOM    366  CB  SER H  55      -5.334  -6.120   5.383  1.00  0.31           C  
ATOM    367  O   SER H  55      -6.234  -3.400   6.745  1.00  0.31           O  
ATOM    368  OG  SER H  55      -4.413  -6.959   4.718  1.00  0.31           O  
ATOM    369  N   ILE H  56      -7.168  -3.589   4.703  1.00  0.34           N  
ATOM    370  CA  ILE H  56      -8.406  -2.869   4.973  1.00  0.34           C  
ATOM    371  C   ILE H  56      -9.598  -3.646   4.413  1.00  0.34           C  
ATOM    372  CB  ILE H  56      -8.321  -1.408   4.472  1.00  0.34           C  
ATOM    373  O   ILE H  56      -9.618  -4.114   3.272  1.00  0.34           O  
ATOM    374  CG1 ILE H  56      -9.528  -0.566   4.933  1.00  0.34           C  
ATOM    375  CG2 ILE H  56      -8.176  -1.299   2.944  1.00  0.34           C  
ATOM    376  CD1 ILE H  56      -9.269   0.949   4.860  1.00  0.34           C  
ATOM    377  N   SER H  57     -10.619  -3.753   5.248  1.00  0.34           N  
ATOM    378  CA  SER H  57     -11.966  -4.212   4.909  1.00  0.34           C  
ATOM    379  C   SER H  57     -12.573  -3.488   3.692  1.00  0.34           C  
ATOM    380  CB  SER H  57     -12.841  -3.926   6.128  1.00  0.34           C  
ATOM    381  O   SER H  57     -12.182  -2.369   3.346  1.00  0.34           O  
ATOM    382  OG  SER H  57     -12.711  -2.548   6.458  1.00  0.34           O  
ATOM    383  N   GLY H  58     -13.588  -4.088   3.053  1.00  0.58           N  
ATOM    384  CA  GLY H  58     -14.374  -3.420   1.995  1.00  0.58           C  
ATOM    385  C   GLY H  58     -15.056  -2.130   2.485  1.00  0.58           C  
ATOM    386  O   GLY H  58     -15.011  -1.084   1.833  1.00  0.58           O  
ATOM    387  N   SER H  59     -15.600  -2.199   3.702  1.00  0.64           N  
ATOM    388  CA  SER H  59     -16.232  -1.127   4.480  1.00  0.64           C  
ATOM    389  C   SER H  59     -15.305   0.023   4.869  1.00  0.64           C  
ATOM    390  CB  SER H  59     -16.795  -1.748   5.777  1.00  0.64           C  
ATOM    391  O   SER H  59     -15.789   1.128   5.095  1.00  0.64           O  
ATOM    392  OG  SER H  59     -16.003  -2.855   6.213  1.00  0.64           O  
ATOM    393  N   GLY H  62     -14.003  -0.225   5.009  1.00  0.50           N  
ATOM    394  CA  GLY H  62     -13.030   0.778   5.437  1.00  0.50           C  
ATOM    395  C   GLY H  62     -13.036   1.119   6.931  1.00  0.50           C  
ATOM    396  O   GLY H  62     -12.220   1.936   7.346  1.00  0.50           O  
ATOM    397  N   ARG H  63     -13.916   0.508   7.739  1.00  0.56           N  
ATOM    398  CA  ARG H  63     -13.922   0.662   9.208  1.00  0.56           C  
ATOM    399  C   ARG H  63     -12.764  -0.097   9.856  1.00  0.56           C  
ATOM    400  CB  ARG H  63     -15.223   0.101   9.800  1.00  0.56           C  
ATOM    401  O   ARG H  63     -12.177   0.350  10.832  1.00  0.56           O  
ATOM    402  CG  ARG H  63     -16.520   0.805   9.394  1.00  0.56           C  
ATOM    403  CD  ARG H  63     -17.662   0.004  10.033  1.00  0.56           C  
ATOM    404  NE  ARG H  63     -18.989   0.587   9.768  1.00  0.56           N  
ATOM    405  NH1 ARG H  63     -20.188  -1.049  10.843  1.00  0.56           N  
ATOM    406  NH2 ARG H  63     -21.260   0.684   9.934  1.00  0.56           N  
ATOM    407  CZ  ARG H  63     -20.135   0.074  10.180  1.00  0.56           C  
ATOM    408  N   ASP H  64     -12.488  -1.273   9.307  1.00  0.36           N  
ATOM    409  CA  ASP H  64     -11.710  -2.331   9.932  1.00  0.36           C  
ATOM    410  C   ASP H  64     -10.341  -2.429   9.227  1.00  0.36           C  
ATOM    411  CB  ASP H  64     -12.555  -3.634   9.901  1.00  0.36           C  
ATOM    412  O   ASP H  64     -10.295  -2.694   8.017  1.00  0.36           O  
ATOM    413  CG  ASP H  64     -14.083  -3.397   9.730  1.00  0.36           C  
ATOM    414  OD1 ASP H  64     -14.800  -3.376  10.748  1.00  0.36           O  
ATOM    415  OD2 ASP H  64     -14.534  -3.122   8.584  1.00  0.36           O  
ATOM    416  N   THR H  65      -9.242  -2.173   9.955  1.00  0.27           N  
ATOM    417  CA  THR H  65      -7.866  -2.057   9.420  1.00  0.27           C  
ATOM    418  C   THR H  65      -6.851  -2.836  10.252  1.00  0.27           C  
ATOM    419  CB  THR H  65      -7.364  -0.600   9.371  1.00  0.27           C  
ATOM    420  O   THR H  65      -6.902  -2.783  11.479  1.00  0.27           O  
ATOM    421  CG2 THR H  65      -8.249   0.330   8.548  1.00  0.27           C  
ATOM    422  OG1 THR H  65      -7.253  -0.049  10.665  1.00  0.27           O  
ATOM    423  N   LEU H  66      -5.875  -3.466   9.597  1.00  0.27           N  
ATOM    424  CA  LEU H  66      -4.779  -4.214  10.225  1.00  0.27           C  
ATOM    425  C   LEU H  66      -3.417  -3.816   9.631  1.00  0.27           C  
ATOM    426  CB  LEU H  66      -5.023  -5.728  10.072  1.00  0.27           C  
ATOM    427  O   LEU H  66      -3.337  -3.328   8.502  1.00  0.27           O  
ATOM    428  CG  LEU H  66      -6.322  -6.274  10.698  1.00  0.27           C  
ATOM    429  CD1 LEU H  66      -6.460  -7.758  10.355  1.00  0.27           C  
ATOM    430  CD2 LEU H  66      -6.337  -6.144  12.222  1.00  0.27           C  
ATOM    431  N   TYR H  67      -2.340  -4.058  10.381  1.00  0.32           N  
ATOM    432  CA  TYR H  67      -0.976  -3.618  10.062  1.00  0.32           C  
ATOM    433  C   TYR H  67       0.064  -4.649  10.497  1.00  0.32           C  
ATOM    434  CB  TYR H  67      -0.674  -2.299  10.790  1.00  0.32           C  
ATOM    435  O   TYR H  67      -0.108  -5.281  11.540  1.00  0.32           O  
ATOM    436  CG  TYR H  67      -1.613  -1.166  10.446  1.00  0.32           C  
ATOM    437  CD1 TYR H  67      -1.363  -0.392   9.301  1.00  0.32           C  
ATOM    438  CD2 TYR H  67      -2.744  -0.905  11.246  1.00  0.32           C  
ATOM    439  CE1 TYR H  67      -2.249   0.637   8.946  1.00  0.32           C  
ATOM    440  CE2 TYR H  67      -3.633   0.128  10.895  1.00  0.32           C  
ATOM    441  OH  TYR H  67      -4.241   1.899   9.397  1.00  0.32           O  
ATOM    442  CZ  TYR H  67      -3.384   0.904   9.744  1.00  0.32           C  
ATOM    443  N   ALA H  68       1.160  -4.759   9.748  1.00  0.20           N  
ATOM    444  CA  ALA H  68       2.344  -5.493  10.178  1.00  0.20           C  
ATOM    445  C   ALA H  68       3.104  -4.739  11.283  1.00  0.20           C  
ATOM    446  CB  ALA H  68       3.237  -5.745   8.959  1.00  0.20           C  
ATOM    447  O   ALA H  68       3.231  -3.512  11.250  1.00  0.20           O  
ATOM    448  N   ASP H  69       3.671  -5.473  12.240  1.00  0.23           N  
ATOM    449  CA  ASP H  69       4.390  -4.901  13.387  1.00  0.23           C  
ATOM    450  C   ASP H  69       5.627  -4.056  13.029  1.00  0.23           C  
ATOM    451  CB  ASP H  69       4.671  -5.991  14.432  1.00  0.23           C  
ATOM    452  O   ASP H  69       5.997  -3.172  13.796  1.00  0.23           O  
ATOM    453  CG  ASP H  69       3.376  -6.337  15.178  1.00  0.23           C  
ATOM    454  OD1 ASP H  69       3.281  -6.055  16.393  1.00  0.23           O  
ATOM    455  OD2 ASP H  69       2.370  -6.716  14.535  1.00  0.23           O  
ATOM    456  N   SER H  70       6.209  -4.220  11.834  1.00  0.22           N  
ATOM    457  CA  SER H  70       7.293  -3.361  11.324  1.00  0.22           C  
ATOM    458  C   SER H  70       6.847  -1.925  10.980  1.00  0.22           C  
ATOM    459  CB  SER H  70       7.939  -4.026  10.094  1.00  0.22           C  
ATOM    460  O   SER H  70       7.686  -1.024  10.894  1.00  0.22           O  
ATOM    461  OG  SER H  70       7.002  -4.225   9.045  1.00  0.22           O  
ATOM    462  N   VAL H  71       5.544  -1.680  10.788  1.00  0.25           N  
ATOM    463  CA  VAL H  71       4.979  -0.385  10.335  1.00  0.25           C  
ATOM    464  C   VAL H  71       3.851   0.150  11.227  1.00  0.25           C  
ATOM    465  CB  VAL H  71       4.505  -0.478   8.874  1.00  0.25           C  
ATOM    466  O   VAL H  71       3.373   1.272  11.038  1.00  0.25           O  
ATOM    467  CG1 VAL H  71       5.646  -0.868   7.924  1.00  0.25           C  
ATOM    468  CG2 VAL H  71       3.331  -1.447   8.681  1.00  0.25           C  
ATOM    469  N   LYS H  72       3.430  -0.645  12.210  1.00  0.27           N  
ATOM    470  CA  LYS H  72       2.385  -0.368  13.206  1.00  0.27           C  
ATOM    471  C   LYS H  72       2.652   0.971  13.906  1.00  0.27           C  
ATOM    472  CB  LYS H  72       2.415  -1.571  14.164  1.00  0.27           C  
ATOM    473  O   LYS H  72       3.764   1.235  14.353  1.00  0.27           O  
ATOM    474  CG  LYS H  72       1.121  -2.032  14.856  1.00  0.27           C  
ATOM    475  CD  LYS H  72       1.366  -3.497  15.276  1.00  0.27           C  
ATOM    476  CE  LYS H  72       0.258  -4.194  16.068  1.00  0.27           C  
ATOM    477  NZ  LYS H  72       0.654  -5.604  16.314  1.00  0.27           N  
ATOM    478  N   GLY H  74       1.652   1.851  13.936  1.00  0.21           N  
ATOM    479  CA  GLY H  74       1.767   3.209  14.491  1.00  0.21           C  
ATOM    480  C   GLY H  74       2.495   4.231  13.604  1.00  0.21           C  
ATOM    481  O   GLY H  74       2.331   5.426  13.824  1.00  0.21           O  
ATOM    482  N   ARG H  75       3.254   3.798  12.587  1.00  0.18           N  
ATOM    483  CA  ARG H  75       3.948   4.682  11.632  1.00  0.18           C  
ATOM    484  C   ARG H  75       3.125   4.916  10.366  1.00  0.18           C  
ATOM    485  CB  ARG H  75       5.335   4.100  11.296  1.00  0.18           C  
ATOM    486  O   ARG H  75       3.014   6.047   9.890  1.00  0.18           O  
ATOM    487  CG  ARG H  75       6.193   3.849  12.548  1.00  0.18           C  
ATOM    488  CD  ARG H  75       7.671   3.604  12.216  1.00  0.18           C  
ATOM    489  NE  ARG H  75       7.879   2.415  11.362  1.00  0.18           N  
ATOM    490  NH1 ARG H  75       8.785   3.465   9.522  1.00  0.18           N  
ATOM    491  NH2 ARG H  75       8.542   1.271   9.517  1.00  0.18           N  
ATOM    492  CZ  ARG H  75       8.393   2.397  10.144  1.00  0.18           C  
ATOM    493  N   PHE H  76       2.558   3.846   9.807  1.00  0.17           N  
ATOM    494  CA  PHE H  76       1.752   3.882   8.583  1.00  0.17           C  
ATOM    495  C   PHE H  76       0.246   3.854   8.905  1.00  0.17           C  
ATOM    496  CB  PHE H  76       2.162   2.736   7.639  1.00  0.17           C  
ATOM    497  O   PHE H  76      -0.166   3.506  10.011  1.00  0.17           O  
ATOM    498  CG  PHE H  76       3.587   2.710   7.083  1.00  0.17           C  
ATOM    499  CD1 PHE H  76       4.595   3.626   7.463  1.00  0.17           C  
ATOM    500  CD2 PHE H  76       3.909   1.705   6.150  1.00  0.17           C  
ATOM    501  CE1 PHE H  76       5.901   3.509   6.957  1.00  0.17           C  
ATOM    502  CE2 PHE H  76       5.210   1.600   5.627  1.00  0.17           C  
ATOM    503  CZ  PHE H  76       6.209   2.494   6.038  1.00  0.17           C  
ATOM    504  N   THR H  77      -0.601   4.234   7.946  1.00  0.20           N  
ATOM    505  CA  THR H  77      -2.070   4.217   8.074  1.00  0.20           C  
ATOM    506  C   THR H  77      -2.738   3.971   6.720  1.00  0.20           C  
ATOM    507  CB  THR H  77      -2.579   5.508   8.734  1.00  0.20           C  
ATOM    508  O   THR H  77      -2.567   4.746   5.776  1.00  0.20           O  
ATOM    509  CG2 THR H  77      -4.100   5.666   8.715  1.00  0.20           C  
ATOM    510  OG1 THR H  77      -2.203   5.500  10.090  1.00  0.20           O  
ATOM    511  N   ILE H  78      -3.504   2.884   6.612  1.00  0.21           N  
ATOM    512  CA  ILE H  78      -4.259   2.515   5.407  1.00  0.21           C  
ATOM    513  C   ILE H  78      -5.619   3.224   5.403  1.00  0.21           C  
ATOM    514  CB  ILE H  78      -4.359   0.976   5.279  1.00  0.21           C  
ATOM    515  O   ILE H  78      -6.230   3.435   6.447  1.00  0.21           O  
ATOM    516  CG1 ILE H  78      -4.822   0.542   3.872  1.00  0.21           C  
ATOM    517  CG2 ILE H  78      -5.260   0.349   6.358  1.00  0.21           C  
ATOM    518  CD1 ILE H  78      -4.632  -0.961   3.609  1.00  0.21           C  
ATOM    519  N   SER H  79      -6.101   3.628   4.229  1.00  0.21           N  
ATOM    520  CA  SER H  79      -7.410   4.285   4.067  1.00  0.21           C  
ATOM    521  C   SER H  79      -7.924   4.114   2.636  1.00  0.21           C  
ATOM    522  CB  SER H  79      -7.325   5.764   4.490  1.00  0.21           C  
ATOM    523  O   SER H  79      -7.166   3.712   1.758  1.00  0.21           O  
ATOM    524  OG  SER H  79      -6.222   6.436   3.903  1.00  0.21           O  
ATOM    525  N   ARG H  80      -9.210   4.379   2.378  1.00  0.27           N  
ATOM    526  CA  ARG H  80      -9.829   4.171   1.056  1.00  0.27           C  
ATOM    527  C   ARG H  80     -10.956   5.160   0.766  1.00  0.27           C  
ATOM    528  CB  ARG H  80     -10.302   2.710   0.924  1.00  0.27           C  
ATOM    529  O   ARG H  80     -11.714   5.505   1.666  1.00  0.27           O  
ATOM    530  CG  ARG H  80     -11.433   2.313   1.898  1.00  0.27           C  
ATOM    531  CD  ARG H  80     -11.717   0.806   1.863  1.00  0.27           C  
ATOM    532  NE  ARG H  80     -12.087   0.373   0.510  1.00  0.27           N  
ATOM    533  NH1 ARG H  80     -11.581  -1.868   0.671  1.00  0.27           N  
ATOM    534  NH2 ARG H  80     -12.192  -1.004  -1.264  1.00  0.27           N  
ATOM    535  CZ  ARG H  80     -11.950  -0.826  -0.008  1.00  0.27           C  
ATOM    536  N   ASP H  81     -11.083   5.565  -0.493  1.00  0.35           N  
ATOM    537  CA  ASP H  81     -12.218   6.315  -1.033  1.00  0.35           C  
ATOM    538  C   ASP H  81     -12.986   5.416  -2.011  1.00  0.35           C  
ATOM    539  CB  ASP H  81     -11.737   7.632  -1.661  1.00  0.35           C  
ATOM    540  O   ASP H  81     -12.503   5.059  -3.087  1.00  0.35           O  
ATOM    541  CG  ASP H  81     -12.870   8.495  -2.233  1.00  0.35           C  
ATOM    542  OD1 ASP H  81     -13.943   7.958  -2.589  1.00  0.35           O  
ATOM    543  OD2 ASP H  81     -12.665   9.723  -2.345  1.00  0.35           O  
ATOM    544  N   ASN H  82     -14.188   5.014  -1.599  1.00  0.47           N  
ATOM    545  CA  ASN H  82     -15.041   4.099  -2.350  1.00  0.47           C  
ATOM    546  C   ASN H  82     -15.857   4.779  -3.470  1.00  0.47           C  
ATOM    547  CB  ASN H  82     -15.915   3.323  -1.338  1.00  0.47           C  
ATOM    548  O   ASN H  82     -16.456   4.056  -4.263  1.00  0.47           O  
ATOM    549  CG  ASN H  82     -15.180   2.179  -0.635  1.00  0.47           C  
ATOM    550  ND2 ASN H  82     -15.814   1.522   0.311  1.00  0.47           N  
ATOM    551  OD1 ASN H  82     -14.057   1.819  -0.954  1.00  0.47           O  
ATOM    552  N   ALA H  83     -15.879   6.116  -3.553  1.00  0.54           N  
ATOM    553  CA  ALA H  83     -16.448   6.860  -4.680  1.00  0.54           C  
ATOM    554  C   ALA H  83     -15.404   7.075  -5.790  1.00  0.54           C  
ATOM    555  CB  ALA H  83     -17.001   8.195  -4.162  1.00  0.54           C  
ATOM    556  O   ALA H  83     -15.714   6.910  -6.965  1.00  0.54           O  
ATOM    557  N   LYS H  84     -14.151   7.375  -5.418  1.00  0.38           N  
ATOM    558  CA  LYS H  84     -13.004   7.519  -6.342  1.00  0.38           C  
ATOM    559  C   LYS H  84     -12.258   6.205  -6.622  1.00  0.38           C  
ATOM    560  CB  LYS H  84     -12.033   8.597  -5.825  1.00  0.38           C  
ATOM    561  O   LYS H  84     -11.127   6.250  -7.097  1.00  0.38           O  
ATOM    562  CG  LYS H  84     -12.707   9.963  -5.636  1.00  0.38           C  
ATOM    563  CD  LYS H  84     -11.667  11.037  -5.280  1.00  0.38           C  
ATOM    564  CE  LYS H  84     -12.356  12.304  -4.764  1.00  0.38           C  
ATOM    565  NZ  LYS H  84     -12.754  12.142  -3.346  1.00  0.38           N  
ATOM    566  N   THR H  85     -12.831   5.066  -6.218  1.00  0.60           N  
ATOM    567  CA  THR H  85     -12.261   3.708  -6.342  1.00  0.60           C  
ATOM    568  C   THR H  85     -10.764   3.630  -6.001  1.00  0.60           C  
ATOM    569  CB  THR H  85     -12.611   3.039  -7.689  1.00  0.60           C  
ATOM    570  O   THR H  85      -9.997   2.949  -6.674  1.00  0.60           O  
ATOM    571  CG2 THR H  85     -14.123   2.906  -7.872  1.00  0.60           C  
ATOM    572  OG1 THR H  85     -12.130   3.752  -8.796  1.00  0.60           O  
ATOM    573  N   THR H  86     -10.331   4.343  -4.954  1.00  0.25           N  
ATOM    574  CA  THR H  86      -8.908   4.551  -4.644  1.00  0.25           C  
ATOM    575  C   THR H  86      -8.548   4.070  -3.241  1.00  0.25           C  
ATOM    576  CB  THR H  86      -8.496   6.017  -4.856  1.00  0.25           C  
ATOM    577  O   THR H  86      -9.191   4.431  -2.254  1.00  0.25           O  
ATOM    578  CG2 THR H  86      -7.048   6.312  -4.458  1.00  0.25           C  
ATOM    579  OG1 THR H  86      -8.566   6.353  -6.222  1.00  0.25           O  
ATOM    580  N   LEU H  87      -7.488   3.270  -3.138  1.00  0.17           N  
ATOM    581  CA  LEU H  87      -6.840   2.880  -1.884  1.00  0.17           C  
ATOM    582  C   LEU H  87      -5.655   3.815  -1.589  1.00  0.17           C  
ATOM    583  CB  LEU H  87      -6.410   1.408  -2.021  1.00  0.17           C  
ATOM    584  O   LEU H  87      -4.970   4.250  -2.509  1.00  0.17           O  
ATOM    585  CG  LEU H  87      -5.706   0.803  -0.797  1.00  0.17           C  
ATOM    586  CD1 LEU H  87      -6.719   0.503   0.301  1.00  0.17           C  
ATOM    587  CD2 LEU H  87      -4.973  -0.476  -1.188  1.00  0.17           C  
ATOM    588  N   TYR H  88      -5.367   4.080  -0.318  1.00  0.14           N  
ATOM    589  CA  TYR H  88      -4.234   4.892   0.123  1.00  0.14           C  
ATOM    590  C   TYR H  88      -3.390   4.184   1.185  1.00  0.14           C  
ATOM    591  CB  TYR H  88      -4.730   6.221   0.695  1.00  0.14           C  
ATOM    592  O   TYR H  88      -3.918   3.418   1.997  1.00  0.14           O  
ATOM    593  CG  TYR H  88      -5.569   7.068  -0.236  1.00  0.14           C  
ATOM    594  CD1 TYR H  88      -4.940   7.836  -1.231  1.00  0.14           C  
ATOM    595  CD2 TYR H  88      -6.969   7.115  -0.085  1.00  0.14           C  
ATOM    596  CE1 TYR H  88      -5.707   8.642  -2.091  1.00  0.14           C  
ATOM    597  CE2 TYR H  88      -7.740   7.924  -0.942  1.00  0.14           C  
ATOM    598  OH  TYR H  88      -7.862   9.431  -2.801  1.00  0.14           O  
ATOM    599  CZ  TYR H  88      -7.112   8.682  -1.953  1.00  0.14           C  
ATOM    600  N   LEU H  89      -2.097   4.513   1.233  1.00  0.13           N  
ATOM    601  CA  LEU H  89      -1.221   4.248   2.375  1.00  0.13           C  
ATOM    602  C   LEU H  89      -0.522   5.545   2.771  1.00  0.13           C  
ATOM    603  CB  LEU H  89      -0.198   3.141   2.057  1.00  0.13           C  
ATOM    604  O   LEU H  89       0.376   6.015   2.076  1.00  0.13           O  
ATOM    605  CG  LEU H  89       0.622   2.658   3.268  1.00  0.13           C  
ATOM    606  CD1 LEU H  89      -0.244   1.929   4.302  1.00  0.13           C  
ATOM    607  CD2 LEU H  89       1.701   1.687   2.794  1.00  0.13           C  
ATOM    608  N   GLN H  90      -0.935   6.123   3.894  1.00  0.14           N  
ATOM    609  CA  GLN H  90      -0.143   7.142   4.562  1.00  0.14           C  
ATOM    610  C   GLN H  90       1.071   6.453   5.188  1.00  0.14           C  
ATOM    611  CB  GLN H  90      -1.003   7.835   5.628  1.00  0.14           C  
ATOM    612  O   GLN H  90       0.913   5.469   5.912  1.00  0.14           O  
ATOM    613  CG  GLN H  90      -0.316   9.068   6.229  1.00  0.14           C  
ATOM    614  CD  GLN H  90      -0.176  10.216   5.236  1.00  0.14           C  
ATOM    615  NE2 GLN H  90       0.844  11.029   5.389  1.00  0.14           N  
ATOM    616  OE1 GLN H  90      -0.986  10.389   4.329  1.00  0.14           O  
ATOM    617  N   MET H  91       2.265   6.967   4.935  1.00  0.14           N  
ATOM    618  CA  MET H  91       3.504   6.524   5.563  1.00  0.14           C  
ATOM    619  C   MET H  91       4.138   7.724   6.252  1.00  0.14           C  
ATOM    620  CB  MET H  91       4.442   5.898   4.525  1.00  0.14           C  
ATOM    621  O   MET H  91       4.156   8.809   5.681  1.00  0.14           O  
ATOM    622  CG  MET H  91       3.772   4.726   3.797  1.00  0.14           C  
ATOM    623  SD  MET H  91       4.887   3.644   2.870  1.00  0.14           S  
ATOM    624  CE  MET H  91       5.623   4.820   1.713  1.00  0.14           C  
ATOM    625  N   ASN H  92       4.622   7.545   7.477  1.00  0.17           N  
ATOM    626  CA  ASN H  92       5.254   8.584   8.291  1.00  0.17           C  
ATOM    627  C   ASN H  92       6.403   7.960   9.082  1.00  0.17           C  
ATOM    628  CB  ASN H  92       4.232   9.236   9.245  1.00  0.17           C  
ATOM    629  O   ASN H  92       6.418   6.741   9.271  1.00  0.17           O  
ATOM    630  CG  ASN H  92       2.851   9.451   8.650  1.00  0.17           C  
ATOM    631  ND2 ASN H  92       1.914   8.601   9.002  1.00  0.17           N  
ATOM    632  OD1 ASN H  92       2.600  10.359   7.865  1.00  0.17           O  
ATOM    633  N   SER H  93       7.351   8.773   9.556  1.00  0.18           N  
ATOM    634  CA  SER H  93       8.510   8.286  10.318  1.00  0.18           C  
ATOM    635  C   SER H  93       9.243   7.158   9.577  1.00  0.18           C  
ATOM    636  CB  SER H  93       8.113   7.889  11.746  1.00  0.18           C  
ATOM    637  O   SER H  93       9.563   6.118  10.163  1.00  0.18           O  
ATOM    638  OG  SER H  93       7.403   8.934  12.385  1.00  0.18           O  
ATOM    639  N   LEU H  94       9.419   7.334   8.262  1.00  0.21           N  
ATOM    640  CA  LEU H  94      10.043   6.352   7.376  1.00  0.21           C  
ATOM    641  C   LEU H  94      11.497   6.077   7.787  1.00  0.21           C  
ATOM    642  CB  LEU H  94       9.928   6.843   5.918  1.00  0.21           C  
ATOM    643  O   LEU H  94      12.215   6.980   8.212  1.00  0.21           O  
ATOM    644  CG  LEU H  94       8.538   6.568   5.307  1.00  0.21           C  
ATOM    645  CD1 LEU H  94       8.267   7.459   4.097  1.00  0.21           C  
ATOM    646  CD2 LEU H  94       8.429   5.116   4.835  1.00  0.21           C  
ATOM    647  N   ARG H  95      11.935   4.825   7.662  1.00  0.23           N  
ATOM    648  CA  ARG H  95      13.315   4.389   7.912  1.00  0.23           C  
ATOM    649  C   ARG H  95      13.935   3.780   6.649  1.00  0.23           C  
ATOM    650  CB  ARG H  95      13.360   3.307   8.989  1.00  0.23           C  
ATOM    651  O   ARG H  95      13.176   3.324   5.794  1.00  0.23           O  
ATOM    652  CG  ARG H  95      12.660   3.521  10.334  1.00  0.23           C  
ATOM    653  CD  ARG H  95      13.043   2.266  11.130  1.00  0.23           C  
ATOM    654  NE  ARG H  95      12.529   2.216  12.507  1.00  0.23           N  
ATOM    655  NH1 ARG H  95      13.546   0.205  12.994  1.00  0.23           N  
ATOM    656  NH2 ARG H  95      12.342   1.233  14.555  1.00  0.23           N  
ATOM    657  CZ  ARG H  95      12.808   1.224  13.337  1.00  0.23           C  
ATOM    658  N   PRO H  96      15.272   3.666   6.542  1.00  0.31           N  
ATOM    659  CA  PRO H  96      15.912   2.955   5.435  1.00  0.31           C  
ATOM    660  C   PRO H  96      15.361   1.539   5.186  1.00  0.31           C  
ATOM    661  CB  PRO H  96      17.408   2.958   5.761  1.00  0.31           C  
ATOM    662  O   PRO H  96      15.209   1.150   4.028  1.00  0.31           O  
ATOM    663  CG  PRO H  96      17.571   4.239   6.577  1.00  0.31           C  
ATOM    664  CD  PRO H  96      16.285   4.262   7.400  1.00  0.31           C  
ATOM    665  N   GLU H  97      14.961   0.801   6.232  1.00  0.30           N  
ATOM    666  CA  GLU H  97      14.344  -0.538   6.114  1.00  0.30           C  
ATOM    667  C   GLU H  97      12.993  -0.562   5.368  1.00  0.30           C  
ATOM    668  CB  GLU H  97      14.107  -1.179   7.497  1.00  0.30           C  
ATOM    669  O   GLU H  97      12.541  -1.631   4.936  1.00  0.30           O  
ATOM    670  CG  GLU H  97      15.296  -1.199   8.467  1.00  0.30           C  
ATOM    671  CD  GLU H  97      15.222  -0.006   9.422  1.00  0.30           C  
ATOM    672  OE1 GLU H  97      14.722  -0.176  10.561  1.00  0.30           O  
ATOM    673  OE2 GLU H  97      15.573   1.107   8.978  1.00  0.30           O  
ATOM    674  N   ASP H  98      12.341   0.598   5.233  1.00  0.22           N  
ATOM    675  CA  ASP H  98      11.110   0.777   4.462  1.00  0.22           C  
ATOM    676  C   ASP H  98      11.349   0.946   2.953  1.00  0.22           C  
ATOM    677  CB  ASP H  98      10.299   1.962   5.009  1.00  0.22           C  
ATOM    678  O   ASP H  98      10.372   0.972   2.201  1.00  0.22           O  
ATOM    679  CG  ASP H  98       9.913   1.832   6.481  1.00  0.22           C  
ATOM    680  OD1 ASP H  98       9.408   0.765   6.909  1.00  0.22           O  
ATOM    681  OD2 ASP H  98       9.987   2.845   7.205  1.00  0.22           O  
ATOM    682  N   THR H  99      12.608   1.031   2.502  1.00  0.25           N  
ATOM    683  CA  THR H  99      12.982   1.058   1.077  1.00  0.25           C  
ATOM    684  C   THR H  99      12.503  -0.207   0.372  1.00  0.25           C  
ATOM    685  CB  THR H  99      14.503   1.176   0.900  1.00  0.25           C  
ATOM    686  O   THR H  99      12.963  -1.308   0.682  1.00  0.25           O  
ATOM    687  CG2 THR H  99      14.968   1.093  -0.556  1.00  0.25           C  
ATOM    688  OG1 THR H  99      14.932   2.411   1.409  1.00  0.25           O  
ATOM    689  N   ALA H 100      11.581  -0.063  -0.577  1.00  0.31           N  
ATOM    690  CA  ALA H 100      10.954  -1.172  -1.286  1.00  0.31           C  
ATOM    691  C   ALA H 100      10.102  -0.696  -2.469  1.00  0.31           C  
ATOM    692  CB  ALA H 100      10.069  -1.942  -0.292  1.00  0.31           C  
ATOM    693  O   ALA H 100       9.662   0.450  -2.516  1.00  0.31           O  
ATOM    694  N   VAL H 101       9.799  -1.602  -3.399  1.00  0.28           N  
ATOM    695  CA  VAL H 101       8.632  -1.447  -4.279  1.00  0.28           C  
ATOM    696  C   VAL H 101       7.383  -1.784  -3.469  1.00  0.28           C  
ATOM    697  CB  VAL H 101       8.735  -2.328  -5.538  1.00  0.28           C  
ATOM    698  O   VAL H 101       7.335  -2.840  -2.844  1.00  0.28           O  
ATOM    699  CG1 VAL H 101       7.494  -2.184  -6.430  1.00  0.28           C  
ATOM    700  CG2 VAL H 101       9.960  -1.936  -6.374  1.00  0.28           C  
ATOM    701  N   TYR H 102       6.394  -0.895  -3.447  1.00  0.20           N  
ATOM    702  CA  TYR H 102       5.100  -1.081  -2.792  1.00  0.20           C  
ATOM    703  C   TYR H 102       4.026  -1.402  -3.830  1.00  0.20           C  
ATOM    704  CB  TYR H 102       4.713   0.167  -1.989  1.00  0.20           C  
ATOM    705  O   TYR H 102       3.909  -0.725  -4.850  1.00  0.20           O  
ATOM    706  CG  TYR H 102       5.499   0.350  -0.706  1.00  0.20           C  
ATOM    707  CD1 TYR H 102       6.852   0.725  -0.766  1.00  0.20           C  
ATOM    708  CD2 TYR H 102       4.884   0.137   0.544  1.00  0.20           C  
ATOM    709  CE1 TYR H 102       7.603   0.851   0.413  1.00  0.20           C  
ATOM    710  CE2 TYR H 102       5.627   0.292   1.730  1.00  0.20           C  
ATOM    711  OH  TYR H 102       7.744   0.737   2.786  1.00  0.20           O  
ATOM    712  CZ  TYR H 102       6.992   0.644   1.661  1.00  0.20           C  
ATOM    713  N   TYR H 103       3.210  -2.405  -3.533  1.00  0.29           N  
ATOM    714  CA  TYR H 103       2.147  -2.915  -4.392  1.00  0.29           C  
ATOM    715  C   TYR H 103       0.799  -2.816  -3.678  1.00  0.29           C  
ATOM    716  CB  TYR H 103       2.414  -4.379  -4.778  1.00  0.29           C  
ATOM    717  O   TYR H 103       0.695  -3.074  -2.473  1.00  0.29           O  
ATOM    718  CG  TYR H 103       3.830  -4.735  -5.196  1.00  0.29           C  
ATOM    719  CD1 TYR H 103       4.776  -5.097  -4.216  1.00  0.29           C  
ATOM    720  CD2 TYR H 103       4.190  -4.768  -6.557  1.00  0.29           C  
ATOM    721  CE1 TYR H 103       6.068  -5.505  -4.594  1.00  0.29           C  
ATOM    722  CE2 TYR H 103       5.486  -5.174  -6.937  1.00  0.29           C  
ATOM    723  OH  TYR H 103       7.656  -6.010  -6.326  1.00  0.29           O  
ATOM    724  CZ  TYR H 103       6.424  -5.565  -5.958  1.00  0.29           C  
ATOM    725  N   CYS H 104      -0.240  -2.489  -4.434  1.00  0.32           N  
ATOM    726  CA  CYS H 104      -1.631  -2.575  -4.017  1.00  0.32           C  
ATOM    727  C   CYS H 104      -2.188  -3.955  -4.400  1.00  0.32           C  
ATOM    728  CB  CYS H 104      -2.343  -1.437  -4.741  1.00  0.32           C  
ATOM    729  O   CYS H 104      -1.887  -4.472  -5.472  1.00  0.32           O  
ATOM    730  SG  CYS H 104      -4.117  -1.226  -4.509  1.00  0.32           S  
ATOM    731  N   THR H 105      -3.009  -4.579  -3.555  1.00  0.31           N  
ATOM    732  CA  THR H 105      -3.612  -5.884  -3.875  1.00  0.31           C  
ATOM    733  C   THR H 105      -5.051  -6.010  -3.383  1.00  0.31           C  
ATOM    734  CB  THR H 105      -2.725  -7.052  -3.410  1.00  0.31           C  
ATOM    735  O   THR H 105      -5.435  -5.424  -2.369  1.00  0.31           O  
ATOM    736  CG2 THR H 105      -2.662  -7.260  -1.905  1.00  0.31           C  
ATOM    737  OG1 THR H 105      -3.251  -8.237  -3.955  1.00  0.31           O  
ATOM    738  N   ILE H 106      -5.865  -6.786  -4.102  1.00  0.42           N  
ATOM    739  CA  ILE H 106      -7.269  -7.093  -3.771  1.00  0.42           C  
ATOM    740  C   ILE H 106      -7.309  -8.246  -2.749  1.00  0.42           C  
ATOM    741  CB  ILE H 106      -8.109  -7.364  -5.042  1.00  0.42           C  
ATOM    742  O   ILE H 106      -7.726  -9.368  -3.021  1.00  0.42           O  
ATOM    743  CG1 ILE H 106      -7.967  -6.246  -6.104  1.00  0.42           C  
ATOM    744  CG2 ILE H 106      -9.597  -7.509  -4.687  1.00  0.42           C  
ATOM    745  CD1 ILE H 106      -8.544  -6.621  -7.475  1.00  0.42           C  
ATOM    746  N   GLY H 107      -6.819  -7.952  -1.549  1.00  0.91           N  
ATOM    747  CA  GLY H 107      -6.265  -8.875  -0.557  1.00  0.91           C  
ATOM    748  C   GLY H 107      -7.037 -10.095  -0.030  1.00  0.91           C  
ATOM    749  O   GLY H 107      -6.469 -10.771   0.822  1.00  0.91           O  
ATOM    750  N   GLY H 108      -8.273 -10.408  -0.437  1.00  2.41           N  
ATOM    751  CA  GLY H 108      -8.901 -11.673  -0.006  1.00  2.41           C  
ATOM    752  C   GLY H 108      -8.262 -12.788  -0.800  1.00  2.41           C  
ATOM    753  O   GLY H 108      -7.445 -13.578  -0.341  1.00  2.41           O  
ATOM    754  N   SER H 114      -8.546 -12.679  -2.080  1.00  2.85           N  
ATOM    755  CA  SER H 114      -7.680 -13.140  -3.134  1.00  2.85           C  
ATOM    756  C   SER H 114      -6.481 -12.173  -3.285  1.00  2.85           C  
ATOM    757  CB  SER H 114      -8.551 -13.203  -4.396  1.00  2.85           C  
ATOM    758  O   SER H 114      -6.353 -11.535  -4.329  1.00  2.85           O  
ATOM    759  OG  SER H 114      -9.119 -11.928  -4.657  1.00  2.85           O  
ATOM    760  N   LEU H 115      -5.575 -12.040  -2.287  1.00  3.19           N  
ATOM    761  CA  LEU H 115      -4.312 -11.248  -2.423  1.00  3.19           C  
ATOM    762  C   LEU H 115      -3.459 -11.681  -3.621  1.00  3.19           C  
ATOM    763  CB  LEU H 115      -3.480 -11.302  -1.123  1.00  3.19           C  
ATOM    764  O   LEU H 115      -2.578 -10.964  -4.096  1.00  3.19           O  
ATOM    765  CG  LEU H 115      -2.923 -12.693  -0.748  1.00  3.19           C  
ATOM    766  CD1 LEU H 115      -1.469 -12.872  -1.191  1.00  3.19           C  
ATOM    767  CD2 LEU H 115      -2.962 -12.887   0.767  1.00  3.19           C  
ATOM    768  N   SER H 116      -3.800 -12.861  -4.108  1.00  2.30           N  
ATOM    769  CA  SER H 116      -3.529 -13.447  -5.400  1.00  2.30           C  
ATOM    770  C   SER H 116      -3.988 -12.599  -6.612  1.00  2.30           C  
ATOM    771  CB  SER H 116      -4.239 -14.812  -5.373  1.00  2.30           C  
ATOM    772  O   SER H 116      -4.707 -13.123  -7.464  1.00  2.30           O  
ATOM    773  OG  SER H 116      -5.637 -14.644  -5.264  1.00  2.30           O  
ATOM    774  N   VAL H 117      -3.574 -11.327  -6.738  1.00  2.29           N  
ATOM    775  CA  VAL H 117      -3.875 -10.491  -7.933  1.00  2.29           C  
ATOM    776  C   VAL H 117      -2.817  -9.469  -8.400  1.00  2.29           C  
ATOM    777  CB  VAL H 117      -5.191  -9.698  -7.759  1.00  2.29           C  
ATOM    778  O   VAL H 117      -2.966  -8.931  -9.497  1.00  2.29           O  
ATOM    779  CG1 VAL H 117      -6.451 -10.567  -7.691  1.00  2.29           C  
ATOM    780  CG2 VAL H 117      -5.145  -8.756  -6.557  1.00  2.29           C  
ATOM    781  N   SER H 118      -1.817  -9.084  -7.603  1.00  1.42           N  
ATOM    782  CA  SER H 118      -1.215  -7.739  -7.746  1.00  1.42           C  
ATOM    783  C   SER H 118      -0.165  -7.459  -8.841  1.00  1.42           C  
ATOM    784  CB  SER H 118      -0.669  -7.269  -6.405  1.00  1.42           C  
ATOM    785  O   SER H 118       1.040  -7.517  -8.601  1.00  1.42           O  
ATOM    786  OG  SER H 118       0.302  -8.174  -5.919  1.00  1.42           O  
ATOM    787  N   SER H 119      -0.674  -7.025  -9.995  1.00  1.30           N  
ATOM    788  CA  SER H 119      -0.201  -5.841 -10.752  1.00  1.30           C  
ATOM    789  C   SER H 119       1.311  -5.588 -10.992  1.00  1.30           C  
ATOM    790  CB  SER H 119      -0.905  -4.601 -10.148  1.00  1.30           C  
ATOM    791  O   SER H 119       1.960  -6.353 -11.703  1.00  1.30           O  
ATOM    792  OG  SER H 119      -0.497  -4.408  -8.797  1.00  1.30           O  
ATOM    793  N   GLN H 120       1.808  -4.396 -10.608  1.00  0.71           N  
ATOM    794  CA  GLN H 120       3.020  -3.733 -11.127  1.00  0.71           C  
ATOM    795  C   GLN H 120       3.859  -3.058 -10.021  1.00  0.71           C  
ATOM    796  CB  GLN H 120       2.639  -2.709 -12.221  1.00  0.71           C  
ATOM    797  O   GLN H 120       5.020  -3.424  -9.850  1.00  0.71           O  
ATOM    798  CG  GLN H 120       1.973  -3.297 -13.479  1.00  0.71           C  
ATOM    799  CD  GLN H 120       2.935  -4.087 -14.362  1.00  0.71           C  
ATOM    800  NE2 GLN H 120       3.279  -5.307 -14.014  1.00  0.71           N  
ATOM    801  OE1 GLN H 120       3.393  -3.623 -15.390  1.00  0.71           O  
ATOM    802  N   GLY H 121       3.289  -2.140  -9.225  1.00  0.56           N  
ATOM    803  CA  GLY H 121       3.950  -1.532  -8.056  1.00  0.56           C  
ATOM    804  C   GLY H 121       4.656  -0.179  -8.283  1.00  0.56           C  
ATOM    805  O   GLY H 121       4.985   0.206  -9.402  1.00  0.56           O  
ATOM    806  N   THR H 122       4.918   0.550  -7.185  1.00  0.30           N  
ATOM    807  CA  THR H 122       5.626   1.850  -7.141  1.00  0.30           C  
ATOM    808  C   THR H 122       6.842   1.795  -6.210  1.00  0.30           C  
ATOM    809  CB  THR H 122       4.681   3.005  -6.747  1.00  0.30           C  
ATOM    810  O   THR H 122       6.739   1.345  -5.072  1.00  0.30           O  
ATOM    811  CG2 THR H 122       4.078   2.911  -5.341  1.00  0.30           C  
ATOM    812  OG1 THR H 122       5.367   4.240  -6.775  1.00  0.30           O  
ATOM    813  N   LEU H 123       8.004   2.281  -6.653  1.00  0.18           N  
ATOM    814  CA  LEU H 123       9.219   2.323  -5.827  1.00  0.18           C  
ATOM    815  C   LEU H 123       9.142   3.404  -4.733  1.00  0.18           C  
ATOM    816  CB  LEU H 123      10.447   2.498  -6.742  1.00  0.18           C  
ATOM    817  O   LEU H 123       8.668   4.515  -4.971  1.00  0.18           O  
ATOM    818  CG  LEU H 123      11.806   2.575  -6.014  1.00  0.18           C  
ATOM    819  CD1 LEU H 123      12.146   1.281  -5.270  1.00  0.18           C  
ATOM    820  CD2 LEU H 123      12.915   2.839  -7.031  1.00  0.18           C  
ATOM    821  N   VAL H 124       9.656   3.084  -3.547  1.00  0.20           N  
ATOM    822  CA  VAL H 124       9.920   4.004  -2.437  1.00  0.20           C  
ATOM    823  C   VAL H 124      11.345   3.765  -1.956  1.00  0.20           C  
ATOM    824  CB  VAL H 124       8.920   3.785  -1.291  1.00  0.20           C  
ATOM    825  O   VAL H 124      11.698   2.640  -1.602  1.00  0.20           O  
ATOM    826  CG1 VAL H 124       9.292   4.561  -0.020  1.00  0.20           C  
ATOM    827  CG2 VAL H 124       7.501   4.182  -1.715  1.00  0.20           C  
ATOM    828  N   THR H 125      12.145   4.825  -1.911  1.00  0.21           N  
ATOM    829  CA  THR H 125      13.527   4.778  -1.424  1.00  0.21           C  
ATOM    830  C   THR H 125      13.661   5.682  -0.212  1.00  0.21           C  
ATOM    831  CB  THR H 125      14.527   5.161  -2.524  1.00  0.21           C  
ATOM    832  O   THR H 125      13.261   6.845  -0.254  1.00  0.21           O  
ATOM    833  CG2 THR H 125      15.982   5.081  -2.060  1.00  0.21           C  
ATOM    834  OG1 THR H 125      14.405   4.274  -3.612  1.00  0.21           O  
ATOM    835  N   VAL H 126      14.238   5.155   0.864  1.00  0.26           N  
ATOM    836  CA  VAL H 126      14.513   5.905   2.087  1.00  0.26           C  
ATOM    837  C   VAL H 126      16.009   5.852   2.361  1.00  0.26           C  
ATOM    838  CB  VAL H 126      13.676   5.407   3.278  1.00  0.26           C  
ATOM    839  O   VAL H 126      16.561   4.799   2.669  1.00  0.26           O  
ATOM    840  CG1 VAL H 126      13.861   6.343   4.482  1.00  0.26           C  
ATOM    841  CG2 VAL H 126      12.179   5.332   2.953  1.00  0.26           C  
ATOM    842  N   SER H 127      16.671   6.994   2.232  1.00  0.31           N  
ATOM    843  CA  SER H 127      18.118   7.145   2.401  1.00  0.31           C  
ATOM    844  C   SER H 127      18.415   8.521   2.966  1.00  0.31           C  
ATOM    845  CB  SER H 127      18.848   6.981   1.060  1.00  0.31           C  
ATOM    846  O   SER H 127      17.640   9.451   2.742  1.00  0.31           O  
ATOM    847  OG  SER H 127      20.249   7.149   1.203  1.00  0.31           O  
ATOM    848  N   SER H 128      19.533   8.641   3.682  1.00  0.36           N  
ATOM    849  CA  SER H 128      20.207   9.930   3.871  1.00  0.36           C  
ATOM    850  C   SER H 128      20.578  10.515   2.512  1.00  0.36           C  
ATOM    851  CB  SER H 128      21.467   9.728   4.707  1.00  0.36           C  
ATOM    852  O   SER H 128      21.074   9.702   1.695  1.00  0.36           O  
ATOM    853  OG  SER H 128      22.260   8.772   4.034  1.00  0.36           O  
ATOM    854  OXT SER H 128      20.339  11.728   2.336  1.00  0.36           O  
TER     855      SER H 128                                                       
END   
