# Supplementary material for: Characterising nanobody developability to improve therapeutic design using the Therapeutic Nanobody Profiler
Source: Commun Biol. 2026 Jan 31;9:344. doi: 10.1038/s42003-026-09594-y (PMC12963540; doi:10.1038/s42003-026-09594-y)
Supplement: Supplementary file 2 — Supplementary data [file 42003_2026_9594_MOESM2_ESM.zip › paper_data/vhh_clinical_set_models/seq30_NanoBodyBuilder2_Model.pdb]

ATOM      1  N   GLU H   1     -11.694  -5.770 -17.686  1.00  0.68           N  
ATOM      2  CA  GLU H   1     -10.345  -6.118 -17.167  1.00  0.68           C  
ATOM      3  C   GLU H   1     -10.103  -5.389 -15.861  1.00  0.68           C  
ATOM      4  CB  GLU H   1      -9.228  -5.793 -18.184  1.00  0.68           C  
ATOM      5  O   GLU H   1     -10.623  -4.292 -15.714  1.00  0.68           O  
ATOM      6  CG  GLU H   1      -9.103  -6.790 -19.353  1.00  0.68           C  
ATOM      7  CD  GLU H   1     -10.440  -7.472 -19.620  1.00  0.68           C  
ATOM      8  OE1 GLU H   1     -10.728  -8.412 -18.852  1.00  0.68           O  
ATOM      9  OE2 GLU H   1     -11.327  -6.790 -20.176  1.00  0.68           O  
ATOM     10  N   VAL H   2      -9.367  -5.989 -14.920  1.00  0.37           N  
ATOM     11  CA  VAL H   2      -9.027  -5.369 -13.626  1.00  0.37           C  
ATOM     12  C   VAL H   2      -7.692  -4.637 -13.712  1.00  0.37           C  
ATOM     13  CB  VAL H   2      -9.021  -6.406 -12.484  1.00  0.37           C  
ATOM     14  O   VAL H   2      -6.741  -5.153 -14.292  1.00  0.37           O  
ATOM     15  CG1 VAL H   2      -8.498  -5.831 -11.159  1.00  0.37           C  
ATOM     16  CG2 VAL H   2     -10.447  -6.922 -12.248  1.00  0.37           C  
ATOM     17  N   GLN H   3      -7.619  -3.465 -13.087  1.00  0.33           N  
ATOM     18  CA  GLN H   3      -6.436  -2.616 -13.050  1.00  0.33           C  
ATOM     19  C   GLN H   3      -6.243  -2.048 -11.638  1.00  0.33           C  
ATOM     20  CB  GLN H   3      -6.627  -1.513 -14.104  1.00  0.33           C  
ATOM     21  O   GLN H   3      -7.192  -1.563 -11.022  1.00  0.33           O  
ATOM     22  CG  GLN H   3      -5.581  -0.384 -14.101  1.00  0.33           C  
ATOM     23  CD  GLN H   3      -6.094   0.891 -14.769  1.00  0.33           C  
ATOM     24  NE2 GLN H   3      -5.266   1.596 -15.507  1.00  0.33           N  
ATOM     25  OE1 GLN H   3      -7.238   1.296 -14.620  1.00  0.33           O  
ATOM     26  N   LEU H   4      -4.997  -2.069 -11.162  1.00  0.29           N  
ATOM     27  CA  LEU H   4      -4.501  -1.214 -10.078  1.00  0.29           C  
ATOM     28  C   LEU H   4      -3.297  -0.433 -10.601  1.00  0.29           C  
ATOM     29  CB  LEU H   4      -4.082  -2.026  -8.838  1.00  0.29           C  
ATOM     30  O   LEU H   4      -2.462  -1.031 -11.287  1.00  0.29           O  
ATOM     31  CG  LEU H   4      -5.140  -2.963  -8.244  1.00  0.29           C  
ATOM     32  CD1 LEU H   4      -4.487  -3.783  -7.132  1.00  0.29           C  
ATOM     33  CD2 LEU H   4      -6.313  -2.172  -7.670  1.00  0.29           C  
ATOM     34  N   VAL H   5      -3.212   0.857 -10.275  1.00  0.27           N  
ATOM     35  CA  VAL H   5      -2.059   1.717 -10.586  1.00  0.27           C  
ATOM     36  C   VAL H   5      -1.589   2.415  -9.316  1.00  0.27           C  
ATOM     37  CB  VAL H   5      -2.380   2.743 -11.694  1.00  0.27           C  
ATOM     38  O   VAL H   5      -2.277   3.291  -8.784  1.00  0.27           O  
ATOM     39  CG1 VAL H   5      -1.155   3.603 -12.035  1.00  0.27           C  
ATOM     40  CG2 VAL H   5      -2.838   2.055 -12.986  1.00  0.27           C  
ATOM     41  N   GLU H   6      -0.426   2.008  -8.817  1.00  0.18           N  
ATOM     42  CA  GLU H   6       0.236   2.628  -7.673  1.00  0.18           C  
ATOM     43  C   GLU H   6       0.976   3.927  -8.040  1.00  0.18           C  
ATOM     44  CB  GLU H   6       1.197   1.630  -7.011  1.00  0.18           C  
ATOM     45  O   GLU H   6       1.495   4.094  -9.141  1.00  0.18           O  
ATOM     46  CG  GLU H   6       0.531   0.329  -6.531  1.00  0.18           C  
ATOM     47  CD  GLU H   6       0.484  -0.828  -7.551  1.00  0.18           C  
ATOM     48  OE1 GLU H   6       0.730  -0.623  -8.764  1.00  0.18           O  
ATOM     49  OE2 GLU H   6       0.204  -1.956  -7.090  1.00  0.18           O  
ATOM     50  N   SER H   7       1.039   4.862  -7.091  1.00  0.20           N  
ATOM     51  CA  SER H   7       1.673   6.178  -7.241  1.00  0.20           C  
ATOM     52  C   SER H   7       1.967   6.807  -5.873  1.00  0.20           C  
ATOM     53  CB  SER H   7       0.748   7.091  -8.058  1.00  0.20           C  
ATOM     54  O   SER H   7       1.508   6.314  -4.839  1.00  0.20           O  
ATOM     55  OG  SER H   7      -0.512   7.198  -7.424  1.00  0.20           O  
ATOM     56  N   GLY H   8       2.733   7.904  -5.854  1.00  0.16           N  
ATOM     57  CA  GLY H   8       3.091   8.631  -4.625  1.00  0.16           C  
ATOM     58  C   GLY H   8       4.342   8.105  -3.912  1.00  0.16           C  
ATOM     59  O   GLY H   8       4.612   8.500  -2.778  1.00  0.16           O  
ATOM     60  N   GLY H   9       5.092   7.208  -4.560  1.00  0.17           N  
ATOM     61  CA  GLY H   9       6.443   6.838  -4.148  1.00  0.17           C  
ATOM     62  C   GLY H   9       7.478   7.922  -4.476  1.00  0.17           C  
ATOM     63  O   GLY H   9       7.182   8.889  -5.177  1.00  0.17           O  
ATOM     64  N   GLY H  11       8.697   7.762  -3.963  1.00  0.30           N  
ATOM     65  CA  GLY H  11       9.782   8.729  -4.131  1.00  0.30           C  
ATOM     66  C   GLY H  11      10.996   8.430  -3.250  1.00  0.30           C  
ATOM     67  O   GLY H  11      11.010   7.442  -2.509  1.00  0.30           O  
ATOM     68  N   VAL H  12      12.012   9.291  -3.348  1.00  0.27           N  
ATOM     69  CA  VAL H  12      13.166   9.319  -2.434  1.00  0.27           C  
ATOM     70  C   VAL H  12      12.835  10.221  -1.246  1.00  0.27           C  
ATOM     71  CB  VAL H  12      14.451   9.801  -3.140  1.00  0.27           C  
ATOM     72  O   VAL H  12      12.295  11.310  -1.441  1.00  0.27           O  
ATOM     73  CG1 VAL H  12      15.662   9.781  -2.196  1.00  0.27           C  
ATOM     74  CG2 VAL H  12      14.794   8.921  -4.351  1.00  0.27           C  
ATOM     75  N   VAL H  13      13.141   9.790  -0.022  1.00  0.31           N  
ATOM     76  CA  VAL H  13      12.855  10.563   1.194  1.00  0.31           C  
ATOM     77  C   VAL H  13      13.853  10.241   2.315  1.00  0.31           C  
ATOM     78  CB  VAL H  13      11.375  10.349   1.587  1.00  0.31           C  
ATOM     79  O   VAL H  13      14.450   9.167   2.318  1.00  0.31           O  
ATOM     80  CG1 VAL H  13      11.141   9.205   2.576  1.00  0.31           C  
ATOM     81  CG2 VAL H  13      10.776  11.650   2.115  1.00  0.31           C  
ATOM     82  N   GLN H  14      14.052  11.152   3.271  1.00  0.30           N  
ATOM     83  CA  GLN H  14      14.999  10.941   4.375  1.00  0.30           C  
ATOM     84  C   GLN H  14      14.405  10.161   5.565  1.00  0.30           C  
ATOM     85  CB  GLN H  14      15.651  12.276   4.779  1.00  0.30           C  
ATOM     86  O   GLN H  14      13.181  10.132   5.739  1.00  0.30           O  
ATOM     87  CG  GLN H  14      16.853  12.546   3.851  1.00  0.30           C  
ATOM     88  CD  GLN H  14      17.523  13.899   4.049  1.00  0.30           C  
ATOM     89  NE2 GLN H  14      18.796  14.010   3.742  1.00  0.30           N  
ATOM     90  OE1 GLN H  14      16.913  14.874   4.462  1.00  0.30           O  
ATOM     91  N   PRO H  15      15.242   9.508   6.399  1.00  0.30           N  
ATOM     92  CA  PRO H  15      14.789   8.839   7.612  1.00  0.30           C  
ATOM     93  C   PRO H  15      14.080   9.818   8.556  1.00  0.30           C  
ATOM     94  CB  PRO H  15      16.038   8.226   8.256  1.00  0.30           C  
ATOM     95  O   PRO H  15      14.594  10.890   8.859  1.00  0.30           O  
ATOM     96  CG  PRO H  15      17.011   8.089   7.087  1.00  0.30           C  
ATOM     97  CD  PRO H  15      16.674   9.312   6.242  1.00  0.30           C  
ATOM     98  N   GLY H  16      12.898   9.434   9.027  1.00  0.25           N  
ATOM     99  CA  GLY H  16      11.973  10.261   9.802  1.00  0.25           C  
ATOM    100  C   GLY H  16      10.797  10.802   8.984  1.00  0.25           C  
ATOM    101  O   GLY H  16       9.759  11.122   9.565  1.00  0.25           O  
ATOM    102  N   ASN H  17      10.910  10.849   7.655  1.00  0.40           N  
ATOM    103  CA  ASN H  17       9.944  11.551   6.812  1.00  0.40           C  
ATOM    104  C   ASN H  17       8.656  10.748   6.546  1.00  0.40           C  
ATOM    105  CB  ASN H  17      10.646  12.020   5.521  1.00  0.40           C  
ATOM    106  O   ASN H  17       8.482   9.608   6.988  1.00  0.40           O  
ATOM    107  CG  ASN H  17      11.765  13.036   5.752  1.00  0.40           C  
ATOM    108  ND2 ASN H  17      12.166  13.768   4.739  1.00  0.40           N  
ATOM    109  OD1 ASN H  17      12.263  13.241   6.841  1.00  0.40           O  
ATOM    110  N   SER H  18       7.742  11.380   5.806  1.00  0.24           N  
ATOM    111  CA  SER H  18       6.447  10.835   5.402  1.00  0.24           C  
ATOM    112  C   SER H  18       6.298  10.753   3.885  1.00  0.24           C  
ATOM    113  CB  SER H  18       5.296  11.689   5.955  1.00  0.24           C  
ATOM    114  O   SER H  18       6.885  11.541   3.147  1.00  0.24           O  
ATOM    115  OG  SER H  18       5.195  11.613   7.361  1.00  0.24           O  
ATOM    116  N   LEU H  19       5.434   9.841   3.442  1.00  0.19           N  
ATOM    117  CA  LEU H  19       4.922   9.718   2.076  1.00  0.19           C  
ATOM    118  C   LEU H  19       3.435   9.337   2.139  1.00  0.19           C  
ATOM    119  CB  LEU H  19       5.729   8.665   1.285  1.00  0.19           C  
ATOM    120  O   LEU H  19       2.947   8.860   3.166  1.00  0.19           O  
ATOM    121  CG  LEU H  19       7.189   9.038   0.958  1.00  0.19           C  
ATOM    122  CD1 LEU H  19       7.879   7.841   0.306  1.00  0.19           C  
ATOM    123  CD2 LEU H  19       7.286  10.216  -0.013  1.00  0.19           C  
ATOM    124  N   ARG H  20       2.703   9.509   1.037  1.00  0.18           N  
ATOM    125  CA  ARG H  20       1.331   9.001   0.911  1.00  0.18           C  
ATOM    126  C   ARG H  20       1.158   8.293  -0.423  1.00  0.18           C  
ATOM    127  CB  ARG H  20       0.299  10.119   1.132  1.00  0.18           C  
ATOM    128  O   ARG H  20       0.956   8.934  -1.453  1.00  0.18           O  
ATOM    129  CG  ARG H  20      -1.115   9.517   1.191  1.00  0.18           C  
ATOM    130  CD  ARG H  20      -2.190  10.591   1.383  1.00  0.18           C  
ATOM    131  NE  ARG H  20      -3.534   9.981   1.462  1.00  0.18           N  
ATOM    132  NH1 ARG H  20      -3.538   9.492   3.713  1.00  0.18           N  
ATOM    133  NH2 ARG H  20      -5.274   8.902   2.442  1.00  0.18           N  
ATOM    134  CZ  ARG H  20      -4.106   9.471   2.539  1.00  0.18           C  
ATOM    135  N   LEU H  21       1.200   6.966  -0.383  1.00  0.23           N  
ATOM    136  CA  LEU H  21       0.916   6.153  -1.558  1.00  0.23           C  
ATOM    137  C   LEU H  21      -0.574   6.225  -1.890  1.00  0.23           C  
ATOM    138  CB  LEU H  21       1.366   4.696  -1.373  1.00  0.23           C  
ATOM    139  O   LEU H  21      -1.420   6.263  -0.990  1.00  0.23           O  
ATOM    140  CG  LEU H  21       2.785   4.497  -0.812  1.00  0.23           C  
ATOM    141  CD1 LEU H  21       3.119   3.009  -0.813  1.00  0.23           C  
ATOM    142  CD2 LEU H  21       3.851   5.223  -1.634  1.00  0.23           C  
ATOM    143  N   SER H  22      -0.877   6.204  -3.182  1.00  0.25           N  
ATOM    144  CA  SER H  22      -2.229   6.141  -3.735  1.00  0.25           C  
ATOM    145  C   SER H  22      -2.294   5.015  -4.759  1.00  0.25           C  
ATOM    146  CB  SER H  22      -2.620   7.470  -4.389  1.00  0.25           C  
ATOM    147  O   SER H  22      -1.342   4.782  -5.501  1.00  0.25           O  
ATOM    148  OG  SER H  22      -2.461   8.542  -3.477  1.00  0.25           O  
ATOM    149  N   CYS H  23      -3.419   4.319  -4.799  1.00  0.27           N  
ATOM    150  CA  CYS H  23      -3.679   3.204  -5.694  1.00  0.27           C  
ATOM    151  C   CYS H  23      -5.056   3.395  -6.316  1.00  0.27           C  
ATOM    152  CB  CYS H  23      -3.570   1.905  -4.898  1.00  0.27           C  
ATOM    153  O   CYS H  23      -6.069   3.138  -5.664  1.00  0.27           O  
ATOM    154  SG  CYS H  23      -4.319   0.460  -5.691  1.00  0.27           S  
ATOM    155  N   ALA H  24      -5.085   3.868  -7.560  1.00  0.32           N  
ATOM    156  CA  ALA H  24      -6.314   3.954  -8.336  1.00  0.32           C  
ATOM    157  C   ALA H  24      -6.690   2.552  -8.834  1.00  0.32           C  
ATOM    158  CB  ALA H  24      -6.111   4.943  -9.488  1.00  0.32           C  
ATOM    159  O   ALA H  24      -5.877   1.883  -9.479  1.00  0.32           O  
ATOM    160  N   ALA H  25      -7.906   2.107  -8.524  1.00  0.37           N  
ATOM    161  CA  ALA H  25      -8.448   0.829  -8.957  1.00  0.37           C  
ATOM    162  C   ALA H  25      -9.539   1.016 -10.014  1.00  0.37           C  
ATOM    163  CB  ALA H  25      -8.979   0.072  -7.737  1.00  0.37           C  
ATOM    164  O   ALA H  25     -10.360   1.930  -9.921  1.00  0.37           O  
ATOM    165  N   SER H  26      -9.598   0.106 -10.984  1.00  0.49           N  
ATOM    166  CA  SER H  26     -10.695   0.031 -11.949  1.00  0.49           C  
ATOM    167  C   SER H  26     -10.984  -1.418 -12.365  1.00  0.49           C  
ATOM    168  CB  SER H  26     -10.442   0.962 -13.146  1.00  0.49           C  
ATOM    169  O   SER H  26     -10.207  -2.338 -12.092  1.00  0.49           O  
ATOM    170  OG  SER H  26      -9.718   0.322 -14.172  1.00  0.49           O  
ATOM    171  N   GLY H  27     -12.149  -1.639 -12.981  1.00  0.50           N  
ATOM    172  CA  GLY H  27     -12.546  -2.950 -13.505  1.00  0.50           C  
ATOM    173  C   GLY H  27     -13.240  -3.898 -12.524  1.00  0.50           C  
ATOM    174  O   GLY H  27     -13.549  -5.028 -12.896  1.00  0.50           O  
ATOM    175  N   PHE H  28     -13.505  -3.467 -11.288  1.00  0.45           N  
ATOM    176  CA  PHE H  28     -14.247  -4.235 -10.282  1.00  0.45           C  
ATOM    177  C   PHE H  28     -14.982  -3.302  -9.314  1.00  0.45           C  
ATOM    178  CB  PHE H  28     -13.307  -5.194  -9.528  1.00  0.45           C  
ATOM    179  O   PHE H  28     -14.611  -2.138  -9.153  1.00  0.45           O  
ATOM    180  CG  PHE H  28     -12.220  -4.534  -8.695  1.00  0.45           C  
ATOM    181  CD1 PHE H  28     -11.073  -4.020  -9.323  1.00  0.45           C  
ATOM    182  CD2 PHE H  28     -12.335  -4.455  -7.294  1.00  0.45           C  
ATOM    183  CE1 PHE H  28     -10.050  -3.428  -8.565  1.00  0.45           C  
ATOM    184  CE2 PHE H  28     -11.306  -3.875  -6.530  1.00  0.45           C  
ATOM    185  CZ  PHE H  28     -10.169  -3.352  -7.166  1.00  0.45           C  
ATOM    186  N   THR H  29     -16.024  -3.810  -8.650  1.00  0.67           N  
ATOM    187  CA  THR H  29     -16.767  -3.074  -7.617  1.00  0.67           C  
ATOM    188  C   THR H  29     -15.881  -2.903  -6.383  1.00  0.67           C  
ATOM    189  CB  THR H  29     -18.081  -3.797  -7.268  1.00  0.67           C  
ATOM    190  O   THR H  29     -15.902  -3.726  -5.475  1.00  0.67           O  
ATOM    191  CG2 THR H  29     -19.020  -2.916  -6.446  1.00  0.67           C  
ATOM    192  OG1 THR H  29     -18.760  -4.140  -8.452  1.00  0.67           O  
ATOM    193  N   PHE H  30     -15.061  -1.852  -6.365  1.00  0.30           N  
ATOM    194  CA  PHE H  30     -13.982  -1.650  -5.393  1.00  0.30           C  
ATOM    195  C   PHE H  30     -14.427  -1.802  -3.928  1.00  0.30           C  
ATOM    196  CB  PHE H  30     -13.353  -0.284  -5.693  1.00  0.30           C  
ATOM    197  O   PHE H  30     -13.775  -2.514  -3.165  1.00  0.30           O  
ATOM    198  CG  PHE H  30     -12.292   0.186  -4.721  1.00  0.30           C  
ATOM    199  CD1 PHE H  30     -10.979  -0.310  -4.792  1.00  0.30           C  
ATOM    200  CD2 PHE H  30     -12.609   1.180  -3.782  1.00  0.30           C  
ATOM    201  CE1 PHE H  30      -9.991   0.193  -3.928  1.00  0.30           C  
ATOM    202  CE2 PHE H  30     -11.621   1.691  -2.923  1.00  0.30           C  
ATOM    203  CZ  PHE H  30     -10.312   1.187  -2.988  1.00  0.30           C  
ATOM    204  N   SER H  35     -15.576  -1.232  -3.549  1.00  0.47           N  
ATOM    205  CA  SER H  35     -16.187  -1.369  -2.213  1.00  0.47           C  
ATOM    206  C   SER H  35     -16.546  -2.810  -1.818  1.00  0.47           C  
ATOM    207  CB  SER H  35     -17.463  -0.523  -2.168  1.00  0.47           C  
ATOM    208  O   SER H  35     -16.613  -3.113  -0.629  1.00  0.47           O  
ATOM    209  OG  SER H  35     -18.336  -0.901  -3.220  1.00  0.47           O  
ATOM    210  N   SER H  36     -16.751  -3.710  -2.786  1.00  0.24           N  
ATOM    211  CA  SER H  36     -17.037  -5.133  -2.539  1.00  0.24           C  
ATOM    212  C   SER H  36     -15.789  -5.960  -2.209  1.00  0.24           C  
ATOM    213  CB  SER H  36     -17.756  -5.757  -3.739  1.00  0.24           C  
ATOM    214  O   SER H  36     -15.920  -7.125  -1.845  1.00  0.24           O  
ATOM    215  OG  SER H  36     -18.954  -5.048  -3.984  1.00  0.24           O  
ATOM    216  N   PHE H  37     -14.584  -5.387  -2.320  1.00  0.24           N  
ATOM    217  CA  PHE H  37     -13.332  -6.101  -2.070  1.00  0.24           C  
ATOM    218  C   PHE H  37     -12.526  -5.499  -0.917  1.00  0.24           C  
ATOM    219  CB  PHE H  37     -12.507  -6.193  -3.357  1.00  0.24           C  
ATOM    220  O   PHE H  37     -12.298  -4.287  -0.835  1.00  0.24           O  
ATOM    221  CG  PHE H  37     -13.052  -7.213  -4.342  1.00  0.24           C  
ATOM    222  CD1 PHE H  37     -14.094  -6.865  -5.221  1.00  0.24           C  
ATOM    223  CD2 PHE H  37     -12.558  -8.534  -4.340  1.00  0.24           C  
ATOM    224  CE1 PHE H  37     -14.628  -7.821  -6.103  1.00  0.24           C  
ATOM    225  CE2 PHE H  37     -13.097  -9.494  -5.216  1.00  0.24           C  
ATOM    226  CZ  PHE H  37     -14.131  -9.136  -6.100  1.00  0.24           C  
ATOM    227  N   GLY H  38     -12.045  -6.383  -0.040  1.00  0.22           N  
ATOM    228  CA  GLY H  38     -10.974  -6.067   0.901  1.00  0.22           C  
ATOM    229  C   GLY H  38      -9.664  -5.816   0.151  1.00  0.22           C  
ATOM    230  O   GLY H  38      -9.366  -6.485  -0.842  1.00  0.22           O  
ATOM    231  N   MET H  39      -8.892  -4.842   0.621  1.00  0.17           N  
ATOM    232  CA  MET H  39      -7.668  -4.377  -0.034  1.00  0.17           C  
ATOM    233  C   MET H  39      -6.466  -4.491   0.908  1.00  0.17           C  
ATOM    234  CB  MET H  39      -7.827  -2.919  -0.483  1.00  0.17           C  
ATOM    235  O   MET H  39      -6.622  -4.386   2.126  1.00  0.17           O  
ATOM    236  CG  MET H  39      -8.949  -2.621  -1.486  1.00  0.17           C  
ATOM    237  SD  MET H  39      -8.741  -3.243  -3.174  1.00  0.17           S  
ATOM    238  CE  MET H  39      -7.184  -2.470  -3.697  1.00  0.17           C  
ATOM    239  N   SER H  40      -5.260  -4.619   0.354  1.00  0.24           N  
ATOM    240  CA  SER H  40      -4.013  -4.638   1.128  1.00  0.24           C  
ATOM    241  C   SER H  40      -2.887  -3.874   0.433  1.00  0.24           C  
ATOM    242  CB  SER H  40      -3.565  -6.077   1.452  1.00  0.24           C  
ATOM    243  O   SER H  40      -2.930  -3.625  -0.773  1.00  0.24           O  
ATOM    244  OG  SER H  40      -4.595  -6.850   2.035  1.00  0.24           O  
ATOM    245  N   TRP H  41      -1.868  -3.530   1.215  1.00  0.13           N  
ATOM    246  CA  TRP H  41      -0.559  -3.100   0.733  1.00  0.13           C  
ATOM    247  C   TRP H  41       0.489  -4.151   1.094  1.00  0.13           C  
ATOM    248  CB  TRP H  41      -0.182  -1.728   1.300  1.00  0.13           C  
ATOM    249  O   TRP H  41       0.451  -4.757   2.171  1.00  0.13           O  
ATOM    250  CG  TRP H  41      -0.961  -0.572   0.751  1.00  0.13           C  
ATOM    251  CD1 TRP H  41      -2.050  -0.028   1.330  1.00  0.13           C  
ATOM    252  CD2 TRP H  41      -0.734   0.202  -0.471  1.00  0.13           C  
ATOM    253  CE2 TRP H  41      -1.735   1.218  -0.556  1.00  0.13           C  
ATOM    254  CE3 TRP H  41       0.235   0.173  -1.498  1.00  0.13           C  
ATOM    255  NE1 TRP H  41      -2.511   1.027   0.569  1.00  0.13           N  
ATOM    256  CH2 TRP H  41      -0.790   2.096  -2.605  1.00  0.13           C  
ATOM    257  CZ2 TRP H  41      -1.772   2.156  -1.601  1.00  0.13           C  
ATOM    258  CZ3 TRP H  41       0.207   1.105  -2.554  1.00  0.13           C  
ATOM    259  N   VAL H  42       1.438  -4.340   0.186  1.00  0.18           N  
ATOM    260  CA  VAL H  42       2.544  -5.300   0.270  1.00  0.18           C  
ATOM    261  C   VAL H  42       3.799  -4.603  -0.264  1.00  0.18           C  
ATOM    262  CB  VAL H  42       2.211  -6.576  -0.539  1.00  0.18           C  
ATOM    263  O   VAL H  42       3.681  -3.701  -1.091  1.00  0.18           O  
ATOM    264  CG1 VAL H  42       3.244  -7.690  -0.346  1.00  0.18           C  
ATOM    265  CG2 VAL H  42       0.846  -7.180  -0.170  1.00  0.18           C  
ATOM    266  N   ARG H  43       5.001  -4.974   0.184  1.00  0.25           N  
ATOM    267  CA  ARG H  43       6.254  -4.361  -0.282  1.00  0.25           C  
ATOM    268  C   ARG H  43       7.363  -5.380  -0.512  1.00  0.25           C  
ATOM    269  CB  ARG H  43       6.663  -3.227   0.673  1.00  0.25           C  
ATOM    270  O   ARG H  43       7.493  -6.330   0.252  1.00  0.25           O  
ATOM    271  CG  ARG H  43       7.221  -3.707   2.025  1.00  0.25           C  
ATOM    272  CD  ARG H  43       7.506  -2.506   2.929  1.00  0.25           C  
ATOM    273  NE  ARG H  43       7.993  -2.913   4.256  1.00  0.25           N  
ATOM    274  NH1 ARG H  43       8.015  -0.838   5.234  1.00  0.25           N  
ATOM    275  NH2 ARG H  43       8.644  -2.602   6.407  1.00  0.25           N  
ATOM    276  CZ  ARG H  43       8.209  -2.120   5.286  1.00  0.25           C  
ATOM    277  N   GLN H  44       8.199  -5.159  -1.521  1.00  0.35           N  
ATOM    278  CA  GLN H  44       9.404  -5.953  -1.762  1.00  0.35           C  
ATOM    279  C   GLN H  44      10.639  -5.054  -1.749  1.00  0.35           C  
ATOM    280  CB  GLN H  44       9.260  -6.753  -3.063  1.00  0.35           C  
ATOM    281  O   GLN H  44      10.828  -4.223  -2.636  1.00  0.35           O  
ATOM    282  CG  GLN H  44      10.432  -7.733  -3.252  1.00  0.35           C  
ATOM    283  CD  GLN H  44      10.091  -8.898  -4.178  1.00  0.35           C  
ATOM    284  NE2 GLN H  44      10.829  -9.982  -4.122  1.00  0.35           N  
ATOM    285  OE1 GLN H  44       9.153  -8.875  -4.955  1.00  0.35           O  
ATOM    286  N   ALA H  45      11.468  -5.189  -0.713  1.00  0.34           N  
ATOM    287  CA  ALA H  45      12.791  -4.566  -0.709  1.00  0.34           C  
ATOM    288  C   ALA H  45      13.762  -5.380  -1.583  1.00  0.34           C  
ATOM    289  CB  ALA H  45      13.303  -4.417   0.724  1.00  0.34           C  
ATOM    290  O   ALA H  45      13.533  -6.579  -1.770  1.00  0.34           O  
ATOM    291  N   PRO H  46      14.859  -4.783  -2.082  1.00  0.51           N  
ATOM    292  CA  PRO H  46      15.873  -5.512  -2.839  1.00  0.51           C  
ATOM    293  C   PRO H  46      16.344  -6.769  -2.091  1.00  0.51           C  
ATOM    294  CB  PRO H  46      17.004  -4.506  -3.078  1.00  0.51           C  
ATOM    295  O   PRO H  46      16.759  -6.695  -0.937  1.00  0.51           O  
ATOM    296  CG  PRO H  46      16.280  -3.160  -3.069  1.00  0.51           C  
ATOM    297  CD  PRO H  46      15.202  -3.369  -2.008  1.00  0.51           C  
ATOM    298  N   GLY H  47      16.218  -7.934  -2.729  1.00  0.53           N  
ATOM    299  CA  GLY H  47      16.587  -9.233  -2.152  1.00  0.53           C  
ATOM    300  C   GLY H  47      15.629  -9.823  -1.098  1.00  0.53           C  
ATOM    301  O   GLY H  47      15.777 -10.996  -0.761  1.00  0.53           O  
ATOM    302  N   LYS H  48      14.630  -9.081  -0.587  1.00  0.61           N  
ATOM    303  CA  LYS H  48      13.544  -9.656   0.240  1.00  0.61           C  
ATOM    304  C   LYS H  48      12.560 -10.437  -0.645  1.00  0.61           C  
ATOM    305  CB  LYS H  48      12.731  -8.574   0.995  1.00  0.61           C  
ATOM    306  O   LYS H  48      12.468 -10.217  -1.852  1.00  0.61           O  
ATOM    307  CG  LYS H  48      13.309  -7.872   2.239  1.00  0.61           C  
ATOM    308  CD  LYS H  48      12.219  -6.936   2.836  1.00  0.61           C  
ATOM    309  CE  LYS H  48      12.735  -5.938   3.891  1.00  0.61           C  
ATOM    310  NZ  LYS H  48      11.752  -4.850   4.175  1.00  0.61           N  
ATOM    311  N   GLY H  49      11.738 -11.271  -0.007  1.00  0.40           N  
ATOM    312  CA  GLY H  49      10.425 -11.638  -0.546  1.00  0.40           C  
ATOM    313  C   GLY H  49       9.404 -10.492  -0.412  1.00  0.40           C  
ATOM    314  O   GLY H  49       9.730  -9.393   0.039  1.00  0.40           O  
ATOM    315  N   LEU H  50       8.151 -10.750  -0.785  1.00  0.34           N  
ATOM    316  CA  LEU H  50       7.033  -9.825  -0.560  1.00  0.34           C  
ATOM    317  C   LEU H  50       6.593  -9.824   0.922  1.00  0.34           C  
ATOM    318  CB  LEU H  50       5.881 -10.206  -1.510  1.00  0.34           C  
ATOM    319  O   LEU H  50       6.067 -10.811   1.430  1.00  0.34           O  
ATOM    320  CG  LEU H  50       6.101  -9.701  -2.950  1.00  0.34           C  
ATOM    321  CD1 LEU H  50       5.288 -10.534  -3.940  1.00  0.34           C  
ATOM    322  CD2 LEU H  50       5.671  -8.238  -3.100  1.00  0.34           C  
ATOM    323  N   GLU H  51       6.797  -8.702   1.611  1.00  0.24           N  
ATOM    324  CA  GLU H  51       6.378  -8.419   2.992  1.00  0.24           C  
ATOM    325  C   GLU H  51       4.981  -7.774   2.994  1.00  0.24           C  
ATOM    326  CB  GLU H  51       7.447  -7.492   3.626  1.00  0.24           C  
ATOM    327  O   GLU H  51       4.790  -6.704   2.411  1.00  0.24           O  
ATOM    328  CG  GLU H  51       7.177  -6.951   5.049  1.00  0.24           C  
ATOM    329  CD  GLU H  51       8.187  -5.864   5.505  1.00  0.24           C  
ATOM    330  OE1 GLU H  51       9.115  -5.487   4.741  1.00  0.24           O  
ATOM    331  OE2 GLU H  51       8.030  -5.285   6.609  1.00  0.24           O  
ATOM    332  N   TRP H  52       3.990  -8.392   3.645  1.00  0.22           N  
ATOM    333  CA  TRP H  52       2.688  -7.749   3.862  1.00  0.22           C  
ATOM    334  C   TRP H  52       2.815  -6.550   4.813  1.00  0.22           C  
ATOM    335  CB  TRP H  52       1.657  -8.760   4.374  1.00  0.22           C  
ATOM    336  O   TRP H  52       3.508  -6.629   5.825  1.00  0.22           O  
ATOM    337  CG  TRP H  52       0.376  -8.138   4.838  1.00  0.22           C  
ATOM    338  CD1 TRP H  52      -0.593  -7.641   4.037  1.00  0.22           C  
ATOM    339  CD2 TRP H  52      -0.044  -7.839   6.207  1.00  0.22           C  
ATOM    340  CE2 TRP H  52      -1.309  -7.182   6.159  1.00  0.22           C  
ATOM    341  CE3 TRP H  52       0.511  -8.061   7.485  1.00  0.22           C  
ATOM    342  NE1 TRP H  52      -1.585  -7.078   4.814  1.00  0.22           N  
ATOM    343  CH2 TRP H  52      -1.427  -7.041   8.571  1.00  0.22           C  
ATOM    344  CZ2 TRP H  52      -2.000  -6.785   7.314  1.00  0.22           C  
ATOM    345  CZ3 TRP H  52      -0.175  -7.674   8.653  1.00  0.22           C  
ATOM    346  N   VAL H  53       2.137  -5.445   4.488  1.00  0.20           N  
ATOM    347  CA  VAL H  53       2.260  -4.165   5.206  1.00  0.20           C  
ATOM    348  C   VAL H  53       0.983  -3.823   5.975  1.00  0.20           C  
ATOM    349  CB  VAL H  53       2.634  -3.038   4.217  1.00  0.20           C  
ATOM    350  O   VAL H  53       1.043  -3.457   7.150  1.00  0.20           O  
ATOM    351  CG1 VAL H  53       2.790  -1.667   4.882  1.00  0.20           C  
ATOM    352  CG2 VAL H  53       3.952  -3.326   3.489  1.00  0.20           C  
ATOM    353  N   SER H  54      -0.178  -3.899   5.317  1.00  0.16           N  
ATOM    354  CA  SER H  54      -1.463  -3.492   5.899  1.00  0.16           C  
ATOM    355  C   SER H  54      -2.656  -4.013   5.091  1.00  0.16           C  
ATOM    356  CB  SER H  54      -1.500  -1.961   6.003  1.00  0.16           C  
ATOM    357  O   SER H  54      -2.517  -4.310   3.905  1.00  0.16           O  
ATOM    358  OG  SER H  54      -2.707  -1.507   6.565  1.00  0.16           O  
ATOM    359  N   SER H  55      -3.828  -4.115   5.722  1.00  0.26           N  
ATOM    360  CA  SER H  55      -5.094  -4.532   5.107  1.00  0.26           C  
ATOM    361  C   SER H  55      -6.257  -3.678   5.597  1.00  0.26           C  
ATOM    362  CB  SER H  55      -5.411  -6.002   5.400  1.00  0.26           C  
ATOM    363  O   SER H  55      -6.250  -3.193   6.728  1.00  0.26           O  
ATOM    364  OG  SER H  55      -4.465  -6.850   4.782  1.00  0.26           O  
ATOM    365  N   ILE H  56      -7.275  -3.540   4.753  1.00  0.33           N  
ATOM    366  CA  ILE H  56      -8.508  -2.807   5.029  1.00  0.33           C  
ATOM    367  C   ILE H  56      -9.716  -3.580   4.491  1.00  0.33           C  
ATOM    368  CB  ILE H  56      -8.410  -1.357   4.497  1.00  0.33           C  
ATOM    369  O   ILE H  56      -9.697  -4.134   3.387  1.00  0.33           O  
ATOM    370  CG1 ILE H  56      -9.632  -0.503   4.886  1.00  0.33           C  
ATOM    371  CG2 ILE H  56      -8.222  -1.299   2.972  1.00  0.33           C  
ATOM    372  CD1 ILE H  56      -9.366   1.010   4.814  1.00  0.33           C  
ATOM    373  N   SER H  57     -10.776  -3.599   5.290  1.00  0.42           N  
ATOM    374  CA  SER H  57     -12.107  -4.111   4.939  1.00  0.42           C  
ATOM    375  C   SER H  57     -12.693  -3.441   3.678  1.00  0.42           C  
ATOM    376  CB  SER H  57     -13.033  -3.873   6.138  1.00  0.42           C  
ATOM    377  O   SER H  57     -12.231  -2.385   3.235  1.00  0.42           O  
ATOM    378  OG  SER H  57     -13.011  -2.495   6.467  1.00  0.42           O  
ATOM    379  N   GLY H  58     -13.731  -4.043   3.080  1.00  0.42           N  
ATOM    380  CA  GLY H  58     -14.429  -3.487   1.902  1.00  0.42           C  
ATOM    381  C   GLY H  58     -15.098  -2.129   2.169  1.00  0.42           C  
ATOM    382  O   GLY H  58     -14.969  -1.176   1.395  1.00  0.42           O  
ATOM    383  N   SER H  59     -15.744  -2.024   3.329  1.00  0.58           N  
ATOM    384  CA  SER H  59     -16.317  -0.800   3.898  1.00  0.58           C  
ATOM    385  C   SER H  59     -15.250   0.243   4.238  1.00  0.58           C  
ATOM    386  CB  SER H  59     -17.064  -1.186   5.185  1.00  0.58           C  
ATOM    387  O   SER H  59     -15.424   1.417   3.920  1.00  0.58           O  
ATOM    388  OG  SER H  59     -16.232  -2.056   5.940  1.00  0.58           O  
ATOM    389  N   GLY H  62     -14.147  -0.185   4.858  1.00  0.35           N  
ATOM    390  CA  GLY H  62     -13.140   0.688   5.462  1.00  0.35           C  
ATOM    391  C   GLY H  62     -13.284   0.862   6.977  1.00  0.35           C  
ATOM    392  O   GLY H  62     -12.553   1.664   7.548  1.00  0.35           O  
ATOM    393  N   SER H  63     -14.199   0.129   7.621  1.00  0.45           N  
ATOM    394  CA  SER H  63     -14.356   0.091   9.083  1.00  0.45           C  
ATOM    395  C   SER H  63     -13.151  -0.562   9.771  1.00  0.45           C  
ATOM    396  CB  SER H  63     -15.666  -0.636   9.445  1.00  0.45           C  
ATOM    397  O   SER H  63     -12.531   0.022  10.655  1.00  0.45           O  
ATOM    398  OG  SER H  63     -15.915  -1.778   8.631  1.00  0.45           O  
ATOM    399  N   ASP H  64     -12.797  -1.769   9.344  1.00  0.35           N  
ATOM    400  CA  ASP H  64     -11.738  -2.598   9.906  1.00  0.35           C  
ATOM    401  C   ASP H  64     -10.414  -2.320   9.173  1.00  0.35           C  
ATOM    402  CB  ASP H  64     -12.072  -4.115   9.852  1.00  0.35           C  
ATOM    403  O   ASP H  64     -10.385  -2.335   7.935  1.00  0.35           O  
ATOM    404  CG  ASP H  64     -13.534  -4.591   9.666  1.00  0.35           C  
ATOM    405  OD1 ASP H  64     -13.729  -5.806   9.864  1.00  0.35           O  
ATOM    406  OD2 ASP H  64     -14.421  -3.813   9.234  1.00  0.35           O  
ATOM    407  N   THR H  65      -9.319  -2.129   9.920  1.00  0.30           N  
ATOM    408  CA  THR H  65      -7.948  -2.000   9.390  1.00  0.30           C  
ATOM    409  C   THR H  65      -6.959  -2.814  10.222  1.00  0.30           C  
ATOM    410  CB  THR H  65      -7.452  -0.544   9.284  1.00  0.30           C  
ATOM    411  O   THR H  65      -7.145  -2.991  11.425  1.00  0.30           O  
ATOM    412  CG2 THR H  65      -8.352   0.353   8.442  1.00  0.30           C  
ATOM    413  OG1 THR H  65      -7.303   0.079  10.536  1.00  0.30           O  
ATOM    414  N   LEU H  66      -5.904  -3.315   9.579  1.00  0.21           N  
ATOM    415  CA  LEU H  66      -4.847  -4.133  10.182  1.00  0.21           C  
ATOM    416  C   LEU H  66      -3.473  -3.746   9.622  1.00  0.21           C  
ATOM    417  CB  LEU H  66      -5.128  -5.629   9.933  1.00  0.21           C  
ATOM    418  O   LEU H  66      -3.368  -3.240   8.504  1.00  0.21           O  
ATOM    419  CG  LEU H  66      -6.393  -6.201  10.603  1.00  0.21           C  
ATOM    420  CD1 LEU H  66      -6.608  -7.637  10.126  1.00  0.21           C  
ATOM    421  CD2 LEU H  66      -6.272  -6.226  12.128  1.00  0.21           C  
ATOM    422  N   TYR H  67      -2.412  -4.020  10.382  1.00  0.27           N  
ATOM    423  CA  TYR H  67      -1.041  -3.585  10.092  1.00  0.27           C  
ATOM    424  C   TYR H  67      -0.014  -4.623  10.537  1.00  0.27           C  
ATOM    425  CB  TYR H  67      -0.747  -2.276  10.838  1.00  0.27           C  
ATOM    426  O   TYR H  67      -0.195  -5.248  11.584  1.00  0.27           O  
ATOM    427  CG  TYR H  67      -1.678  -1.137  10.496  1.00  0.27           C  
ATOM    428  CD1 TYR H  67      -1.384  -0.321   9.391  1.00  0.27           C  
ATOM    429  CD2 TYR H  67      -2.850  -0.922  11.248  1.00  0.27           C  
ATOM    430  CE1 TYR H  67      -2.268   0.709   9.031  1.00  0.27           C  
ATOM    431  CE2 TYR H  67      -3.740   0.106  10.888  1.00  0.27           C  
ATOM    432  OH  TYR H  67      -4.301   1.924   9.432  1.00  0.27           O  
ATOM    433  CZ  TYR H  67      -3.445   0.929   9.781  1.00  0.27           C  
ATOM    434  N   ALA H  68       1.085  -4.743   9.794  1.00  0.15           N  
ATOM    435  CA  ALA H  68       2.263  -5.479  10.235  1.00  0.15           C  
ATOM    436  C   ALA H  68       3.006  -4.733  11.358  1.00  0.15           C  
ATOM    437  CB  ALA H  68       3.174  -5.724   9.029  1.00  0.15           C  
ATOM    438  O   ALA H  68       3.128  -3.505  11.346  1.00  0.15           O  
ATOM    439  N   ASP H  69       3.559  -5.476  12.316  1.00  0.16           N  
ATOM    440  CA  ASP H  69       4.242  -4.914  13.488  1.00  0.16           C  
ATOM    441  C   ASP H  69       5.496  -4.075  13.175  1.00  0.16           C  
ATOM    442  CB  ASP H  69       4.476  -6.010  14.540  1.00  0.16           C  
ATOM    443  O   ASP H  69       5.863  -3.212  13.967  1.00  0.16           O  
ATOM    444  CG  ASP H  69       3.143  -6.386  15.200  1.00  0.16           C  
ATOM    445  OD1 ASP H  69       2.949  -6.084  16.398  1.00  0.16           O  
ATOM    446  OD2 ASP H  69       2.198  -6.808  14.493  1.00  0.16           O  
ATOM    447  N   SER H  70       6.098  -4.222  11.990  1.00  0.22           N  
ATOM    448  CA  SER H  70       7.192  -3.358  11.511  1.00  0.22           C  
ATOM    449  C   SER H  70       6.748  -1.924  11.158  1.00  0.22           C  
ATOM    450  CB  SER H  70       7.862  -4.022  10.294  1.00  0.22           C  
ATOM    451  O   SER H  70       7.585  -1.019  11.095  1.00  0.22           O  
ATOM    452  OG  SER H  70       6.937  -4.209   9.232  1.00  0.22           O  
ATOM    453  N   VAL H  71       5.449  -1.686  10.928  1.00  0.21           N  
ATOM    454  CA  VAL H  71       4.889  -0.395  10.461  1.00  0.21           C  
ATOM    455  C   VAL H  71       3.743   0.139  11.331  1.00  0.21           C  
ATOM    456  CB  VAL H  71       4.446  -0.486   8.989  1.00  0.21           C  
ATOM    457  O   VAL H  71       3.276   1.262  11.129  1.00  0.21           O  
ATOM    458  CG1 VAL H  71       5.604  -0.882   8.063  1.00  0.21           C  
ATOM    459  CG2 VAL H  71       3.269  -1.443   8.770  1.00  0.21           C  
ATOM    460  N   LYS H  72       3.298  -0.650  12.311  1.00  0.18           N  
ATOM    461  CA  LYS H  72       2.255  -0.340  13.303  1.00  0.18           C  
ATOM    462  C   LYS H  72       2.519   1.021  13.962  1.00  0.18           C  
ATOM    463  CB  LYS H  72       2.267  -1.495  14.325  1.00  0.18           C  
ATOM    464  O   LYS H  72       3.639   1.311  14.374  1.00  0.18           O  
ATOM    465  CG  LYS H  72       0.911  -2.054  14.794  1.00  0.18           C  
ATOM    466  CD  LYS H  72       1.135  -3.526  15.191  1.00  0.18           C  
ATOM    467  CE  LYS H  72      -0.056  -4.251  15.819  1.00  0.18           C  
ATOM    468  NZ  LYS H  72       0.318  -5.665  16.078  1.00  0.18           N  
ATOM    469  N   GLY H  74       1.508   1.888  14.006  1.00  0.21           N  
ATOM    470  CA  GLY H  74       1.611   3.259  14.532  1.00  0.21           C  
ATOM    471  C   GLY H  74       2.349   4.263  13.632  1.00  0.21           C  
ATOM    472  O   GLY H  74       2.100   5.459  13.742  1.00  0.21           O  
ATOM    473  N   ARG H  75       3.214   3.806  12.715  1.00  0.16           N  
ATOM    474  CA  ARG H  75       3.933   4.659  11.754  1.00  0.16           C  
ATOM    475  C   ARG H  75       3.118   4.901  10.484  1.00  0.16           C  
ATOM    476  CB  ARG H  75       5.303   4.032  11.429  1.00  0.16           C  
ATOM    477  O   ARG H  75       3.052   6.025   9.985  1.00  0.16           O  
ATOM    478  CG  ARG H  75       6.155   3.782  12.685  1.00  0.16           C  
ATOM    479  CD  ARG H  75       7.633   3.524  12.361  1.00  0.16           C  
ATOM    480  NE  ARG H  75       7.838   2.339  11.500  1.00  0.16           N  
ATOM    481  NH1 ARG H  75       8.771   3.395   9.675  1.00  0.16           N  
ATOM    482  NH2 ARG H  75       8.493   1.206   9.647  1.00  0.16           N  
ATOM    483  CZ  ARG H  75       8.359   2.328  10.284  1.00  0.16           C  
ATOM    484  N   PHE H  76       2.518   3.842   9.940  1.00  0.10           N  
ATOM    485  CA  PHE H  76       1.725   3.881   8.708  1.00  0.10           C  
ATOM    486  C   PHE H  76       0.216   3.880   9.016  1.00  0.10           C  
ATOM    487  CB  PHE H  76       2.121   2.715   7.784  1.00  0.10           C  
ATOM    488  O   PHE H  76      -0.212   3.531  10.115  1.00  0.10           O  
ATOM    489  CG  PHE H  76       3.540   2.665   7.212  1.00  0.10           C  
ATOM    490  CD1 PHE H  76       4.584   3.528   7.617  1.00  0.10           C  
ATOM    491  CD2 PHE H  76       3.819   1.680   6.246  1.00  0.10           C  
ATOM    492  CE1 PHE H  76       5.880   3.382   7.096  1.00  0.10           C  
ATOM    493  CE2 PHE H  76       5.110   1.547   5.705  1.00  0.10           C  
ATOM    494  CZ  PHE H  76       6.144   2.392   6.137  1.00  0.10           C  
ATOM    495  N   THR H  77      -0.615   4.275   8.050  1.00  0.19           N  
ATOM    496  CA  THR H  77      -2.086   4.266   8.164  1.00  0.19           C  
ATOM    497  C   THR H  77      -2.736   4.017   6.803  1.00  0.19           C  
ATOM    498  CB  THR H  77      -2.603   5.562   8.806  1.00  0.19           C  
ATOM    499  O   THR H  77      -2.558   4.798   5.864  1.00  0.19           O  
ATOM    500  CG2 THR H  77      -4.128   5.647   8.883  1.00  0.19           C  
ATOM    501  OG1 THR H  77      -2.132   5.654  10.128  1.00  0.19           O  
ATOM    502  N   ILE H  78      -3.490   2.924   6.680  1.00  0.15           N  
ATOM    503  CA  ILE H  78      -4.240   2.573   5.467  1.00  0.15           C  
ATOM    504  C   ILE H  78      -5.586   3.303   5.458  1.00  0.15           C  
ATOM    505  CB  ILE H  78      -4.369   1.039   5.328  1.00  0.15           C  
ATOM    506  O   ILE H  78      -6.187   3.546   6.501  1.00  0.15           O  
ATOM    507  CG1 ILE H  78      -4.800   0.616   3.907  1.00  0.15           C  
ATOM    508  CG2 ILE H  78      -5.319   0.429   6.373  1.00  0.15           C  
ATOM    509  CD1 ILE H  78      -4.653  -0.893   3.651  1.00  0.15           C  
ATOM    510  N   SER H  79      -6.062   3.689   4.279  1.00  0.16           N  
ATOM    511  CA  SER H  79      -7.372   4.333   4.100  1.00  0.16           C  
ATOM    512  C   SER H  79      -7.871   4.126   2.670  1.00  0.16           C  
ATOM    513  CB  SER H  79      -7.303   5.822   4.493  1.00  0.16           C  
ATOM    514  O   SER H  79      -7.088   3.767   1.793  1.00  0.16           O  
ATOM    515  OG  SER H  79      -6.172   6.476   3.940  1.00  0.16           O  
ATOM    516  N   ARG H  80      -9.169   4.319   2.413  1.00  0.25           N  
ATOM    517  CA  ARG H  80      -9.781   4.102   1.091  1.00  0.25           C  
ATOM    518  C   ARG H  80     -10.895   5.105   0.804  1.00  0.25           C  
ATOM    519  CB  ARG H  80     -10.264   2.641   0.957  1.00  0.25           C  
ATOM    520  O   ARG H  80     -11.646   5.460   1.705  1.00  0.25           O  
ATOM    521  CG  ARG H  80     -11.412   2.249   1.914  1.00  0.25           C  
ATOM    522  CD  ARG H  80     -11.719   0.744   1.868  1.00  0.25           C  
ATOM    523  NE  ARG H  80     -12.227   0.348   0.548  1.00  0.25           N  
ATOM    524  NH1 ARG H  80     -11.688  -1.896   0.547  1.00  0.25           N  
ATOM    525  NH2 ARG H  80     -12.599  -0.943  -1.238  1.00  0.25           N  
ATOM    526  CZ  ARG H  80     -12.161  -0.833  -0.028  1.00  0.25           C  
ATOM    527  N   ASP H  81     -11.016   5.516  -0.453  1.00  0.31           N  
ATOM    528  CA  ASP H  81     -12.144   6.281  -0.984  1.00  0.31           C  
ATOM    529  C   ASP H  81     -12.908   5.399  -1.978  1.00  0.31           C  
ATOM    530  CB  ASP H  81     -11.649   7.603  -1.590  1.00  0.31           C  
ATOM    531  O   ASP H  81     -12.433   5.103  -3.078  1.00  0.31           O  
ATOM    532  CG  ASP H  81     -12.785   8.496  -2.109  1.00  0.31           C  
ATOM    533  OD1 ASP H  81     -13.825   7.979  -2.580  1.00  0.31           O  
ATOM    534  OD2 ASP H  81     -12.611   9.734  -2.069  1.00  0.31           O  
ATOM    535  N   ASN H  82     -14.086   4.931  -1.559  1.00  0.37           N  
ATOM    536  CA  ASN H  82     -14.903   4.019  -2.356  1.00  0.37           C  
ATOM    537  C   ASN H  82     -15.643   4.694  -3.527  1.00  0.37           C  
ATOM    538  CB  ASN H  82     -15.849   3.223  -1.428  1.00  0.37           C  
ATOM    539  O   ASN H  82     -16.058   3.979  -4.435  1.00  0.37           O  
ATOM    540  CG  ASN H  82     -15.180   2.048  -0.719  1.00  0.37           C  
ATOM    541  ND2 ASN H  82     -15.695   1.601   0.403  1.00  0.37           N  
ATOM    542  OD1 ASN H  82     -14.199   1.484  -1.177  1.00  0.37           O  
ATOM    543  N   ALA H  83     -15.790   6.025  -3.545  1.00  0.41           N  
ATOM    544  CA  ALA H  83     -16.364   6.752  -4.682  1.00  0.41           C  
ATOM    545  C   ALA H  83     -15.315   7.015  -5.775  1.00  0.41           C  
ATOM    546  CB  ALA H  83     -16.974   8.064  -4.173  1.00  0.41           C  
ATOM    547  O   ALA H  83     -15.630   6.963  -6.959  1.00  0.41           O  
ATOM    548  N   LYS H  84     -14.060   7.263  -5.379  1.00  0.35           N  
ATOM    549  CA  LYS H  84     -12.910   7.443  -6.289  1.00  0.35           C  
ATOM    550  C   LYS H  84     -12.159   6.141  -6.587  1.00  0.35           C  
ATOM    551  CB  LYS H  84     -11.963   8.518  -5.725  1.00  0.35           C  
ATOM    552  O   LYS H  84     -11.034   6.200  -7.078  1.00  0.35           O  
ATOM    553  CG  LYS H  84     -12.671   9.867  -5.538  1.00  0.35           C  
ATOM    554  CD  LYS H  84     -11.707  10.922  -4.976  1.00  0.35           C  
ATOM    555  CE  LYS H  84     -12.441  12.185  -4.505  1.00  0.35           C  
ATOM    556  NZ  LYS H  84     -13.402  11.871  -3.419  1.00  0.35           N  
ATOM    557  N   THR H  85     -12.727   4.999  -6.188  1.00  0.47           N  
ATOM    558  CA  THR H  85     -12.157   3.646  -6.329  1.00  0.47           C  
ATOM    559  C   THR H  85     -10.662   3.584  -5.987  1.00  0.47           C  
ATOM    560  CB  THR H  85     -12.505   3.005  -7.688  1.00  0.47           C  
ATOM    561  O   THR H  85      -9.878   2.956  -6.690  1.00  0.47           O  
ATOM    562  CG2 THR H  85     -14.018   2.885  -7.875  1.00  0.47           C  
ATOM    563  OG1 THR H  85     -12.029   3.747  -8.780  1.00  0.47           O  
ATOM    564  N   THR H  86     -10.246   4.273  -4.917  1.00  0.28           N  
ATOM    565  CA  THR H  86      -8.828   4.513  -4.607  1.00  0.28           C  
ATOM    566  C   THR H  86      -8.465   4.052  -3.200  1.00  0.28           C  
ATOM    567  CB  THR H  86      -8.448   5.986  -4.839  1.00  0.28           C  
ATOM    568  O   THR H  86      -9.130   4.392  -2.221  1.00  0.28           O  
ATOM    569  CG2 THR H  86      -7.028   6.342  -4.393  1.00  0.28           C  
ATOM    570  OG1 THR H  86      -8.473   6.284  -6.216  1.00  0.28           O  
ATOM    571  N   LEU H  87      -7.378   3.291  -3.086  1.00  0.16           N  
ATOM    572  CA  LEU H  87      -6.739   2.908  -1.827  1.00  0.16           C  
ATOM    573  C   LEU H  87      -5.555   3.846  -1.532  1.00  0.16           C  
ATOM    574  CB  LEU H  87      -6.318   1.431  -1.950  1.00  0.16           C  
ATOM    575  O   LEU H  87      -4.876   4.294  -2.450  1.00  0.16           O  
ATOM    576  CG  LEU H  87      -5.671   0.828  -0.694  1.00  0.16           C  
ATOM    577  CD1 LEU H  87      -6.728   0.545   0.365  1.00  0.16           C  
ATOM    578  CD2 LEU H  87      -4.930  -0.459  -1.039  1.00  0.16           C  
ATOM    579  N   TYR H  88      -5.263   4.104  -0.260  1.00  0.11           N  
ATOM    580  CA  TYR H  88      -4.128   4.912   0.185  1.00  0.11           C  
ATOM    581  C   TYR H  88      -3.302   4.198   1.256  1.00  0.11           C  
ATOM    582  CB  TYR H  88      -4.618   6.247   0.750  1.00  0.11           C  
ATOM    583  O   TYR H  88      -3.838   3.414   2.044  1.00  0.11           O  
ATOM    584  CG  TYR H  88      -5.427   7.108  -0.195  1.00  0.11           C  
ATOM    585  CD1 TYR H  88      -4.768   7.875  -1.172  1.00  0.11           C  
ATOM    586  CD2 TYR H  88      -6.829   7.172  -0.072  1.00  0.11           C  
ATOM    587  CE1 TYR H  88      -5.508   8.699  -2.040  1.00  0.11           C  
ATOM    588  CE2 TYR H  88      -7.572   8.000  -0.936  1.00  0.11           C  
ATOM    589  OH  TYR H  88      -7.637   9.533  -2.776  1.00  0.11           O  
ATOM    590  CZ  TYR H  88      -6.914   8.760  -1.926  1.00  0.11           C  
ATOM    591  N   LEU H  89      -2.015   4.537   1.334  1.00  0.13           N  
ATOM    592  CA  LEU H  89      -1.152   4.246   2.479  1.00  0.13           C  
ATOM    593  C   LEU H  89      -0.429   5.523   2.892  1.00  0.13           C  
ATOM    594  CB  LEU H  89      -0.157   3.118   2.153  1.00  0.13           C  
ATOM    595  O   LEU H  89       0.500   5.969   2.220  1.00  0.13           O  
ATOM    596  CG  LEU H  89       0.680   2.633   3.350  1.00  0.13           C  
ATOM    597  CD1 LEU H  89      -0.179   1.915   4.397  1.00  0.13           C  
ATOM    598  CD2 LEU H  89       1.744   1.654   2.858  1.00  0.13           C  
ATOM    599  N   GLN H  90      -0.854   6.112   4.004  1.00  0.11           N  
ATOM    600  CA  GLN H  90      -0.051   7.108   4.694  1.00  0.11           C  
ATOM    601  C   GLN H  90       1.149   6.395   5.320  1.00  0.11           C  
ATOM    602  CB  GLN H  90      -0.907   7.794   5.767  1.00  0.11           C  
ATOM    603  O   GLN H  90       0.977   5.377   5.990  1.00  0.11           O  
ATOM    604  CG  GLN H  90      -0.215   9.015   6.388  1.00  0.11           C  
ATOM    605  CD  GLN H  90      -0.081  10.182   5.417  1.00  0.11           C  
ATOM    606  NE2 GLN H  90       0.931  11.001   5.587  1.00  0.11           N  
ATOM    607  OE1 GLN H  90      -0.889  10.363   4.509  1.00  0.11           O  
ATOM    608  N   MET H  91       2.346   6.930   5.129  1.00  0.11           N  
ATOM    609  CA  MET H  91       3.574   6.459   5.758  1.00  0.11           C  
ATOM    610  C   MET H  91       4.228   7.644   6.455  1.00  0.11           C  
ATOM    611  CB  MET H  91       4.505   5.831   4.713  1.00  0.11           C  
ATOM    612  O   MET H  91       4.302   8.721   5.873  1.00  0.11           O  
ATOM    613  CG  MET H  91       3.823   4.694   3.941  1.00  0.11           C  
ATOM    614  SD  MET H  91       4.929   3.626   2.984  1.00  0.11           S  
ATOM    615  CE  MET H  91       5.700   4.829   1.879  1.00  0.11           C  
ATOM    616  N   ASN H  92       4.671   7.466   7.695  1.00  0.12           N  
ATOM    617  CA  ASN H  92       5.313   8.500   8.510  1.00  0.12           C  
ATOM    618  C   ASN H  92       6.457   7.874   9.307  1.00  0.12           C  
ATOM    619  CB  ASN H  92       4.291   9.169   9.452  1.00  0.12           C  
ATOM    620  O   ASN H  92       6.469   6.655   9.493  1.00  0.12           O  
ATOM    621  CG  ASN H  92       2.929   9.424   8.830  1.00  0.12           C  
ATOM    622  ND2 ASN H  92       1.962   8.600   9.161  1.00  0.12           N  
ATOM    623  OD1 ASN H  92       2.721  10.342   8.044  1.00  0.12           O  
ATOM    624  N   SER H  93       7.406   8.684   9.785  1.00  0.18           N  
ATOM    625  CA  SER H  93       8.571   8.191  10.537  1.00  0.18           C  
ATOM    626  C   SER H  93       9.286   7.055   9.791  1.00  0.18           C  
ATOM    627  CB  SER H  93       8.185   7.800  11.970  1.00  0.18           C  
ATOM    628  O   SER H  93       9.595   6.010  10.374  1.00  0.18           O  
ATOM    629  OG  SER H  93       7.505   8.858  12.619  1.00  0.18           O  
ATOM    630  N   LEU H  94       9.457   7.227   8.475  1.00  0.17           N  
ATOM    631  CA  LEU H  94      10.067   6.241   7.583  1.00  0.17           C  
ATOM    632  C   LEU H  94      11.514   5.948   7.991  1.00  0.17           C  
ATOM    633  CB  LEU H  94       9.979   6.741   6.126  1.00  0.17           C  
ATOM    634  O   LEU H  94      12.231   6.830   8.452  1.00  0.17           O  
ATOM    635  CG  LEU H  94       8.591   6.511   5.494  1.00  0.17           C  
ATOM    636  CD1 LEU H  94       8.385   7.384   4.259  1.00  0.17           C  
ATOM    637  CD2 LEU H  94       8.437   5.056   5.043  1.00  0.17           C  
ATOM    638  N   ARG H  95      11.959   4.708   7.811  1.00  0.17           N  
ATOM    639  CA  ARG H  95      13.343   4.279   8.050  1.00  0.17           C  
ATOM    640  C   ARG H  95      13.955   3.677   6.781  1.00  0.17           C  
ATOM    641  CB  ARG H  95      13.391   3.205   9.135  1.00  0.17           C  
ATOM    642  O   ARG H  95      13.191   3.246   5.916  1.00  0.17           O  
ATOM    643  CG  ARG H  95      12.653   3.419  10.459  1.00  0.17           C  
ATOM    644  CD  ARG H  95      12.997   2.155  11.256  1.00  0.17           C  
ATOM    645  NE  ARG H  95      12.441   2.103  12.615  1.00  0.17           N  
ATOM    646  NH1 ARG H  95      13.361   0.045  13.093  1.00  0.17           N  
ATOM    647  NH2 ARG H  95      12.150   1.091  14.636  1.00  0.17           N  
ATOM    648  CZ  ARG H  95      12.654   1.085  13.434  1.00  0.17           C  
ATOM    649  N   PRO H  96      15.290   3.542   6.677  1.00  0.25           N  
ATOM    650  CA  PRO H  96      15.925   2.817   5.576  1.00  0.25           C  
ATOM    651  C   PRO H  96      15.331   1.421   5.317  1.00  0.25           C  
ATOM    652  CB  PRO H  96      17.413   2.765   5.929  1.00  0.25           C  
ATOM    653  O   PRO H  96      15.168   1.045   4.156  1.00  0.25           O  
ATOM    654  CG  PRO H  96      17.608   4.036   6.752  1.00  0.25           C  
ATOM    655  CD  PRO H  96      16.310   4.099   7.553  1.00  0.25           C  
ATOM    656  N   GLU H  97      14.909   0.687   6.357  1.00  0.22           N  
ATOM    657  CA  GLU H  97      14.267  -0.640   6.229  1.00  0.22           C  
ATOM    658  C   GLU H  97      12.925  -0.635   5.469  1.00  0.22           C  
ATOM    659  CB  GLU H  97      13.998  -1.280   7.606  1.00  0.22           C  
ATOM    660  O   GLU H  97      12.468  -1.691   5.009  1.00  0.22           O  
ATOM    661  CG  GLU H  97      15.176  -1.337   8.588  1.00  0.22           C  
ATOM    662  CD  GLU H  97      15.120  -0.150   9.551  1.00  0.22           C  
ATOM    663  OE1 GLU H  97      14.608  -0.319  10.685  1.00  0.22           O  
ATOM    664  OE2 GLU H  97      15.501   0.957   9.114  1.00  0.22           O  
ATOM    665  N   ASP H  98      12.284   0.533   5.352  1.00  0.16           N  
ATOM    666  CA  ASP H  98      11.060   0.738   4.577  1.00  0.16           C  
ATOM    667  C   ASP H  98      11.307   0.929   3.070  1.00  0.16           C  
ATOM    668  CB  ASP H  98      10.259   1.921   5.142  1.00  0.16           C  
ATOM    669  O   ASP H  98      10.335   0.984   2.312  1.00  0.16           O  
ATOM    670  CG  ASP H  98       9.873   1.775   6.613  1.00  0.16           C  
ATOM    671  OD1 ASP H  98       9.348   0.713   7.024  1.00  0.16           O  
ATOM    672  OD2 ASP H  98       9.974   2.773   7.354  1.00  0.16           O  
ATOM    673  N   THR H  99      12.569   1.002   2.625  1.00  0.20           N  
ATOM    674  CA  THR H  99      12.953   1.044   1.202  1.00  0.20           C  
ATOM    675  C   THR H  99      12.479  -0.210   0.474  1.00  0.20           C  
ATOM    676  CB  THR H  99      14.476   1.159   1.045  1.00  0.20           C  
ATOM    677  O   THR H  99      12.952  -1.312   0.757  1.00  0.20           O  
ATOM    678  CG2 THR H  99      14.963   1.093  -0.406  1.00  0.20           C  
ATOM    679  OG1 THR H  99      14.897   2.389   1.573  1.00  0.20           O  
ATOM    680  N   ALA H 100      11.546  -0.057  -0.465  1.00  0.25           N  
ATOM    681  CA  ALA H 100      10.927  -1.165  -1.184  1.00  0.25           C  
ATOM    682  C   ALA H 100      10.073  -0.703  -2.375  1.00  0.25           C  
ATOM    683  CB  ALA H 100      10.053  -1.955  -0.197  1.00  0.25           C  
ATOM    684  O   ALA H 100       9.657   0.450  -2.463  1.00  0.25           O  
ATOM    685  N   LEU H 101       9.758  -1.638  -3.268  1.00  0.22           N  
ATOM    686  CA  LEU H 101       8.681  -1.530  -4.250  1.00  0.22           C  
ATOM    687  C   LEU H 101       7.348  -1.877  -3.568  1.00  0.22           C  
ATOM    688  CB  LEU H 101       9.035  -2.481  -5.409  1.00  0.22           C  
ATOM    689  O   LEU H 101       7.166  -3.011  -3.125  1.00  0.22           O  
ATOM    690  CG  LEU H 101       8.037  -2.544  -6.578  1.00  0.22           C  
ATOM    691  CD1 LEU H 101       7.845  -1.181  -7.234  1.00  0.22           C  
ATOM    692  CD2 LEU H 101       8.572  -3.497  -7.645  1.00  0.22           C  
ATOM    693  N   TYR H 102       6.443  -0.907  -3.439  1.00  0.17           N  
ATOM    694  CA  TYR H 102       5.135  -1.067  -2.800  1.00  0.17           C  
ATOM    695  C   TYR H 102       4.053  -1.390  -3.830  1.00  0.17           C  
ATOM    696  CB  TYR H 102       4.755   0.191  -2.007  1.00  0.17           C  
ATOM    697  O   TYR H 102       3.842  -0.647  -4.787  1.00  0.17           O  
ATOM    698  CG  TYR H 102       5.515   0.357  -0.706  1.00  0.17           C  
ATOM    699  CD1 TYR H 102       6.867   0.736  -0.734  1.00  0.17           C  
ATOM    700  CD2 TYR H 102       4.875   0.131   0.530  1.00  0.17           C  
ATOM    701  CE1 TYR H 102       7.595   0.851   0.462  1.00  0.17           C  
ATOM    702  CE2 TYR H 102       5.593   0.279   1.734  1.00  0.17           C  
ATOM    703  OH  TYR H 102       7.687   0.720   2.839  1.00  0.17           O  
ATOM    704  CZ  TYR H 102       6.959   0.634   1.697  1.00  0.17           C  
ATOM    705  N   TYR H 103       3.334  -2.478  -3.583  1.00  0.21           N  
ATOM    706  CA  TYR H 103       2.189  -2.944  -4.353  1.00  0.21           C  
ATOM    707  C   TYR H 103       0.890  -2.730  -3.582  1.00  0.21           C  
ATOM    708  CB  TYR H 103       2.329  -4.442  -4.644  1.00  0.21           C  
ATOM    709  O   TYR H 103       0.799  -2.986  -2.377  1.00  0.21           O  
ATOM    710  CG  TYR H 103       3.362  -4.800  -5.685  1.00  0.21           C  
ATOM    711  CD1 TYR H 103       4.711  -4.983  -5.324  1.00  0.21           C  
ATOM    712  CD2 TYR H 103       2.952  -4.978  -7.020  1.00  0.21           C  
ATOM    713  CE1 TYR H 103       5.659  -5.318  -6.310  1.00  0.21           C  
ATOM    714  CE2 TYR H 103       3.895  -5.324  -8.001  1.00  0.21           C  
ATOM    715  OH  TYR H 103       6.175  -5.664  -8.627  1.00  0.21           O  
ATOM    716  CZ  TYR H 103       5.254  -5.461  -7.653  1.00  0.21           C  
ATOM    717  N   CYS H 104      -0.143  -2.351  -4.318  1.00  0.24           N  
ATOM    718  CA  CYS H 104      -1.532  -2.417  -3.909  1.00  0.24           C  
ATOM    719  C   CYS H 104      -2.123  -3.778  -4.313  1.00  0.24           C  
ATOM    720  CB  CYS H 104      -2.219  -1.253  -4.611  1.00  0.24           C  
ATOM    721  O   CYS H 104      -1.720  -4.383  -5.311  1.00  0.24           O  
ATOM    722  SG  CYS H 104      -3.985  -1.025  -4.357  1.00  0.24           S  
ATOM    723  N   THR H 105      -3.100  -4.294  -3.569  1.00  0.27           N  
ATOM    724  CA  THR H 105      -3.790  -5.532  -3.947  1.00  0.27           C  
ATOM    725  C   THR H 105      -5.256  -5.537  -3.565  1.00  0.27           C  
ATOM    726  CB  THR H 105      -3.065  -6.779  -3.415  1.00  0.27           C  
ATOM    727  O   THR H 105      -5.628  -5.176  -2.449  1.00  0.27           O  
ATOM    728  CG2 THR H 105      -3.142  -6.976  -1.914  1.00  0.27           C  
ATOM    729  OG1 THR H 105      -3.616  -7.914  -4.031  1.00  0.27           O  
ATOM    730  N   ILE H 106      -6.088  -5.969  -4.510  1.00  0.54           N  
ATOM    731  CA  ILE H 106      -7.441  -6.443  -4.239  1.00  0.54           C  
ATOM    732  C   ILE H 106      -7.327  -7.907  -3.813  1.00  0.54           C  
ATOM    733  CB  ILE H 106      -8.445  -6.127  -5.380  1.00  0.54           C  
ATOM    734  O   ILE H 106      -7.210  -8.812  -4.642  1.00  0.54           O  
ATOM    735  CG1 ILE H 106      -7.882  -5.769  -6.767  1.00  0.54           C  
ATOM    736  CG2 ILE H 106      -9.623  -7.099  -5.466  1.00  0.54           C  
ATOM    737  CD1 ILE H 106      -6.997  -6.790  -7.470  1.00  0.54           C  
ATOM    738  N   GLY H 107      -7.295  -8.089  -2.493  1.00  0.85           N  
ATOM    739  CA  GLY H 107      -7.075  -9.358  -1.820  1.00  0.85           C  
ATOM    740  C   GLY H 107      -8.281 -10.300  -1.875  1.00  0.85           C  
ATOM    741  O   GLY H 107      -9.096 -10.284  -2.800  1.00  0.85           O  
ATOM    742  N   GLY H 108      -8.382 -11.160  -0.860  1.00  2.31           N  
ATOM    743  CA  GLY H 108      -9.220 -12.359  -0.868  1.00  2.31           C  
ATOM    744  C   GLY H 108      -8.588 -13.318  -1.848  1.00  2.31           C  
ATOM    745  O   GLY H 108      -7.659 -14.056  -1.526  1.00  2.31           O  
ATOM    746  N   SER H 114      -8.983 -13.140  -3.096  1.00  2.63           N  
ATOM    747  CA  SER H 114      -8.164 -13.551  -4.216  1.00  2.63           C  
ATOM    748  C   SER H 114      -6.954 -12.584  -4.374  1.00  2.63           C  
ATOM    749  CB  SER H 114      -9.087 -13.624  -5.440  1.00  2.63           C  
ATOM    750  O   SER H 114      -6.936 -11.794  -5.314  1.00  2.63           O  
ATOM    751  OG  SER H 114      -9.557 -12.331  -5.746  1.00  2.63           O  
ATOM    752  N   LEU H 115      -5.927 -12.639  -3.490  1.00  2.58           N  
ATOM    753  CA  LEU H 115      -4.623 -11.895  -3.554  1.00  2.58           C  
ATOM    754  C   LEU H 115      -3.943 -11.964  -4.932  1.00  2.58           C  
ATOM    755  CB  LEU H 115      -3.699 -12.512  -2.475  1.00  2.58           C  
ATOM    756  O   LEU H 115      -3.135 -11.124  -5.325  1.00  2.58           O  
ATOM    757  CG  LEU H 115      -2.250 -11.993  -2.385  1.00  2.58           C  
ATOM    758  CD1 LEU H 115      -2.204 -10.528  -1.966  1.00  2.58           C  
ATOM    759  CD2 LEU H 115      -1.480 -12.806  -1.345  1.00  2.58           C  
ATOM    760  N   SER H 116      -4.336 -12.993  -5.662  1.00  2.25           N  
ATOM    761  CA  SER H 116      -3.997 -13.372  -7.017  1.00  2.25           C  
ATOM    762  C   SER H 116      -4.357 -12.338  -8.106  1.00  2.25           C  
ATOM    763  CB  SER H 116      -4.720 -14.711  -7.251  1.00  2.25           C  
ATOM    764  O   SER H 116      -5.014 -12.713  -9.077  1.00  2.25           O  
ATOM    765  OG  SER H 116      -6.122 -14.543  -7.155  1.00  2.25           O  
ATOM    766  N   ARG H 117      -3.938 -11.061  -8.001  1.00  2.17           N  
ATOM    767  CA  ARG H 117      -4.139 -10.058  -9.082  1.00  2.17           C  
ATOM    768  C   ARG H 117      -3.093  -8.951  -9.287  1.00  2.17           C  
ATOM    769  CB  ARG H 117      -5.533  -9.408  -8.940  1.00  2.17           C  
ATOM    770  O   ARG H 117      -3.206  -8.237 -10.279  1.00  2.17           O  
ATOM    771  CG  ARG H 117      -6.625 -10.202  -9.698  1.00  2.17           C  
ATOM    772  CD  ARG H 117      -7.907  -9.393  -9.965  1.00  2.17           C  
ATOM    773  NE  ARG H 117      -9.098  -9.781  -9.169  1.00  2.17           N  
ATOM    774  NH1 ARG H 117      -8.192 -10.013  -7.064  1.00  2.17           N  
ATOM    775  NH2 ARG H 117     -10.392 -10.066  -7.318  1.00  2.17           N  
ATOM    776  CZ  ARG H 117      -9.216  -9.949  -7.862  1.00  2.17           C  
ATOM    777  N   SER H 118      -2.140  -8.731  -8.388  1.00  1.32           N  
ATOM    778  CA  SER H 118      -1.472  -7.415  -8.326  1.00  1.32           C  
ATOM    779  C   SER H 118      -0.396  -7.034  -9.358  1.00  1.32           C  
ATOM    780  CB  SER H 118      -0.904  -7.189  -6.935  1.00  1.32           C  
ATOM    781  O   SER H 118       0.796  -7.114  -9.082  1.00  1.32           O  
ATOM    782  OG  SER H 118      -1.989  -6.929  -6.095  1.00  1.32           O  
ATOM    783  N   SER H 119      -0.849  -6.443 -10.465  1.00  1.36           N  
ATOM    784  CA  SER H 119      -0.247  -5.262 -11.125  1.00  1.36           C  
ATOM    785  C   SER H 119       1.296  -5.121 -11.215  1.00  1.36           C  
ATOM    786  CB  SER H 119      -0.915  -4.003 -10.537  1.00  1.36           C  
ATOM    787  O   SER H 119       1.950  -5.968 -11.818  1.00  1.36           O  
ATOM    788  OG  SER H 119      -2.228  -3.851 -11.031  1.00  1.36           O  
ATOM    789  N   GLN H 120       1.860  -3.966 -10.804  1.00  0.85           N  
ATOM    790  CA  GLN H 120       3.194  -3.469 -11.197  1.00  0.85           C  
ATOM    791  C   GLN H 120       3.982  -2.806 -10.045  1.00  0.85           C  
ATOM    792  CB  GLN H 120       3.061  -2.479 -12.374  1.00  0.85           C  
ATOM    793  O   GLN H 120       5.151  -3.155  -9.867  1.00  0.85           O  
ATOM    794  CG  GLN H 120       2.534  -3.085 -13.687  1.00  0.85           C  
ATOM    795  CD  GLN H 120       3.540  -4.009 -14.370  1.00  0.85           C  
ATOM    796  NE2 GLN H 120       3.615  -5.269 -14.003  1.00  0.85           N  
ATOM    797  OE1 GLN H 120       4.275  -3.615 -15.257  1.00  0.85           O  
ATOM    798  N   GLY H 121       3.366  -1.933  -9.232  1.00  0.59           N  
ATOM    799  CA  GLY H 121       3.975  -1.354  -8.019  1.00  0.59           C  
ATOM    800  C   GLY H 121       4.654   0.023  -8.179  1.00  0.59           C  
ATOM    801  O   GLY H 121       5.031   0.433  -9.273  1.00  0.59           O  
ATOM    802  N   THR H 122       4.846   0.739  -7.057  1.00  0.30           N  
ATOM    803  CA  THR H 122       5.553   2.041  -6.957  1.00  0.30           C  
ATOM    804  C   THR H 122       6.772   1.959  -6.030  1.00  0.30           C  
ATOM    805  CB  THR H 122       4.607   3.181  -6.523  1.00  0.30           C  
ATOM    806  O   THR H 122       6.676   1.488  -4.898  1.00  0.30           O  
ATOM    807  CG2 THR H 122       4.026   3.058  -5.111  1.00  0.30           C  
ATOM    808  OG1 THR H 122       5.283   4.422  -6.537  1.00  0.30           O  
ATOM    809  N   LEU H 123       7.940   2.419  -6.487  1.00  0.16           N  
ATOM    810  CA  LEU H 123       9.177   2.399  -5.696  1.00  0.16           C  
ATOM    811  C   LEU H 123       9.180   3.477  -4.598  1.00  0.16           C  
ATOM    812  CB  LEU H 123      10.385   2.523  -6.645  1.00  0.16           C  
ATOM    813  O   LEU H 123       8.751   4.609  -4.819  1.00  0.16           O  
ATOM    814  CG  LEU H 123      11.768   2.511  -5.961  1.00  0.16           C  
ATOM    815  CD1 LEU H 123      12.056   1.185  -5.253  1.00  0.16           C  
ATOM    816  CD2 LEU H 123      12.859   2.732  -7.007  1.00  0.16           C  
ATOM    817  N   VAL H 124       9.708   3.128  -3.426  1.00  0.15           N  
ATOM    818  CA  VAL H 124       9.992   4.024  -2.301  1.00  0.15           C  
ATOM    819  C   VAL H 124      11.422   3.776  -1.836  1.00  0.15           C  
ATOM    820  CB  VAL H 124       8.999   3.778  -1.154  1.00  0.15           C  
ATOM    821  O   VAL H 124      11.810   2.631  -1.597  1.00  0.15           O  
ATOM    822  CG1 VAL H 124       9.386   4.500   0.144  1.00  0.15           C  
ATOM    823  CG2 VAL H 124       7.580   4.196  -1.554  1.00  0.15           C  
ATOM    824  N   THR H 125      12.194   4.846  -1.672  1.00  0.14           N  
ATOM    825  CA  THR H 125      13.592   4.778  -1.235  1.00  0.14           C  
ATOM    826  C   THR H 125      13.805   5.713  -0.059  1.00  0.14           C  
ATOM    827  CB  THR H 125      14.546   5.105  -2.391  1.00  0.14           C  
ATOM    828  O   THR H 125      13.543   6.909  -0.160  1.00  0.14           O  
ATOM    829  CG2 THR H 125      16.019   5.014  -1.993  1.00  0.14           C  
ATOM    830  OG1 THR H 125      14.345   4.194  -3.449  1.00  0.14           O  
ATOM    831  N   VAL H 126      14.281   5.164   1.056  1.00  0.20           N  
ATOM    832  CA  VAL H 126      14.547   5.917   2.280  1.00  0.20           C  
ATOM    833  C   VAL H 126      16.049   5.909   2.550  1.00  0.20           C  
ATOM    834  CB  VAL H 126      13.737   5.390   3.477  1.00  0.20           C  
ATOM    835  O   VAL H 126      16.619   4.863   2.855  1.00  0.20           O  
ATOM    836  CG1 VAL H 126      13.860   6.363   4.659  1.00  0.20           C  
ATOM    837  CG2 VAL H 126      12.248   5.192   3.157  1.00  0.20           C  
ATOM    838  N   SER H 127      16.693   7.066   2.433  1.00  0.32           N  
ATOM    839  CA  SER H 127      18.143   7.232   2.602  1.00  0.32           C  
ATOM    840  C   SER H 127      18.448   8.593   3.196  1.00  0.32           C  
ATOM    841  CB  SER H 127      18.882   7.114   1.263  1.00  0.32           C  
ATOM    842  O   SER H 127      17.728   9.549   2.917  1.00  0.32           O  
ATOM    843  OG  SER H 127      20.282   7.285   1.430  1.00  0.32           O  
ATOM    844  N   SER H 128      19.513   8.673   3.995  1.00  0.46           N  
ATOM    845  CA  SER H 128      20.183   9.941   4.307  1.00  0.46           C  
ATOM    846  C   SER H 128      20.628  10.622   3.016  1.00  0.46           C  
ATOM    847  CB  SER H 128      21.393   9.670   5.195  1.00  0.46           C  
ATOM    848  O   SER H 128      21.175   9.867   2.174  1.00  0.46           O  
ATOM    849  OG  SER H 128      22.210   8.747   4.505  1.00  0.46           O  
ATOM    850  OXT SER H 128      20.396  11.845   2.916  1.00  0.46           O  
TER     851      SER H 128                                                       
END   
