# Supplementary material for: Characterising nanobody developability to improve therapeutic design using the Therapeutic Nanobody Profiler
Source: Commun Biol. 2026 Jan 31;9:344. doi: 10.1038/s42003-026-09594-y (PMC12963540; doi:10.1038/s42003-026-09594-y)
Supplement: Supplementary file 2 — Supplementary data [file 42003_2026_9594_MOESM2_ESM.zip › paper_data/vhh_clinical_set_models/seq26_NanoBodyBuilder2_Model.pdb]

ATOM      1  N   ASP H   1     -10.891  -8.230 -14.091  1.00  1.78           N  
ATOM      2  CA  ASP H   1      -9.719  -7.424 -14.455  1.00  1.78           C  
ATOM      3  C   ASP H   1      -9.714  -6.168 -13.606  1.00  1.78           C  
ATOM      4  CB  ASP H   1      -9.680  -7.072 -15.949  1.00  1.78           C  
ATOM      5  O   ASP H   1     -10.788  -5.612 -13.385  1.00  1.78           O  
ATOM      6  CG  ASP H   1      -8.336  -6.422 -16.298  1.00  1.78           C  
ATOM      7  OD1 ASP H   1      -7.375  -6.725 -15.562  1.00  1.78           O  
ATOM      8  OD2 ASP H   1      -8.286  -5.623 -17.255  1.00  1.78           O  
ATOM      9  N   VAL H   2      -8.541  -5.764 -13.129  1.00  0.79           N  
ATOM     10  CA  VAL H   2      -8.291  -4.527 -12.386  1.00  0.79           C  
ATOM     11  C   VAL H   2      -6.855  -4.099 -12.669  1.00  0.79           C  
ATOM     12  CB  VAL H   2      -8.493  -4.662 -10.860  1.00  0.79           C  
ATOM     13  O   VAL H   2      -5.918  -4.850 -12.409  1.00  0.79           O  
ATOM     14  CG1 VAL H   2      -8.241  -3.321 -10.149  1.00  0.79           C  
ATOM     15  CG2 VAL H   2      -9.905  -5.105 -10.466  1.00  0.79           C  
ATOM     16  N   GLN H   3      -6.674  -2.883 -13.175  1.00  0.39           N  
ATOM     17  CA  GLN H   3      -5.363  -2.351 -13.544  1.00  0.39           C  
ATOM     18  C   GLN H   3      -4.995  -1.214 -12.585  1.00  0.39           C  
ATOM     19  CB  GLN H   3      -5.354  -1.975 -15.037  1.00  0.39           C  
ATOM     20  O   GLN H   3      -5.740  -0.235 -12.461  1.00  0.39           O  
ATOM     21  CG  GLN H   3      -5.752  -3.193 -15.905  1.00  0.39           C  
ATOM     22  CD  GLN H   3      -5.699  -2.951 -17.409  1.00  0.39           C  
ATOM     23  NE2 GLN H   3      -6.463  -3.689 -18.183  1.00  0.39           N  
ATOM     24  OE1 GLN H   3      -4.965  -2.118 -17.920  1.00  0.39           O  
ATOM     25  N   LEU H   4      -3.878  -1.399 -11.874  1.00  0.37           N  
ATOM     26  CA  LEU H   4      -3.391  -0.551 -10.784  1.00  0.37           C  
ATOM     27  C   LEU H   4      -2.162   0.251 -11.227  1.00  0.37           C  
ATOM     28  CB  LEU H   4      -3.050  -1.423  -9.554  1.00  0.37           C  
ATOM     29  O   LEU H   4      -1.291  -0.283 -11.916  1.00  0.37           O  
ATOM     30  CG  LEU H   4      -4.189  -2.312  -9.010  1.00  0.37           C  
ATOM     31  CD1 LEU H   4      -3.680  -3.170  -7.850  1.00  0.37           C  
ATOM     32  CD2 LEU H   4      -5.375  -1.489  -8.508  1.00  0.37           C  
ATOM     33  N   VAL H   5      -2.081   1.513 -10.803  1.00  0.34           N  
ATOM     34  CA  VAL H   5      -0.943   2.401 -11.089  1.00  0.34           C  
ATOM     35  C   VAL H   5      -0.541   3.165  -9.832  1.00  0.34           C  
ATOM     36  CB  VAL H   5      -1.255   3.369 -12.250  1.00  0.34           C  
ATOM     37  O   VAL H   5      -1.317   3.970  -9.310  1.00  0.34           O  
ATOM     38  CG1 VAL H   5      -0.065   4.290 -12.556  1.00  0.34           C  
ATOM     39  CG2 VAL H   5      -1.609   2.627 -13.547  1.00  0.34           C  
ATOM     40  N   GLU H   6       0.674   2.908  -9.350  1.00  0.32           N  
ATOM     41  CA  GLU H   6       1.306   3.635  -8.250  1.00  0.32           C  
ATOM     42  C   GLU H   6       1.902   4.988  -8.683  1.00  0.32           C  
ATOM     43  CB  GLU H   6       2.394   2.771  -7.589  1.00  0.32           C  
ATOM     44  O   GLU H   6       2.350   5.170  -9.814  1.00  0.32           O  
ATOM     45  CG  GLU H   6       1.893   1.415  -7.063  1.00  0.32           C  
ATOM     46  CD  GLU H   6       2.059   0.235  -8.037  1.00  0.32           C  
ATOM     47  OE1 GLU H   6       2.091   0.414  -9.278  1.00  0.32           O  
ATOM     48  OE2 GLU H   6       2.192  -0.901  -7.533  1.00  0.32           O  
ATOM     49  N   SER H   7       1.936   5.950  -7.758  1.00  0.23           N  
ATOM     50  CA  SER H   7       2.475   7.302  -7.965  1.00  0.23           C  
ATOM     51  C   SER H   7       2.814   7.976  -6.626  1.00  0.23           C  
ATOM     52  CB  SER H   7       1.446   8.136  -8.738  1.00  0.23           C  
ATOM     53  O   SER H   7       2.310   7.566  -5.583  1.00  0.23           O  
ATOM     54  OG  SER H   7       0.233   8.213  -8.017  1.00  0.23           O  
ATOM     55  N   GLY H   8       3.660   9.013  -6.637  1.00  0.23           N  
ATOM     56  CA  GLY H   8       4.033   9.775  -5.428  1.00  0.23           C  
ATOM     57  C   GLY H   8       5.274   9.267  -4.679  1.00  0.23           C  
ATOM     58  O   GLY H   8       5.589   9.776  -3.605  1.00  0.23           O  
ATOM     59  N   GLY H   9       5.993   8.284  -5.232  1.00  0.24           N  
ATOM     60  CA  GLY H   9       7.330   7.918  -4.761  1.00  0.24           C  
ATOM     61  C   GLY H   9       8.397   8.948  -5.153  1.00  0.24           C  
ATOM     62  O   GLY H   9       8.182   9.786  -6.029  1.00  0.24           O  
ATOM     63  N   GLY H  11       9.561   8.879  -4.509  1.00  0.26           N  
ATOM     64  CA  GLY H  11      10.661   9.816  -4.725  1.00  0.26           C  
ATOM     65  C   GLY H  11      11.808   9.619  -3.736  1.00  0.26           C  
ATOM     66  O   GLY H  11      11.886   8.598  -3.048  1.00  0.26           O  
ATOM     67  N   LEU H  12      12.698  10.611  -3.683  1.00  0.32           N  
ATOM     68  CA  LEU H  12      13.744  10.741  -2.671  1.00  0.32           C  
ATOM     69  C   LEU H  12      13.287  11.710  -1.571  1.00  0.32           C  
ATOM     70  CB  LEU H  12      15.041  11.208  -3.359  1.00  0.32           C  
ATOM     71  O   LEU H  12      12.750  12.775  -1.872  1.00  0.32           O  
ATOM     72  CG  LEU H  12      16.221  11.504  -2.410  1.00  0.32           C  
ATOM     73  CD1 LEU H  12      16.704  10.258  -1.667  1.00  0.32           C  
ATOM     74  CD2 LEU H  12      17.396  12.054  -3.216  1.00  0.32           C  
ATOM     75  N   VAL H  13      13.545  11.363  -0.314  1.00  0.36           N  
ATOM     76  CA  VAL H  13      13.312  12.210   0.863  1.00  0.36           C  
ATOM     77  C   VAL H  13      14.425  11.972   1.891  1.00  0.36           C  
ATOM     78  CB  VAL H  13      11.893  11.955   1.415  1.00  0.36           C  
ATOM     79  O   VAL H  13      15.063  10.920   1.875  1.00  0.36           O  
ATOM     80  CG1 VAL H  13      11.749  10.593   2.101  1.00  0.36           C  
ATOM     81  CG2 VAL H  13      11.441  13.042   2.394  1.00  0.36           C  
ATOM     82  N   GLN H  14      14.685  12.938   2.772  1.00  0.36           N  
ATOM     83  CA  GLN H  14      15.593  12.736   3.907  1.00  0.36           C  
ATOM     84  C   GLN H  14      14.911  12.007   5.072  1.00  0.36           C  
ATOM     85  CB  GLN H  14      16.192  14.073   4.376  1.00  0.36           C  
ATOM     86  O   GLN H  14      13.684  12.051   5.220  1.00  0.36           O  
ATOM     87  CG  GLN H  14      17.179  14.668   3.356  1.00  0.36           C  
ATOM     88  CD  GLN H  14      18.345  15.397   4.024  1.00  0.36           C  
ATOM     89  NE2 GLN H  14      19.294  14.708   4.618  1.00  0.36           N  
ATOM     90  OE1 GLN H  14      18.408  16.616   4.027  1.00  0.36           O  
ATOM     91  N   ALA H  15      15.719  11.373   5.925  1.00  0.34           N  
ATOM     92  CA  ALA H  15      15.270  10.762   7.172  1.00  0.34           C  
ATOM     93  C   ALA H  15      14.461  11.745   8.037  1.00  0.34           C  
ATOM     94  CB  ALA H  15      16.482  10.221   7.939  1.00  0.34           C  
ATOM     95  O   ALA H  15      14.766  12.933   8.135  1.00  0.34           O  
ATOM     96  N   GLY H  16      13.397  11.238   8.660  1.00  0.31           N  
ATOM     97  CA  GLY H  16      12.423  12.028   9.415  1.00  0.31           C  
ATOM     98  C   GLY H  16      11.384  12.753   8.552  1.00  0.31           C  
ATOM     99  O   GLY H  16      10.383  13.219   9.095  1.00  0.31           O  
ATOM    100  N   GLY H  17      11.575  12.814   7.228  1.00  0.35           N  
ATOM    101  CA  GLY H  17      10.631  13.404   6.282  1.00  0.35           C  
ATOM    102  C   GLY H  17       9.337  12.601   6.107  1.00  0.35           C  
ATOM    103  O   GLY H  17       9.019  11.681   6.867  1.00  0.35           O  
ATOM    104  N   SER H  18       8.538  12.976   5.106  1.00  0.29           N  
ATOM    105  CA  SER H  18       7.233  12.358   4.840  1.00  0.29           C  
ATOM    106  C   SER H  18       6.885  12.357   3.351  1.00  0.29           C  
ATOM    107  CB  SER H  18       6.130  13.051   5.651  1.00  0.29           C  
ATOM    108  O   SER H  18       7.317  13.240   2.612  1.00  0.29           O  
ATOM    109  OG  SER H  18       6.450  13.006   7.030  1.00  0.29           O  
ATOM    110  N   LEU H  19       6.098  11.368   2.922  1.00  0.61           N  
ATOM    111  CA  LEU H  19       5.629  11.165   1.543  1.00  0.61           C  
ATOM    112  C   LEU H  19       4.173  10.669   1.548  1.00  0.61           C  
ATOM    113  CB  LEU H  19       6.545  10.157   0.816  1.00  0.61           C  
ATOM    114  O   LEU H  19       3.672  10.230   2.583  1.00  0.61           O  
ATOM    115  CG  LEU H  19       7.984  10.630   0.528  1.00  0.61           C  
ATOM    116  CD1 LEU H  19       8.795   9.461  -0.031  1.00  0.61           C  
ATOM    117  CD2 LEU H  19       8.024  11.762  -0.500  1.00  0.61           C  
ATOM    118  N   SER H  20       3.499  10.711   0.395  1.00  0.49           N  
ATOM    119  CA  SER H  20       2.116  10.239   0.253  1.00  0.49           C  
ATOM    120  C   SER H  20       1.934   9.507  -1.080  1.00  0.49           C  
ATOM    121  CB  SER H  20       1.139  11.413   0.404  1.00  0.49           C  
ATOM    122  O   SER H  20       1.870  10.133  -2.140  1.00  0.49           O  
ATOM    123  OG  SER H  20       0.006  11.009   1.142  1.00  0.49           O  
ATOM    124  N   ILE H  21       1.916   8.173  -1.041  1.00  0.44           N  
ATOM    125  CA  ILE H  21       1.788   7.329  -2.238  1.00  0.44           C  
ATOM    126  C   ILE H  21       0.309   7.199  -2.618  1.00  0.44           C  
ATOM    127  CB  ILE H  21       2.433   5.929  -2.059  1.00  0.44           C  
ATOM    128  O   ILE H  21      -0.531   6.999  -1.743  1.00  0.44           O  
ATOM    129  CG1 ILE H  21       3.728   5.941  -1.210  1.00  0.44           C  
ATOM    130  CG2 ILE H  21       2.722   5.334  -3.450  1.00  0.44           C  
ATOM    131  CD1 ILE H  21       4.442   4.582  -1.139  1.00  0.44           C  
ATOM    132  N   SER H  22      -0.019   7.266  -3.909  1.00  0.31           N  
ATOM    133  CA  SER H  22      -1.379   7.064  -4.431  1.00  0.31           C  
ATOM    134  C   SER H  22      -1.431   5.900  -5.421  1.00  0.31           C  
ATOM    135  CB  SER H  22      -1.895   8.343  -5.095  1.00  0.31           C  
ATOM    136  O   SER H  22      -0.588   5.805  -6.313  1.00  0.31           O  
ATOM    137  OG  SER H  22      -1.941   9.393  -4.149  1.00  0.31           O  
ATOM    138  N   CYS H  23      -2.442   5.043  -5.280  1.00  0.24           N  
ATOM    139  CA  CYS H  23      -2.757   3.942  -6.188  1.00  0.24           C  
ATOM    140  C   CYS H  23      -4.135   4.172  -6.815  1.00  0.24           C  
ATOM    141  CB  CYS H  23      -2.688   2.618  -5.423  1.00  0.24           C  
ATOM    142  O   CYS H  23      -5.155   4.134  -6.118  1.00  0.24           O  
ATOM    143  SG  CYS H  23      -3.105   1.147  -6.390  1.00  0.24           S  
ATOM    144  N   ALA H  24      -4.158   4.440  -8.121  1.00  0.41           N  
ATOM    145  CA  ALA H  24      -5.387   4.513  -8.905  1.00  0.41           C  
ATOM    146  C   ALA H  24      -5.752   3.121  -9.437  1.00  0.41           C  
ATOM    147  CB  ALA H  24      -5.201   5.526 -10.041  1.00  0.41           C  
ATOM    148  O   ALA H  24      -4.866   2.375  -9.859  1.00  0.41           O  
ATOM    149  N   ALA H  25      -7.045   2.792  -9.440  1.00  0.27           N  
ATOM    150  CA  ALA H  25      -7.568   1.550  -9.997  1.00  0.27           C  
ATOM    151  C   ALA H  25      -8.533   1.818 -11.158  1.00  0.27           C  
ATOM    152  CB  ALA H  25      -8.239   0.746  -8.881  1.00  0.27           C  
ATOM    153  O   ALA H  25      -9.234   2.829 -11.193  1.00  0.27           O  
ATOM    154  N   SER H  26      -8.603   0.876 -12.093  1.00  0.68           N  
ATOM    155  CA  SER H  26      -9.520   0.911 -13.235  1.00  0.68           C  
ATOM    156  C   SER H  26      -9.973  -0.509 -13.599  1.00  0.68           C  
ATOM    157  CB  SER H  26      -8.835   1.621 -14.410  1.00  0.68           C  
ATOM    158  O   SER H  26      -9.262  -1.473 -13.320  1.00  0.68           O  
ATOM    159  OG  SER H  26      -7.694   0.905 -14.834  1.00  0.68           O  
ATOM    160  N   GLY H  27     -11.167  -0.647 -14.189  1.00  0.70           N  
ATOM    161  CA  GLY H  27     -11.701  -1.919 -14.713  1.00  0.70           C  
ATOM    162  C   GLY H  27     -12.943  -2.478 -14.003  1.00  0.70           C  
ATOM    163  O   GLY H  27     -13.726  -3.192 -14.624  1.00  0.70           O  
ATOM    164  N   GLY H  28     -13.182  -2.118 -12.742  1.00  0.99           N  
ATOM    165  CA  GLY H  28     -14.327  -2.593 -11.965  1.00  0.99           C  
ATOM    166  C   GLY H  28     -14.478  -1.827 -10.657  1.00  0.99           C  
ATOM    167  O   GLY H  28     -13.668  -0.956 -10.340  1.00  0.99           O  
ATOM    168  N   SER H  29     -15.536  -2.120  -9.903  1.00  1.03           N  
ATOM    169  CA  SER H  29     -15.795  -1.393  -8.661  1.00  1.03           C  
ATOM    170  C   SER H  29     -14.910  -1.873  -7.509  1.00  1.03           C  
ATOM    171  CB  SER H  29     -17.268  -1.460  -8.267  1.00  1.03           C  
ATOM    172  O   SER H  29     -15.094  -2.968  -6.973  1.00  1.03           O  
ATOM    173  OG  SER H  29     -17.497  -0.503  -7.246  1.00  1.03           O  
ATOM    174  N   LEU H  30     -14.020  -0.993  -7.052  1.00  1.02           N  
ATOM    175  CA  LEU H  30     -13.107  -1.210  -5.925  1.00  1.02           C  
ATOM    176  C   LEU H  30     -13.839  -1.371  -4.576  1.00  1.02           C  
ATOM    177  CB  LEU H  30     -12.145  -0.005  -5.906  1.00  1.02           C  
ATOM    178  O   LEU H  30     -13.234  -1.777  -3.586  1.00  1.02           O  
ATOM    179  CG  LEU H  30     -10.682  -0.312  -5.552  1.00  1.02           C  
ATOM    180  CD1 LEU H  30     -10.042  -1.240  -6.591  1.00  1.02           C  
ATOM    181  CD2 LEU H  30      -9.928   1.021  -5.530  1.00  1.02           C  
ATOM    182  N   SER H  35     -15.144  -1.070  -4.536  1.00  0.74           N  
ATOM    183  CA  SER H  35     -16.039  -1.113  -3.365  1.00  0.74           C  
ATOM    184  C   SER H  35     -16.278  -2.502  -2.761  1.00  0.74           C  
ATOM    185  CB  SER H  35     -17.401  -0.518  -3.740  1.00  0.74           C  
ATOM    186  O   SER H  35     -16.991  -2.603  -1.770  1.00  0.74           O  
ATOM    187  OG  SER H  35     -18.048  -1.313  -4.720  1.00  0.74           O  
ATOM    188  N   ASN H  36     -15.682  -3.553  -3.326  1.00  0.90           N  
ATOM    189  CA  ASN H  36     -15.669  -4.909  -2.764  1.00  0.90           C  
ATOM    190  C   ASN H  36     -14.246  -5.372  -2.386  1.00  0.90           C  
ATOM    191  CB  ASN H  36     -16.326  -5.869  -3.773  1.00  0.90           C  
ATOM    192  O   ASN H  36     -14.083  -6.369  -1.689  1.00  0.90           O  
ATOM    193  CG  ASN H  36     -17.761  -5.500  -4.102  1.00  0.90           C  
ATOM    194  ND2 ASN H  36     -17.980  -4.653  -5.082  1.00  0.90           N  
ATOM    195  OD1 ASN H  36     -18.705  -5.965  -3.493  1.00  0.90           O  
ATOM    196  N   TYR H  37     -13.210  -4.649  -2.826  1.00  0.56           N  
ATOM    197  CA  TYR H  37     -11.809  -5.054  -2.719  1.00  0.56           C  
ATOM    198  C   TYR H  37     -11.157  -4.596  -1.414  1.00  0.56           C  
ATOM    199  CB  TYR H  37     -11.011  -4.495  -3.906  1.00  0.56           C  
ATOM    200  O   TYR H  37     -11.240  -3.420  -1.033  1.00  0.56           O  
ATOM    201  CG  TYR H  37     -11.277  -5.182  -5.231  1.00  0.56           C  
ATOM    202  CD1 TYR H  37     -12.453  -4.920  -5.963  1.00  0.56           C  
ATOM    203  CD2 TYR H  37     -10.332  -6.095  -5.734  1.00  0.56           C  
ATOM    204  CE1 TYR H  37     -12.685  -5.576  -7.188  1.00  0.56           C  
ATOM    205  CE2 TYR H  37     -10.542  -6.725  -6.971  1.00  0.56           C  
ATOM    206  OH  TYR H  37     -11.964  -7.156  -8.847  1.00  0.56           O  
ATOM    207  CZ  TYR H  37     -11.732  -6.486  -7.690  1.00  0.56           C  
ATOM    208  N   VAL H  38     -10.400  -5.501  -0.794  1.00  0.54           N  
ATOM    209  CA  VAL H  38      -9.299  -5.113   0.095  1.00  0.54           C  
ATOM    210  C   VAL H  38      -8.185  -4.507  -0.767  1.00  0.54           C  
ATOM    211  CB  VAL H  38      -8.765  -6.320   0.888  1.00  0.54           C  
ATOM    212  O   VAL H  38      -7.787  -5.107  -1.767  1.00  0.54           O  
ATOM    213  CG1 VAL H  38      -7.593  -5.914   1.785  1.00  0.54           C  
ATOM    214  CG2 VAL H  38      -9.852  -6.945   1.774  1.00  0.54           C  
ATOM    215  N   LEU H  39      -7.688  -3.327  -0.392  1.00  0.39           N  
ATOM    216  CA  LEU H  39      -6.481  -2.727  -0.969  1.00  0.39           C  
ATOM    217  C   LEU H  39      -5.324  -2.909   0.007  1.00  0.39           C  
ATOM    218  CB  LEU H  39      -6.701  -1.231  -1.243  1.00  0.39           C  
ATOM    219  O   LEU H  39      -5.476  -2.586   1.185  1.00  0.39           O  
ATOM    220  CG  LEU H  39      -7.769  -0.924  -2.300  1.00  0.39           C  
ATOM    221  CD1 LEU H  39      -8.067   0.577  -2.288  1.00  0.39           C  
ATOM    222  CD2 LEU H  39      -7.296  -1.337  -3.692  1.00  0.39           C  
ATOM    223  N   GLY H  40      -4.186  -3.394  -0.478  1.00  0.36           N  
ATOM    224  CA  GLY H  40      -2.971  -3.592   0.303  1.00  0.36           C  
ATOM    225  C   GLY H  40      -1.803  -2.813  -0.287  1.00  0.36           C  
ATOM    226  O   GLY H  40      -1.623  -2.771  -1.502  1.00  0.36           O  
ATOM    227  N   TRP H  41      -0.995  -2.209   0.575  1.00  0.18           N  
ATOM    228  CA  TRP H  41       0.354  -1.780   0.242  1.00  0.18           C  
ATOM    229  C   TRP H  41       1.345  -2.830   0.736  1.00  0.18           C  
ATOM    230  CB  TRP H  41       0.632  -0.388   0.814  1.00  0.18           C  
ATOM    231  O   TRP H  41       1.239  -3.348   1.849  1.00  0.18           O  
ATOM    232  CG  TRP H  41      -0.093   0.707   0.092  1.00  0.18           C  
ATOM    233  CD1 TRP H  41      -1.242   1.293   0.493  1.00  0.18           C  
ATOM    234  CD2 TRP H  41       0.244   1.332  -1.185  1.00  0.18           C  
ATOM    235  CE2 TRP H  41      -0.734   2.333  -1.471  1.00  0.18           C  
ATOM    236  CE3 TRP H  41       1.286   1.162  -2.123  1.00  0.18           C  
ATOM    237  NE1 TRP H  41      -1.627   2.253  -0.424  1.00  0.18           N  
ATOM    238  CH2 TRP H  41       0.383   2.948  -3.526  1.00  0.18           C  
ATOM    239  CZ2 TRP H  41      -0.665   3.146  -2.611  1.00  0.18           C  
ATOM    240  CZ3 TRP H  41       1.353   1.958  -3.282  1.00  0.18           C  
ATOM    241  N   PHE H  42       2.325  -3.113  -0.108  1.00  0.18           N  
ATOM    242  CA  PHE H  42       3.467  -3.980   0.146  1.00  0.18           C  
ATOM    243  C   PHE H  42       4.730  -3.218  -0.257  1.00  0.18           C  
ATOM    244  CB  PHE H  42       3.325  -5.273  -0.675  1.00  0.18           C  
ATOM    245  O   PHE H  42       4.657  -2.242  -1.008  1.00  0.18           O  
ATOM    246  CG  PHE H  42       2.186  -6.200  -0.273  1.00  0.18           C  
ATOM    247  CD1 PHE H  42       0.854  -5.908  -0.632  1.00  0.18           C  
ATOM    248  CD2 PHE H  42       2.467  -7.393   0.422  1.00  0.18           C  
ATOM    249  CE1 PHE H  42      -0.186  -6.788  -0.277  1.00  0.18           C  
ATOM    250  CE2 PHE H  42       1.427  -8.268   0.783  1.00  0.18           C  
ATOM    251  CZ  PHE H  42       0.101  -7.966   0.433  1.00  0.18           C  
ATOM    252  N   ARG H  43       5.907  -3.671   0.170  1.00  0.25           N  
ATOM    253  CA  ARG H  43       7.175  -3.129  -0.333  1.00  0.25           C  
ATOM    254  C   ARG H  43       8.242  -4.202  -0.459  1.00  0.25           C  
ATOM    255  CB  ARG H  43       7.626  -1.916   0.499  1.00  0.25           C  
ATOM    256  O   ARG H  43       8.165  -5.256   0.163  1.00  0.25           O  
ATOM    257  CG  ARG H  43       8.220  -2.326   1.851  1.00  0.25           C  
ATOM    258  CD  ARG H  43       8.432  -1.119   2.761  1.00  0.25           C  
ATOM    259  NE  ARG H  43       8.937  -1.568   4.057  1.00  0.25           N  
ATOM    260  NH1 ARG H  43       8.897   0.403   5.219  1.00  0.25           N  
ATOM    261  NH2 ARG H  43       9.663  -1.489   6.165  1.00  0.25           N  
ATOM    262  CZ  ARG H  43       9.158  -0.870   5.144  1.00  0.25           C  
ATOM    263  N   GLN H  44       9.243  -3.920  -1.278  1.00  0.26           N  
ATOM    264  CA  GLN H  44      10.366  -4.809  -1.526  1.00  0.26           C  
ATOM    265  C   GLN H  44      11.640  -3.976  -1.672  1.00  0.26           C  
ATOM    266  CB  GLN H  44      10.034  -5.651  -2.763  1.00  0.26           C  
ATOM    267  O   GLN H  44      11.805  -3.241  -2.648  1.00  0.26           O  
ATOM    268  CG  GLN H  44      11.048  -6.774  -2.986  1.00  0.26           C  
ATOM    269  CD  GLN H  44      10.475  -7.953  -3.767  1.00  0.26           C  
ATOM    270  NE2 GLN H  44      11.159  -9.074  -3.716  1.00  0.26           N  
ATOM    271  OE1 GLN H  44       9.430  -7.891  -4.416  1.00  0.26           O  
ATOM    272  N   ALA H  45      12.508  -4.022  -0.661  1.00  0.31           N  
ATOM    273  CA  ALA H  45      13.810  -3.362  -0.721  1.00  0.31           C  
ATOM    274  C   ALA H  45      14.788  -4.163  -1.604  1.00  0.31           C  
ATOM    275  CB  ALA H  45      14.345  -3.151   0.696  1.00  0.31           C  
ATOM    276  O   ALA H  45      14.597  -5.370  -1.778  1.00  0.31           O  
ATOM    277  N   PRO H  46      15.847  -3.539  -2.151  1.00  0.55           N  
ATOM    278  CA  PRO H  46      16.842  -4.247  -2.953  1.00  0.55           C  
ATOM    279  C   PRO H  46      17.434  -5.451  -2.205  1.00  0.55           C  
ATOM    280  CB  PRO H  46      17.904  -3.200  -3.307  1.00  0.55           C  
ATOM    281  O   PRO H  46      17.989  -5.306  -1.120  1.00  0.55           O  
ATOM    282  CG  PRO H  46      17.130  -1.883  -3.261  1.00  0.55           C  
ATOM    283  CD  PRO H  46      16.150  -2.114  -2.114  1.00  0.55           C  
ATOM    284  N   GLY H  47      17.291  -6.647  -2.782  1.00  0.51           N  
ATOM    285  CA  GLY H  47      17.759  -7.903  -2.185  1.00  0.51           C  
ATOM    286  C   GLY H  47      16.873  -8.497  -1.077  1.00  0.51           C  
ATOM    287  O   GLY H  47      17.173  -9.598  -0.625  1.00  0.51           O  
ATOM    288  N   LYS H  48      15.789  -7.827  -0.650  1.00  0.47           N  
ATOM    289  CA  LYS H  48      14.772  -8.404   0.250  1.00  0.47           C  
ATOM    290  C   LYS H  48      13.650  -9.095  -0.542  1.00  0.47           C  
ATOM    291  CB  LYS H  48      14.171  -7.344   1.206  1.00  0.47           C  
ATOM    292  O   LYS H  48      13.387  -8.795  -1.712  1.00  0.47           O  
ATOM    293  CG  LYS H  48      15.148  -6.653   2.182  1.00  0.47           C  
ATOM    294  CD  LYS H  48      14.385  -5.811   3.237  1.00  0.47           C  
ATOM    295  CE  LYS H  48      15.289  -4.782   3.946  1.00  0.47           C  
ATOM    296  NZ  LYS H  48      14.542  -3.876   4.863  1.00  0.47           N  
ATOM    297  N   GLU H  49      12.937  -9.990   0.133  1.00  0.42           N  
ATOM    298  CA  GLU H  49      11.614 -10.462  -0.288  1.00  0.42           C  
ATOM    299  C   GLU H  49      10.558  -9.346  -0.145  1.00  0.42           C  
ATOM    300  CB  GLU H  49      11.256 -11.726   0.512  1.00  0.42           C  
ATOM    301  O   GLU H  49      10.846  -8.242   0.332  1.00  0.42           O  
ATOM    302  CG  GLU H  49      12.165 -12.899   0.092  1.00  0.42           C  
ATOM    303  CD  GLU H  49      12.096 -14.114   1.028  1.00  0.42           C  
ATOM    304  OE1 GLU H  49      11.780 -13.923   2.223  1.00  0.42           O  
ATOM    305  OE2 GLU H  49      12.406 -15.221   0.534  1.00  0.42           O  
ATOM    306  N   ARG H  50       9.335  -9.598  -0.622  1.00  0.42           N  
ATOM    307  CA  ARG H  50       8.223  -8.645  -0.525  1.00  0.42           C  
ATOM    308  C   ARG H  50       7.541  -8.741   0.841  1.00  0.42           C  
ATOM    309  CB  ARG H  50       7.244  -8.916  -1.672  1.00  0.42           C  
ATOM    310  O   ARG H  50       6.944  -9.765   1.148  1.00  0.42           O  
ATOM    311  CG  ARG H  50       6.129  -7.859  -1.717  1.00  0.42           C  
ATOM    312  CD  ARG H  50       5.283  -7.996  -2.986  1.00  0.42           C  
ATOM    313  NE  ARG H  50       6.112  -7.780  -4.187  1.00  0.42           N  
ATOM    314  NH1 ARG H  50       4.433  -7.426  -5.718  1.00  0.42           N  
ATOM    315  NH2 ARG H  50       6.586  -7.340  -6.338  1.00  0.42           N  
ATOM    316  CZ  ARG H  50       5.697  -7.516  -5.406  1.00  0.42           C  
ATOM    317  N   GLU H  51       7.572  -7.669   1.630  1.00  0.35           N  
ATOM    318  CA  GLU H  51       6.832  -7.584   2.899  1.00  0.35           C  
ATOM    319  C   GLU H  51       5.467  -6.899   2.714  1.00  0.35           C  
ATOM    320  CB  GLU H  51       7.679  -6.940   4.027  1.00  0.35           C  
ATOM    321  O   GLU H  51       5.311  -5.974   1.908  1.00  0.35           O  
ATOM    322  CG  GLU H  51       7.907  -5.420   3.910  1.00  0.35           C  
ATOM    323  CD  GLU H  51       8.677  -4.787   5.093  1.00  0.35           C  
ATOM    324  OE1 GLU H  51       8.248  -4.888   6.264  1.00  0.35           O  
ATOM    325  OE2 GLU H  51       9.675  -4.072   4.827  1.00  0.35           O  
ATOM    326  N   PHE H  52       4.475  -7.344   3.488  1.00  0.38           N  
ATOM    327  CA  PHE H  52       3.222  -6.618   3.717  1.00  0.38           C  
ATOM    328  C   PHE H  52       3.499  -5.301   4.457  1.00  0.38           C  
ATOM    329  CB  PHE H  52       2.278  -7.523   4.523  1.00  0.38           C  
ATOM    330  O   PHE H  52       4.319  -5.278   5.370  1.00  0.38           O  
ATOM    331  CG  PHE H  52       0.981  -6.867   4.957  1.00  0.38           C  
ATOM    332  CD1 PHE H  52      -0.141  -6.915   4.114  1.00  0.38           C  
ATOM    333  CD2 PHE H  52       0.889  -6.224   6.208  1.00  0.38           C  
ATOM    334  CE1 PHE H  52      -1.352  -6.332   4.519  1.00  0.38           C  
ATOM    335  CE2 PHE H  52      -0.325  -5.638   6.613  1.00  0.38           C  
ATOM    336  CZ  PHE H  52      -1.446  -5.695   5.769  1.00  0.38           C  
ATOM    337  N   VAL H  53       2.811  -4.212   4.092  1.00  0.28           N  
ATOM    338  CA  VAL H  53       3.015  -2.874   4.688  1.00  0.28           C  
ATOM    339  C   VAL H  53       1.739  -2.293   5.289  1.00  0.28           C  
ATOM    340  CB  VAL H  53       3.629  -1.899   3.660  1.00  0.28           C  
ATOM    341  O   VAL H  53       1.811  -1.660   6.334  1.00  0.28           O  
ATOM    342  CG1 VAL H  53       3.761  -0.450   4.148  1.00  0.28           C  
ATOM    343  CG2 VAL H  53       5.034  -2.351   3.261  1.00  0.28           C  
ATOM    344  N   ALA H  54       0.580  -2.477   4.661  1.00  0.30           N  
ATOM    345  CA  ALA H  54      -0.720  -2.095   5.217  1.00  0.30           C  
ATOM    346  C   ALA H  54      -1.848  -2.666   4.357  1.00  0.30           C  
ATOM    347  CB  ALA H  54      -0.849  -0.561   5.259  1.00  0.30           C  
ATOM    348  O   ALA H  54      -1.646  -2.904   3.171  1.00  0.30           O  
ATOM    349  N   ALA H  55      -3.057  -2.794   4.900  1.00  0.31           N  
ATOM    350  CA  ALA H  55      -4.247  -3.029   4.087  1.00  0.31           C  
ATOM    351  C   ALA H  55      -5.520  -2.415   4.682  1.00  0.31           C  
ATOM    352  CB  ALA H  55      -4.399  -4.523   3.785  1.00  0.31           C  
ATOM    353  O   ALA H  55      -5.683  -2.283   5.900  1.00  0.31           O  
ATOM    354  N   ILE H  56      -6.439  -2.052   3.789  1.00  0.34           N  
ATOM    355  CA  ILE H  56      -7.707  -1.391   4.086  1.00  0.34           C  
ATOM    356  C   ILE H  56      -8.848  -2.107   3.362  1.00  0.34           C  
ATOM    357  CB  ILE H  56      -7.621   0.124   3.782  1.00  0.34           C  
ATOM    358  O   ILE H  56      -8.860  -2.250   2.134  1.00  0.34           O  
ATOM    359  CG1 ILE H  56      -8.887   0.845   4.288  1.00  0.34           C  
ATOM    360  CG2 ILE H  56      -7.361   0.440   2.295  1.00  0.34           C  
ATOM    361  CD1 ILE H  56      -8.749   2.374   4.300  1.00  0.34           C  
ATOM    362  N   ASN H  57      -9.825  -2.571   4.139  1.00  0.46           N  
ATOM    363  CA  ASN H  57     -10.996  -3.249   3.597  1.00  0.46           C  
ATOM    364  C   ASN H  57     -11.884  -2.294   2.773  1.00  0.46           C  
ATOM    365  CB  ASN H  57     -11.750  -3.957   4.731  1.00  0.46           C  
ATOM    366  O   ASN H  57     -11.700  -1.074   2.771  1.00  0.46           O  
ATOM    367  CG  ASN H  57     -12.790  -3.078   5.383  1.00  0.46           C  
ATOM    368  ND2 ASN H  57     -12.436  -2.327   6.392  1.00  0.46           N  
ATOM    369  OD1 ASN H  57     -13.931  -3.059   4.950  1.00  0.46           O  
ATOM    370  N   TRP H  58     -12.866  -2.852   2.069  1.00  0.75           N  
ATOM    371  CA  TRP H  58     -13.689  -2.107   1.122  1.00  0.75           C  
ATOM    372  C   TRP H  58     -14.583  -1.013   1.729  1.00  0.75           C  
ATOM    373  CB  TRP H  58     -14.460  -3.098   0.264  1.00  0.75           C  
ATOM    374  O   TRP H  58     -14.803   0.000   1.059  1.00  0.75           O  
ATOM    375  CG  TRP H  58     -15.446  -4.009   0.933  1.00  0.75           C  
ATOM    376  CD1 TRP H  58     -15.244  -5.325   1.171  1.00  0.75           C  
ATOM    377  CD2 TRP H  58     -16.823  -3.740   1.353  1.00  0.75           C  
ATOM    378  CE2 TRP H  58     -17.385  -4.950   1.863  1.00  0.75           C  
ATOM    379  CE3 TRP H  58     -17.678  -2.618   1.298  1.00  0.75           C  
ATOM    380  NE1 TRP H  58     -16.376  -5.880   1.732  1.00  0.75           N  
ATOM    381  CH2 TRP H  58     -19.528  -3.897   2.257  1.00  0.75           C  
ATOM    382  CZ2 TRP H  58     -18.708  -5.036   2.322  1.00  0.75           C  
ATOM    383  CZ3 TRP H  58     -19.016  -2.696   1.736  1.00  0.75           C  
ATOM    384  N   ARG H  59     -15.040  -1.149   2.987  1.00  1.21           N  
ATOM    385  CA  ARG H  59     -15.794  -0.079   3.679  1.00  1.21           C  
ATOM    386  C   ARG H  59     -14.922   1.125   4.033  1.00  1.21           C  
ATOM    387  CB  ARG H  59     -16.437  -0.579   4.984  1.00  1.21           C  
ATOM    388  O   ARG H  59     -15.410   2.248   4.016  1.00  1.21           O  
ATOM    389  CG  ARG H  59     -17.622  -1.542   4.821  1.00  1.21           C  
ATOM    390  CD  ARG H  59     -17.254  -3.005   5.093  1.00  1.21           C  
ATOM    391  NE  ARG H  59     -16.812  -3.169   6.489  1.00  1.21           N  
ATOM    392  NH1 ARG H  59     -15.789  -5.222   6.363  1.00  1.21           N  
ATOM    393  NH2 ARG H  59     -15.665  -3.980   8.229  1.00  1.21           N  
ATOM    394  CZ  ARG H  59     -16.089  -4.131   7.013  1.00  1.21           C  
ATOM    395  N   GLY H  62     -13.653   0.894   4.371  1.00  1.77           N  
ATOM    396  CA  GLY H  62     -12.756   1.906   4.940  1.00  1.77           C  
ATOM    397  C   GLY H  62     -12.924   2.157   6.447  1.00  1.77           C  
ATOM    398  O   GLY H  62     -12.272   3.046   6.977  1.00  1.77           O  
ATOM    399  N   ASP H  63     -13.764   1.382   7.140  1.00  1.17           N  
ATOM    400  CA  ASP H  63     -13.982   1.454   8.597  1.00  1.17           C  
ATOM    401  C   ASP H  63     -12.837   0.844   9.428  1.00  1.17           C  
ATOM    402  CB  ASP H  63     -15.308   0.743   8.948  1.00  1.17           C  
ATOM    403  O   ASP H  63     -12.742   1.108  10.624  1.00  1.17           O  
ATOM    404  CG  ASP H  63     -15.427  -0.709   8.452  1.00  1.17           C  
ATOM    405  OD1 ASP H  63     -16.489  -1.346   8.616  1.00  1.17           O  
ATOM    406  OD2 ASP H  63     -14.484  -1.246   7.834  1.00  1.17           O  
ATOM    407  N   ILE H  64     -11.992   0.007   8.815  1.00  0.72           N  
ATOM    408  CA  ILE H  64     -10.939  -0.761   9.489  1.00  0.72           C  
ATOM    409  C   ILE H  64      -9.686  -0.813   8.611  1.00  0.72           C  
ATOM    410  CB  ILE H  64     -11.418  -2.186   9.879  1.00  0.72           C  
ATOM    411  O   ILE H  64      -9.738  -1.225   7.444  1.00  0.72           O  
ATOM    412  CG1 ILE H  64     -12.629  -2.152  10.843  1.00  0.72           C  
ATOM    413  CG2 ILE H  64     -10.263  -2.999  10.506  1.00  0.72           C  
ATOM    414  CD1 ILE H  64     -13.208  -3.528  11.200  1.00  0.72           C  
ATOM    415  N   THR H  65      -8.560  -0.455   9.225  1.00  0.71           N  
ATOM    416  CA  THR H  65      -7.195  -0.489   8.686  1.00  0.71           C  
ATOM    417  C   THR H  65      -6.314  -1.389   9.548  1.00  0.71           C  
ATOM    418  CB  THR H  65      -6.587   0.923   8.690  1.00  0.71           C  
ATOM    419  O   THR H  65      -6.513  -1.444  10.760  1.00  0.71           O  
ATOM    420  CG2 THR H  65      -7.342   1.874   7.766  1.00  0.71           C  
ATOM    421  OG1 THR H  65      -6.626   1.487   9.981  1.00  0.71           O  
ATOM    422  N   ILE H  66      -5.319  -2.049   8.949  1.00  0.36           N  
ATOM    423  CA  ILE H  66      -4.306  -2.837   9.672  1.00  0.36           C  
ATOM    424  C   ILE H  66      -2.916  -2.632   9.057  1.00  0.36           C  
ATOM    425  CB  ILE H  66      -4.687  -4.341   9.749  1.00  0.36           C  
ATOM    426  O   ILE H  66      -2.763  -2.706   7.833  1.00  0.36           O  
ATOM    427  CG1 ILE H  66      -4.839  -5.009   8.361  1.00  0.36           C  
ATOM    428  CG2 ILE H  66      -5.944  -4.539  10.618  1.00  0.36           C  
ATOM    429  CD1 ILE H  66      -5.306  -6.470   8.399  1.00  0.36           C  
ATOM    430  N   GLY H  67      -1.914  -2.400   9.905  1.00  0.53           N  
ATOM    431  CA  GLY H  67      -0.494  -2.384   9.560  1.00  0.53           C  
ATOM    432  C   GLY H  67       0.313  -3.408  10.373  1.00  0.53           C  
ATOM    433  O   GLY H  67      -0.140  -3.884  11.417  1.00  0.53           O  
ATOM    434  N   PRO H  68       1.511  -3.798   9.906  1.00  0.97           N  
ATOM    435  CA  PRO H  68       2.466  -4.554  10.697  1.00  0.97           C  
ATOM    436  C   PRO H  68       3.235  -3.622  11.658  1.00  0.97           C  
ATOM    437  CB  PRO H  68       3.407  -5.178   9.667  1.00  0.97           C  
ATOM    438  O   PRO H  68       3.429  -2.440  11.349  1.00  0.97           O  
ATOM    439  CG  PRO H  68       3.502  -4.081   8.610  1.00  0.97           C  
ATOM    440  CD  PRO H  68       2.117  -3.429   8.642  1.00  0.97           C  
ATOM    441  N   PRO H  69       3.791  -4.147  12.767  1.00  0.73           N  
ATOM    442  CA  PRO H  69       4.544  -3.351  13.744  1.00  0.73           C  
ATOM    443  C   PRO H  69       5.705  -2.514  13.178  1.00  0.73           C  
ATOM    444  CB  PRO H  69       5.065  -4.368  14.762  1.00  0.73           C  
ATOM    445  O   PRO H  69       6.110  -1.534  13.793  1.00  0.73           O  
ATOM    446  CG  PRO H  69       4.014  -5.472  14.728  1.00  0.73           C  
ATOM    447  CD  PRO H  69       3.626  -5.512  13.253  1.00  0.73           C  
ATOM    448  N   ASN H  70       6.236  -2.874  12.006  1.00  0.97           N  
ATOM    449  CA  ASN H  70       7.347  -2.187  11.336  1.00  0.97           C  
ATOM    450  C   ASN H  70       7.018  -0.727  10.950  1.00  0.97           C  
ATOM    451  CB  ASN H  70       7.732  -2.970  10.052  1.00  0.97           C  
ATOM    452  O   ASN H  70       7.914   0.119  10.848  1.00  0.97           O  
ATOM    453  CG  ASN H  70       7.888  -4.485  10.169  1.00  0.97           C  
ATOM    454  ND2 ASN H  70       8.068  -5.190   9.076  1.00  0.97           N  
ATOM    455  OD1 ASN H  70       7.806  -5.073  11.235  1.00  0.97           O  
ATOM    456  N   VAL H  71       5.742  -0.440  10.670  1.00  0.54           N  
ATOM    457  CA  VAL H  71       5.266   0.859  10.157  1.00  0.54           C  
ATOM    458  C   VAL H  71       4.016   1.367  10.878  1.00  0.54           C  
ATOM    459  CB  VAL H  71       5.027   0.820   8.634  1.00  0.54           C  
ATOM    460  O   VAL H  71       3.615   2.508  10.645  1.00  0.54           O  
ATOM    461  CG1 VAL H  71       6.272   0.383   7.848  1.00  0.54           C  
ATOM    462  CG2 VAL H  71       3.863  -0.088   8.237  1.00  0.54           C  
ATOM    463  N   GLU H  72       3.406   0.554  11.748  1.00  0.56           N  
ATOM    464  CA  GLU H  72       2.220   0.950  12.507  1.00  0.56           C  
ATOM    465  C   GLU H  72       2.502   2.195  13.366  1.00  0.56           C  
ATOM    466  CB  GLU H  72       1.674  -0.238  13.326  1.00  0.56           C  
ATOM    467  O   GLU H  72       3.587   2.361  13.927  1.00  0.56           O  
ATOM    468  CG  GLU H  72       0.250  -0.039  13.872  1.00  0.56           C  
ATOM    469  CD  GLU H  72      -0.738   0.406  12.781  1.00  0.56           C  
ATOM    470  OE1 GLU H  72      -1.396  -0.471  12.171  1.00  0.56           O  
ATOM    471  OE2 GLU H  72      -0.778   1.634  12.534  1.00  0.56           O  
ATOM    472  N   GLY H  74       1.555   3.130  13.395  1.00  0.45           N  
ATOM    473  CA  GLY H  74       1.722   4.452  14.009  1.00  0.45           C  
ATOM    474  C   GLY H  74       2.630   5.439  13.253  1.00  0.45           C  
ATOM    475  O   GLY H  74       2.615   6.624  13.584  1.00  0.45           O  
ATOM    476  N   ARG H  75       3.390   5.005  12.235  1.00  0.33           N  
ATOM    477  CA  ARG H  75       4.189   5.887  11.357  1.00  0.33           C  
ATOM    478  C   ARG H  75       3.491   6.141  10.026  1.00  0.33           C  
ATOM    479  CB  ARG H  75       5.600   5.312  11.128  1.00  0.33           C  
ATOM    480  O   ARG H  75       3.415   7.282   9.570  1.00  0.33           O  
ATOM    481  CG  ARG H  75       6.337   5.007  12.443  1.00  0.33           C  
ATOM    482  CD  ARG H  75       7.837   4.755  12.238  1.00  0.33           C  
ATOM    483  NE  ARG H  75       8.110   3.591  11.367  1.00  0.33           N  
ATOM    484  NH1 ARG H  75       9.098   4.698   9.600  1.00  0.33           N  
ATOM    485  NH2 ARG H  75       8.892   2.491   9.544  1.00  0.33           N  
ATOM    486  CZ  ARG H  75       8.693   3.607  10.180  1.00  0.33           C  
ATOM    487  N   PHE H  76       2.986   5.088   9.387  1.00  0.34           N  
ATOM    488  CA  PHE H  76       2.247   5.184   8.127  1.00  0.34           C  
ATOM    489  C   PHE H  76       0.734   5.276   8.384  1.00  0.34           C  
ATOM    490  CB  PHE H  76       2.630   4.019   7.199  1.00  0.34           C  
ATOM    491  O   PHE H  76       0.251   5.038   9.489  1.00  0.34           O  
ATOM    492  CG  PHE H  76       4.076   3.932   6.710  1.00  0.34           C  
ATOM    493  CD1 PHE H  76       5.094   4.826   7.120  1.00  0.34           C  
ATOM    494  CD2 PHE H  76       4.408   2.895   5.817  1.00  0.34           C  
ATOM    495  CE1 PHE H  76       6.415   4.663   6.672  1.00  0.34           C  
ATOM    496  CE2 PHE H  76       5.728   2.742   5.357  1.00  0.34           C  
ATOM    497  CZ  PHE H  76       6.732   3.623   5.785  1.00  0.34           C  
ATOM    498  N   THR H  77      -0.044   5.663   7.374  1.00  0.30           N  
ATOM    499  CA  THR H  77      -1.508   5.738   7.460  1.00  0.30           C  
ATOM    500  C   THR H  77      -2.127   5.458   6.097  1.00  0.30           C  
ATOM    501  CB  THR H  77      -1.985   7.098   7.998  1.00  0.30           C  
ATOM    502  O   THR H  77      -1.928   6.207   5.140  1.00  0.30           O  
ATOM    503  CG2 THR H  77      -3.482   7.107   8.304  1.00  0.30           C  
ATOM    504  OG1 THR H  77      -1.312   7.436   9.189  1.00  0.30           O  
ATOM    505  N   ILE H  78      -2.877   4.360   6.007  1.00  0.26           N  
ATOM    506  CA  ILE H  78      -3.594   3.960   4.796  1.00  0.26           C  
ATOM    507  C   ILE H  78      -5.006   4.560   4.789  1.00  0.26           C  
ATOM    508  CB  ILE H  78      -3.552   2.424   4.635  1.00  0.26           C  
ATOM    509  O   ILE H  78      -5.680   4.600   5.816  1.00  0.26           O  
ATOM    510  CG1 ILE H  78      -4.040   2.006   3.232  1.00  0.26           C  
ATOM    511  CG2 ILE H  78      -4.330   1.697   5.748  1.00  0.26           C  
ATOM    512  CD1 ILE H  78      -3.864   0.511   2.941  1.00  0.26           C  
ATOM    513  N   SER H  79      -5.472   5.020   3.631  1.00  0.23           N  
ATOM    514  CA  SER H  79      -6.843   5.514   3.446  1.00  0.23           C  
ATOM    515  C   SER H  79      -7.340   5.219   2.029  1.00  0.23           C  
ATOM    516  CB  SER H  79      -6.930   7.005   3.797  1.00  0.23           C  
ATOM    517  O   SER H  79      -6.570   4.793   1.165  1.00  0.23           O  
ATOM    518  OG  SER H  79      -6.141   7.779   2.925  1.00  0.23           O  
ATOM    519  N   ARG H  80      -8.641   5.400   1.781  1.00  0.26           N  
ATOM    520  CA  ARG H  80      -9.264   5.154   0.474  1.00  0.26           C  
ATOM    521  C   ARG H  80     -10.404   6.124   0.206  1.00  0.26           C  
ATOM    522  CB  ARG H  80      -9.712   3.685   0.344  1.00  0.26           C  
ATOM    523  O   ARG H  80     -11.181   6.440   1.101  1.00  0.26           O  
ATOM    524  CG  ARG H  80     -10.854   3.285   1.300  1.00  0.26           C  
ATOM    525  CD  ARG H  80     -11.110   1.775   1.272  1.00  0.26           C  
ATOM    526  NE  ARG H  80     -11.653   1.351  -0.027  1.00  0.26           N  
ATOM    527  NH1 ARG H  80     -10.767  -0.778  -0.168  1.00  0.26           N  
ATOM    528  NH2 ARG H  80     -12.131   0.026  -1.756  1.00  0.26           N  
ATOM    529  CZ  ARG H  80     -11.493   0.197  -0.639  1.00  0.26           C  
ATOM    530  N   ASP H  81     -10.523   6.541  -1.044  1.00  0.39           N  
ATOM    531  CA  ASP H  81     -11.655   7.295  -1.563  1.00  0.39           C  
ATOM    532  C   ASP H  81     -12.421   6.395  -2.540  1.00  0.39           C  
ATOM    533  CB  ASP H  81     -11.124   8.593  -2.183  1.00  0.39           C  
ATOM    534  O   ASP H  81     -11.950   6.117  -3.643  1.00  0.39           O  
ATOM    535  CG  ASP H  81     -12.211   9.495  -2.756  1.00  0.39           C  
ATOM    536  OD1 ASP H  81     -13.319   9.004  -3.057  1.00  0.39           O  
ATOM    537  OD2 ASP H  81     -11.899  10.691  -2.944  1.00  0.39           O  
ATOM    538  N   ASN H  82     -13.588   5.901  -2.117  1.00  0.46           N  
ATOM    539  CA  ASN H  82     -14.443   5.040  -2.942  1.00  0.46           C  
ATOM    540  C   ASN H  82     -15.236   5.815  -4.015  1.00  0.46           C  
ATOM    541  CB  ASN H  82     -15.373   4.201  -2.038  1.00  0.46           C  
ATOM    542  O   ASN H  82     -15.798   5.179  -4.904  1.00  0.46           O  
ATOM    543  CG  ASN H  82     -14.695   3.028  -1.331  1.00  0.46           C  
ATOM    544  ND2 ASN H  82     -15.255   2.577  -0.232  1.00  0.46           N  
ATOM    545  OD1 ASN H  82     -13.683   2.481  -1.755  1.00  0.46           O  
ATOM    546  N   ALA H  83     -15.282   7.154  -3.967  1.00  0.34           N  
ATOM    547  CA  ALA H  83     -15.809   7.957  -5.069  1.00  0.34           C  
ATOM    548  C   ALA H  83     -14.762   8.058  -6.191  1.00  0.34           C  
ATOM    549  CB  ALA H  83     -16.256   9.328  -4.538  1.00  0.34           C  
ATOM    550  O   ALA H  83     -15.062   7.765  -7.348  1.00  0.34           O  
ATOM    551  N   LYS H  84     -13.505   8.377  -5.849  1.00  0.31           N  
ATOM    552  CA  LYS H  84     -12.383   8.399  -6.810  1.00  0.31           C  
ATOM    553  C   LYS H  84     -11.858   7.014  -7.204  1.00  0.31           C  
ATOM    554  CB  LYS H  84     -11.215   9.237  -6.274  1.00  0.31           C  
ATOM    555  O   LYS H  84     -11.199   6.901  -8.229  1.00  0.31           O  
ATOM    556  CG  LYS H  84     -11.525  10.735  -6.181  1.00  0.31           C  
ATOM    557  CD  LYS H  84     -10.231  11.504  -5.865  1.00  0.31           C  
ATOM    558  CE  LYS H  84     -10.517  12.916  -5.344  1.00  0.31           C  
ATOM    559  NZ  LYS H  84     -10.790  12.892  -3.887  1.00  0.31           N  
ATOM    560  N   ASN H  85     -12.144   5.974  -6.416  1.00  0.33           N  
ATOM    561  CA  ASN H  85     -11.545   4.637  -6.537  1.00  0.33           C  
ATOM    562  C   ASN H  85     -10.006   4.701  -6.437  1.00  0.33           C  
ATOM    563  CB  ASN H  85     -12.113   3.880  -7.758  1.00  0.33           C  
ATOM    564  O   ASN H  85      -9.270   4.212  -7.296  1.00  0.33           O  
ATOM    565  CG  ASN H  85     -13.585   3.534  -7.584  1.00  0.33           C  
ATOM    566  ND2 ASN H  85     -14.477   4.486  -7.741  1.00  0.33           N  
ATOM    567  OD1 ASN H  85     -13.949   2.413  -7.256  1.00  0.33           O  
ATOM    568  N   THR H  86      -9.523   5.344  -5.370  1.00  0.22           N  
ATOM    569  CA  THR H  86      -8.094   5.590  -5.118  1.00  0.22           C  
ATOM    570  C   THR H  86      -7.733   5.201  -3.689  1.00  0.22           C  
ATOM    571  CB  THR H  86      -7.736   7.067  -5.358  1.00  0.22           C  
ATOM    572  O   THR H  86      -8.457   5.550  -2.755  1.00  0.22           O  
ATOM    573  CG2 THR H  86      -6.231   7.328  -5.408  1.00  0.22           C  
ATOM    574  OG1 THR H  86      -8.275   7.525  -6.576  1.00  0.22           O  
ATOM    575  N   GLY H  87      -6.620   4.488  -3.514  1.00  0.36           N  
ATOM    576  CA  GLY H  87      -6.020   4.192  -2.211  1.00  0.36           C  
ATOM    577  C   GLY H  87      -4.768   5.033  -1.981  1.00  0.36           C  
ATOM    578  O   GLY H  87      -4.006   5.268  -2.919  1.00  0.36           O  
ATOM    579  N   TYR H  88      -4.539   5.452  -0.740  1.00  0.24           N  
ATOM    580  CA  TYR H  88      -3.426   6.321  -0.358  1.00  0.24           C  
ATOM    581  C   TYR H  88      -2.619   5.693   0.780  1.00  0.24           C  
ATOM    582  CB  TYR H  88      -3.934   7.717   0.037  1.00  0.24           C  
ATOM    583  O   TYR H  88      -3.203   5.073   1.671  1.00  0.24           O  
ATOM    584  CG  TYR H  88      -5.043   8.291  -0.834  1.00  0.24           C  
ATOM    585  CD1 TYR H  88      -4.740   9.056  -1.977  1.00  0.24           C  
ATOM    586  CD2 TYR H  88      -6.388   8.075  -0.479  1.00  0.24           C  
ATOM    587  CE1 TYR H  88      -5.777   9.622  -2.747  1.00  0.24           C  
ATOM    588  CE2 TYR H  88      -7.428   8.630  -1.246  1.00  0.24           C  
ATOM    589  OH  TYR H  88      -8.135   9.978  -3.096  1.00  0.24           O  
ATOM    590  CZ  TYR H  88      -7.124   9.417  -2.377  1.00  0.24           C  
ATOM    591  N   LEU H  89      -1.300   5.879   0.768  1.00  0.19           N  
ATOM    592  CA  LEU H  89      -0.403   5.566   1.879  1.00  0.19           C  
ATOM    593  C   LEU H  89       0.374   6.822   2.258  1.00  0.19           C  
ATOM    594  CB  LEU H  89       0.531   4.399   1.511  1.00  0.19           C  
ATOM    595  O   LEU H  89       1.384   7.155   1.635  1.00  0.19           O  
ATOM    596  CG  LEU H  89       1.407   3.906   2.680  1.00  0.19           C  
ATOM    597  CD1 LEU H  89       0.577   3.135   3.712  1.00  0.19           C  
ATOM    598  CD2 LEU H  89       2.504   2.976   2.161  1.00  0.19           C  
ATOM    599  N   GLN H  90      -0.101   7.511   3.290  1.00  0.23           N  
ATOM    600  CA  GLN H  90       0.690   8.531   3.957  1.00  0.23           C  
ATOM    601  C   GLN H  90       1.818   7.836   4.722  1.00  0.23           C  
ATOM    602  CB  GLN H  90      -0.221   9.361   4.875  1.00  0.23           C  
ATOM    603  O   GLN H  90       1.580   6.861   5.433  1.00  0.23           O  
ATOM    604  CG  GLN H  90       0.518  10.452   5.665  1.00  0.23           C  
ATOM    605  CD  GLN H  90       1.172  11.518   4.791  1.00  0.23           C  
ATOM    606  NE2 GLN H  90       2.108  12.264   5.327  1.00  0.23           N  
ATOM    607  OE1 GLN H  90       0.853  11.700   3.624  1.00  0.23           O  
ATOM    608  N   MET H  91       3.040   8.335   4.590  1.00  0.20           N  
ATOM    609  CA  MET H  91       4.212   7.810   5.280  1.00  0.20           C  
ATOM    610  C   MET H  91       4.879   8.945   6.041  1.00  0.20           C  
ATOM    611  CB  MET H  91       5.177   7.168   4.281  1.00  0.20           C  
ATOM    612  O   MET H  91       5.514   9.807   5.434  1.00  0.20           O  
ATOM    613  CG  MET H  91       4.549   6.015   3.492  1.00  0.20           C  
ATOM    614  SD  MET H  91       5.725   5.085   2.476  1.00  0.20           S  
ATOM    615  CE  MET H  91       6.369   6.417   1.434  1.00  0.20           C  
ATOM    616  N   ASN H  92       4.701   8.960   7.360  1.00  0.17           N  
ATOM    617  CA  ASN H  92       5.313   9.934   8.258  1.00  0.17           C  
ATOM    618  C   ASN H  92       6.550   9.328   8.935  1.00  0.17           C  
ATOM    619  CB  ASN H  92       4.287  10.425   9.296  1.00  0.17           C  
ATOM    620  O   ASN H  92       6.664   8.105   9.032  1.00  0.17           O  
ATOM    621  CG  ASN H  92       2.883  10.611   8.746  1.00  0.17           C  
ATOM    622  ND2 ASN H  92       1.994   9.684   9.017  1.00  0.17           N  
ATOM    623  OD1 ASN H  92       2.577  11.570   8.053  1.00  0.17           O  
ATOM    624  N   SER H  93       7.455  10.177   9.434  1.00  0.30           N  
ATOM    625  CA  SER H  93       8.631   9.750  10.214  1.00  0.30           C  
ATOM    626  C   SER H  93       9.422   8.631   9.519  1.00  0.30           C  
ATOM    627  CB  SER H  93       8.219   9.367  11.643  1.00  0.30           C  
ATOM    628  O   SER H  93       9.694   7.577  10.104  1.00  0.30           O  
ATOM    629  OG  SER H  93       7.570  10.457  12.276  1.00  0.30           O  
ATOM    630  N   LEU H  94       9.732   8.848   8.236  1.00  0.23           N  
ATOM    631  CA  LEU H  94      10.430   7.882   7.389  1.00  0.23           C  
ATOM    632  C   LEU H  94      11.862   7.633   7.885  1.00  0.23           C  
ATOM    633  CB  LEU H  94      10.403   8.379   5.931  1.00  0.23           C  
ATOM    634  O   LEU H  94      12.620   8.572   8.134  1.00  0.23           O  
ATOM    635  CG  LEU H  94       9.075   8.061   5.216  1.00  0.23           C  
ATOM    636  CD1 LEU H  94       8.913   8.913   3.959  1.00  0.23           C  
ATOM    637  CD2 LEU H  94       9.023   6.595   4.777  1.00  0.23           C  
ATOM    638  N   ALA H  95      12.233   6.362   8.007  1.00  0.30           N  
ATOM    639  CA  ALA H  95      13.563   5.896   8.384  1.00  0.30           C  
ATOM    640  C   ALA H  95      14.280   5.273   7.170  1.00  0.30           C  
ATOM    641  CB  ALA H  95      13.409   4.883   9.525  1.00  0.30           C  
ATOM    642  O   ALA H  95      13.608   4.791   6.259  1.00  0.30           O  
ATOM    643  N   PRO H  96      15.624   5.206   7.145  1.00  0.29           N  
ATOM    644  CA  PRO H  96      16.357   4.661   6.001  1.00  0.29           C  
ATOM    645  C   PRO H  96      15.920   3.259   5.530  1.00  0.29           C  
ATOM    646  CB  PRO H  96      17.829   4.716   6.411  1.00  0.29           C  
ATOM    647  O   PRO H  96      15.884   3.032   4.321  1.00  0.29           O  
ATOM    648  CG  PRO H  96      17.873   5.957   7.302  1.00  0.29           C  
ATOM    649  CD  PRO H  96      16.550   5.860   8.062  1.00  0.29           C  
ATOM    650  N   ASP H  97      15.527   2.339   6.429  1.00  0.29           N  
ATOM    651  CA  ASP H  97      15.054   0.988   6.043  1.00  0.29           C  
ATOM    652  C   ASP H  97      13.665   0.967   5.371  1.00  0.29           C  
ATOM    653  CB  ASP H  97      15.081   0.008   7.231  1.00  0.29           C  
ATOM    654  O   ASP H  97      13.273  -0.030   4.766  1.00  0.29           O  
ATOM    655  CG  ASP H  97      15.155  -1.450   6.734  1.00  0.29           C  
ATOM    656  OD1 ASP H  97      15.961  -1.749   5.823  1.00  0.29           O  
ATOM    657  OD2 ASP H  97      14.402  -2.323   7.215  1.00  0.29           O  
ATOM    658  N   ASP H  98      12.938   2.091   5.397  1.00  0.18           N  
ATOM    659  CA  ASP H  98      11.743   2.285   4.571  1.00  0.18           C  
ATOM    660  C   ASP H  98      12.066   2.466   3.074  1.00  0.18           C  
ATOM    661  CB  ASP H  98      10.900   3.461   5.092  1.00  0.18           C  
ATOM    662  O   ASP H  98      11.141   2.551   2.263  1.00  0.18           O  
ATOM    663  CG  ASP H  98      10.421   3.326   6.541  1.00  0.18           C  
ATOM    664  OD1 ASP H  98       9.964   2.233   6.954  1.00  0.18           O  
ATOM    665  OD2 ASP H  98      10.395   4.351   7.254  1.00  0.18           O  
ATOM    666  N   THR H  99      13.348   2.517   2.691  1.00  0.20           N  
ATOM    667  CA  THR H  99      13.816   2.541   1.295  1.00  0.20           C  
ATOM    668  C   THR H  99      13.492   1.232   0.573  1.00  0.20           C  
ATOM    669  CB  THR H  99      15.329   2.797   1.233  1.00  0.20           C  
ATOM    670  O   THR H  99      14.135   0.204   0.786  1.00  0.20           O  
ATOM    671  CG2 THR H  99      15.913   2.752  -0.182  1.00  0.20           C  
ATOM    672  OG1 THR H  99      15.598   4.076   1.749  1.00  0.20           O  
ATOM    673  N   ALA H 100      12.514   1.269  -0.332  1.00  0.23           N  
ATOM    674  CA  ALA H 100      12.025   0.095  -1.048  1.00  0.23           C  
ATOM    675  C   ALA H 100      11.219   0.471  -2.302  1.00  0.23           C  
ATOM    676  CB  ALA H 100      11.164  -0.726  -0.075  1.00  0.23           C  
ATOM    677  O   ALA H 100      10.799   1.617  -2.467  1.00  0.23           O  
ATOM    678  N   VAL H 101      10.956  -0.506  -3.175  1.00  0.19           N  
ATOM    679  CA  VAL H 101       9.878  -0.398  -4.171  1.00  0.19           C  
ATOM    680  C   VAL H 101       8.554  -0.748  -3.494  1.00  0.19           C  
ATOM    681  CB  VAL H 101      10.117  -1.302  -5.395  1.00  0.19           C  
ATOM    682  O   VAL H 101       8.386  -1.874  -3.032  1.00  0.19           O  
ATOM    683  CG1 VAL H 101       8.993  -1.128  -6.427  1.00  0.19           C  
ATOM    684  CG2 VAL H 101      11.438  -0.969  -6.097  1.00  0.19           C  
ATOM    685  N   TYR H 102       7.623   0.202  -3.427  1.00  0.16           N  
ATOM    686  CA  TYR H 102       6.287   0.023  -2.855  1.00  0.16           C  
ATOM    687  C   TYR H 102       5.311  -0.410  -3.945  1.00  0.16           C  
ATOM    688  CB  TYR H 102       5.813   1.316  -2.175  1.00  0.16           C  
ATOM    689  O   TYR H 102       5.152   0.296  -4.940  1.00  0.16           O  
ATOM    690  CG  TYR H 102       6.497   1.583  -0.848  1.00  0.16           C  
ATOM    691  CD1 TYR H 102       7.864   1.909  -0.819  1.00  0.16           C  
ATOM    692  CD2 TYR H 102       5.781   1.467   0.360  1.00  0.16           C  
ATOM    693  CE1 TYR H 102       8.527   2.077   0.407  1.00  0.16           C  
ATOM    694  CE2 TYR H 102       6.438   1.666   1.590  1.00  0.16           C  
ATOM    695  OH  TYR H 102       8.483   2.092   2.794  1.00  0.16           O  
ATOM    696  CZ  TYR H 102       7.817   1.965   1.617  1.00  0.16           C  
ATOM    697  N   TYR H 103       4.660  -1.554  -3.743  1.00  0.20           N  
ATOM    698  CA  TYR H 103       3.655  -2.126  -4.637  1.00  0.20           C  
ATOM    699  C   TYR H 103       2.257  -1.956  -4.047  1.00  0.20           C  
ATOM    700  CB  TYR H 103       3.939  -3.613  -4.888  1.00  0.20           C  
ATOM    701  O   TYR H 103       2.029  -2.241  -2.868  1.00  0.20           O  
ATOM    702  CG  TYR H 103       5.224  -3.891  -5.641  1.00  0.20           C  
ATOM    703  CD1 TYR H 103       6.442  -3.994  -4.940  1.00  0.20           C  
ATOM    704  CD2 TYR H 103       5.201  -4.035  -7.042  1.00  0.20           C  
ATOM    705  CE1 TYR H 103       7.636  -4.243  -5.639  1.00  0.20           C  
ATOM    706  CE2 TYR H 103       6.396  -4.296  -7.741  1.00  0.20           C  
ATOM    707  OH  TYR H 103       8.762  -4.676  -7.710  1.00  0.20           O  
ATOM    708  CZ  TYR H 103       7.615  -4.396  -7.041  1.00  0.20           C  
ATOM    709  N   CYS H 104       1.316  -1.545  -4.887  1.00  0.29           N  
ATOM    710  CA  CYS H 104      -0.109  -1.629  -4.602  1.00  0.29           C  
ATOM    711  C   CYS H 104      -0.645  -3.007  -5.022  1.00  0.29           C  
ATOM    712  CB  CYS H 104      -0.808  -0.490  -5.346  1.00  0.29           C  
ATOM    713  O   CYS H 104      -0.306  -3.510  -6.098  1.00  0.29           O  
ATOM    714  SG  CYS H 104      -2.604  -0.375  -5.134  1.00  0.29           S  
ATOM    715  N   GLY H 105      -1.499  -3.605  -4.194  1.00  0.28           N  
ATOM    716  CA  GLY H 105      -2.217  -4.844  -4.482  1.00  0.28           C  
ATOM    717  C   GLY H 105      -3.712  -4.718  -4.183  1.00  0.28           C  
ATOM    718  O   GLY H 105      -4.125  -3.952  -3.308  1.00  0.28           O  
ATOM    719  N   ALA H 106      -4.532  -5.493  -4.890  1.00  0.39           N  
ATOM    720  CA  ALA H 106      -5.969  -5.608  -4.660  1.00  0.39           C  
ATOM    721  C   ALA H 106      -6.386  -7.084  -4.614  1.00  0.39           C  
ATOM    722  CB  ALA H 106      -6.725  -4.804  -5.724  1.00  0.39           C  
ATOM    723  O   ALA H 106      -5.914  -7.880  -5.422  1.00  0.39           O  
ATOM    724  N   GLY H 107      -7.240  -7.431  -3.647  1.00  0.33           N  
ATOM    725  CA  GLY H 107      -7.725  -8.797  -3.433  1.00  0.33           C  
ATOM    726  C   GLY H 107      -9.249  -8.924  -3.448  1.00  0.33           C  
ATOM    727  O   GLY H 107      -9.949  -8.079  -2.876  1.00  0.33           O  
ATOM    728  N   THR H 108      -9.745 -10.022  -4.034  1.00  0.85           N  
ATOM    729  CA  THR H 108     -11.163 -10.455  -4.057  1.00  0.85           C  
ATOM    730  C   THR H 108     -11.622 -11.524  -3.026  1.00  0.85           C  
ATOM    731  CB  THR H 108     -11.556 -10.924  -5.475  1.00  0.85           C  
ATOM    732  O   THR H 108     -12.669 -12.141  -3.249  1.00  0.85           O  
ATOM    733  CG2 THR H 108     -11.516  -9.796  -6.495  1.00  0.85           C  
ATOM    734  OG1 THR H 108     -10.735 -11.974  -5.922  1.00  0.85           O  
ATOM    735  N   PRO H 109     -10.946 -11.804  -1.889  1.00  1.30           N  
ATOM    736  CA  PRO H 109     -11.302 -12.948  -1.043  1.00  1.30           C  
ATOM    737  C   PRO H 109     -12.608 -12.772  -0.237  1.00  1.30           C  
ATOM    738  CB  PRO H 109     -10.100 -13.143  -0.117  1.00  1.30           C  
ATOM    739  O   PRO H 109     -12.994 -11.669   0.143  1.00  1.30           O  
ATOM    740  CG  PRO H 109      -9.611 -11.713   0.092  1.00  1.30           C  
ATOM    741  CD  PRO H 109      -9.824 -11.097  -1.287  1.00  1.30           C  
ATOM    742  N   LEU H 110     -13.244 -13.901   0.107  1.00  1.77           N  
ATOM    743  CA  LEU H 110     -14.617 -13.986   0.630  1.00  1.77           C  
ATOM    744  C   LEU H 110     -14.884 -13.431   2.052  1.00  1.77           C  
ATOM    745  CB  LEU H 110     -15.067 -15.459   0.500  1.00  1.77           C  
ATOM    746  O   LEU H 110     -15.862 -12.706   2.222  1.00  1.77           O  
ATOM    747  CG  LEU H 110     -16.512 -15.755   0.950  1.00  1.77           C  
ATOM    748  CD1 LEU H 110     -17.546 -15.030   0.087  1.00  1.77           C  
ATOM    749  CD2 LEU H 110     -16.780 -17.258   0.856  1.00  1.77           C  
ATOM    750  N   ASN H 111     -14.130 -13.823   3.091  1.00  1.91           N  
ATOM    751  CA  ASN H 111     -14.595 -13.673   4.484  1.00  1.91           C  
ATOM    752  C   ASN H 111     -13.565 -13.410   5.599  1.00  1.91           C  
ATOM    753  CB  ASN H 111     -15.566 -14.820   4.878  1.00  1.91           C  
ATOM    754  O   ASN H 111     -13.850 -12.541   6.425  1.00  1.91           O  
ATOM    755  CG  ASN H 111     -15.214 -16.256   4.505  1.00  1.91           C  
ATOM    756  ND2 ASN H 111     -15.857 -17.216   5.125  1.00  1.91           N  
ATOM    757  OD1 ASN H 111     -14.387 -16.564   3.668  1.00  1.91           O  
ATOM    758  N   PRO H 111A    -12.438 -14.132   5.746  1.00  2.11           N  
ATOM    759  CA  PRO H 111A    -12.013 -14.463   7.111  1.00  2.11           C  
ATOM    760  C   PRO H 111A    -11.118 -13.441   7.836  1.00  2.11           C  
ATOM    761  CB  PRO H 111A    -11.401 -15.866   7.047  1.00  2.11           C  
ATOM    762  O   PRO H 111A    -10.285 -13.811   8.661  1.00  2.11           O  
ATOM    763  CG  PRO H 111A    -11.774 -16.406   5.673  1.00  2.11           C  
ATOM    764  CD  PRO H 111A    -11.837 -15.121   4.857  1.00  2.11           C  
ATOM    765  N   GLY H 111B    -11.292 -12.149   7.572  1.00  1.22           N  
ATOM    766  CA  GLY H 111B    -10.777 -11.060   8.409  1.00  1.22           C  
ATOM    767  C   GLY H 111B     -9.301 -10.717   8.225  1.00  1.22           C  
ATOM    768  O   GLY H 111B     -8.976  -9.574   7.920  1.00  1.22           O  
ATOM    769  N   ALA H 111C     -8.402 -11.680   8.414  1.00  1.36           N  
ATOM    770  CA  ALA H 111C     -6.956 -11.462   8.382  1.00  1.36           C  
ATOM    771  C   ALA H 111C     -6.401 -11.360   6.942  1.00  1.36           C  
ATOM    772  CB  ALA H 111C     -6.291 -12.561   9.219  1.00  1.36           C  
ATOM    773  O   ALA H 111C     -5.611 -12.192   6.501  1.00  1.36           O  
ATOM    774  N   TYR H 112C     -6.821 -10.346   6.184  1.00  1.22           N  
ATOM    775  CA  TYR H 112C     -6.491 -10.132   4.765  1.00  1.22           C  
ATOM    776  C   TYR H 112C     -5.038  -9.686   4.485  1.00  1.22           C  
ATOM    777  CB  TYR H 112C     -7.547  -9.197   4.147  1.00  1.22           C  
ATOM    778  O   TYR H 112C     -4.774  -8.954   3.535  1.00  1.22           O  
ATOM    779  CG  TYR H 112C     -7.857  -7.902   4.893  1.00  1.22           C  
ATOM    780  CD1 TYR H 112C     -6.908  -6.863   4.961  1.00  1.22           C  
ATOM    781  CD2 TYR H 112C     -9.121  -7.719   5.490  1.00  1.22           C  
ATOM    782  CE1 TYR H 112C     -7.219  -5.654   5.612  1.00  1.22           C  
ATOM    783  CE2 TYR H 112C     -9.428  -6.517   6.158  1.00  1.22           C  
ATOM    784  OH  TYR H 112C     -8.781  -4.306   6.834  1.00  1.22           O  
ATOM    785  CZ  TYR H 112C     -8.477  -5.479   6.217  1.00  1.22           C  
ATOM    786  N   ILE H 112B     -4.085 -10.100   5.314  1.00  1.38           N  
ATOM    787  CA  ILE H 112B     -2.676  -9.692   5.219  1.00  1.38           C  
ATOM    788  C   ILE H 112B     -1.843 -10.507   4.205  1.00  1.38           C  
ATOM    789  CB  ILE H 112B     -2.030  -9.706   6.623  1.00  1.38           C  
ATOM    790  O   ILE H 112B     -0.763 -10.068   3.825  1.00  1.38           O  
ATOM    791  CG1 ILE H 112B     -1.933 -11.139   7.202  1.00  1.38           C  
ATOM    792  CG2 ILE H 112B     -2.772  -8.745   7.568  1.00  1.38           C  
ATOM    793  CD1 ILE H 112B     -1.174 -11.223   8.530  1.00  1.38           C  
ATOM    794  N   TYR H 112A     -2.304 -11.689   3.774  1.00  1.26           N  
ATOM    795  CA  TYR H 112A     -1.507 -12.641   2.978  1.00  1.26           C  
ATOM    796  C   TYR H 112A     -1.501 -12.330   1.476  1.00  1.26           C  
ATOM    797  CB  TYR H 112A     -2.021 -14.067   3.217  1.00  1.26           C  
ATOM    798  O   TYR H 112A     -2.571 -12.225   0.873  1.00  1.26           O  
ATOM    799  CG  TYR H 112A     -2.096 -14.438   4.685  1.00  1.26           C  
ATOM    800  CD1 TYR H 112A     -0.918 -14.768   5.382  1.00  1.26           C  
ATOM    801  CD2 TYR H 112A     -3.326 -14.378   5.369  1.00  1.26           C  
ATOM    802  CE1 TYR H 112A     -0.965 -15.031   6.764  1.00  1.26           C  
ATOM    803  CE2 TYR H 112A     -3.377 -14.640   6.751  1.00  1.26           C  
ATOM    804  OH  TYR H 112A     -2.247 -15.192   8.790  1.00  1.26           O  
ATOM    805  CZ  TYR H 112A     -2.197 -14.963   7.452  1.00  1.26           C  
ATOM    806  N   ASP H 112      -0.316 -12.274   0.865  1.00  1.81           N  
ATOM    807  CA  ASP H 112      -0.083 -11.895  -0.536  1.00  1.81           C  
ATOM    808  C   ASP H 112      -0.836 -12.786  -1.542  1.00  1.81           C  
ATOM    809  CB  ASP H 112       1.429 -11.892  -0.829  1.00  1.81           C  
ATOM    810  O   ASP H 112      -1.456 -12.256  -2.462  1.00  1.81           O  
ATOM    811  CG  ASP H 112       2.098 -13.221  -0.478  1.00  1.81           C  
ATOM    812  OD1 ASP H 112       2.119 -13.536   0.734  1.00  1.81           O  
ATOM    813  OD2 ASP H 112       2.518 -13.914  -1.427  1.00  1.81           O  
ATOM    814  N   TRP H 113      -0.916 -14.105  -1.331  1.00  1.31           N  
ATOM    815  CA  TRP H 113      -1.678 -15.036  -2.189  1.00  1.31           C  
ATOM    816  C   TRP H 113      -3.208 -14.849  -2.165  1.00  1.31           C  
ATOM    817  CB  TRP H 113      -1.282 -16.486  -1.866  1.00  1.31           C  
ATOM    818  O   TRP H 113      -3.925 -15.562  -2.865  1.00  1.31           O  
ATOM    819  CG  TRP H 113      -1.032 -16.834  -0.427  1.00  1.31           C  
ATOM    820  CD1 TRP H 113      -1.967 -17.110   0.509  1.00  1.31           C  
ATOM    821  CD2 TRP H 113       0.257 -16.943   0.252  1.00  1.31           C  
ATOM    822  CE2 TRP H 113       0.029 -17.332   1.605  1.00  1.31           C  
ATOM    823  CE3 TRP H 113       1.598 -16.760  -0.144  1.00  1.31           C  
ATOM    824  NE1 TRP H 113      -1.345 -17.405   1.710  1.00  1.31           N  
ATOM    825  CH2 TRP H 113       2.403 -17.359   2.083  1.00  1.31           C  
ATOM    826  CZ2 TRP H 113       1.077 -17.546   2.515  1.00  1.31           C  
ATOM    827  CZ3 TRP H 113       2.657 -16.962   0.759  1.00  1.31           C  
ATOM    828  N   SER H 114      -3.725 -13.900  -1.376  1.00  0.76           N  
ATOM    829  CA  SER H 114      -5.138 -13.481  -1.412  1.00  0.76           C  
ATOM    830  C   SER H 114      -5.393 -12.298  -2.358  1.00  0.76           C  
ATOM    831  CB  SER H 114      -5.614 -13.068  -0.015  1.00  0.76           C  
ATOM    832  O   SER H 114      -6.544 -11.895  -2.528  1.00  0.76           O  
ATOM    833  OG  SER H 114      -5.192 -13.977   0.983  1.00  0.76           O  
ATOM    834  N   TYR H 115      -4.335 -11.692  -2.905  1.00  0.55           N  
ATOM    835  CA  TYR H 115      -4.402 -10.511  -3.764  1.00  0.55           C  
ATOM    836  C   TYR H 115      -4.259 -10.919  -5.231  1.00  0.55           C  
ATOM    837  CB  TYR H 115      -3.330  -9.493  -3.349  1.00  0.55           C  
ATOM    838  O   TYR H 115      -3.169 -11.274  -5.685  1.00  0.55           O  
ATOM    839  CG  TYR H 115      -3.578  -8.846  -1.997  1.00  0.55           C  
ATOM    840  CD1 TYR H 115      -3.224  -9.511  -0.810  1.00  0.55           C  
ATOM    841  CD2 TYR H 115      -4.189  -7.583  -1.927  1.00  0.55           C  
ATOM    842  CE1 TYR H 115      -3.500  -8.926   0.442  1.00  0.55           C  
ATOM    843  CE2 TYR H 115      -4.466  -6.988  -0.685  1.00  0.55           C  
ATOM    844  OH  TYR H 115      -4.414  -7.096   1.699  1.00  0.55           O  
ATOM    845  CZ  TYR H 115      -4.122  -7.661   0.503  1.00  0.55           C  
ATOM    846  N   ASP H 116      -5.362 -10.866  -5.977  1.00  0.33           N  
ATOM    847  CA  ASP H 116      -5.423 -11.279  -7.380  1.00  0.33           C  
ATOM    848  C   ASP H 116      -4.913 -10.222  -8.374  1.00  0.33           C  
ATOM    849  CB  ASP H 116      -6.829 -11.799  -7.762  1.00  0.33           C  
ATOM    850  O   ASP H 116      -4.668 -10.554  -9.536  1.00  0.33           O  
ATOM    851  CG  ASP H 116      -8.062 -10.991  -7.335  1.00  0.33           C  
ATOM    852  OD1 ASP H 116      -9.142 -11.237  -7.921  1.00  0.33           O  
ATOM    853  OD2 ASP H 116      -8.005 -10.179  -6.385  1.00  0.33           O  
ATOM    854  N   TYR H 117      -4.696  -8.976  -7.942  1.00  0.47           N  
ATOM    855  CA  TYR H 117      -4.200  -7.895  -8.799  1.00  0.47           C  
ATOM    856  C   TYR H 117      -3.074  -7.105  -8.134  1.00  0.47           C  
ATOM    857  CB  TYR H 117      -5.350  -6.968  -9.210  1.00  0.47           C  
ATOM    858  O   TYR H 117      -3.109  -6.833  -6.936  1.00  0.47           O  
ATOM    859  CG  TYR H 117      -6.494  -7.667  -9.919  1.00  0.47           C  
ATOM    860  CD1 TYR H 117      -6.445  -7.872 -11.311  1.00  0.47           C  
ATOM    861  CD2 TYR H 117      -7.595  -8.135  -9.178  1.00  0.47           C  
ATOM    862  CE1 TYR H 117      -7.488  -8.558 -11.962  1.00  0.47           C  
ATOM    863  CE2 TYR H 117      -8.647  -8.806  -9.826  1.00  0.47           C  
ATOM    864  OH  TYR H 117      -9.603  -9.706 -11.824  1.00  0.47           O  
ATOM    865  CZ  TYR H 117      -8.593  -9.024 -11.217  1.00  0.47           C  
ATOM    866  N   TRP H 118      -2.093  -6.693  -8.939  1.00  0.32           N  
ATOM    867  CA  TRP H 118      -0.874  -6.014  -8.499  1.00  0.32           C  
ATOM    868  C   TRP H 118      -0.482  -4.912  -9.485  1.00  0.32           C  
ATOM    869  CB  TRP H 118       0.253  -7.045  -8.355  1.00  0.32           C  
ATOM    870  O   TRP H 118      -0.619  -5.077 -10.699  1.00  0.32           O  
ATOM    871  CG  TRP H 118       0.073  -8.017  -7.229  1.00  0.32           C  
ATOM    872  CD1 TRP H 118      -0.639  -9.168  -7.272  1.00  0.32           C  
ATOM    873  CD2 TRP H 118       0.544  -7.896  -5.853  1.00  0.32           C  
ATOM    874  CE2 TRP H 118       0.123  -9.051  -5.127  1.00  0.32           C  
ATOM    875  CE3 TRP H 118       1.285  -6.921  -5.149  1.00  0.32           C  
ATOM    876  NE1 TRP H 118      -0.640  -9.765  -6.026  1.00  0.32           N  
ATOM    877  CH2 TRP H 118       1.243  -8.287  -3.124  1.00  0.32           C  
ATOM    878  CZ2 TRP H 118       0.469  -9.254  -3.786  1.00  0.32           C  
ATOM    879  CZ3 TRP H 118       1.635  -7.116  -3.800  1.00  0.32           C  
ATOM    880  N   GLY H 119       0.012  -3.792  -8.960  1.00  0.26           N  
ATOM    881  CA  GLY H 119       0.620  -2.728  -9.755  1.00  0.26           C  
ATOM    882  C   GLY H 119       2.053  -3.054 -10.192  1.00  0.26           C  
ATOM    883  O   GLY H 119       2.525  -4.191 -10.094  1.00  0.26           O  
ATOM    884  N   ARG H 120       2.759  -2.050 -10.720  1.00  0.32           N  
ATOM    885  CA  ARG H 120       4.156  -2.187 -11.186  1.00  0.32           C  
ATOM    886  C   ARG H 120       5.181  -1.787 -10.128  1.00  0.32           C  
ATOM    887  CB  ARG H 120       4.364  -1.374 -12.473  1.00  0.32           C  
ATOM    888  O   ARG H 120       6.353  -2.125 -10.276  1.00  0.32           O  
ATOM    889  CG  ARG H 120       3.439  -1.792 -13.626  1.00  0.32           C  
ATOM    890  CD  ARG H 120       3.538  -3.295 -13.929  1.00  0.32           C  
ATOM    891  NE  ARG H 120       2.852  -3.648 -15.185  1.00  0.32           N  
ATOM    892  NH1 ARG H 120       4.529  -3.046 -16.633  1.00  0.32           N  
ATOM    893  NH2 ARG H 120       2.622  -3.878 -17.439  1.00  0.32           N  
ATOM    894  CZ  ARG H 120       3.335  -3.524 -16.408  1.00  0.32           C  
ATOM    895  N   GLY H 121       4.726  -1.118  -9.076  1.00  0.27           N  
ATOM    896  CA  GLY H 121       5.531  -0.593  -7.988  1.00  0.27           C  
ATOM    897  C   GLY H 121       6.154   0.772  -8.289  1.00  0.27           C  
ATOM    898  O   GLY H 121       6.505   1.088  -9.424  1.00  0.27           O  
ATOM    899  N   THR H 122       6.335   1.577  -7.242  1.00  0.27           N  
ATOM    900  CA  THR H 122       7.065   2.855  -7.282  1.00  0.27           C  
ATOM    901  C   THR H 122       8.232   2.835  -6.299  1.00  0.27           C  
ATOM    902  CB  THR H 122       6.129   4.053  -7.041  1.00  0.27           C  
ATOM    903  O   THR H 122       8.089   2.386  -5.163  1.00  0.27           O  
ATOM    904  CG2 THR H 122       5.441   4.076  -5.676  1.00  0.27           C  
ATOM    905  OG1 THR H 122       6.858   5.258  -7.129  1.00  0.27           O  
ATOM    906  N   GLN H 123       9.401   3.336  -6.705  1.00  0.34           N  
ATOM    907  CA  GLN H 123      10.545   3.466  -5.797  1.00  0.34           C  
ATOM    908  C   GLN H 123      10.293   4.562  -4.750  1.00  0.34           C  
ATOM    909  CB  GLN H 123      11.838   3.726  -6.594  1.00  0.34           C  
ATOM    910  O   GLN H 123       9.807   5.649  -5.071  1.00  0.34           O  
ATOM    911  CG  GLN H 123      13.109   3.800  -5.721  1.00  0.34           C  
ATOM    912  CD  GLN H 123      13.495   2.460  -5.094  1.00  0.34           C  
ATOM    913  NE2 GLN H 123      13.701   2.371  -3.800  1.00  0.34           N  
ATOM    914  OE1 GLN H 123      13.626   1.454  -5.766  1.00  0.34           O  
ATOM    915  N   VAL H 124      10.686   4.289  -3.509  1.00  0.27           N  
ATOM    916  CA  VAL H 124      10.819   5.256  -2.415  1.00  0.27           C  
ATOM    917  C   VAL H 124      12.237   5.141  -1.868  1.00  0.27           C  
ATOM    918  CB  VAL H 124       9.774   4.980  -1.321  1.00  0.27           C  
ATOM    919  O   VAL H 124      12.740   4.033  -1.680  1.00  0.27           O  
ATOM    920  CG1 VAL H 124      10.000   5.815  -0.055  1.00  0.27           C  
ATOM    921  CG2 VAL H 124       8.353   5.239  -1.841  1.00  0.27           C  
ATOM    922  N   THR H 125      12.902   6.270  -1.640  1.00  0.31           N  
ATOM    923  CA  THR H 125      14.270   6.308  -1.107  1.00  0.31           C  
ATOM    924  C   THR H 125      14.338   7.290   0.048  1.00  0.31           C  
ATOM    925  CB  THR H 125      15.290   6.685  -2.191  1.00  0.31           C  
ATOM    926  O   THR H 125      13.946   8.447  -0.108  1.00  0.31           O  
ATOM    927  CG2 THR H 125      16.733   6.496  -1.728  1.00  0.31           C  
ATOM    928  OG1 THR H 125      15.099   5.886  -3.336  1.00  0.31           O  
ATOM    929  N   VAL H 126      14.838   6.830   1.191  1.00  0.24           N  
ATOM    930  CA  VAL H 126      15.011   7.631   2.403  1.00  0.24           C  
ATOM    931  C   VAL H 126      16.504   7.722   2.693  1.00  0.24           C  
ATOM    932  CB  VAL H 126      14.225   7.038   3.587  1.00  0.24           C  
ATOM    933  O   VAL H 126      17.116   6.746   3.130  1.00  0.24           O  
ATOM    934  CG1 VAL H 126      14.311   7.971   4.801  1.00  0.24           C  
ATOM    935  CG2 VAL H 126      12.747   6.818   3.243  1.00  0.24           C  
ATOM    936  N   SER H 127      17.115   8.869   2.398  1.00  0.25           N  
ATOM    937  CA  SER H 127      18.518   9.097   2.754  1.00  0.25           C  
ATOM    938  C   SER H 127      18.669   9.272   4.266  1.00  0.25           C  
ATOM    939  CB  SER H 127      19.095  10.302   1.999  1.00  0.25           C  
ATOM    940  O   SER H 127      17.687   9.441   4.990  1.00  0.25           O  
ATOM    941  OG  SER H 127      18.585  11.524   2.479  1.00  0.25           O  
ATOM    942  N   SER H 128      19.915   9.266   4.743  1.00  0.94           N  
ATOM    943  CA  SER H 128      20.260   9.976   5.988  1.00  0.94           C  
ATOM    944  C   SER H 128      20.396  11.484   5.721  1.00  0.94           C  
ATOM    945  CB  SER H 128      21.521   9.370   6.600  1.00  0.94           C  
ATOM    946  O   SER H 128      19.687  11.967   4.800  1.00  0.94           O  
ATOM    947  OG  SER H 128      21.249   7.997   6.776  1.00  0.94           O  
ATOM    948  OXT SER H 128      21.208  12.136   6.399  1.00  0.94           O  
TER     949      SER H 128                                                       
END   
