# Supplementary material for: Characterising nanobody developability to improve therapeutic design using the Therapeutic Nanobody Profiler
Source: Commun Biol. 2026 Jan 31;9:344. doi: 10.1038/s42003-026-09594-y (PMC12963540; doi:10.1038/s42003-026-09594-y)
Supplement: Supplementary file 2 — Supplementary data [file 42003_2026_9594_MOESM2_ESM.zip › paper_data/vhh_clinical_set_models/seq5_NanoBodyBuilder2_Model.pdb]

ATOM      1  N   GLU H   1     -11.421  -6.821 -14.890  1.00  1.33           N  
ATOM      2  CA  GLU H   1      -9.991  -6.613 -14.571  1.00  1.33           C  
ATOM      3  C   GLU H   1      -9.855  -5.564 -13.481  1.00  1.33           C  
ATOM      4  CB  GLU H   1      -9.213  -6.094 -15.779  1.00  1.33           C  
ATOM      5  O   GLU H   1     -10.803  -4.810 -13.284  1.00  1.33           O  
ATOM      6  CG  GLU H   1      -9.051  -7.103 -16.911  1.00  1.33           C  
ATOM      7  CD  GLU H   1      -8.217  -6.471 -18.030  1.00  1.33           C  
ATOM      8  OE1 GLU H   1      -7.169  -5.865 -17.701  1.00  1.33           O  
ATOM      9  OE2 GLU H   1      -8.672  -6.558 -19.187  1.00  1.33           O  
ATOM     10  N   VAL H   2      -8.686  -5.458 -12.845  1.00  0.69           N  
ATOM     11  CA  VAL H   2      -8.300  -4.276 -12.061  1.00  0.69           C  
ATOM     12  C   VAL H   2      -6.862  -3.871 -12.403  1.00  0.69           C  
ATOM     13  CB  VAL H   2      -8.504  -4.482 -10.546  1.00  0.69           C  
ATOM     14  O   VAL H   2      -5.899  -4.459 -11.921  1.00  0.69           O  
ATOM     15  CG1 VAL H   2      -8.069  -3.242  -9.753  1.00  0.69           C  
ATOM     16  CG2 VAL H   2      -9.978  -4.725 -10.202  1.00  0.69           C  
ATOM     17  N   GLN H   3      -6.697  -2.852 -13.244  1.00  0.34           N  
ATOM     18  CA  GLN H   3      -5.388  -2.274 -13.552  1.00  0.34           C  
ATOM     19  C   GLN H   3      -5.032  -1.198 -12.518  1.00  0.34           C  
ATOM     20  CB  GLN H   3      -5.374  -1.719 -14.987  1.00  0.34           C  
ATOM     21  O   GLN H   3      -5.707  -0.169 -12.437  1.00  0.34           O  
ATOM     22  CG  GLN H   3      -5.572  -2.801 -16.069  1.00  0.34           C  
ATOM     23  CD  GLN H   3      -4.466  -3.857 -16.120  1.00  0.34           C  
ATOM     24  NE2 GLN H   3      -4.732  -5.016 -16.674  1.00  0.34           N  
ATOM     25  OE1 GLN H   3      -3.340  -3.652 -15.669  1.00  0.34           O  
ATOM     26  N   LEU H   4      -3.968  -1.452 -11.749  1.00  0.35           N  
ATOM     27  CA  LEU H   4      -3.435  -0.567 -10.707  1.00  0.35           C  
ATOM     28  C   LEU H   4      -2.257   0.274 -11.223  1.00  0.35           C  
ATOM     29  CB  LEU H   4      -3.010  -1.411  -9.487  1.00  0.35           C  
ATOM     30  O   LEU H   4      -1.446  -0.223 -12.014  1.00  0.35           O  
ATOM     31  CG  LEU H   4      -4.120  -2.287  -8.868  1.00  0.35           C  
ATOM     32  CD1 LEU H   4      -3.553  -3.153  -7.746  1.00  0.35           C  
ATOM     33  CD2 LEU H   4      -5.263  -1.450  -8.293  1.00  0.35           C  
ATOM     34  N   VAL H   5      -2.147   1.523 -10.769  1.00  0.33           N  
ATOM     35  CA  VAL H   5      -1.023   2.423 -11.083  1.00  0.33           C  
ATOM     36  C   VAL H   5      -0.607   3.202  -9.837  1.00  0.33           C  
ATOM     37  CB  VAL H   5      -1.363   3.390 -12.239  1.00  0.33           C  
ATOM     38  O   VAL H   5      -1.379   4.011  -9.318  1.00  0.33           O  
ATOM     39  CG1 VAL H   5      -0.178   4.307 -12.576  1.00  0.33           C  
ATOM     40  CG2 VAL H   5      -1.752   2.649 -13.527  1.00  0.33           C  
ATOM     41  N   GLU H   6       0.612   2.951  -9.363  1.00  0.32           N  
ATOM     42  CA  GLU H   6       1.254   3.684  -8.271  1.00  0.32           C  
ATOM     43  C   GLU H   6       1.841   5.037  -8.714  1.00  0.32           C  
ATOM     44  CB  GLU H   6       2.361   2.829  -7.631  1.00  0.32           C  
ATOM     45  O   GLU H   6       2.268   5.218  -9.853  1.00  0.32           O  
ATOM     46  CG  GLU H   6       1.881   1.474  -7.088  1.00  0.32           C  
ATOM     47  CD  GLU H   6       2.050   0.295  -8.061  1.00  0.32           C  
ATOM     48  OE1 GLU H   6       1.909   0.450  -9.298  1.00  0.32           O  
ATOM     49  OE2 GLU H   6       2.322  -0.821  -7.563  1.00  0.32           O  
ATOM     50  N   SER H   7       1.898   5.997  -7.787  1.00  0.23           N  
ATOM     51  CA  SER H   7       2.473   7.335  -7.988  1.00  0.23           C  
ATOM     52  C   SER H   7       2.806   7.999  -6.643  1.00  0.23           C  
ATOM     53  CB  SER H   7       1.481   8.195  -8.780  1.00  0.23           C  
ATOM     54  O   SER H   7       2.272   7.604  -5.609  1.00  0.23           O  
ATOM     55  OG  SER H   7       0.253   8.287  -8.088  1.00  0.23           O  
ATOM     56  N   GLY H   8       3.682   9.011  -6.640  1.00  0.23           N  
ATOM     57  CA  GLY H   8       4.051   9.768  -5.428  1.00  0.23           C  
ATOM     58  C   GLY H   8       5.295   9.265  -4.680  1.00  0.23           C  
ATOM     59  O   GLY H   8       5.594   9.765  -3.597  1.00  0.23           O  
ATOM     60  N   GLY H   9       6.027   8.296  -5.239  1.00  0.23           N  
ATOM     61  CA  GLY H   9       7.362   7.932  -4.757  1.00  0.23           C  
ATOM     62  C   GLY H   9       8.427   8.976  -5.119  1.00  0.23           C  
ATOM     63  O   GLY H   9       8.211   9.838  -5.971  1.00  0.23           O  
ATOM     64  N   GLY H  11       9.589   8.892  -4.473  1.00  0.26           N  
ATOM     65  CA  GLY H  11      10.685   9.842  -4.656  1.00  0.26           C  
ATOM     66  C   GLY H  11      11.821   9.646  -3.653  1.00  0.26           C  
ATOM     67  O   GLY H  11      11.885   8.633  -2.953  1.00  0.26           O  
ATOM     68  N   LEU H  12      12.720  10.630  -3.601  1.00  0.32           N  
ATOM     69  CA  LEU H  12      13.775  10.749  -2.594  1.00  0.32           C  
ATOM     70  C   LEU H  12      13.338  11.724  -1.492  1.00  0.32           C  
ATOM     71  CB  LEU H  12      15.074  11.204  -3.290  1.00  0.32           C  
ATOM     72  O   LEU H  12      12.829  12.802  -1.792  1.00  0.32           O  
ATOM     73  CG  LEU H  12      16.258  11.516  -2.351  1.00  0.32           C  
ATOM     74  CD1 LEU H  12      16.750  10.282  -1.594  1.00  0.32           C  
ATOM     75  CD2 LEU H  12      17.430  12.055  -3.173  1.00  0.32           C  
ATOM     76  N   VAL H  13      13.590  11.371  -0.233  1.00  0.36           N  
ATOM     77  CA  VAL H  13      13.372  12.227   0.941  1.00  0.36           C  
ATOM     78  C   VAL H  13      14.467  11.966   1.983  1.00  0.36           C  
ATOM     79  CB  VAL H  13      11.941  12.016   1.482  1.00  0.36           C  
ATOM     80  O   VAL H  13      15.066  10.891   1.991  1.00  0.36           O  
ATOM     81  CG1 VAL H  13      11.752  10.661   2.170  1.00  0.36           C  
ATOM     82  CG2 VAL H  13      11.513  13.120   2.453  1.00  0.36           C  
ATOM     83  N   GLN H  14      14.756  12.938   2.849  1.00  0.36           N  
ATOM     84  CA  GLN H  14      15.639  12.719   4.002  1.00  0.36           C  
ATOM     85  C   GLN H  14      14.916  12.006   5.154  1.00  0.36           C  
ATOM     86  CB  GLN H  14      16.251  14.044   4.487  1.00  0.36           C  
ATOM     87  O   GLN H  14      13.689  12.085   5.285  1.00  0.36           O  
ATOM     88  CG  GLN H  14      17.295  14.608   3.507  1.00  0.36           C  
ATOM     89  CD  GLN H  14      18.409  15.366   4.225  1.00  0.36           C  
ATOM     90  NE2 GLN H  14      19.371  14.697   4.823  1.00  0.36           N  
ATOM     91  OE1 GLN H  14      18.418  16.587   4.266  1.00  0.36           O  
ATOM     92  N   ALA H  15      15.692  11.346   6.016  1.00  0.34           N  
ATOM     93  CA  ALA H  15      15.211  10.736   7.250  1.00  0.34           C  
ATOM     94  C   ALA H  15      14.410  11.727   8.114  1.00  0.34           C  
ATOM     95  CB  ALA H  15      16.401  10.159   8.026  1.00  0.34           C  
ATOM     96  O   ALA H  15      14.732  12.909   8.219  1.00  0.34           O  
ATOM     97  N   GLY H  16      13.334  11.233   8.726  1.00  0.29           N  
ATOM     98  CA  GLY H  16      12.364  12.036   9.473  1.00  0.29           C  
ATOM     99  C   GLY H  16      11.336  12.768   8.600  1.00  0.29           C  
ATOM    100  O   GLY H  16      10.340  13.251   9.136  1.00  0.29           O  
ATOM    101  N   GLY H  17      11.533  12.817   7.277  1.00  0.33           N  
ATOM    102  CA  GLY H  17      10.594  13.406   6.323  1.00  0.33           C  
ATOM    103  C   GLY H  17       9.296  12.610   6.150  1.00  0.33           C  
ATOM    104  O   GLY H  17       8.967  11.700   6.918  1.00  0.33           O  
ATOM    105  N   SER H  18       8.506  12.978   5.140  1.00  0.28           N  
ATOM    106  CA  SER H  18       7.203  12.357   4.866  1.00  0.28           C  
ATOM    107  C   SER H  18       6.861  12.355   3.376  1.00  0.28           C  
ATOM    108  CB  SER H  18       6.093  13.047   5.670  1.00  0.28           C  
ATOM    109  O   SER H  18       7.285  13.244   2.640  1.00  0.28           O  
ATOM    110  OG  SER H  18       6.402  13.000   7.051  1.00  0.28           O  
ATOM    111  N   LEU H  19       6.086  11.358   2.944  1.00  0.59           N  
ATOM    112  CA  LEU H  19       5.622  11.151   1.564  1.00  0.59           C  
ATOM    113  C   LEU H  19       4.168  10.651   1.565  1.00  0.59           C  
ATOM    114  CB  LEU H  19       6.545  10.144   0.842  1.00  0.59           C  
ATOM    115  O   LEU H  19       3.663  10.213   2.599  1.00  0.59           O  
ATOM    116  CG  LEU H  19       7.984  10.622   0.568  1.00  0.59           C  
ATOM    117  CD1 LEU H  19       8.805   9.455   0.021  1.00  0.59           C  
ATOM    118  CD2 LEU H  19       8.031  11.753  -0.461  1.00  0.59           C  
ATOM    119  N   SER H  20       3.498  10.693   0.410  1.00  0.48           N  
ATOM    120  CA  SER H  20       2.112  10.228   0.266  1.00  0.48           C  
ATOM    121  C   SER H  20       1.925   9.500  -1.068  1.00  0.48           C  
ATOM    122  CB  SER H  20       1.141  11.408   0.420  1.00  0.48           C  
ATOM    123  O   SER H  20       1.842  10.128  -2.125  1.00  0.48           O  
ATOM    124  OG  SER H  20      -0.002  11.005   1.141  1.00  0.48           O  
ATOM    125  N   ILE H  21       1.923   8.165  -1.033  1.00  0.43           N  
ATOM    126  CA  ILE H  21       1.786   7.328  -2.235  1.00  0.43           C  
ATOM    127  C   ILE H  21       0.304   7.209  -2.613  1.00  0.43           C  
ATOM    128  CB  ILE H  21       2.428   5.925  -2.071  1.00  0.43           C  
ATOM    129  O   ILE H  21      -0.538   7.011  -1.739  1.00  0.43           O  
ATOM    130  CG1 ILE H  21       3.717   5.919  -1.213  1.00  0.43           C  
ATOM    131  CG2 ILE H  21       2.726   5.357  -3.471  1.00  0.43           C  
ATOM    132  CD1 ILE H  21       4.421   4.554  -1.151  1.00  0.43           C  
ATOM    133  N   SER H  22      -0.021   7.285  -3.904  1.00  0.31           N  
ATOM    134  CA  SER H  22      -1.376   7.085  -4.439  1.00  0.31           C  
ATOM    135  C   SER H  22      -1.422   5.893  -5.396  1.00  0.31           C  
ATOM    136  CB  SER H  22      -1.856   8.343  -5.169  1.00  0.31           C  
ATOM    137  O   SER H  22      -0.548   5.756  -6.252  1.00  0.31           O  
ATOM    138  OG  SER H  22      -1.857   9.457  -4.300  1.00  0.31           O  
ATOM    139  N   CYS H  23      -2.461   5.065  -5.285  1.00  0.24           N  
ATOM    140  CA  CYS H  23      -2.753   3.949  -6.184  1.00  0.24           C  
ATOM    141  C   CYS H  23      -4.134   4.136  -6.820  1.00  0.24           C  
ATOM    142  CB  CYS H  23      -2.656   2.633  -5.410  1.00  0.24           C  
ATOM    143  O   CYS H  23      -5.158   4.031  -6.137  1.00  0.24           O  
ATOM    144  SG  CYS H  23      -3.057   1.157  -6.374  1.00  0.24           S  
ATOM    145  N   ALA H  24      -4.155   4.441  -8.119  1.00  0.43           N  
ATOM    146  CA  ALA H  24      -5.379   4.517  -8.911  1.00  0.43           C  
ATOM    147  C   ALA H  24      -5.748   3.130  -9.456  1.00  0.43           C  
ATOM    148  CB  ALA H  24      -5.180   5.536 -10.039  1.00  0.43           C  
ATOM    149  O   ALA H  24      -4.862   2.374  -9.864  1.00  0.43           O  
ATOM    150  N   ALA H  25      -7.043   2.813  -9.493  1.00  0.31           N  
ATOM    151  CA  ALA H  25      -7.568   1.560 -10.029  1.00  0.31           C  
ATOM    152  C   ALA H  25      -8.541   1.801 -11.192  1.00  0.31           C  
ATOM    153  CB  ALA H  25      -8.239   0.786  -8.892  1.00  0.31           C  
ATOM    154  O   ALA H  25      -9.263   2.797 -11.225  1.00  0.31           O  
ATOM    155  N   SER H  26      -8.600   0.861 -12.135  1.00  0.70           N  
ATOM    156  CA  SER H  26      -9.528   0.906 -13.272  1.00  0.70           C  
ATOM    157  C   SER H  26      -9.933  -0.504 -13.723  1.00  0.70           C  
ATOM    158  CB  SER H  26      -8.895   1.714 -14.412  1.00  0.70           C  
ATOM    159  O   SER H  26      -9.138  -1.436 -13.624  1.00  0.70           O  
ATOM    160  OG  SER H  26      -7.701   1.108 -14.862  1.00  0.70           O  
ATOM    161  N   GLY H  27     -11.171  -0.673 -14.207  1.00  0.74           N  
ATOM    162  CA  GLY H  27     -11.675  -1.938 -14.782  1.00  0.74           C  
ATOM    163  C   GLY H  27     -12.793  -2.659 -14.011  1.00  0.74           C  
ATOM    164  O   GLY H  27     -13.337  -3.642 -14.518  1.00  0.74           O  
ATOM    165  N   GLY H  28     -13.165  -2.176 -12.825  1.00  1.01           N  
ATOM    166  CA  GLY H  28     -14.230  -2.732 -11.992  1.00  1.01           C  
ATOM    167  C   GLY H  28     -14.470  -1.865 -10.761  1.00  1.01           C  
ATOM    168  O   GLY H  28     -13.751  -0.892 -10.534  1.00  1.01           O  
ATOM    169  N   SER H  29     -15.494  -2.191  -9.975  1.00  1.06           N  
ATOM    170  CA  SER H  29     -15.762  -1.447  -8.745  1.00  1.06           C  
ATOM    171  C   SER H  29     -14.828  -1.886  -7.617  1.00  1.06           C  
ATOM    172  CB  SER H  29     -17.220  -1.586  -8.313  1.00  1.06           C  
ATOM    173  O   SER H  29     -14.892  -3.021  -7.148  1.00  1.06           O  
ATOM    174  OG  SER H  29     -17.481  -0.642  -7.286  1.00  1.06           O  
ATOM    175  N   LEU H  30     -14.017  -0.958  -7.114  1.00  1.03           N  
ATOM    176  CA  LEU H  30     -13.102  -1.185  -5.992  1.00  1.03           C  
ATOM    177  C   LEU H  30     -13.840  -1.338  -4.644  1.00  1.03           C  
ATOM    178  CB  LEU H  30     -12.124   0.005  -5.980  1.00  1.03           C  
ATOM    179  O   LEU H  30     -13.237  -1.705  -3.638  1.00  1.03           O  
ATOM    180  CG  LEU H  30     -10.693  -0.334  -5.546  1.00  1.03           C  
ATOM    181  CD1 LEU H  30     -10.011  -1.272  -6.549  1.00  1.03           C  
ATOM    182  CD2 LEU H  30      -9.896   0.970  -5.467  1.00  1.03           C  
ATOM    183  N   SER H  35     -15.149  -1.063  -4.619  1.00  0.73           N  
ATOM    184  CA  SER H  35     -16.037  -1.054  -3.440  1.00  0.73           C  
ATOM    185  C   SER H  35     -16.246  -2.408  -2.757  1.00  0.73           C  
ATOM    186  CB  SER H  35     -17.421  -0.550  -3.860  1.00  0.73           C  
ATOM    187  O   SER H  35     -16.936  -2.463  -1.745  1.00  0.73           O  
ATOM    188  OG  SER H  35     -18.027  -1.474  -4.749  1.00  0.73           O  
ATOM    189  N   ASN H  36     -15.709  -3.490  -3.324  1.00  0.89           N  
ATOM    190  CA  ASN H  36     -15.701  -4.836  -2.741  1.00  0.89           C  
ATOM    191  C   ASN H  36     -14.261  -5.333  -2.462  1.00  0.89           C  
ATOM    192  CB  ASN H  36     -16.479  -5.784  -3.677  1.00  0.89           C  
ATOM    193  O   ASN H  36     -14.076  -6.339  -1.786  1.00  0.89           O  
ATOM    194  CG  ASN H  36     -17.996  -5.633  -3.636  1.00  0.89           C  
ATOM    195  ND2 ASN H  36     -18.558  -4.470  -3.874  1.00  0.89           N  
ATOM    196  OD1 ASN H  36     -18.721  -6.578  -3.389  1.00  0.89           O  
ATOM    197  N   TYR H  37     -13.237  -4.615  -2.943  1.00  0.57           N  
ATOM    198  CA  TYR H  37     -11.827  -5.000  -2.850  1.00  0.57           C  
ATOM    199  C   TYR H  37     -11.170  -4.572  -1.530  1.00  0.57           C  
ATOM    200  CB  TYR H  37     -11.048  -4.397  -4.032  1.00  0.57           C  
ATOM    201  O   TYR H  37     -11.248  -3.405  -1.123  1.00  0.57           O  
ATOM    202  CG  TYR H  37     -10.971  -5.284  -5.260  1.00  0.57           C  
ATOM    203  CD1 TYR H  37     -11.933  -5.233  -6.288  1.00  0.57           C  
ATOM    204  CD2 TYR H  37      -9.889  -6.172  -5.364  1.00  0.57           C  
ATOM    205  CE1 TYR H  37     -11.797  -6.075  -7.413  1.00  0.57           C  
ATOM    206  CE2 TYR H  37      -9.726  -6.985  -6.498  1.00  0.57           C  
ATOM    207  OH  TYR H  37     -10.583  -7.791  -8.588  1.00  0.57           O  
ATOM    208  CZ  TYR H  37     -10.690  -6.950  -7.525  1.00  0.57           C  
ATOM    209  N   VAL H  38     -10.429  -5.501  -0.921  1.00  0.54           N  
ATOM    210  CA  VAL H  38      -9.357  -5.170   0.029  1.00  0.54           C  
ATOM    211  C   VAL H  38      -8.187  -4.593  -0.775  1.00  0.54           C  
ATOM    212  CB  VAL H  38      -8.906  -6.415   0.821  1.00  0.54           C  
ATOM    213  O   VAL H  38      -7.820  -5.154  -1.808  1.00  0.54           O  
ATOM    214  CG1 VAL H  38      -7.747  -6.105   1.776  1.00  0.54           C  
ATOM    215  CG2 VAL H  38     -10.062  -6.997   1.645  1.00  0.54           C  
ATOM    216  N   LEU H  39      -7.613  -3.478  -0.322  1.00  0.41           N  
ATOM    217  CA  LEU H  39      -6.452  -2.838  -0.951  1.00  0.41           C  
ATOM    218  C   LEU H  39      -5.268  -2.908   0.003  1.00  0.41           C  
ATOM    219  CB  LEU H  39      -6.770  -1.381  -1.325  1.00  0.41           C  
ATOM    220  O   LEU H  39      -5.396  -2.497   1.155  1.00  0.41           O  
ATOM    221  CG  LEU H  39      -8.019  -1.221  -2.202  1.00  0.41           C  
ATOM    222  CD1 LEU H  39      -8.355   0.264  -2.337  1.00  0.41           C  
ATOM    223  CD2 LEU H  39      -7.824  -1.844  -3.581  1.00  0.41           C  
ATOM    224  N   GLY H  40      -4.142  -3.426  -0.472  1.00  0.37           N  
ATOM    225  CA  GLY H  40      -2.922  -3.601   0.302  1.00  0.37           C  
ATOM    226  C   GLY H  40      -1.764  -2.806  -0.286  1.00  0.37           C  
ATOM    227  O   GLY H  40      -1.622  -2.704  -1.504  1.00  0.37           O  
ATOM    228  N   TRP H  41      -0.923  -2.262   0.583  1.00  0.19           N  
ATOM    229  CA  TRP H  41       0.417  -1.817   0.236  1.00  0.19           C  
ATOM    230  C   TRP H  41       1.421  -2.859   0.723  1.00  0.19           C  
ATOM    231  CB  TRP H  41       0.687  -0.423   0.803  1.00  0.19           C  
ATOM    232  O   TRP H  41       1.319  -3.384   1.833  1.00  0.19           O  
ATOM    233  CG  TRP H  41      -0.060   0.668   0.096  1.00  0.19           C  
ATOM    234  CD1 TRP H  41      -1.212   1.235   0.514  1.00  0.19           C  
ATOM    235  CD2 TRP H  41       0.258   1.312  -1.175  1.00  0.19           C  
ATOM    236  CE2 TRP H  41      -0.733   2.307  -1.439  1.00  0.19           C  
ATOM    237  CE3 TRP H  41       1.295   1.169  -2.123  1.00  0.19           C  
ATOM    238  NE1 TRP H  41      -1.618   2.200  -0.388  1.00  0.19           N  
ATOM    239  CH2 TRP H  41       0.370   2.973  -3.486  1.00  0.19           C  
ATOM    240  CZ2 TRP H  41      -0.679   3.143  -2.564  1.00  0.19           C  
ATOM    241  CZ3 TRP H  41       1.348   1.987  -3.267  1.00  0.19           C  
ATOM    242  N   PHE H  42       2.404  -3.132  -0.122  1.00  0.19           N  
ATOM    243  CA  PHE H  42       3.554  -3.990   0.134  1.00  0.19           C  
ATOM    244  C   PHE H  42       4.816  -3.214  -0.251  1.00  0.19           C  
ATOM    245  CB  PHE H  42       3.432  -5.281  -0.694  1.00  0.19           C  
ATOM    246  O   PHE H  42       4.742  -2.239  -1.004  1.00  0.19           O  
ATOM    247  CG  PHE H  42       2.287  -6.211  -0.321  1.00  0.19           C  
ATOM    248  CD1 PHE H  42       0.965  -5.923  -0.720  1.00  0.19           C  
ATOM    249  CD2 PHE H  42       2.551  -7.403   0.383  1.00  0.19           C  
ATOM    250  CE1 PHE H  42      -0.083  -6.804  -0.395  1.00  0.19           C  
ATOM    251  CE2 PHE H  42       1.503  -8.283   0.709  1.00  0.19           C  
ATOM    252  CZ  PHE H  42       0.186  -7.983   0.322  1.00  0.19           C  
ATOM    253  N   ARG H  43       5.989  -3.657   0.197  1.00  0.25           N  
ATOM    254  CA  ARG H  43       7.270  -3.112  -0.268  1.00  0.25           C  
ATOM    255  C   ARG H  43       8.298  -4.209  -0.484  1.00  0.25           C  
ATOM    256  CB  ARG H  43       7.763  -1.982   0.656  1.00  0.25           C  
ATOM    257  O   ARG H  43       8.196  -5.298   0.072  1.00  0.25           O  
ATOM    258  CG  ARG H  43       8.334  -2.501   1.984  1.00  0.25           C  
ATOM    259  CD  ARG H  43       8.679  -1.379   2.966  1.00  0.25           C  
ATOM    260  NE  ARG H  43       9.236  -1.943   4.204  1.00  0.25           N  
ATOM    261  NH1 ARG H  43       9.441  -0.032   5.438  1.00  0.25           N  
ATOM    262  NH2 ARG H  43      10.117  -2.023   6.261  1.00  0.25           N  
ATOM    263  CZ  ARG H  43       9.595  -1.318   5.306  1.00  0.25           C  
ATOM    264  N   GLN H  44       9.298  -3.913  -1.299  1.00  0.25           N  
ATOM    265  CA  GLN H  44      10.422  -4.797  -1.563  1.00  0.25           C  
ATOM    266  C   GLN H  44      11.691  -3.955  -1.698  1.00  0.25           C  
ATOM    267  CB  GLN H  44      10.096  -5.633  -2.808  1.00  0.25           C  
ATOM    268  O   GLN H  44      11.857  -3.219  -2.673  1.00  0.25           O  
ATOM    269  CG  GLN H  44      11.193  -6.654  -3.130  1.00  0.25           C  
ATOM    270  CD  GLN H  44      10.653  -7.896  -3.834  1.00  0.25           C  
ATOM    271  NE2 GLN H  44      11.323  -9.014  -3.678  1.00  0.25           N  
ATOM    272  OE1 GLN H  44       9.637  -7.881  -4.532  1.00  0.25           O  
ATOM    273  N   ALA H  45      12.553  -3.997  -0.681  1.00  0.31           N  
ATOM    274  CA  ALA H  45      13.860  -3.345  -0.746  1.00  0.31           C  
ATOM    275  C   ALA H  45      14.823  -4.152  -1.637  1.00  0.31           C  
ATOM    276  CB  ALA H  45      14.417  -3.134   0.665  1.00  0.31           C  
ATOM    277  O   ALA H  45      14.615  -5.355  -1.825  1.00  0.31           O  
ATOM    278  N   PRO H  46      15.891  -3.541  -2.179  1.00  0.53           N  
ATOM    279  CA  PRO H  46      16.882  -4.265  -2.970  1.00  0.53           C  
ATOM    280  C   PRO H  46      17.482  -5.446  -2.190  1.00  0.53           C  
ATOM    281  CB  PRO H  46      17.935  -3.222  -3.362  1.00  0.53           C  
ATOM    282  O   PRO H  46      18.114  -5.257  -1.155  1.00  0.53           O  
ATOM    283  CG  PRO H  46      17.162  -1.903  -3.322  1.00  0.53           C  
ATOM    284  CD  PRO H  46      16.199  -2.118  -2.158  1.00  0.53           C  
ATOM    285  N   GLY H  47      17.266  -6.667  -2.686  1.00  0.49           N  
ATOM    286  CA  GLY H  47      17.720  -7.907  -2.045  1.00  0.49           C  
ATOM    287  C   GLY H  47      16.791  -8.490  -0.966  1.00  0.49           C  
ATOM    288  O   GLY H  47      17.022  -9.627  -0.569  1.00  0.49           O  
ATOM    289  N   LYS H  48      15.741  -7.778  -0.521  1.00  0.45           N  
ATOM    290  CA  LYS H  48      14.669  -8.341   0.330  1.00  0.45           C  
ATOM    291  C   LYS H  48      13.645  -9.123  -0.509  1.00  0.45           C  
ATOM    292  CB  LYS H  48      13.898  -7.247   1.114  1.00  0.45           C  
ATOM    293  O   LYS H  48      13.457  -8.890  -1.710  1.00  0.45           O  
ATOM    294  CG  LYS H  48      14.537  -6.597   2.359  1.00  0.45           C  
ATOM    295  CD  LYS H  48      13.495  -5.676   3.052  1.00  0.45           C  
ATOM    296  CE  LYS H  48      14.046  -4.852   4.232  1.00  0.45           C  
ATOM    297  NZ  LYS H  48      13.084  -3.813   4.703  1.00  0.45           N  
ATOM    298  N   GLU H  49      12.895  -9.983   0.166  1.00  0.43           N  
ATOM    299  CA  GLU H  49      11.585 -10.474  -0.255  1.00  0.43           C  
ATOM    300  C   GLU H  49      10.545  -9.328  -0.295  1.00  0.43           C  
ATOM    301  CB  GLU H  49      11.114 -11.599   0.693  1.00  0.43           C  
ATOM    302  O   GLU H  49      10.845  -8.159  -0.034  1.00  0.43           O  
ATOM    303  CG  GLU H  49      12.126 -12.739   0.927  1.00  0.43           C  
ATOM    304  CD  GLU H  49      13.181 -12.471   2.022  1.00  0.43           C  
ATOM    305  OE1 GLU H  49      13.270 -11.318   2.511  1.00  0.43           O  
ATOM    306  OE2 GLU H  49      13.912 -13.431   2.343  1.00  0.43           O  
ATOM    307  N   ARG H  50       9.298  -9.646  -0.656  1.00  0.41           N  
ATOM    308  CA  ARG H  50       8.184  -8.690  -0.635  1.00  0.41           C  
ATOM    309  C   ARG H  50       7.459  -8.736   0.712  1.00  0.41           C  
ATOM    310  CB  ARG H  50       7.261  -8.995  -1.818  1.00  0.41           C  
ATOM    311  O   ARG H  50       6.724  -9.679   0.980  1.00  0.41           O  
ATOM    312  CG  ARG H  50       6.207  -7.892  -2.017  1.00  0.41           C  
ATOM    313  CD  ARG H  50       5.576  -7.969  -3.412  1.00  0.41           C  
ATOM    314  NE  ARG H  50       6.610  -7.789  -4.450  1.00  0.41           N  
ATOM    315  NH1 ARG H  50       5.302  -7.093  -6.203  1.00  0.41           N  
ATOM    316  NH2 ARG H  50       7.538  -7.239  -6.407  1.00  0.41           N  
ATOM    317  CZ  ARG H  50       6.466  -7.374  -5.686  1.00  0.41           C  
ATOM    318  N   GLU H  51       7.645  -7.718   1.547  1.00  0.35           N  
ATOM    319  CA  GLU H  51       6.975  -7.610   2.851  1.00  0.35           C  
ATOM    320  C   GLU H  51       5.626  -6.871   2.731  1.00  0.35           C  
ATOM    321  CB  GLU H  51       7.923  -7.018   3.929  1.00  0.35           C  
ATOM    322  O   GLU H  51       5.480  -5.909   1.970  1.00  0.35           O  
ATOM    323  CG  GLU H  51       8.285  -5.533   3.747  1.00  0.35           C  
ATOM    324  CD  GLU H  51       9.348  -4.974   4.723  1.00  0.35           C  
ATOM    325  OE1 GLU H  51       9.058  -4.733   5.917  1.00  0.35           O  
ATOM    326  OE2 GLU H  51      10.429  -4.534   4.257  1.00  0.35           O  
ATOM    327  N   PHE H  52       4.626  -7.327   3.492  1.00  0.37           N  
ATOM    328  CA  PHE H  52       3.360  -6.616   3.704  1.00  0.37           C  
ATOM    329  C   PHE H  52       3.605  -5.295   4.450  1.00  0.37           C  
ATOM    330  CB  PHE H  52       2.412  -7.536   4.487  1.00  0.37           C  
ATOM    331  O   PHE H  52       4.429  -5.254   5.362  1.00  0.37           O  
ATOM    332  CG  PHE H  52       1.096  -6.902   4.895  1.00  0.37           C  
ATOM    333  CD1 PHE H  52      -0.000  -6.941   4.017  1.00  0.37           C  
ATOM    334  CD2 PHE H  52       0.960  -6.287   6.155  1.00  0.37           C  
ATOM    335  CE1 PHE H  52      -1.228  -6.379   4.398  1.00  0.37           C  
ATOM    336  CE2 PHE H  52      -0.271  -5.722   6.537  1.00  0.37           C  
ATOM    337  CZ  PHE H  52      -1.366  -5.772   5.659  1.00  0.37           C  
ATOM    338  N   VAL H  53       2.886  -4.224   4.091  1.00  0.27           N  
ATOM    339  CA  VAL H  53       3.055  -2.881   4.688  1.00  0.27           C  
ATOM    340  C   VAL H  53       1.761  -2.325   5.274  1.00  0.27           C  
ATOM    341  CB  VAL H  53       3.666  -1.894   3.670  1.00  0.27           C  
ATOM    342  O   VAL H  53       1.810  -1.694   6.322  1.00  0.27           O  
ATOM    343  CG1 VAL H  53       3.731  -0.436   4.145  1.00  0.27           C  
ATOM    344  CG2 VAL H  53       5.098  -2.303   3.323  1.00  0.27           C  
ATOM    345  N   ALA H  54       0.612  -2.526   4.634  1.00  0.30           N  
ATOM    346  CA  ALA H  54      -0.694  -2.148   5.180  1.00  0.30           C  
ATOM    347  C   ALA H  54      -1.819  -2.754   4.339  1.00  0.30           C  
ATOM    348  CB  ALA H  54      -0.839  -0.615   5.189  1.00  0.30           C  
ATOM    349  O   ALA H  54      -1.615  -3.045   3.165  1.00  0.30           O  
ATOM    350  N   ALA H  55      -3.029  -2.855   4.888  1.00  0.30           N  
ATOM    351  CA  ALA H  55      -4.232  -3.085   4.093  1.00  0.30           C  
ATOM    352  C   ALA H  55      -5.460  -2.368   4.661  1.00  0.30           C  
ATOM    353  CB  ALA H  55      -4.476  -4.585   3.887  1.00  0.30           C  
ATOM    354  O   ALA H  55      -5.583  -2.127   5.866  1.00  0.30           O  
ATOM    355  N   ILE H  56      -6.383  -2.030   3.762  1.00  0.33           N  
ATOM    356  CA  ILE H  56      -7.650  -1.370   4.056  1.00  0.33           C  
ATOM    357  C   ILE H  56      -8.783  -2.118   3.363  1.00  0.33           C  
ATOM    358  CB  ILE H  56      -7.595   0.137   3.722  1.00  0.33           C  
ATOM    359  O   ILE H  56      -8.761  -2.369   2.155  1.00  0.33           O  
ATOM    360  CG1 ILE H  56      -8.865   0.843   4.244  1.00  0.33           C  
ATOM    361  CG2 ILE H  56      -7.384   0.424   2.223  1.00  0.33           C  
ATOM    362  CD1 ILE H  56      -8.738   2.372   4.257  1.00  0.33           C  
ATOM    363  N   ASN H  57      -9.790  -2.496   4.147  1.00  0.45           N  
ATOM    364  CA  ASN H  57     -10.940  -3.211   3.618  1.00  0.45           C  
ATOM    365  C   ASN H  57     -11.815  -2.297   2.733  1.00  0.45           C  
ATOM    366  CB  ASN H  57     -11.687  -3.886   4.776  1.00  0.45           C  
ATOM    367  O   ASN H  57     -11.624  -1.080   2.666  1.00  0.45           O  
ATOM    368  CG  ASN H  57     -12.797  -3.035   5.344  1.00  0.45           C  
ATOM    369  ND2 ASN H  57     -12.511  -2.179   6.294  1.00  0.45           N  
ATOM    370  OD1 ASN H  57     -13.928  -3.126   4.894  1.00  0.45           O  
ATOM    371  N   TRP H  58     -12.787  -2.889   2.051  1.00  0.73           N  
ATOM    372  CA  TRP H  58     -13.646  -2.221   1.076  1.00  0.73           C  
ATOM    373  C   TRP H  58     -14.533  -1.103   1.652  1.00  0.73           C  
ATOM    374  CB  TRP H  58     -14.426  -3.312   0.357  1.00  0.73           C  
ATOM    375  O   TRP H  58     -14.760  -0.110   0.956  1.00  0.73           O  
ATOM    376  CG  TRP H  58     -15.173  -4.299   1.202  1.00  0.73           C  
ATOM    377  CD1 TRP H  58     -14.684  -5.496   1.596  1.00  0.73           C  
ATOM    378  CD2 TRP H  58     -16.534  -4.232   1.731  1.00  0.73           C  
ATOM    379  CE2 TRP H  58     -16.775  -5.414   2.497  1.00  0.73           C  
ATOM    380  CE3 TRP H  58     -17.607  -3.323   1.607  1.00  0.73           C  
ATOM    381  NE1 TRP H  58     -15.611  -6.143   2.385  1.00  0.73           N  
ATOM    382  CH2 TRP H  58     -19.045  -4.741   2.992  1.00  0.73           C  
ATOM    383  CZ2 TRP H  58     -17.994  -5.661   3.144  1.00  0.73           C  
ATOM    384  CZ3 TRP H  58     -18.850  -3.581   2.221  1.00  0.73           C  
ATOM    385  N   ARG H  59     -14.968  -1.197   2.921  1.00  1.18           N  
ATOM    386  CA  ARG H  59     -15.683  -0.100   3.609  1.00  1.18           C  
ATOM    387  C   ARG H  59     -14.786   1.108   3.896  1.00  1.18           C  
ATOM    388  CB  ARG H  59     -16.285  -0.581   4.941  1.00  1.18           C  
ATOM    389  O   ARG H  59     -15.211   2.238   3.684  1.00  1.18           O  
ATOM    390  CG  ARG H  59     -17.499  -1.519   4.837  1.00  1.18           C  
ATOM    391  CD  ARG H  59     -17.190  -2.957   5.271  1.00  1.18           C  
ATOM    392  NE  ARG H  59     -16.761  -3.022   6.679  1.00  1.18           N  
ATOM    393  NH1 ARG H  59     -15.712  -5.067   6.667  1.00  1.18           N  
ATOM    394  NH2 ARG H  59     -15.793  -3.831   8.532  1.00  1.18           N  
ATOM    395  CZ  ARG H  59     -16.089  -3.979   7.279  1.00  1.18           C  
ATOM    396  N   GLY H  62     -13.569   0.863   4.385  1.00  1.79           N  
ATOM    397  CA  GLY H  62     -12.660   1.888   4.923  1.00  1.79           C  
ATOM    398  C   GLY H  62     -12.818   2.183   6.422  1.00  1.79           C  
ATOM    399  O   GLY H  62     -12.128   3.054   6.934  1.00  1.79           O  
ATOM    400  N   ASP H  63     -13.686   1.456   7.128  1.00  1.18           N  
ATOM    401  CA  ASP H  63     -13.902   1.553   8.583  1.00  1.18           C  
ATOM    402  C   ASP H  63     -12.796   0.879   9.417  1.00  1.18           C  
ATOM    403  CB  ASP H  63     -15.268   0.919   8.927  1.00  1.18           C  
ATOM    404  O   ASP H  63     -12.682   1.137  10.611  1.00  1.18           O  
ATOM    405  CG  ASP H  63     -15.432  -0.544   8.485  1.00  1.18           C  
ATOM    406  OD1 ASP H  63     -16.468  -1.173   8.793  1.00  1.18           O  
ATOM    407  OD2 ASP H  63     -14.563  -1.089   7.767  1.00  1.18           O  
ATOM    408  N   ILE H  64     -12.005  -0.006   8.801  1.00  0.72           N  
ATOM    409  CA  ILE H  64     -10.962  -0.805   9.452  1.00  0.72           C  
ATOM    410  C   ILE H  64      -9.726  -0.876   8.553  1.00  0.72           C  
ATOM    411  CB  ILE H  64     -11.473  -2.219   9.837  1.00  0.72           C  
ATOM    412  O   ILE H  64      -9.809  -1.300   7.390  1.00  0.72           O  
ATOM    413  CG1 ILE H  64     -12.653  -2.134  10.837  1.00  0.72           C  
ATOM    414  CG2 ILE H  64     -10.326  -3.074  10.419  1.00  0.72           C  
ATOM    415  CD1 ILE H  64     -13.240  -3.483  11.270  1.00  0.72           C  
ATOM    416  N   THR H  65      -8.591  -0.525   9.152  1.00  0.70           N  
ATOM    417  CA  THR H  65      -7.224  -0.570   8.617  1.00  0.70           C  
ATOM    418  C   THR H  65      -6.356  -1.492   9.471  1.00  0.70           C  
ATOM    419  CB  THR H  65      -6.602   0.836   8.634  1.00  0.70           C  
ATOM    420  O   THR H  65      -6.603  -1.622  10.668  1.00  0.70           O  
ATOM    421  CG2 THR H  65      -7.350   1.797   7.715  1.00  0.70           C  
ATOM    422  OG1 THR H  65      -6.646   1.391   9.930  1.00  0.70           O  
ATOM    423  N   ILE H  66      -5.324  -2.096   8.878  1.00  0.36           N  
ATOM    424  CA  ILE H  66      -4.347  -2.946   9.578  1.00  0.36           C  
ATOM    425  C   ILE H  66      -2.936  -2.721   9.020  1.00  0.36           C  
ATOM    426  CB  ILE H  66      -4.752  -4.446   9.527  1.00  0.36           C  
ATOM    427  O   ILE H  66      -2.731  -2.803   7.805  1.00  0.36           O  
ATOM    428  CG1 ILE H  66      -5.044  -4.965   8.094  1.00  0.36           C  
ATOM    429  CG2 ILE H  66      -5.944  -4.705  10.468  1.00  0.36           C  
ATOM    430  CD1 ILE H  66      -5.504  -6.428   8.023  1.00  0.36           C  
ATOM    431  N   GLY H  67      -1.972  -2.459   9.903  1.00  0.52           N  
ATOM    432  CA  GLY H  67      -0.543  -2.396   9.601  1.00  0.52           C  
ATOM    433  C   GLY H  67       0.264  -3.443  10.386  1.00  0.52           C  
ATOM    434  O   GLY H  67      -0.191  -3.944  11.417  1.00  0.52           O  
ATOM    435  N   PRO H  68       1.461  -3.823   9.909  1.00  0.97           N  
ATOM    436  CA  PRO H  68       2.427  -4.577  10.689  1.00  0.97           C  
ATOM    437  C   PRO H  68       3.196  -3.643  11.646  1.00  0.97           C  
ATOM    438  CB  PRO H  68       3.362  -5.195   9.650  1.00  0.97           C  
ATOM    439  O   PRO H  68       3.381  -2.459  11.340  1.00  0.97           O  
ATOM    440  CG  PRO H  68       3.435  -4.104   8.584  1.00  0.97           C  
ATOM    441  CD  PRO H  68       2.055  -3.444   8.643  1.00  0.97           C  
ATOM    442  N   PRO H  69       3.759  -4.167  12.752  1.00  0.75           N  
ATOM    443  CA  PRO H  69       4.499  -3.364  13.732  1.00  0.75           C  
ATOM    444  C   PRO H  69       5.660  -2.523  13.171  1.00  0.75           C  
ATOM    445  CB  PRO H  69       5.013  -4.374  14.762  1.00  0.75           C  
ATOM    446  O   PRO H  69       6.056  -1.542  13.791  1.00  0.75           O  
ATOM    447  CG  PRO H  69       3.974  -5.490  14.715  1.00  0.75           C  
ATOM    448  CD  PRO H  69       3.612  -5.535  13.234  1.00  0.75           C  
ATOM    449  N   ASN H  70       6.203  -2.877  12.001  1.00  0.97           N  
ATOM    450  CA  ASN H  70       7.306  -2.174  11.332  1.00  0.97           C  
ATOM    451  C   ASN H  70       6.967  -0.705  10.986  1.00  0.97           C  
ATOM    452  CB  ASN H  70       7.678  -2.900  10.008  1.00  0.97           C  
ATOM    453  O   ASN H  70       7.851   0.157  10.931  1.00  0.97           O  
ATOM    454  CG  ASN H  70       7.746  -4.426   9.982  1.00  0.97           C  
ATOM    455  ND2 ASN H  70       8.196  -5.011   8.895  1.00  0.97           N  
ATOM    456  OD1 ASN H  70       7.344  -5.125  10.900  1.00  0.97           O  
ATOM    457  N   VAL H  71       5.695  -0.432  10.681  1.00  0.54           N  
ATOM    458  CA  VAL H  71       5.212   0.865  10.174  1.00  0.54           C  
ATOM    459  C   VAL H  71       3.965   1.365  10.904  1.00  0.54           C  
ATOM    460  CB  VAL H  71       4.959   0.826   8.653  1.00  0.54           C  
ATOM    461  O   VAL H  71       3.549   2.500  10.668  1.00  0.54           O  
ATOM    462  CG1 VAL H  71       6.204   0.422   7.850  1.00  0.54           C  
ATOM    463  CG2 VAL H  71       3.813  -0.109   8.267  1.00  0.54           C  
ATOM    464  N   GLU H  72       3.373   0.552  11.786  1.00  0.55           N  
ATOM    465  CA  GLU H  72       2.191   0.945  12.552  1.00  0.55           C  
ATOM    466  C   GLU H  72       2.474   2.195  13.403  1.00  0.55           C  
ATOM    467  CB  GLU H  72       1.658  -0.243  13.378  1.00  0.55           C  
ATOM    468  O   GLU H  72       3.560   2.363  13.962  1.00  0.55           O  
ATOM    469  CG  GLU H  72       0.234  -0.049  13.929  1.00  0.55           C  
ATOM    470  CD  GLU H  72      -0.757   0.393  12.840  1.00  0.55           C  
ATOM    471  OE1 GLU H  72      -1.399  -0.486  12.217  1.00  0.55           O  
ATOM    472  OE2 GLU H  72      -0.814   1.623  12.605  1.00  0.55           O  
ATOM    473  N   GLY H  74       1.529   3.132  13.427  1.00  0.44           N  
ATOM    474  CA  GLY H  74       1.703   4.461  14.026  1.00  0.44           C  
ATOM    475  C   GLY H  74       2.614   5.435  13.257  1.00  0.44           C  
ATOM    476  O   GLY H  74       2.601   6.625  13.570  1.00  0.44           O  
ATOM    477  N   ARG H  75       3.378   4.984  12.249  1.00  0.31           N  
ATOM    478  CA  ARG H  75       4.189   5.849  11.366  1.00  0.31           C  
ATOM    479  C   ARG H  75       3.481   6.121  10.043  1.00  0.31           C  
ATOM    480  CB  ARG H  75       5.585   5.240  11.120  1.00  0.31           C  
ATOM    481  O   ARG H  75       3.412   7.266   9.594  1.00  0.31           O  
ATOM    482  CG  ARG H  75       6.312   4.861  12.422  1.00  0.31           C  
ATOM    483  CD  ARG H  75       7.811   4.600  12.214  1.00  0.31           C  
ATOM    484  NE  ARG H  75       8.084   3.464  11.307  1.00  0.31           N  
ATOM    485  NH1 ARG H  75       9.060   4.625   9.567  1.00  0.31           N  
ATOM    486  NH2 ARG H  75       8.899   2.413   9.474  1.00  0.31           N  
ATOM    487  CZ  ARG H  75       8.674   3.515  10.124  1.00  0.31           C  
ATOM    488  N   PHE H  76       2.959   5.077   9.404  1.00  0.34           N  
ATOM    489  CA  PHE H  76       2.225   5.180   8.143  1.00  0.34           C  
ATOM    490  C   PHE H  76       0.712   5.276   8.396  1.00  0.34           C  
ATOM    491  CB  PHE H  76       2.605   4.012   7.216  1.00  0.34           C  
ATOM    492  O   PHE H  76       0.225   5.048   9.502  1.00  0.34           O  
ATOM    493  CG  PHE H  76       4.048   3.920   6.720  1.00  0.34           C  
ATOM    494  CD1 PHE H  76       5.082   4.783   7.154  1.00  0.34           C  
ATOM    495  CD2 PHE H  76       4.360   2.907   5.793  1.00  0.34           C  
ATOM    496  CE1 PHE H  76       6.400   4.609   6.699  1.00  0.34           C  
ATOM    497  CE2 PHE H  76       5.674   2.749   5.320  1.00  0.34           C  
ATOM    498  CZ  PHE H  76       6.697   3.593   5.778  1.00  0.34           C  
ATOM    499  N   THR H  77      -0.063   5.655   7.381  1.00  0.31           N  
ATOM    500  CA  THR H  77      -1.528   5.722   7.458  1.00  0.31           C  
ATOM    501  C   THR H  77      -2.134   5.439   6.089  1.00  0.31           C  
ATOM    502  CB  THR H  77      -2.014   7.081   7.988  1.00  0.31           C  
ATOM    503  O   THR H  77      -1.926   6.188   5.134  1.00  0.31           O  
ATOM    504  CG2 THR H  77      -3.518   7.093   8.262  1.00  0.31           C  
ATOM    505  OG1 THR H  77      -1.369   7.413   9.196  1.00  0.31           O  
ATOM    506  N   ILE H  78      -2.885   4.342   5.992  1.00  0.27           N  
ATOM    507  CA  ILE H  78      -3.597   3.948   4.776  1.00  0.27           C  
ATOM    508  C   ILE H  78      -5.005   4.559   4.759  1.00  0.27           C  
ATOM    509  CB  ILE H  78      -3.565   2.411   4.614  1.00  0.27           C  
ATOM    510  O   ILE H  78      -5.688   4.594   5.781  1.00  0.27           O  
ATOM    511  CG1 ILE H  78      -4.050   1.996   3.209  1.00  0.27           C  
ATOM    512  CG2 ILE H  78      -4.350   1.688   5.724  1.00  0.27           C  
ATOM    513  CD1 ILE H  78      -3.874   0.502   2.914  1.00  0.27           C  
ATOM    514  N   SER H  79      -5.460   5.030   3.601  1.00  0.26           N  
ATOM    515  CA  SER H  79      -6.837   5.506   3.409  1.00  0.26           C  
ATOM    516  C   SER H  79      -7.335   5.193   1.997  1.00  0.26           C  
ATOM    517  CB  SER H  79      -6.958   6.997   3.750  1.00  0.26           C  
ATOM    518  O   SER H  79      -6.568   4.756   1.136  1.00  0.26           O  
ATOM    519  OG  SER H  79      -6.267   7.792   2.816  1.00  0.26           O  
ATOM    520  N   ARG H  80      -8.637   5.371   1.756  1.00  0.28           N  
ATOM    521  CA  ARG H  80      -9.269   5.126   0.456  1.00  0.28           C  
ATOM    522  C   ARG H  80     -10.398   6.109   0.208  1.00  0.28           C  
ATOM    523  CB  ARG H  80      -9.741   3.663   0.338  1.00  0.28           C  
ATOM    524  O   ARG H  80     -11.179   6.400   1.109  1.00  0.28           O  
ATOM    525  CG  ARG H  80     -10.887   3.286   1.301  1.00  0.28           C  
ATOM    526  CD  ARG H  80     -11.178   1.782   1.280  1.00  0.28           C  
ATOM    527  NE  ARG H  80     -11.733   1.365  -0.016  1.00  0.28           N  
ATOM    528  NH1 ARG H  80     -10.854  -0.762  -0.156  1.00  0.28           N  
ATOM    529  NH2 ARG H  80     -12.175   0.053  -1.768  1.00  0.28           N  
ATOM    530  CZ  ARG H  80     -11.566   0.216  -0.636  1.00  0.28           C  
ATOM    531  N   ASP H  81     -10.513   6.559  -1.030  1.00  0.37           N  
ATOM    532  CA  ASP H  81     -11.669   7.298  -1.515  1.00  0.37           C  
ATOM    533  C   ASP H  81     -12.439   6.401  -2.494  1.00  0.37           C  
ATOM    534  CB  ASP H  81     -11.193   8.637  -2.090  1.00  0.37           C  
ATOM    535  O   ASP H  81     -11.969   6.121  -3.597  1.00  0.37           O  
ATOM    536  CG  ASP H  81     -12.340   9.520  -2.576  1.00  0.37           C  
ATOM    537  OD1 ASP H  81     -13.399   8.982  -2.962  1.00  0.37           O  
ATOM    538  OD2 ASP H  81     -12.139  10.752  -2.619  1.00  0.37           O  
ATOM    539  N   ASN H  82     -13.608   5.909  -2.071  1.00  0.44           N  
ATOM    540  CA  ASN H  82     -14.468   5.043  -2.886  1.00  0.44           C  
ATOM    541  C   ASN H  82     -15.266   5.806  -3.964  1.00  0.44           C  
ATOM    542  CB  ASN H  82     -15.393   4.211  -1.969  1.00  0.44           C  
ATOM    543  O   ASN H  82     -15.831   5.159  -4.845  1.00  0.44           O  
ATOM    544  CG  ASN H  82     -14.720   3.006  -1.316  1.00  0.44           C  
ATOM    545  ND2 ASN H  82     -15.239   2.539  -0.203  1.00  0.44           N  
ATOM    546  OD1 ASN H  82     -13.742   2.448  -1.797  1.00  0.44           O  
ATOM    547  N   ALA H  83     -15.306   7.144  -3.936  1.00  0.33           N  
ATOM    548  CA  ALA H  83     -15.792   7.934  -5.066  1.00  0.33           C  
ATOM    549  C   ALA H  83     -14.694   8.019  -6.142  1.00  0.33           C  
ATOM    550  CB  ALA H  83     -16.263   9.310  -4.571  1.00  0.33           C  
ATOM    551  O   ALA H  83     -14.919   7.644  -7.293  1.00  0.33           O  
ATOM    552  N   LYS H  84     -13.468   8.398  -5.755  1.00  0.33           N  
ATOM    553  CA  LYS H  84     -12.296   8.437  -6.656  1.00  0.33           C  
ATOM    554  C   LYS H  84     -11.735   7.059  -7.033  1.00  0.33           C  
ATOM    555  CB  LYS H  84     -11.160   9.269  -6.042  1.00  0.33           C  
ATOM    556  O   LYS H  84     -10.880   6.988  -7.909  1.00  0.33           O  
ATOM    557  CG  LYS H  84     -11.470  10.760  -5.858  1.00  0.33           C  
ATOM    558  CD  LYS H  84     -10.197  11.477  -5.376  1.00  0.33           C  
ATOM    559  CE  LYS H  84     -10.471  12.899  -4.876  1.00  0.33           C  
ATOM    560  NZ  LYS H  84     -10.858  12.893  -3.445  1.00  0.33           N  
ATOM    561  N   ASN H  85     -12.145   5.986  -6.353  1.00  0.33           N  
ATOM    562  CA  ASN H  85     -11.586   4.632  -6.492  1.00  0.33           C  
ATOM    563  C   ASN H  85     -10.044   4.627  -6.393  1.00  0.33           C  
ATOM    564  CB  ASN H  85     -12.182   3.929  -7.730  1.00  0.33           C  
ATOM    565  O   ASN H  85      -9.344   4.029  -7.209  1.00  0.33           O  
ATOM    566  CG  ASN H  85     -13.642   3.555  -7.517  1.00  0.33           C  
ATOM    567  ND2 ASN H  85     -14.548   4.506  -7.551  1.00  0.33           N  
ATOM    568  OD1 ASN H  85     -13.982   2.408  -7.257  1.00  0.33           O  
ATOM    569  N   THR H  86      -9.523   5.344  -5.392  1.00  0.21           N  
ATOM    570  CA  THR H  86      -8.083   5.556  -5.169  1.00  0.21           C  
ATOM    571  C   THR H  86      -7.717   5.218  -3.725  1.00  0.21           C  
ATOM    572  CB  THR H  86      -7.690   7.004  -5.506  1.00  0.21           C  
ATOM    573  O   THR H  86      -8.422   5.623  -2.798  1.00  0.21           O  
ATOM    574  CG2 THR H  86      -6.193   7.279  -5.351  1.00  0.21           C  
ATOM    575  OG1 THR H  86      -7.989   7.302  -6.853  1.00  0.21           O  
ATOM    576  N   GLY H  87      -6.624   4.476  -3.536  1.00  0.35           N  
ATOM    577  CA  GLY H  87      -6.025   4.194  -2.229  1.00  0.35           C  
ATOM    578  C   GLY H  87      -4.775   5.040  -1.994  1.00  0.35           C  
ATOM    579  O   GLY H  87      -4.035   5.320  -2.937  1.00  0.35           O  
ATOM    580  N   TYR H  88      -4.526   5.416  -0.742  1.00  0.23           N  
ATOM    581  CA  TYR H  88      -3.412   6.276  -0.344  1.00  0.23           C  
ATOM    582  C   TYR H  88      -2.601   5.636   0.781  1.00  0.23           C  
ATOM    583  CB  TYR H  88      -3.935   7.652   0.088  1.00  0.23           C  
ATOM    584  O   TYR H  88      -3.179   4.991   1.657  1.00  0.23           O  
ATOM    585  CG  TYR H  88      -4.827   8.335  -0.931  1.00  0.23           C  
ATOM    586  CD1 TYR H  88      -4.242   9.027  -2.006  1.00  0.23           C  
ATOM    587  CD2 TYR H  88      -6.231   8.267  -0.820  1.00  0.23           C  
ATOM    588  CE1 TYR H  88      -5.051   9.657  -2.969  1.00  0.23           C  
ATOM    589  CE2 TYR H  88      -7.048   8.893  -1.783  1.00  0.23           C  
ATOM    590  OH  TYR H  88      -7.235  10.187  -3.802  1.00  0.23           O  
ATOM    591  CZ  TYR H  88      -6.457   9.594  -2.857  1.00  0.23           C  
ATOM    592  N   LEU H  89      -1.285   5.849   0.777  1.00  0.19           N  
ATOM    593  CA  LEU H  89      -0.388   5.536   1.887  1.00  0.19           C  
ATOM    594  C   LEU H  89       0.387   6.794   2.267  1.00  0.19           C  
ATOM    595  CB  LEU H  89       0.546   4.370   1.518  1.00  0.19           C  
ATOM    596  O   LEU H  89       1.393   7.133   1.641  1.00  0.19           O  
ATOM    597  CG  LEU H  89       1.421   3.876   2.687  1.00  0.19           C  
ATOM    598  CD1 LEU H  89       0.589   3.114   3.725  1.00  0.19           C  
ATOM    599  CD2 LEU H  89       2.508   2.938   2.165  1.00  0.19           C  
ATOM    600  N   GLN H  90      -0.091   7.481   3.298  1.00  0.23           N  
ATOM    601  CA  GLN H  90       0.693   8.507   3.965  1.00  0.23           C  
ATOM    602  C   GLN H  90       1.817   7.816   4.738  1.00  0.23           C  
ATOM    603  CB  GLN H  90      -0.225   9.337   4.875  1.00  0.23           C  
ATOM    604  O   GLN H  90       1.574   6.842   5.449  1.00  0.23           O  
ATOM    605  CG  GLN H  90       0.508  10.429   5.668  1.00  0.23           C  
ATOM    606  CD  GLN H  90       1.158  11.498   4.793  1.00  0.23           C  
ATOM    607  NE2 GLN H  90       2.099  12.240   5.325  1.00  0.23           N  
ATOM    608  OE1 GLN H  90       0.830  11.685   3.629  1.00  0.23           O  
ATOM    609  N   MET H  91       3.039   8.315   4.613  1.00  0.20           N  
ATOM    610  CA  MET H  91       4.206   7.789   5.311  1.00  0.20           C  
ATOM    611  C   MET H  91       4.871   8.926   6.071  1.00  0.20           C  
ATOM    612  CB  MET H  91       5.173   7.135   4.320  1.00  0.20           C  
ATOM    613  O   MET H  91       5.495   9.795   5.463  1.00  0.20           O  
ATOM    614  CG  MET H  91       4.533   5.998   3.518  1.00  0.20           C  
ATOM    615  SD  MET H  91       5.692   5.060   2.488  1.00  0.20           S  
ATOM    616  CE  MET H  91       6.333   6.393   1.446  1.00  0.20           C  
ATOM    617  N   ASN H  92       4.699   8.936   7.391  1.00  0.16           N  
ATOM    618  CA  ASN H  92       5.304   9.913   8.291  1.00  0.16           C  
ATOM    619  C   ASN H  92       6.526   9.303   8.988  1.00  0.16           C  
ATOM    620  CB  ASN H  92       4.268  10.416   9.314  1.00  0.16           C  
ATOM    621  O   ASN H  92       6.631   8.079   9.091  1.00  0.16           O  
ATOM    622  CG  ASN H  92       2.868  10.593   8.751  1.00  0.16           C  
ATOM    623  ND2 ASN H  92       1.983   9.661   9.019  1.00  0.16           N  
ATOM    624  OD1 ASN H  92       2.561  11.547   8.053  1.00  0.16           O  
ATOM    625  N   SER H  93       7.430  10.148   9.497  1.00  0.29           N  
ATOM    626  CA  SER H  93       8.599   9.712  10.281  1.00  0.29           C  
ATOM    627  C   SER H  93       9.393   8.601   9.575  1.00  0.29           C  
ATOM    628  CB  SER H  93       8.178   9.314  11.703  1.00  0.29           C  
ATOM    629  O   SER H  93       9.666   7.541  10.149  1.00  0.29           O  
ATOM    630  OG  SER H  93       7.536  10.402  12.346  1.00  0.29           O  
ATOM    631  N   LEU H  94       9.701   8.834   8.295  1.00  0.23           N  
ATOM    632  CA  LEU H  94      10.404   7.883   7.436  1.00  0.23           C  
ATOM    633  C   LEU H  94      11.831   7.620   7.940  1.00  0.23           C  
ATOM    634  CB  LEU H  94      10.391   8.412   5.989  1.00  0.23           C  
ATOM    635  O   LEU H  94      12.581   8.553   8.236  1.00  0.23           O  
ATOM    636  CG  LEU H  94       9.065   8.130   5.256  1.00  0.23           C  
ATOM    637  CD1 LEU H  94       8.942   8.993   4.002  1.00  0.23           C  
ATOM    638  CD2 LEU H  94       8.983   6.670   4.801  1.00  0.23           C  
ATOM    639  N   ALA H  95      12.208   6.347   8.010  1.00  0.30           N  
ATOM    640  CA  ALA H  95      13.530   5.868   8.401  1.00  0.30           C  
ATOM    641  C   ALA H  95      14.236   5.195   7.208  1.00  0.30           C  
ATOM    642  CB  ALA H  95      13.358   4.899   9.578  1.00  0.30           C  
ATOM    643  O   ALA H  95      13.559   4.734   6.291  1.00  0.30           O  
ATOM    644  N   PRO H  96      15.576   5.067   7.202  1.00  0.31           N  
ATOM    645  CA  PRO H  96      16.293   4.469   6.073  1.00  0.31           C  
ATOM    646  C   PRO H  96      15.848   3.048   5.657  1.00  0.31           C  
ATOM    647  CB  PRO H  96      17.772   4.534   6.461  1.00  0.31           C  
ATOM    648  O   PRO H  96      15.900   2.751   4.465  1.00  0.31           O  
ATOM    649  CG  PRO H  96      17.835   5.783   7.339  1.00  0.31           C  
ATOM    650  CD  PRO H  96      16.519   5.705   8.111  1.00  0.31           C  
ATOM    651  N   ASP H  97      15.355   2.194   6.577  1.00  0.29           N  
ATOM    652  CA  ASP H  97      14.766   0.867   6.249  1.00  0.29           C  
ATOM    653  C   ASP H  97      13.525   0.967   5.341  1.00  0.29           C  
ATOM    654  CB  ASP H  97      14.385   0.102   7.534  1.00  0.29           C  
ATOM    655  O   ASP H  97      13.231   0.057   4.563  1.00  0.29           O  
ATOM    656  CG  ASP H  97      13.555  -1.171   7.245  1.00  0.29           C  
ATOM    657  OD1 ASP H  97      14.089  -2.131   6.635  1.00  0.29           O  
ATOM    658  OD2 ASP H  97      12.355  -1.188   7.603  1.00  0.29           O  
ATOM    659  N   ASP H  98      12.828   2.105   5.375  1.00  0.19           N  
ATOM    660  CA  ASP H  98      11.697   2.374   4.490  1.00  0.19           C  
ATOM    661  C   ASP H  98      12.104   2.594   3.023  1.00  0.19           C  
ATOM    662  CB  ASP H  98      10.847   3.536   5.026  1.00  0.19           C  
ATOM    663  O   ASP H  98      11.225   2.765   2.177  1.00  0.19           O  
ATOM    664  CG  ASP H  98      10.385   3.378   6.477  1.00  0.19           C  
ATOM    665  OD1 ASP H  98      10.002   2.262   6.902  1.00  0.19           O  
ATOM    666  OD2 ASP H  98      10.327   4.403   7.190  1.00  0.19           O  
ATOM    667  N   THR H  99      13.402   2.558   2.700  1.00  0.22           N  
ATOM    668  CA  THR H  99      13.916   2.565   1.323  1.00  0.22           C  
ATOM    669  C   THR H  99      13.578   1.262   0.593  1.00  0.22           C  
ATOM    670  CB  THR H  99      15.434   2.792   1.299  1.00  0.22           C  
ATOM    671  O   THR H  99      14.225   0.232   0.791  1.00  0.22           O  
ATOM    672  CG2 THR H  99      16.041   2.760  -0.108  1.00  0.22           C  
ATOM    673  OG1 THR H  99      15.722   4.057   1.840  1.00  0.22           O  
ATOM    674  N   ALA H 100      12.588   1.304  -0.297  1.00  0.24           N  
ATOM    675  CA  ALA H 100      12.094   0.136  -1.022  1.00  0.24           C  
ATOM    676  C   ALA H 100      11.259   0.516  -2.255  1.00  0.24           C  
ATOM    677  CB  ALA H 100      11.259  -0.706  -0.043  1.00  0.24           C  
ATOM    678  O   ALA H 100      10.803   1.653  -2.391  1.00  0.24           O  
ATOM    679  N   VAL H 101      11.000  -0.458  -3.133  1.00  0.21           N  
ATOM    680  CA  VAL H 101       9.936  -0.345  -4.141  1.00  0.21           C  
ATOM    681  C   VAL H 101       8.607  -0.716  -3.484  1.00  0.21           C  
ATOM    682  CB  VAL H 101      10.197  -1.228  -5.376  1.00  0.21           C  
ATOM    683  O   VAL H 101       8.432  -1.857  -3.058  1.00  0.21           O  
ATOM    684  CG1 VAL H 101       9.109  -1.006  -6.437  1.00  0.21           C  
ATOM    685  CG2 VAL H 101      11.544  -0.922  -6.039  1.00  0.21           C  
ATOM    686  N   TYR H 102       7.676   0.231  -3.395  1.00  0.16           N  
ATOM    687  CA  TYR H 102       6.336   0.029  -2.840  1.00  0.16           C  
ATOM    688  C   TYR H 102       5.370  -0.392  -3.944  1.00  0.16           C  
ATOM    689  CB  TYR H 102       5.849   1.292  -2.116  1.00  0.16           C  
ATOM    690  O   TYR H 102       5.251   0.296  -4.957  1.00  0.16           O  
ATOM    691  CG  TYR H 102       6.563   1.521  -0.797  1.00  0.16           C  
ATOM    692  CD1 TYR H 102       7.902   1.947  -0.797  1.00  0.16           C  
ATOM    693  CD2 TYR H 102       5.920   1.240   0.426  1.00  0.16           C  
ATOM    694  CE1 TYR H 102       8.613   2.051   0.409  1.00  0.16           C  
ATOM    695  CE2 TYR H 102       6.627   1.368   1.639  1.00  0.16           C  
ATOM    696  OH  TYR H 102       8.695   1.833   2.787  1.00  0.16           O  
ATOM    697  CZ  TYR H 102       7.980   1.766   1.633  1.00  0.16           C  
ATOM    698  N   TYR H 103       4.684  -1.513  -3.735  1.00  0.21           N  
ATOM    699  CA  TYR H 103       3.696  -2.081  -4.648  1.00  0.21           C  
ATOM    700  C   TYR H 103       2.295  -1.952  -4.060  1.00  0.21           C  
ATOM    701  CB  TYR H 103       4.009  -3.554  -4.936  1.00  0.21           C  
ATOM    702  O   TYR H 103       2.069  -2.265  -2.888  1.00  0.21           O  
ATOM    703  CG  TYR H 103       5.281  -3.781  -5.726  1.00  0.21           C  
ATOM    704  CD1 TYR H 103       6.521  -3.839  -5.060  1.00  0.21           C  
ATOM    705  CD2 TYR H 103       5.222  -3.937  -7.125  1.00  0.21           C  
ATOM    706  CE1 TYR H 103       7.702  -4.056  -5.791  1.00  0.21           C  
ATOM    707  CE2 TYR H 103       6.402  -4.171  -7.856  1.00  0.21           C  
ATOM    708  OH  TYR H 103       8.774  -4.503  -7.886  1.00  0.21           O  
ATOM    709  CZ  TYR H 103       7.643  -4.225  -7.190  1.00  0.21           C  
ATOM    710  N   CYS H 104       1.351  -1.536  -4.895  1.00  0.30           N  
ATOM    711  CA  CYS H 104      -0.073  -1.624  -4.598  1.00  0.30           C  
ATOM    712  C   CYS H 104      -0.611  -3.007  -5.007  1.00  0.30           C  
ATOM    713  CB  CYS H 104      -0.774  -0.486  -5.340  1.00  0.30           C  
ATOM    714  O   CYS H 104      -0.245  -3.530  -6.062  1.00  0.30           O  
ATOM    715  SG  CYS H 104      -2.565  -0.358  -5.109  1.00  0.30           S  
ATOM    716  N   GLY H 105      -1.498  -3.586  -4.199  1.00  0.29           N  
ATOM    717  CA  GLY H 105      -2.193  -4.842  -4.485  1.00  0.29           C  
ATOM    718  C   GLY H 105      -3.688  -4.757  -4.170  1.00  0.29           C  
ATOM    719  O   GLY H 105      -4.109  -3.998  -3.294  1.00  0.29           O  
ATOM    720  N   ALA H 106      -4.500  -5.555  -4.863  1.00  0.37           N  
ATOM    721  CA  ALA H 106      -5.945  -5.653  -4.662  1.00  0.37           C  
ATOM    722  C   ALA H 106      -6.400  -7.123  -4.594  1.00  0.37           C  
ATOM    723  CB  ALA H 106      -6.636  -4.859  -5.777  1.00  0.37           C  
ATOM    724  O   ALA H 106      -6.010  -7.921  -5.444  1.00  0.37           O  
ATOM    725  N   GLY H 107      -7.202  -7.467  -3.577  1.00  0.31           N  
ATOM    726  CA  GLY H 107      -7.730  -8.819  -3.342  1.00  0.31           C  
ATOM    727  C   GLY H 107      -9.263  -8.937  -3.313  1.00  0.31           C  
ATOM    728  O   GLY H 107      -9.948  -8.080  -2.741  1.00  0.31           O  
ATOM    729  N   THR H 108      -9.775 -10.053  -3.851  1.00  0.79           N  
ATOM    730  CA  THR H 108     -11.193 -10.500  -3.905  1.00  0.79           C  
ATOM    731  C   THR H 108     -11.645 -11.580  -2.887  1.00  0.79           C  
ATOM    732  CB  THR H 108     -11.556 -10.971  -5.335  1.00  0.79           C  
ATOM    733  O   THR H 108     -12.618 -12.290  -3.160  1.00  0.79           O  
ATOM    734  CG2 THR H 108     -11.764  -9.799  -6.274  1.00  0.79           C  
ATOM    735  OG1 THR H 108     -10.556 -11.804  -5.866  1.00  0.79           O  
ATOM    736  N   PRO H 109     -11.034 -11.768  -1.699  1.00  1.21           N  
ATOM    737  CA  PRO H 109     -11.400 -12.888  -0.830  1.00  1.21           C  
ATOM    738  C   PRO H 109     -12.771 -12.747  -0.134  1.00  1.21           C  
ATOM    739  CB  PRO H 109     -10.268 -12.976   0.194  1.00  1.21           C  
ATOM    740  O   PRO H 109     -13.201 -11.661   0.248  1.00  1.21           O  
ATOM    741  CG  PRO H 109      -9.833 -11.523   0.354  1.00  1.21           C  
ATOM    742  CD  PRO H 109      -9.979 -10.987  -1.066  1.00  1.21           C  
ATOM    743  N   LEU H 110     -13.404 -13.896   0.144  1.00  1.71           N  
ATOM    744  CA  LEU H 110     -14.738 -14.021   0.757  1.00  1.71           C  
ATOM    745  C   LEU H 110     -14.827 -13.695   2.267  1.00  1.71           C  
ATOM    746  CB  LEU H 110     -15.208 -15.468   0.483  1.00  1.71           C  
ATOM    747  O   LEU H 110     -15.854 -13.215   2.737  1.00  1.71           O  
ATOM    748  CG  LEU H 110     -16.615 -15.824   1.001  1.00  1.71           C  
ATOM    749  CD1 LEU H 110     -17.712 -14.967   0.369  1.00  1.71           C  
ATOM    750  CD2 LEU H 110     -16.913 -17.290   0.684  1.00  1.71           C  
ATOM    751  N   ASN H 111     -13.810 -14.049   3.050  1.00  1.94           N  
ATOM    752  CA  ASN H 111     -13.781 -14.040   4.515  1.00  1.94           C  
ATOM    753  C   ASN H 111     -12.299 -14.186   4.934  1.00  1.94           C  
ATOM    754  CB  ASN H 111     -14.674 -15.204   5.028  1.00  1.94           C  
ATOM    755  O   ASN H 111     -11.447 -14.380   4.064  1.00  1.94           O  
ATOM    756  CG  ASN H 111     -14.109 -16.581   4.733  1.00  1.94           C  
ATOM    757  ND2 ASN H 111     -14.610 -17.266   3.733  1.00  1.94           N  
ATOM    758  OD1 ASN H 111     -13.225 -17.065   5.414  1.00  1.94           O  
ATOM    759  N   PRO H 111A    -11.944 -14.157   6.221  1.00  2.06           N  
ATOM    760  CA  PRO H 111A    -12.775 -13.772   7.346  1.00  2.06           C  
ATOM    761  C   PRO H 111A    -12.257 -12.520   8.057  1.00  2.06           C  
ATOM    762  CB  PRO H 111A    -12.717 -15.001   8.248  1.00  2.06           C  
ATOM    763  O   PRO H 111A    -12.960 -11.997   8.915  1.00  2.06           O  
ATOM    764  CG  PRO H 111A    -11.255 -15.445   8.118  1.00  2.06           C  
ATOM    765  CD  PRO H 111A    -10.864 -15.019   6.698  1.00  2.06           C  
ATOM    766  N   GLY H 111B    -11.071 -12.006   7.716  1.00  1.18           N  
ATOM    767  CA  GLY H 111B    -10.604 -10.724   8.251  1.00  1.18           C  
ATOM    768  C   GLY H 111B     -9.110 -10.475   8.138  1.00  1.18           C  
ATOM    769  O   GLY H 111B     -8.693  -9.371   7.807  1.00  1.18           O  
ATOM    770  N   ALA H 111C     -8.289 -11.495   8.383  1.00  1.33           N  
ATOM    771  CA  ALA H 111C     -6.834 -11.361   8.339  1.00  1.33           C  
ATOM    772  C   ALA H 111C     -6.275 -11.473   6.902  1.00  1.33           C  
ATOM    773  CB  ALA H 111C     -6.222 -12.360   9.328  1.00  1.33           C  
ATOM    774  O   ALA H 111C     -5.359 -12.247   6.642  1.00  1.33           O  
ATOM    775  N   TYR H 112C     -6.834 -10.731   5.943  1.00  1.32           N  
ATOM    776  CA  TYR H 112C     -6.437 -10.705   4.520  1.00  1.32           C  
ATOM    777  C   TYR H 112C     -5.112  -9.955   4.277  1.00  1.32           C  
ATOM    778  CB  TYR H 112C     -7.613 -10.187   3.662  1.00  1.32           C  
ATOM    779  O   TYR H 112C     -4.991  -9.136   3.369  1.00  1.32           O  
ATOM    780  CG  TYR H 112C     -8.498  -9.147   4.335  1.00  1.32           C  
ATOM    781  CD1 TYR H 112C     -7.939  -7.955   4.840  1.00  1.32           C  
ATOM    782  CD2 TYR H 112C     -9.871  -9.411   4.520  1.00  1.32           C  
ATOM    783  CE1 TYR H 112C     -8.735  -7.055   5.574  1.00  1.32           C  
ATOM    784  CE2 TYR H 112C    -10.674  -8.506   5.240  1.00  1.32           C  
ATOM    785  OH  TYR H 112C    -10.850  -6.530   6.580  1.00  1.32           O  
ATOM    786  CZ  TYR H 112C    -10.099  -7.345   5.795  1.00  1.32           C  
ATOM    787  N   ILE H 112B     -4.109 -10.212   5.112  1.00  1.41           N  
ATOM    788  CA  ILE H 112B     -2.746  -9.695   4.943  1.00  1.41           C  
ATOM    789  C   ILE H 112B     -1.916 -10.525   3.943  1.00  1.41           C  
ATOM    790  CB  ILE H 112B     -2.043  -9.586   6.316  1.00  1.41           C  
ATOM    791  O   ILE H 112B     -0.879 -10.062   3.479  1.00  1.41           O  
ATOM    792  CG1 ILE H 112B     -1.768 -10.970   6.955  1.00  1.41           C  
ATOM    793  CG2 ILE H 112B     -2.842  -8.666   7.256  1.00  1.41           C  
ATOM    794  CD1 ILE H 112B     -0.959 -10.904   8.255  1.00  1.41           C  
ATOM    795  N   TYR H 112A     -2.350 -11.748   3.612  1.00  1.29           N  
ATOM    796  CA  TYR H 112A     -1.571 -12.718   2.832  1.00  1.29           C  
ATOM    797  C   TYR H 112A     -1.581 -12.438   1.326  1.00  1.29           C  
ATOM    798  CB  TYR H 112A     -2.067 -14.137   3.141  1.00  1.29           C  
ATOM    799  O   TYR H 112A     -2.650 -12.336   0.719  1.00  1.29           O  
ATOM    800  CG  TYR H 112A     -1.996 -14.457   4.624  1.00  1.29           C  
ATOM    801  CD1 TYR H 112A     -0.748 -14.736   5.215  1.00  1.29           C  
ATOM    802  CD2 TYR H 112A     -3.153 -14.389   5.425  1.00  1.29           C  
ATOM    803  CE1 TYR H 112A     -0.651 -14.937   6.605  1.00  1.29           C  
ATOM    804  CE2 TYR H 112A     -3.059 -14.586   6.816  1.00  1.29           C  
ATOM    805  OH  TYR H 112A     -1.721 -15.027   8.754  1.00  1.29           O  
ATOM    806  CZ  TYR H 112A     -1.809 -14.856   7.409  1.00  1.29           C  
ATOM    807  N   ASP H 112      -0.387 -12.412   0.737  1.00  1.82           N  
ATOM    808  CA  ASP H 112      -0.055 -12.155  -0.670  1.00  1.82           C  
ATOM    809  C   ASP H 112      -0.912 -12.956  -1.669  1.00  1.82           C  
ATOM    810  CB  ASP H 112       1.457 -12.415  -0.905  1.00  1.82           C  
ATOM    811  O   ASP H 112      -1.476 -12.372  -2.592  1.00  1.82           O  
ATOM    812  CG  ASP H 112       2.032 -13.743  -0.358  1.00  1.82           C  
ATOM    813  OD1 ASP H 112       1.472 -14.296   0.619  1.00  1.82           O  
ATOM    814  OD2 ASP H 112       3.046 -14.215  -0.915  1.00  1.82           O  
ATOM    815  N   TRP H 113      -1.116 -14.259  -1.453  1.00  1.35           N  
ATOM    816  CA  TRP H 113      -1.899 -15.145  -2.341  1.00  1.35           C  
ATOM    817  C   TRP H 113      -3.409 -14.847  -2.388  1.00  1.35           C  
ATOM    818  CB  TRP H 113      -1.622 -16.607  -1.955  1.00  1.35           C  
ATOM    819  O   TRP H 113      -4.132 -15.456  -3.172  1.00  1.35           O  
ATOM    820  CG  TRP H 113      -0.166 -16.953  -2.038  1.00  1.35           C  
ATOM    821  CD1 TRP H 113       0.731 -16.752  -1.049  1.00  1.35           C  
ATOM    822  CD2 TRP H 113       0.617 -17.361  -3.203  1.00  1.35           C  
ATOM    823  CE2 TRP H 113       2.001 -17.293  -2.860  1.00  1.35           C  
ATOM    824  CE3 TRP H 113       0.302 -17.743  -4.527  1.00  1.35           C  
ATOM    825  NE1 TRP H 113       2.009 -16.863  -1.552  1.00  1.35           N  
ATOM    826  CH2 TRP H 113       2.673 -17.967  -5.086  1.00  1.35           C  
ATOM    827  CZ2 TRP H 113       3.020 -17.574  -3.782  1.00  1.35           C  
ATOM    828  CZ3 TRP H 113       1.317 -18.053  -5.455  1.00  1.35           C  
ATOM    829  N   SER H 114      -3.895 -13.915  -1.560  1.00  0.76           N  
ATOM    830  CA  SER H 114      -5.283 -13.420  -1.596  1.00  0.76           C  
ATOM    831  C   SER H 114      -5.491 -12.281  -2.603  1.00  0.76           C  
ATOM    832  CB  SER H 114      -5.719 -12.867  -0.230  1.00  0.76           C  
ATOM    833  O   SER H 114      -6.629 -11.855  -2.808  1.00  0.76           O  
ATOM    834  OG  SER H 114      -5.142 -13.542   0.873  1.00  0.76           O  
ATOM    835  N   TYR H 115      -4.405 -11.713  -3.136  1.00  0.54           N  
ATOM    836  CA  TYR H 115      -4.421 -10.502  -3.954  1.00  0.54           C  
ATOM    837  C   TYR H 115      -4.343 -10.850  -5.446  1.00  0.54           C  
ATOM    838  CB  TYR H 115      -3.301  -9.552  -3.498  1.00  0.54           C  
ATOM    839  O   TYR H 115      -3.269 -11.152  -5.969  1.00  0.54           O  
ATOM    840  CG  TYR H 115      -3.522  -8.935  -2.123  1.00  0.54           C  
ATOM    841  CD1 TYR H 115      -3.184  -9.633  -0.950  1.00  0.54           C  
ATOM    842  CD2 TYR H 115      -4.095  -7.657  -2.017  1.00  0.54           C  
ATOM    843  CE1 TYR H 115      -3.450  -9.072   0.317  1.00  0.54           C  
ATOM    844  CE2 TYR H 115      -4.358  -7.082  -0.761  1.00  0.54           C  
ATOM    845  OH  TYR H 115      -4.332  -7.247   1.619  1.00  0.54           O  
ATOM    846  CZ  TYR H 115      -4.041  -7.793   0.411  1.00  0.54           C  
ATOM    847  N   ASP H 116      -5.487 -10.795  -6.134  1.00  0.29           N  
ATOM    848  CA  ASP H 116      -5.627 -11.141  -7.555  1.00  0.29           C  
ATOM    849  C   ASP H 116      -5.016 -10.114  -8.523  1.00  0.29           C  
ATOM    850  CB  ASP H 116      -7.102 -11.422  -7.934  1.00  0.29           C  
ATOM    851  O   ASP H 116      -4.718 -10.470  -9.665  1.00  0.29           O  
ATOM    852  CG  ASP H 116      -8.169 -10.479  -7.361  1.00  0.29           C  
ATOM    853  OD1 ASP H 116      -8.967  -9.888  -8.123  1.00  0.29           O  
ATOM    854  OD2 ASP H 116      -8.285 -10.407  -6.119  1.00  0.29           O  
ATOM    855  N   TYR H 117      -4.795  -8.866  -8.097  1.00  0.48           N  
ATOM    856  CA  TYR H 117      -4.205  -7.824  -8.945  1.00  0.48           C  
ATOM    857  C   TYR H 117      -3.095  -7.056  -8.230  1.00  0.48           C  
ATOM    858  CB  TYR H 117      -5.280  -6.869  -9.488  1.00  0.48           C  
ATOM    859  O   TYR H 117      -3.179  -6.762  -7.039  1.00  0.48           O  
ATOM    860  CG  TYR H 117      -6.256  -7.496 -10.470  1.00  0.48           C  
ATOM    861  CD1 TYR H 117      -5.977  -7.541 -11.853  1.00  0.48           C  
ATOM    862  CD2 TYR H 117      -7.458  -8.036  -9.991  1.00  0.48           C  
ATOM    863  CE1 TYR H 117      -6.887  -8.150 -12.744  1.00  0.48           C  
ATOM    864  CE2 TYR H 117      -8.362  -8.658 -10.870  1.00  0.48           C  
ATOM    865  OH  TYR H 117      -8.956  -9.345 -13.071  1.00  0.48           O  
ATOM    866  CZ  TYR H 117      -8.072  -8.729 -12.242  1.00  0.48           C  
ATOM    867  N   TRP H 118      -2.071  -6.682  -8.998  1.00  0.33           N  
ATOM    868  CA  TRP H 118      -0.866  -6.003  -8.531  1.00  0.33           C  
ATOM    869  C   TRP H 118      -0.496  -4.853  -9.469  1.00  0.33           C  
ATOM    870  CB  TRP H 118       0.275  -7.019  -8.402  1.00  0.33           C  
ATOM    871  O   TRP H 118      -0.691  -4.927 -10.686  1.00  0.33           O  
ATOM    872  CG  TRP H 118       0.098  -8.003  -7.286  1.00  0.33           C  
ATOM    873  CD1 TRP H 118      -0.655  -9.128  -7.327  1.00  0.33           C  
ATOM    874  CD2 TRP H 118       0.606  -7.920  -5.919  1.00  0.33           C  
ATOM    875  CE2 TRP H 118       0.147  -9.061  -5.194  1.00  0.33           C  
ATOM    876  CE3 TRP H 118       1.408  -6.987  -5.221  1.00  0.33           C  
ATOM    877  NE1 TRP H 118      -0.653  -9.739  -6.089  1.00  0.33           N  
ATOM    878  CH2 TRP H 118       1.324  -8.359  -3.200  1.00  0.33           C  
ATOM    879  CZ2 TRP H 118       0.500  -9.288  -3.857  1.00  0.33           C  
ATOM    880  CZ3 TRP H 118       1.765  -7.206  -3.877  1.00  0.33           C  
ATOM    881  N   GLY H 119       0.023  -3.777  -8.887  1.00  0.27           N  
ATOM    882  CA  GLY H 119       0.627  -2.673  -9.615  1.00  0.27           C  
ATOM    883  C   GLY H 119       2.054  -2.983 -10.071  1.00  0.27           C  
ATOM    884  O   GLY H 119       2.524  -4.122 -10.031  1.00  0.27           O  
ATOM    885  N   ARG H 120       2.736  -1.955 -10.576  1.00  0.33           N  
ATOM    886  CA  ARG H 120       4.062  -2.066 -11.215  1.00  0.33           C  
ATOM    887  C   ARG H 120       5.191  -1.700 -10.245  1.00  0.33           C  
ATOM    888  CB  ARG H 120       4.122  -1.223 -12.510  1.00  0.33           C  
ATOM    889  O   ARG H 120       6.350  -1.991 -10.528  1.00  0.33           O  
ATOM    890  CG  ARG H 120       2.768  -0.929 -13.198  1.00  0.33           C  
ATOM    891  CD  ARG H 120       1.936  -2.166 -13.593  1.00  0.33           C  
ATOM    892  NE  ARG H 120       0.490  -1.855 -13.577  1.00  0.33           N  
ATOM    893  NH1 ARG H 120      -0.327  -3.470 -15.026  1.00  0.33           N  
ATOM    894  NH2 ARG H 120      -1.700  -2.024 -14.103  1.00  0.33           N  
ATOM    895  CZ  ARG H 120      -0.488  -2.454 -14.231  1.00  0.33           C  
ATOM    896  N   GLY H 121       4.833  -1.109  -9.105  1.00  0.27           N  
ATOM    897  CA  GLY H 121       5.735  -0.614  -8.077  1.00  0.27           C  
ATOM    898  C   GLY H 121       6.223   0.817  -8.324  1.00  0.27           C  
ATOM    899  O   GLY H 121       6.447   1.234  -9.458  1.00  0.27           O  
ATOM    900  N   THR H 122       6.445   1.563  -7.241  1.00  0.28           N  
ATOM    901  CA  THR H 122       7.115   2.873  -7.246  1.00  0.28           C  
ATOM    902  C   THR H 122       8.268   2.882  -6.245  1.00  0.28           C  
ATOM    903  CB  THR H 122       6.123   4.024  -7.001  1.00  0.28           C  
ATOM    904  O   THR H 122       8.114   2.440  -5.109  1.00  0.28           O  
ATOM    905  CG2 THR H 122       5.394   3.984  -5.657  1.00  0.28           C  
ATOM    906  OG1 THR H 122       6.802   5.260  -7.036  1.00  0.28           O  
ATOM    907  N   GLN H 123       9.435   3.391  -6.644  1.00  0.35           N  
ATOM    908  CA  GLN H 123      10.584   3.517  -5.743  1.00  0.35           C  
ATOM    909  C   GLN H 123      10.352   4.615  -4.694  1.00  0.35           C  
ATOM    910  CB  GLN H 123      11.872   3.752  -6.557  1.00  0.35           C  
ATOM    911  O   GLN H 123       9.860   5.700  -5.012  1.00  0.35           O  
ATOM    912  CG  GLN H 123      13.144   3.993  -5.714  1.00  0.35           C  
ATOM    913  CD  GLN H 123      13.489   2.861  -4.745  1.00  0.35           C  
ATOM    914  NE2 GLN H 123      14.249   3.124  -3.710  1.00  0.35           N  
ATOM    915  OE1 GLN H 123      13.078   1.724  -4.891  1.00  0.35           O  
ATOM    916  N   VAL H 124      10.762   4.343  -3.457  1.00  0.27           N  
ATOM    917  CA  VAL H 124      10.867   5.304  -2.355  1.00  0.27           C  
ATOM    918  C   VAL H 124      12.253   5.160  -1.740  1.00  0.27           C  
ATOM    919  CB  VAL H 124       9.774   5.048  -1.304  1.00  0.27           C  
ATOM    920  O   VAL H 124      12.652   4.059  -1.364  1.00  0.27           O  
ATOM    921  CG1 VAL H 124       9.987   5.856  -0.018  1.00  0.27           C  
ATOM    922  CG2 VAL H 124       8.382   5.366  -1.867  1.00  0.27           C  
ATOM    923  N   THR H 125      12.988   6.264  -1.631  1.00  0.31           N  
ATOM    924  CA  THR H 125      14.330   6.290  -1.039  1.00  0.31           C  
ATOM    925  C   THR H 125      14.367   7.268   0.124  1.00  0.31           C  
ATOM    926  CB  THR H 125      15.398   6.653  -2.080  1.00  0.31           C  
ATOM    927  O   THR H 125      14.023   8.438  -0.043  1.00  0.31           O  
ATOM    928  CG2 THR H 125      16.817   6.591  -1.513  1.00  0.31           C  
ATOM    929  OG1 THR H 125      15.372   5.755  -3.171  1.00  0.31           O  
ATOM    930  N   VAL H 126      14.818   6.793   1.283  1.00  0.24           N  
ATOM    931  CA  VAL H 126      14.995   7.594   2.495  1.00  0.24           C  
ATOM    932  C   VAL H 126      16.486   7.669   2.802  1.00  0.24           C  
ATOM    933  CB  VAL H 126      14.195   7.014   3.674  1.00  0.24           C  
ATOM    934  O   VAL H 126      17.080   6.695   3.267  1.00  0.24           O  
ATOM    935  CG1 VAL H 126      14.295   7.936   4.895  1.00  0.24           C  
ATOM    936  CG2 VAL H 126      12.715   6.833   3.319  1.00  0.24           C  
ATOM    937  N   SER H 127      17.115   8.803   2.494  1.00  0.26           N  
ATOM    938  CA  SER H 127      18.518   9.016   2.858  1.00  0.26           C  
ATOM    939  C   SER H 127      18.658   9.250   4.361  1.00  0.26           C  
ATOM    940  CB  SER H 127      19.129  10.184   2.072  1.00  0.26           C  
ATOM    941  O   SER H 127      17.679   9.501   5.065  1.00  0.26           O  
ATOM    942  OG  SER H 127      18.654  11.434   2.522  1.00  0.26           O  
ATOM    943  N   SER H 128      19.897   9.197   4.851  1.00  0.95           N  
ATOM    944  CA  SER H 128      20.265   9.913   6.084  1.00  0.95           C  
ATOM    945  C   SER H 128      20.458  11.412   5.792  1.00  0.95           C  
ATOM    946  CB  SER H 128      21.498   9.266   6.714  1.00  0.95           C  
ATOM    947  O   SER H 128      19.800  11.912   4.842  1.00  0.95           O  
ATOM    948  OG  SER H 128      21.173   7.908   6.921  1.00  0.95           O  
ATOM    949  OXT SER H 128      21.269  12.045   6.492  1.00  0.95           O  
TER     950      SER H 128                                                       
END   
