# Supplementary material for: Characterising nanobody developability to improve therapeutic design using the Therapeutic Nanobody Profiler
Source: Commun Biol. 2026 Jan 31;9:344. doi: 10.1038/s42003-026-09594-y (PMC12963540; doi:10.1038/s42003-026-09594-y)
Supplement: Supplementary file 2 — Supplementary data [file 42003_2026_9594_MOESM2_ESM.zip › paper_data/vhh_clinical_set_models/seq9_NanoBodyBuilder2_Model.pdb]

ATOM      1  N   ASP H   1     -13.067  -7.458 -12.426  1.00  0.87           N  
ATOM      2  CA  ASP H   1     -11.910  -6.824 -13.076  1.00  0.87           C  
ATOM      3  C   ASP H   1     -11.617  -5.506 -12.381  1.00  0.87           C  
ATOM      4  CB  ASP H   1     -12.139  -6.610 -14.575  1.00  0.87           C  
ATOM      5  O   ASP H   1     -12.548  -4.721 -12.205  1.00  0.87           O  
ATOM      6  CG  ASP H   1     -10.875  -6.038 -15.210  1.00  0.87           C  
ATOM      7  OD1 ASP H   1      -9.788  -6.399 -14.707  1.00  0.87           O  
ATOM      8  OD2 ASP H   1     -11.004  -5.213 -16.136  1.00  0.87           O  
ATOM      9  N   VAL H   2     -10.366  -5.296 -11.970  1.00  0.31           N  
ATOM     10  CA  VAL H   2      -9.848  -4.049 -11.395  1.00  0.31           C  
ATOM     11  C   VAL H   2      -8.362  -3.948 -11.745  1.00  0.31           C  
ATOM     12  CB  VAL H   2     -10.021  -3.972  -9.855  1.00  0.31           C  
ATOM     13  O   VAL H   2      -7.535  -4.668 -11.189  1.00  0.31           O  
ATOM     14  CG1 VAL H   2      -9.534  -2.611  -9.337  1.00  0.31           C  
ATOM     15  CG2 VAL H   2     -11.466  -4.141  -9.368  1.00  0.31           C  
ATOM     16  N   GLN H   3      -7.995  -3.032 -12.640  1.00  0.35           N  
ATOM     17  CA  GLN H   3      -6.597  -2.628 -12.777  1.00  0.35           C  
ATOM     18  C   GLN H   3      -6.234  -1.745 -11.581  1.00  0.35           C  
ATOM     19  CB  GLN H   3      -6.324  -1.901 -14.106  1.00  0.35           C  
ATOM     20  O   GLN H   3      -6.885  -0.724 -11.352  1.00  0.35           O  
ATOM     21  CG  GLN H   3      -6.506  -2.800 -15.343  1.00  0.35           C  
ATOM     22  CD  GLN H   3      -7.958  -2.933 -15.791  1.00  0.35           C  
ATOM     23  NE2 GLN H   3      -8.442  -4.132 -15.999  1.00  0.35           N  
ATOM     24  OE1 GLN H   3      -8.679  -1.954 -15.934  1.00  0.35           O  
ATOM     25  N   LEU H   4      -5.215  -2.154 -10.826  1.00  0.28           N  
ATOM     26  CA  LEU H   4      -4.565  -1.355  -9.789  1.00  0.28           C  
ATOM     27  C   LEU H   4      -3.297  -0.725 -10.379  1.00  0.28           C  
ATOM     28  CB  LEU H   4      -4.216  -2.253  -8.588  1.00  0.28           C  
ATOM     29  O   LEU H   4      -2.505  -1.430 -11.004  1.00  0.28           O  
ATOM     30  CG  LEU H   4      -5.412  -2.946  -7.910  1.00  0.28           C  
ATOM     31  CD1 LEU H   4      -4.891  -3.872  -6.811  1.00  0.28           C  
ATOM     32  CD2 LEU H   4      -6.392  -1.954  -7.280  1.00  0.28           C  
ATOM     33  N   VAL H   5      -3.098   0.580 -10.184  1.00  0.34           N  
ATOM     34  CA  VAL H   5      -1.924   1.306 -10.702  1.00  0.34           C  
ATOM     35  C   VAL H   5      -1.345   2.220  -9.626  1.00  0.34           C  
ATOM     36  CB  VAL H   5      -2.270   2.102 -11.980  1.00  0.34           C  
ATOM     37  O   VAL H   5      -1.985   3.192  -9.221  1.00  0.34           O  
ATOM     38  CG1 VAL H   5      -1.034   2.818 -12.544  1.00  0.34           C  
ATOM     39  CG2 VAL H   5      -2.833   1.203 -13.091  1.00  0.34           C  
ATOM     40  N   GLU H   6      -0.141   1.899  -9.152  1.00  0.27           N  
ATOM     41  CA  GLU H   6       0.583   2.659  -8.133  1.00  0.27           C  
ATOM     42  C   GLU H   6       1.319   3.894  -8.671  1.00  0.27           C  
ATOM     43  CB  GLU H   6       1.592   1.777  -7.377  1.00  0.27           C  
ATOM     44  O   GLU H   6       1.835   3.921  -9.788  1.00  0.27           O  
ATOM     45  CG  GLU H   6       0.973   0.531  -6.736  1.00  0.27           C  
ATOM     46  CD  GLU H   6       1.068  -0.717  -7.620  1.00  0.27           C  
ATOM     47  OE1 GLU H   6       0.999  -0.620  -8.866  1.00  0.27           O  
ATOM     48  OE2 GLU H   6       1.225  -1.817  -7.048  1.00  0.27           O  
ATOM     49  N   SER H   7       1.455   4.907  -7.817  1.00  0.26           N  
ATOM     50  CA  SER H   7       2.270   6.101  -8.046  1.00  0.26           C  
ATOM     51  C   SER H   7       2.726   6.715  -6.715  1.00  0.26           C  
ATOM     52  CB  SER H   7       1.483   7.110  -8.896  1.00  0.26           C  
ATOM     53  O   SER H   7       2.275   6.317  -5.641  1.00  0.26           O  
ATOM     54  OG  SER H   7       0.441   7.735  -8.164  1.00  0.26           O  
ATOM     55  N   GLY H   8       3.608   7.718  -6.764  1.00  0.18           N  
ATOM     56  CA  GLY H   8       4.076   8.438  -5.567  1.00  0.18           C  
ATOM     57  C   GLY H   8       5.283   7.815  -4.854  1.00  0.18           C  
ATOM     58  O   GLY H   8       5.671   8.304  -3.793  1.00  0.18           O  
ATOM     59  N   GLY H   9       5.886   6.767  -5.427  1.00  0.18           N  
ATOM     60  CA  GLY H   9       7.244   6.346  -5.081  1.00  0.18           C  
ATOM     61  C   GLY H   9       8.293   7.388  -5.502  1.00  0.18           C  
ATOM     62  O   GLY H   9       8.014   8.280  -6.305  1.00  0.18           O  
ATOM     63  N   GLY H  11       9.501   7.287  -4.950  1.00  0.27           N  
ATOM     64  CA  GLY H  11      10.602   8.217  -5.202  1.00  0.27           C  
ATOM     65  C   GLY H  11      11.795   8.017  -4.263  1.00  0.27           C  
ATOM     66  O   GLY H  11      11.792   7.125  -3.412  1.00  0.27           O  
ATOM     67  N   LEU H  12      12.817   8.860  -4.430  1.00  0.25           N  
ATOM     68  CA  LEU H  12      13.940   9.005  -3.499  1.00  0.25           C  
ATOM     69  C   LEU H  12      13.604  10.052  -2.423  1.00  0.25           C  
ATOM     70  CB  LEU H  12      15.205   9.382  -4.298  1.00  0.25           C  
ATOM     71  O   LEU H  12      13.068  11.111  -2.747  1.00  0.25           O  
ATOM     72  CG  LEU H  12      16.457   9.700  -3.454  1.00  0.25           C  
ATOM     73  CD1 LEU H  12      16.952   8.494  -2.654  1.00  0.25           C  
ATOM     74  CD2 LEU H  12      17.592  10.148  -4.375  1.00  0.25           C  
ATOM     75  N   VAL H  13      13.959   9.789  -1.164  1.00  0.23           N  
ATOM     76  CA  VAL H  13      13.827  10.745  -0.050  1.00  0.23           C  
ATOM     77  C   VAL H  13      14.906  10.507   1.013  1.00  0.23           C  
ATOM     78  CB  VAL H  13      12.395  10.687   0.525  1.00  0.23           C  
ATOM     79  O   VAL H  13      15.374   9.383   1.181  1.00  0.23           O  
ATOM     80  CG1 VAL H  13      12.101   9.387   1.279  1.00  0.23           C  
ATOM     81  CG2 VAL H  13      12.085  11.863   1.457  1.00  0.23           C  
ATOM     82  N   GLN H  14      15.308  11.550   1.744  1.00  0.21           N  
ATOM     83  CA  GLN H  14      16.256  11.414   2.856  1.00  0.21           C  
ATOM     84  C   GLN H  14      15.608  10.834   4.135  1.00  0.21           C  
ATOM     85  CB  GLN H  14      16.987  12.744   3.106  1.00  0.21           C  
ATOM     86  O   GLN H  14      14.399  11.003   4.341  1.00  0.21           O  
ATOM     87  CG  GLN H  14      18.006  13.033   1.987  1.00  0.21           C  
ATOM     88  CD  GLN H  14      18.890  14.241   2.276  1.00  0.21           C  
ATOM     89  NE2 GLN H  14      20.154  14.201   1.924  1.00  0.21           N  
ATOM     90  OE1 GLN H  14      18.456  15.247   2.817  1.00  0.21           O  
ATOM     91  N   PRO H  15      16.382  10.157   5.014  1.00  0.22           N  
ATOM     92  CA  PRO H  15      15.889   9.601   6.275  1.00  0.22           C  
ATOM     93  C   PRO H  15      15.186  10.634   7.163  1.00  0.22           C  
ATOM     94  CB  PRO H  15      17.109   8.999   6.979  1.00  0.22           C  
ATOM     95  O   PRO H  15      15.568  11.800   7.221  1.00  0.22           O  
ATOM     96  CG  PRO H  15      18.038   8.643   5.822  1.00  0.22           C  
ATOM     97  CD  PRO H  15      17.771   9.765   4.823  1.00  0.22           C  
ATOM     98  N   GLY H  16      14.134  10.203   7.857  1.00  0.18           N  
ATOM     99  CA  GLY H  16      13.212  11.074   8.592  1.00  0.18           C  
ATOM    100  C   GLY H  16      12.154  11.748   7.707  1.00  0.18           C  
ATOM    101  O   GLY H  16      11.132  12.194   8.230  1.00  0.18           O  
ATOM    102  N   GLY H  17      12.354  11.770   6.385  1.00  0.18           N  
ATOM    103  CA  GLY H  17      11.419  12.310   5.404  1.00  0.18           C  
ATOM    104  C   GLY H  17      10.093  11.549   5.303  1.00  0.18           C  
ATOM    105  O   GLY H  17       9.826  10.583   6.024  1.00  0.18           O  
ATOM    106  N   SER H  18       9.235  12.024   4.400  1.00  0.14           N  
ATOM    107  CA  SER H  18       7.865  11.533   4.221  1.00  0.14           C  
ATOM    108  C   SER H  18       7.471  11.495   2.742  1.00  0.14           C  
ATOM    109  CB  SER H  18       6.871  12.404   5.004  1.00  0.14           C  
ATOM    110  O   SER H  18       7.941  12.313   1.955  1.00  0.14           O  
ATOM    111  OG  SER H  18       7.215  12.470   6.378  1.00  0.14           O  
ATOM    112  N   LEU H  19       6.589  10.564   2.379  1.00  0.18           N  
ATOM    113  CA  LEU H  19       6.037  10.354   1.036  1.00  0.18           C  
ATOM    114  C   LEU H  19       4.545   9.992   1.133  1.00  0.18           C  
ATOM    115  CB  LEU H  19       6.819   9.235   0.309  1.00  0.18           C  
ATOM    116  O   LEU H  19       4.035   9.668   2.209  1.00  0.18           O  
ATOM    117  CG  LEU H  19       8.280   9.551  -0.064  1.00  0.18           C  
ATOM    118  CD1 LEU H  19       8.937   8.292  -0.631  1.00  0.18           C  
ATOM    119  CD2 LEU H  19       8.379  10.651  -1.123  1.00  0.18           C  
ATOM    120  N   ARG H  20       3.837  10.001   0.000  1.00  0.17           N  
ATOM    121  CA  ARG H  20       2.456   9.510  -0.088  1.00  0.17           C  
ATOM    122  C   ARG H  20       2.268   8.682  -1.353  1.00  0.17           C  
ATOM    123  CB  ARG H  20       1.462  10.678   0.021  1.00  0.17           C  
ATOM    124  O   ARG H  20       2.066   9.229  -2.436  1.00  0.17           O  
ATOM    125  CG  ARG H  20       0.021  10.158   0.135  1.00  0.17           C  
ATOM    126  CD  ARG H  20      -0.977  11.316   0.232  1.00  0.17           C  
ATOM    127  NE  ARG H  20      -2.356  10.818   0.399  1.00  0.17           N  
ATOM    128  NH1 ARG H  20      -2.367  10.623   2.695  1.00  0.17           N  
ATOM    129  NH2 ARG H  20      -4.153  10.005   1.520  1.00  0.17           N  
ATOM    130  CZ  ARG H  20      -2.947  10.495   1.535  1.00  0.17           C  
ATOM    131  N   LEU H  21       2.299   7.362  -1.194  1.00  0.15           N  
ATOM    132  CA  LEU H  21       1.923   6.450  -2.268  1.00  0.15           C  
ATOM    133  C   LEU H  21       0.433   6.608  -2.566  1.00  0.15           C  
ATOM    134  CB  LEU H  21       2.239   4.986  -1.924  1.00  0.15           C  
ATOM    135  O   LEU H  21      -0.371   6.847  -1.660  1.00  0.15           O  
ATOM    136  CG  LEU H  21       3.639   4.718  -1.350  1.00  0.15           C  
ATOM    137  CD1 LEU H  21       3.834   3.216  -1.187  1.00  0.15           C  
ATOM    138  CD2 LEU H  21       4.747   5.250  -2.257  1.00  0.15           C  
ATOM    139  N   SER H  22       0.075   6.431  -3.829  1.00  0.22           N  
ATOM    140  CA  SER H  22      -1.298   6.382  -4.328  1.00  0.22           C  
ATOM    141  C   SER H  22      -1.463   5.122  -5.177  1.00  0.22           C  
ATOM    142  CB  SER H  22      -1.618   7.638  -5.144  1.00  0.22           C  
ATOM    143  O   SER H  22      -0.498   4.654  -5.773  1.00  0.22           O  
ATOM    144  OG  SER H  22      -1.337   8.803  -4.385  1.00  0.22           O  
ATOM    145  N   CYS H  23      -2.663   4.558  -5.227  1.00  0.21           N  
ATOM    146  CA  CYS H  23      -3.016   3.413  -6.058  1.00  0.21           C  
ATOM    147  C   CYS H  23      -4.429   3.626  -6.602  1.00  0.21           C  
ATOM    148  CB  CYS H  23      -2.872   2.117  -5.254  1.00  0.21           C  
ATOM    149  O   CYS H  23      -5.402   3.570  -5.847  1.00  0.21           O  
ATOM    150  SG  CYS H  23      -3.577   0.649  -6.053  1.00  0.21           S  
ATOM    151  N   ALA H  24      -4.531   3.929  -7.895  1.00  0.25           N  
ATOM    152  CA  ALA H  24      -5.803   4.125  -8.579  1.00  0.25           C  
ATOM    153  C   ALA H  24      -6.395   2.777  -9.018  1.00  0.25           C  
ATOM    154  CB  ALA H  24      -5.585   5.069  -9.766  1.00  0.25           C  
ATOM    155  O   ALA H  24      -5.676   1.925  -9.542  1.00  0.25           O  
ATOM    156  N   ALA H  25      -7.704   2.602  -8.825  1.00  0.39           N  
ATOM    157  CA  ALA H  25      -8.462   1.429  -9.254  1.00  0.39           C  
ATOM    158  C   ALA H  25      -9.378   1.738 -10.454  1.00  0.39           C  
ATOM    159  CB  ALA H  25      -9.254   0.907  -8.051  1.00  0.39           C  
ATOM    160  O   ALA H  25     -10.109   2.733 -10.455  1.00  0.39           O  
ATOM    161  N   SER H  26      -9.392   0.867 -11.465  1.00  0.42           N  
ATOM    162  CA  SER H  26     -10.375   0.929 -12.558  1.00  0.42           C  
ATOM    163  C   SER H  26     -11.744   0.333 -12.151  1.00  0.42           C  
ATOM    164  CB  SER H  26      -9.780   0.294 -13.822  1.00  0.42           C  
ATOM    165  O   SER H  26     -12.093   0.266 -10.969  1.00  0.42           O  
ATOM    166  OG  SER H  26      -9.858  -1.113 -13.777  1.00  0.42           O  
ATOM    167  N   GLY H  27     -12.562  -0.075 -13.127  1.00  0.49           N  
ATOM    168  CA  GLY H  27     -13.868  -0.690 -12.884  1.00  0.49           C  
ATOM    169  C   GLY H  27     -14.912   0.293 -12.339  1.00  0.49           C  
ATOM    170  O   GLY H  27     -14.877   1.488 -12.631  1.00  0.49           O  
ATOM    171  N   ARG H  28     -15.891  -0.224 -11.582  1.00  0.49           N  
ATOM    172  CA  ARG H  28     -17.008   0.556 -10.991  1.00  0.49           C  
ATOM    173  C   ARG H  28     -17.395   0.094  -9.576  1.00  0.49           C  
ATOM    174  CB  ARG H  28     -18.223   0.582 -11.947  1.00  0.49           C  
ATOM    175  O   ARG H  28     -18.502   0.352  -9.120  1.00  0.49           O  
ATOM    176  CG  ARG H  28     -17.918   1.295 -13.273  1.00  0.49           C  
ATOM    177  CD  ARG H  28     -19.173   1.487 -14.129  1.00  0.49           C  
ATOM    178  NE  ARG H  28     -18.838   2.194 -15.381  1.00  0.49           N  
ATOM    179  NH1 ARG H  28     -20.934   2.210 -16.317  1.00  0.49           N  
ATOM    180  NH2 ARG H  28     -19.227   3.137 -17.415  1.00  0.49           N  
ATOM    181  CZ  ARG H  28     -19.665   2.508 -16.361  1.00  0.49           C  
ATOM    182  N   THR H  29     -16.492  -0.609  -8.892  1.00  0.54           N  
ATOM    183  CA  THR H  29     -16.774  -1.382  -7.664  1.00  0.54           C  
ATOM    184  C   THR H  29     -15.654  -1.258  -6.622  1.00  0.54           C  
ATOM    185  CB  THR H  29     -17.038  -2.861  -8.013  1.00  0.54           C  
ATOM    186  O   THR H  29     -15.414  -2.180  -5.850  1.00  0.54           O  
ATOM    187  CG2 THR H  29     -18.265  -3.063  -8.902  1.00  0.54           C  
ATOM    188  OG1 THR H  29     -15.923  -3.371  -8.711  1.00  0.54           O  
ATOM    189  N   PHE H  30     -14.926  -0.135  -6.588  1.00  0.53           N  
ATOM    190  CA  PHE H  30     -13.754   0.037  -5.711  1.00  0.53           C  
ATOM    191  C   PHE H  30     -14.066  -0.183  -4.218  1.00  0.53           C  
ATOM    192  CB  PHE H  30     -13.155   1.431  -5.957  1.00  0.53           C  
ATOM    193  O   PHE H  30     -13.283  -0.811  -3.506  1.00  0.53           O  
ATOM    194  CG  PHE H  30     -11.991   1.809  -5.052  1.00  0.53           C  
ATOM    195  CD1 PHE H  30     -10.834   1.009  -5.004  1.00  0.53           C  
ATOM    196  CD2 PHE H  30     -12.049   2.986  -4.280  1.00  0.53           C  
ATOM    197  CE1 PHE H  30      -9.740   1.389  -4.205  1.00  0.53           C  
ATOM    198  CE2 PHE H  30     -10.947   3.378  -3.498  1.00  0.53           C  
ATOM    199  CZ  PHE H  30      -9.794   2.576  -3.456  1.00  0.53           C  
ATOM    200  N   SER H  35     -15.230   0.275  -3.746  1.00  0.50           N  
ATOM    201  CA  SER H  35     -15.700   0.088  -2.365  1.00  0.50           C  
ATOM    202  C   SER H  35     -16.032  -1.367  -1.999  1.00  0.50           C  
ATOM    203  CB  SER H  35     -16.931   0.969  -2.139  1.00  0.50           C  
ATOM    204  O   SER H  35     -16.149  -1.669  -0.815  1.00  0.50           O  
ATOM    205  OG  SER H  35     -17.938   0.667  -3.089  1.00  0.50           O  
ATOM    206  N   SER H  36     -16.175  -2.272  -2.974  1.00  0.62           N  
ATOM    207  CA  SER H  36     -16.393  -3.708  -2.730  1.00  0.62           C  
ATOM    208  C   SER H  36     -15.136  -4.438  -2.240  1.00  0.62           C  
ATOM    209  CB  SER H  36     -16.888  -4.396  -4.009  1.00  0.62           C  
ATOM    210  O   SER H  36     -15.247  -5.552  -1.738  1.00  0.62           O  
ATOM    211  OG  SER H  36     -18.052  -3.753  -4.504  1.00  0.62           O  
ATOM    212  N   TYR H  37     -13.956  -3.824  -2.382  1.00  0.24           N  
ATOM    213  CA  TYR H  37     -12.669  -4.439  -2.066  1.00  0.24           C  
ATOM    214  C   TYR H  37     -12.033  -3.879  -0.795  1.00  0.24           C  
ATOM    215  CB  TYR H  37     -11.722  -4.293  -3.262  1.00  0.24           C  
ATOM    216  O   TYR H  37     -11.963  -2.663  -0.583  1.00  0.24           O  
ATOM    217  CG  TYR H  37     -12.104  -5.206  -4.407  1.00  0.24           C  
ATOM    218  CD1 TYR H  37     -11.607  -6.521  -4.422  1.00  0.24           C  
ATOM    219  CD2 TYR H  37     -13.012  -4.784  -5.398  1.00  0.24           C  
ATOM    220  CE1 TYR H  37     -12.030  -7.427  -5.408  1.00  0.24           C  
ATOM    221  CE2 TYR H  37     -13.436  -5.690  -6.391  1.00  0.24           C  
ATOM    222  OH  TYR H  37     -13.389  -7.890  -7.338  1.00  0.24           O  
ATOM    223  CZ  TYR H  37     -12.955  -7.018  -6.392  1.00  0.24           C  
ATOM    224  N   VAL H  38     -11.496  -4.791   0.013  1.00  0.31           N  
ATOM    225  CA  VAL H  38     -10.431  -4.522   0.983  1.00  0.31           C  
ATOM    226  C   VAL H  38      -9.158  -4.253   0.182  1.00  0.31           C  
ATOM    227  CB  VAL H  38     -10.240  -5.732   1.921  1.00  0.31           C  
ATOM    228  O   VAL H  38      -8.942  -4.855  -0.870  1.00  0.31           O  
ATOM    229  CG1 VAL H  38      -9.154  -5.518   2.985  1.00  0.31           C  
ATOM    230  CG2 VAL H  38     -11.550  -6.073   2.645  1.00  0.31           C  
ATOM    231  N   VAL H  39      -8.312  -3.341   0.644  1.00  0.32           N  
ATOM    232  CA  VAL H  39      -7.107  -2.942  -0.096  1.00  0.32           C  
ATOM    233  C   VAL H  39      -5.913  -2.876   0.840  1.00  0.32           C  
ATOM    234  CB  VAL H  39      -7.291  -1.633  -0.897  1.00  0.32           C  
ATOM    235  O   VAL H  39      -6.009  -2.358   1.953  1.00  0.32           O  
ATOM    236  CG1 VAL H  39      -7.263  -1.909  -2.404  1.00  0.32           C  
ATOM    237  CG2 VAL H  39      -8.586  -0.858  -0.619  1.00  0.32           C  
ATOM    238  N   GLY H  40      -4.790  -3.427   0.394  1.00  0.35           N  
ATOM    239  CA  GLY H  40      -3.570  -3.567   1.172  1.00  0.35           C  
ATOM    240  C   GLY H  40      -2.331  -3.112   0.418  1.00  0.35           C  
ATOM    241  O   GLY H  40      -2.294  -3.081  -0.812  1.00  0.35           O  
ATOM    242  N   TRP H  41      -1.305  -2.780   1.192  1.00  0.19           N  
ATOM    243  CA  TRP H  41       0.040  -2.514   0.713  1.00  0.19           C  
ATOM    244  C   TRP H  41       0.993  -3.620   1.167  1.00  0.19           C  
ATOM    245  CB  TRP H  41       0.504  -1.127   1.162  1.00  0.19           C  
ATOM    246  O   TRP H  41       0.928  -4.125   2.294  1.00  0.19           O  
ATOM    247  CG  TRP H  41      -0.227   0.016   0.527  1.00  0.19           C  
ATOM    248  CD1 TRP H  41      -1.310   0.636   1.039  1.00  0.19           C  
ATOM    249  CD2 TRP H  41       0.036   0.671  -0.753  1.00  0.19           C  
ATOM    250  CE2 TRP H  41      -0.929   1.707  -0.940  1.00  0.19           C  
ATOM    251  CE3 TRP H  41       1.007   0.506  -1.764  1.00  0.19           C  
ATOM    252  NE1 TRP H  41      -1.727   1.638   0.185  1.00  0.19           N  
ATOM    253  CH2 TRP H  41       0.061   2.354  -3.051  1.00  0.19           C  
ATOM    254  CZ2 TRP H  41      -0.927   2.544  -2.068  1.00  0.19           C  
ATOM    255  CZ3 TRP H  41       1.023   1.339  -2.898  1.00  0.19           C  
ATOM    256  N   PHE H  42       1.904  -3.959   0.265  1.00  0.18           N  
ATOM    257  CA  PHE H  42       3.048  -4.840   0.461  1.00  0.18           C  
ATOM    258  C   PHE H  42       4.309  -4.106   0.008  1.00  0.18           C  
ATOM    259  CB  PHE H  42       2.868  -6.117  -0.370  1.00  0.18           C  
ATOM    260  O   PHE H  42       4.225  -3.147  -0.761  1.00  0.18           O  
ATOM    261  CG  PHE H  42       1.888  -7.128   0.188  1.00  0.18           C  
ATOM    262  CD1 PHE H  42       0.504  -6.874   0.182  1.00  0.18           C  
ATOM    263  CD2 PHE H  42       2.365  -8.351   0.692  1.00  0.18           C  
ATOM    264  CE1 PHE H  42      -0.388  -7.820   0.716  1.00  0.18           C  
ATOM    265  CE2 PHE H  42       1.472  -9.315   1.185  1.00  0.18           C  
ATOM    266  CZ  PHE H  42       0.095  -9.036   1.221  1.00  0.18           C  
ATOM    267  N   ARG H  43       5.487  -4.588   0.402  1.00  0.14           N  
ATOM    268  CA  ARG H  43       6.764  -4.104  -0.127  1.00  0.14           C  
ATOM    269  C   ARG H  43       7.780  -5.221  -0.321  1.00  0.14           C  
ATOM    270  CB  ARG H  43       7.295  -2.953   0.736  1.00  0.14           C  
ATOM    271  O   ARG H  43       7.694  -6.268   0.307  1.00  0.14           O  
ATOM    272  CG  ARG H  43       7.806  -3.414   2.108  1.00  0.14           C  
ATOM    273  CD  ARG H  43       8.270  -2.195   2.899  1.00  0.14           C  
ATOM    274  NE  ARG H  43       8.608  -2.548   4.280  1.00  0.14           N  
ATOM    275  NH1 ARG H  43       8.929  -0.420   5.051  1.00  0.14           N  
ATOM    276  NH2 ARG H  43       8.888  -2.144   6.470  1.00  0.14           N  
ATOM    277  CZ  ARG H  43       8.812  -1.695   5.259  1.00  0.14           C  
ATOM    278  N   GLN H  44       8.763  -4.988  -1.178  1.00  0.25           N  
ATOM    279  CA  GLN H  44       9.839  -5.931  -1.461  1.00  0.25           C  
ATOM    280  C   GLN H  44      11.145  -5.171  -1.694  1.00  0.25           C  
ATOM    281  CB  GLN H  44       9.413  -6.778  -2.662  1.00  0.25           C  
ATOM    282  O   GLN H  44      11.298  -4.458  -2.687  1.00  0.25           O  
ATOM    283  CG  GLN H  44      10.306  -7.988  -2.945  1.00  0.25           C  
ATOM    284  CD  GLN H  44       9.538  -9.079  -3.693  1.00  0.25           C  
ATOM    285  NE2 GLN H  44       9.976 -10.309  -3.560  1.00  0.25           N  
ATOM    286  OE1 GLN H  44       8.539  -8.822  -4.363  1.00  0.25           O  
ATOM    287  N   ALA H  45      12.072  -5.271  -0.742  1.00  0.28           N  
ATOM    288  CA  ALA H  45      13.436  -4.780  -0.931  1.00  0.28           C  
ATOM    289  C   ALA H  45      14.208  -5.724  -1.877  1.00  0.28           C  
ATOM    290  CB  ALA H  45      14.123  -4.631   0.431  1.00  0.28           C  
ATOM    291  O   ALA H  45      13.816  -6.887  -2.010  1.00  0.28           O  
ATOM    292  N   PRO H  46      15.313  -5.285  -2.508  1.00  0.42           N  
ATOM    293  CA  PRO H  46      16.135  -6.158  -3.344  1.00  0.42           C  
ATOM    294  C   PRO H  46      16.559  -7.431  -2.590  1.00  0.42           C  
ATOM    295  CB  PRO H  46      17.330  -5.298  -3.777  1.00  0.42           C  
ATOM    296  O   PRO H  46      17.232  -7.357  -1.565  1.00  0.42           O  
ATOM    297  CG  PRO H  46      16.775  -3.874  -3.727  1.00  0.42           C  
ATOM    298  CD  PRO H  46      15.833  -3.926  -2.526  1.00  0.42           C  
ATOM    299  N   GLY H  47      16.124  -8.599  -3.071  1.00  0.49           N  
ATOM    300  CA  GLY H  47      16.397  -9.899  -2.443  1.00  0.49           C  
ATOM    301  C   GLY H  47      15.536 -10.271  -1.221  1.00  0.49           C  
ATOM    302  O   GLY H  47      15.683 -11.383  -0.718  1.00  0.49           O  
ATOM    303  N   LYS H  48      14.625  -9.407  -0.743  1.00  0.34           N  
ATOM    304  CA  LYS H  48      13.543  -9.820   0.179  1.00  0.34           C  
ATOM    305  C   LYS H  48      12.450 -10.573  -0.594  1.00  0.34           C  
ATOM    306  CB  LYS H  48      12.886  -8.610   0.884  1.00  0.34           C  
ATOM    307  O   LYS H  48      12.283 -10.376  -1.798  1.00  0.34           O  
ATOM    308  CG  LYS H  48      13.583  -8.030   2.125  1.00  0.34           C  
ATOM    309  CD  LYS H  48      12.649  -6.975   2.767  1.00  0.34           C  
ATOM    310  CE  LYS H  48      13.277  -6.225   3.951  1.00  0.34           C  
ATOM    311  NZ  LYS H  48      12.356  -5.182   4.481  1.00  0.34           N  
ATOM    312  N   GLU H  49      11.635 -11.352   0.118  1.00  0.74           N  
ATOM    313  CA  GLU H  49      10.288 -11.697  -0.366  1.00  0.74           C  
ATOM    314  C   GLU H  49       9.286 -10.546  -0.091  1.00  0.74           C  
ATOM    315  CB  GLU H  49       9.824 -13.062   0.191  1.00  0.74           C  
ATOM    316  O   GLU H  49       9.636  -9.530   0.520  1.00  0.74           O  
ATOM    317  CG  GLU H  49       9.351 -14.022  -0.923  1.00  0.74           C  
ATOM    318  CD  GLU H  49       8.338 -13.369  -1.878  1.00  0.74           C  
ATOM    319  OE1 GLU H  49       8.765 -12.844  -2.931  1.00  0.74           O  
ATOM    320  OE2 GLU H  49       7.169 -13.213  -1.467  1.00  0.74           O  
ATOM    321  N   ARG H  50       8.045 -10.658  -0.572  1.00  0.47           N  
ATOM    322  CA  ARG H  50       7.035  -9.598  -0.558  1.00  0.47           C  
ATOM    323  C   ARG H  50       6.346  -9.475   0.808  1.00  0.47           C  
ATOM    324  CB  ARG H  50       6.098  -9.851  -1.749  1.00  0.47           C  
ATOM    325  O   ARG H  50       5.307 -10.068   1.085  1.00  0.47           O  
ATOM    326  CG  ARG H  50       5.213  -8.637  -2.054  1.00  0.47           C  
ATOM    327  CD  ARG H  50       4.872  -8.525  -3.543  1.00  0.47           C  
ATOM    328  NE  ARG H  50       4.012  -9.613  -4.032  1.00  0.47           N  
ATOM    329  NH1 ARG H  50       3.512  -8.648  -6.061  1.00  0.47           N  
ATOM    330  NH2 ARG H  50       2.524 -10.558  -5.470  1.00  0.47           N  
ATOM    331  CZ  ARG H  50       3.360  -9.603  -5.182  1.00  0.47           C  
ATOM    332  N   GLU H  51       6.951  -8.659   1.659  1.00  0.46           N  
ATOM    333  CA  GLU H  51       6.541  -8.294   3.016  1.00  0.46           C  
ATOM    334  C   GLU H  51       5.187  -7.553   3.042  1.00  0.46           C  
ATOM    335  CB  GLU H  51       7.698  -7.440   3.570  1.00  0.46           C  
ATOM    336  O   GLU H  51       5.027  -6.506   2.414  1.00  0.46           O  
ATOM    337  CG  GLU H  51       7.553  -6.851   4.977  1.00  0.46           C  
ATOM    338  CD  GLU H  51       8.726  -5.898   5.279  1.00  0.46           C  
ATOM    339  OE1 GLU H  51       8.496  -4.815   5.862  1.00  0.46           O  
ATOM    340  OE2 GLU H  51       9.882  -6.178   4.877  1.00  0.46           O  
ATOM    341  N   PHE H  52       4.201  -8.074   3.781  1.00  0.50           N  
ATOM    342  CA  PHE H  52       2.935  -7.371   4.029  1.00  0.50           C  
ATOM    343  C   PHE H  52       3.107  -6.242   5.053  1.00  0.50           C  
ATOM    344  CB  PHE H  52       1.870  -8.348   4.537  1.00  0.50           C  
ATOM    345  O   PHE H  52       3.682  -6.474   6.117  1.00  0.50           O  
ATOM    346  CG  PHE H  52       0.564  -7.664   4.899  1.00  0.50           C  
ATOM    347  CD1 PHE H  52      -0.107  -6.879   3.943  1.00  0.50           C  
ATOM    348  CD2 PHE H  52       0.056  -7.745   6.207  1.00  0.50           C  
ATOM    349  CE1 PHE H  52      -1.293  -6.208   4.276  1.00  0.50           C  
ATOM    350  CE2 PHE H  52      -1.117  -7.052   6.548  1.00  0.50           C  
ATOM    351  CZ  PHE H  52      -1.800  -6.294   5.582  1.00  0.50           C  
ATOM    352  N   ILE H  53       2.550  -5.054   4.777  1.00  0.37           N  
ATOM    353  CA  ILE H  53       2.752  -3.865   5.624  1.00  0.37           C  
ATOM    354  C   ILE H  53       1.467  -3.220   6.174  1.00  0.37           C  
ATOM    355  CB  ILE H  53       3.697  -2.860   4.929  1.00  0.37           C  
ATOM    356  O   ILE H  53       1.507  -2.636   7.259  1.00  0.37           O  
ATOM    357  CG1 ILE H  53       3.193  -2.374   3.560  1.00  0.37           C  
ATOM    358  CG2 ILE H  53       5.113  -3.454   4.837  1.00  0.37           C  
ATOM    359  CD1 ILE H  53       3.977  -1.174   3.026  1.00  0.37           C  
ATOM    360  N   GLY H  54       0.305  -3.368   5.528  1.00  0.49           N  
ATOM    361  CA  GLY H  54      -0.971  -2.902   6.099  1.00  0.49           C  
ATOM    362  C   GLY H  54      -2.159  -2.933   5.137  1.00  0.49           C  
ATOM    363  O   GLY H  54      -1.971  -3.030   3.928  1.00  0.49           O  
ATOM    364  N   ALA H  55      -3.385  -2.851   5.663  1.00  0.47           N  
ATOM    365  CA  ALA H  55      -4.624  -2.906   4.875  1.00  0.47           C  
ATOM    366  C   ALA H  55      -5.788  -2.108   5.493  1.00  0.47           C  
ATOM    367  CB  ALA H  55      -5.019  -4.370   4.634  1.00  0.47           C  
ATOM    368  O   ALA H  55      -5.779  -1.797   6.688  1.00  0.47           O  
ATOM    369  N   ILE H  56      -6.777  -1.785   4.651  1.00  0.41           N  
ATOM    370  CA  ILE H  56      -7.971  -0.984   4.947  1.00  0.41           C  
ATOM    371  C   ILE H  56      -9.222  -1.620   4.322  1.00  0.41           C  
ATOM    372  CB  ILE H  56      -7.765   0.483   4.493  1.00  0.41           C  
ATOM    373  O   ILE H  56      -9.190  -2.111   3.191  1.00  0.41           O  
ATOM    374  CG1 ILE H  56      -8.907   1.389   4.992  1.00  0.41           C  
ATOM    375  CG2 ILE H  56      -7.616   0.639   2.968  1.00  0.41           C  
ATOM    376  CD1 ILE H  56      -8.589   2.888   4.890  1.00  0.41           C  
ATOM    377  N   SER H  57     -10.327  -1.619   5.066  1.00  0.41           N  
ATOM    378  CA  SER H  57     -11.626  -2.160   4.642  1.00  0.41           C  
ATOM    379  C   SER H  57     -12.357  -1.285   3.595  1.00  0.41           C  
ATOM    380  CB  SER H  57     -12.456  -2.412   5.906  1.00  0.41           C  
ATOM    381  O   SER H  57     -11.843  -0.255   3.147  1.00  0.41           O  
ATOM    382  OG  SER H  57     -12.620  -1.219   6.636  1.00  0.41           O  
ATOM    383  N   GLY H  58     -13.543  -1.726   3.147  1.00  0.51           N  
ATOM    384  CA  GLY H  58     -14.284  -1.190   1.987  1.00  0.51           C  
ATOM    385  C   GLY H  58     -14.586   0.317   2.014  1.00  0.51           C  
ATOM    386  O   GLY H  58     -14.437   1.001   0.993  1.00  0.51           O  
ATOM    387  N   SER H  59     -14.939   0.863   3.180  1.00  0.64           N  
ATOM    388  CA  SER H  59     -15.101   2.314   3.388  1.00  0.64           C  
ATOM    389  C   SER H  59     -13.917   2.942   4.133  1.00  0.64           C  
ATOM    390  CB  SER H  59     -16.389   2.637   4.159  1.00  0.64           C  
ATOM    391  O   SER H  59     -13.587   4.100   3.889  1.00  0.64           O  
ATOM    392  OG  SER H  59     -17.473   1.842   3.728  1.00  0.64           O  
ATOM    393  N   GLY H  62     -13.270   2.186   5.026  1.00  0.52           N  
ATOM    394  CA  GLY H  62     -12.266   2.677   5.988  1.00  0.52           C  
ATOM    395  C   GLY H  62     -12.608   2.399   7.460  1.00  0.52           C  
ATOM    396  O   GLY H  62     -11.989   2.956   8.359  1.00  0.52           O  
ATOM    397  N   GLU H  63     -13.595   1.537   7.695  1.00  0.92           N  
ATOM    398  CA  GLU H  63     -14.156   1.110   8.982  1.00  0.92           C  
ATOM    399  C   GLU H  63     -13.152   0.398   9.907  1.00  0.92           C  
ATOM    400  CB  GLU H  63     -15.319   0.121   8.718  1.00  0.92           C  
ATOM    401  O   GLU H  63     -13.379   0.291  11.111  1.00  0.92           O  
ATOM    402  CG  GLU H  63     -16.336   0.481   7.610  1.00  0.92           C  
ATOM    403  CD  GLU H  63     -15.965  -0.007   6.191  1.00  0.92           C  
ATOM    404  OE1 GLU H  63     -14.759  -0.136   5.867  1.00  0.92           O  
ATOM    405  OE2 GLU H  63     -16.859  -0.146   5.334  1.00  0.92           O  
ATOM    406  N   SER H  64     -12.076  -0.165   9.355  1.00  0.59           N  
ATOM    407  CA  SER H  64     -11.060  -0.928  10.082  1.00  0.59           C  
ATOM    408  C   SER H  64      -9.736  -0.952   9.325  1.00  0.59           C  
ATOM    409  CB  SER H  64     -11.554  -2.352  10.340  1.00  0.59           C  
ATOM    410  O   SER H  64      -9.695  -0.990   8.092  1.00  0.59           O  
ATOM    411  OG  SER H  64     -12.460  -2.323  11.423  1.00  0.59           O  
ATOM    412  N   ILE H  65      -8.642  -0.914  10.089  1.00  0.61           N  
ATOM    413  CA  ILE H  65      -7.275  -0.732   9.596  1.00  0.61           C  
ATOM    414  C   ILE H  65      -6.316  -1.635  10.375  1.00  0.61           C  
ATOM    415  CB  ILE H  65      -6.876   0.766   9.680  1.00  0.61           C  
ATOM    416  O   ILE H  65      -6.398  -1.742  11.599  1.00  0.61           O  
ATOM    417  CG1 ILE H  65      -7.588   1.573   8.567  1.00  0.61           C  
ATOM    418  CG2 ILE H  65      -5.354   0.964   9.590  1.00  0.61           C  
ATOM    419  CD1 ILE H  65      -7.354   3.090   8.599  1.00  0.61           C  
ATOM    420  N   TYR H  66      -5.352  -2.222   9.666  1.00  0.31           N  
ATOM    421  CA  TYR H  66      -4.215  -2.929  10.250  1.00  0.31           C  
ATOM    422  C   TYR H  66      -2.892  -2.426   9.664  1.00  0.31           C  
ATOM    423  CB  TYR H  66      -4.378  -4.438  10.041  1.00  0.31           C  
ATOM    424  O   TYR H  66      -2.802  -2.131   8.473  1.00  0.31           O  
ATOM    425  CG  TYR H  66      -3.202  -5.262  10.539  1.00  0.31           C  
ATOM    426  CD1 TYR H  66      -3.209  -5.791  11.844  1.00  0.31           C  
ATOM    427  CD2 TYR H  66      -2.090  -5.481   9.700  1.00  0.31           C  
ATOM    428  CE1 TYR H  66      -2.107  -6.539  12.306  1.00  0.31           C  
ATOM    429  CE2 TYR H  66      -0.991  -6.233  10.155  1.00  0.31           C  
ATOM    430  OH  TYR H  66       0.056  -7.493  11.908  1.00  0.31           O  
ATOM    431  CZ  TYR H  66      -0.997  -6.761  11.463  1.00  0.31           C  
ATOM    432  N   TYR H  67      -1.852  -2.421  10.499  1.00  0.30           N  
ATOM    433  CA  TYR H  67      -0.458  -2.198  10.113  1.00  0.30           C  
ATOM    434  C   TYR H  67       0.417  -3.309  10.685  1.00  0.30           C  
ATOM    435  CB  TYR H  67       0.051  -0.853  10.644  1.00  0.30           C  
ATOM    436  O   TYR H  67       0.242  -3.686  11.851  1.00  0.30           O  
ATOM    437  CG  TYR H  67      -0.772   0.348  10.237  1.00  0.30           C  
ATOM    438  CD1 TYR H  67      -0.745   0.781   8.900  1.00  0.30           C  
ATOM    439  CD2 TYR H  67      -1.569   1.019  11.186  1.00  0.30           C  
ATOM    440  CE1 TYR H  67      -1.532   1.875   8.504  1.00  0.30           C  
ATOM    441  CE2 TYR H  67      -2.348   2.123  10.796  1.00  0.30           C  
ATOM    442  OH  TYR H  67      -3.129   3.579   9.060  1.00  0.30           O  
ATOM    443  CZ  TYR H  67      -2.339   2.545   9.450  1.00  0.30           C  
ATOM    444  N   ALA H  68       1.387  -3.776   9.900  1.00  0.27           N  
ATOM    445  CA  ALA H  68       2.467  -4.613  10.402  1.00  0.27           C  
ATOM    446  C   ALA H  68       3.276  -3.861  11.476  1.00  0.27           C  
ATOM    447  CB  ALA H  68       3.340  -5.068   9.229  1.00  0.27           C  
ATOM    448  O   ALA H  68       3.353  -2.629  11.485  1.00  0.27           O  
ATOM    449  N   VAL H  69       3.874  -4.609  12.406  1.00  0.54           N  
ATOM    450  CA  VAL H  69       4.474  -4.058  13.636  1.00  0.54           C  
ATOM    451  C   VAL H  69       5.582  -3.029  13.363  1.00  0.54           C  
ATOM    452  CB  VAL H  69       4.973  -5.203  14.545  1.00  0.54           C  
ATOM    453  O   VAL H  69       5.710  -2.073  14.121  1.00  0.54           O  
ATOM    454  CG1 VAL H  69       5.628  -4.706  15.840  1.00  0.54           C  
ATOM    455  CG2 VAL H  69       3.812  -6.127  14.948  1.00  0.54           C  
ATOM    456  N   SER H  70       6.335  -3.167  12.267  1.00  0.84           N  
ATOM    457  CA  SER H  70       7.398  -2.230  11.867  1.00  0.84           C  
ATOM    458  C   SER H  70       6.885  -0.845  11.434  1.00  0.84           C  
ATOM    459  CB  SER H  70       8.191  -2.864  10.720  1.00  0.84           C  
ATOM    460  O   SER H  70       7.609   0.147  11.534  1.00  0.84           O  
ATOM    461  OG  SER H  70       7.335  -3.141   9.634  1.00  0.84           O  
ATOM    462  N   GLU H  71       5.643  -0.752  10.959  1.00  0.69           N  
ATOM    463  CA  GLU H  71       5.086   0.441  10.295  1.00  0.69           C  
ATOM    464  C   GLU H  71       4.157   1.249  11.208  1.00  0.69           C  
ATOM    465  CB  GLU H  71       4.251   0.000   9.083  1.00  0.69           C  
ATOM    466  O   GLU H  71       3.823   2.403  10.930  1.00  0.69           O  
ATOM    467  CG  GLU H  71       4.812  -1.165   8.267  1.00  0.69           C  
ATOM    468  CD  GLU H  71       6.174  -0.863   7.636  1.00  0.69           C  
ATOM    469  OE1 GLU H  71       7.202  -0.839   8.366  1.00  0.69           O  
ATOM    470  OE2 GLU H  71       6.212  -0.708   6.405  1.00  0.69           O  
ATOM    471  N   LYS H  72       3.673   0.597  12.268  1.00  0.33           N  
ATOM    472  CA  LYS H  72       2.500   0.981  13.053  1.00  0.33           C  
ATOM    473  C   LYS H  72       2.717   2.286  13.826  1.00  0.33           C  
ATOM    474  CB  LYS H  72       2.160  -0.226  13.942  1.00  0.33           C  
ATOM    475  O   LYS H  72       3.315   2.295  14.895  1.00  0.33           O  
ATOM    476  CG  LYS H  72       0.773  -0.140  14.590  1.00  0.33           C  
ATOM    477  CD  LYS H  72       0.359  -1.532  15.089  1.00  0.33           C  
ATOM    478  CE  LYS H  72      -1.078  -1.519  15.619  1.00  0.33           C  
ATOM    479  NZ  LYS H  72      -1.536  -2.893  15.943  1.00  0.33           N  
ATOM    480  N   GLY H  74       2.196   3.383  13.275  1.00  0.32           N  
ATOM    481  CA  GLY H  74       2.363   4.750  13.789  1.00  0.32           C  
ATOM    482  C   GLY H  74       3.346   5.609  12.984  1.00  0.32           C  
ATOM    483  O   GLY H  74       3.340   6.825  13.134  1.00  0.32           O  
ATOM    484  N   ARG H  75       4.146   5.003  12.095  1.00  0.26           N  
ATOM    485  CA  ARG H  75       4.969   5.710  11.096  1.00  0.26           C  
ATOM    486  C   ARG H  75       4.156   5.993   9.836  1.00  0.26           C  
ATOM    487  CB  ARG H  75       6.220   4.882  10.740  1.00  0.26           C  
ATOM    488  O   ARG H  75       4.107   7.119   9.343  1.00  0.26           O  
ATOM    489  CG  ARG H  75       7.022   4.424  11.968  1.00  0.26           C  
ATOM    490  CD  ARG H  75       8.403   3.880  11.585  1.00  0.26           C  
ATOM    491  NE  ARG H  75       8.332   2.739  10.647  1.00  0.26           N  
ATOM    492  NH1 ARG H  75       9.486   3.673   8.894  1.00  0.26           N  
ATOM    493  NH2 ARG H  75       8.766   1.581   8.734  1.00  0.26           N  
ATOM    494  CZ  ARG H  75       8.851   2.671   9.434  1.00  0.26           C  
ATOM    495  N   PHE H  76       3.512   4.953   9.310  1.00  0.18           N  
ATOM    496  CA  PHE H  76       2.718   5.005   8.083  1.00  0.18           C  
ATOM    497  C   PHE H  76       1.219   5.122   8.400  1.00  0.18           C  
ATOM    498  CB  PHE H  76       3.047   3.784   7.206  1.00  0.18           C  
ATOM    499  O   PHE H  76       0.782   4.888   9.529  1.00  0.18           O  
ATOM    500  CG  PHE H  76       4.491   3.602   6.738  1.00  0.18           C  
ATOM    501  CD1 PHE H  76       5.513   4.549   6.983  1.00  0.18           C  
ATOM    502  CD2 PHE H  76       4.810   2.440   6.009  1.00  0.18           C  
ATOM    503  CE1 PHE H  76       6.823   4.329   6.524  1.00  0.18           C  
ATOM    504  CE2 PHE H  76       6.113   2.234   5.528  1.00  0.18           C  
ATOM    505  CZ  PHE H  76       7.121   3.173   5.788  1.00  0.18           C  
ATOM    506  N   THR H  77       0.410   5.508   7.412  1.00  0.18           N  
ATOM    507  CA  THR H  77      -1.052   5.584   7.526  1.00  0.18           C  
ATOM    508  C   THR H  77      -1.742   5.303   6.194  1.00  0.18           C  
ATOM    509  CB  THR H  77      -1.498   6.913   8.154  1.00  0.18           C  
ATOM    510  O   THR H  77      -1.550   6.010   5.204  1.00  0.18           O  
ATOM    511  CG2 THR H  77      -2.991   7.217   8.018  1.00  0.18           C  
ATOM    512  OG1 THR H  77      -1.243   6.849   9.537  1.00  0.18           O  
ATOM    513  N   ILE H  78      -2.559   4.253   6.167  1.00  0.21           N  
ATOM    514  CA  ILE H  78      -3.351   3.853   5.003  1.00  0.21           C  
ATOM    515  C   ILE H  78      -4.668   4.641   4.981  1.00  0.21           C  
ATOM    516  CB  ILE H  78      -3.521   2.318   4.993  1.00  0.21           C  
ATOM    517  O   ILE H  78      -5.232   4.964   6.024  1.00  0.21           O  
ATOM    518  CG1 ILE H  78      -3.978   1.829   3.604  1.00  0.21           C  
ATOM    519  CG2 ILE H  78      -4.449   1.832   6.119  1.00  0.21           C  
ATOM    520  CD1 ILE H  78      -3.966   0.303   3.479  1.00  0.21           C  
ATOM    521  N   SER H  79      -5.150   5.003   3.794  1.00  0.25           N  
ATOM    522  CA  SER H  79      -6.400   5.760   3.613  1.00  0.25           C  
ATOM    523  C   SER H  79      -6.932   5.561   2.195  1.00  0.25           C  
ATOM    524  CB  SER H  79      -6.176   7.249   3.937  1.00  0.25           C  
ATOM    525  O   SER H  79      -6.182   5.139   1.318  1.00  0.25           O  
ATOM    526  OG  SER H  79      -5.064   7.781   3.234  1.00  0.25           O  
ATOM    527  N   ARG H  80      -8.212   5.852   1.944  1.00  0.38           N  
ATOM    528  CA  ARG H  80      -8.837   5.695   0.621  1.00  0.38           C  
ATOM    529  C   ARG H  80      -9.792   6.842   0.312  1.00  0.38           C  
ATOM    530  CB  ARG H  80      -9.501   4.309   0.499  1.00  0.38           C  
ATOM    531  O   ARG H  80     -10.510   7.302   1.192  1.00  0.38           O  
ATOM    532  CG  ARG H  80     -10.694   4.071   1.451  1.00  0.38           C  
ATOM    533  CD  ARG H  80     -11.177   2.614   1.417  1.00  0.38           C  
ATOM    534  NE  ARG H  80     -11.579   2.212   0.059  1.00  0.38           N  
ATOM    535  NH1 ARG H  80     -11.560  -0.066   0.350  1.00  0.38           N  
ATOM    536  NH2 ARG H  80     -11.935   0.800  -1.664  1.00  0.38           N  
ATOM    537  CZ  ARG H  80     -11.693   0.983  -0.403  1.00  0.38           C  
ATOM    538  N   ASP H  81      -9.792   7.292  -0.937  1.00  0.49           N  
ATOM    539  CA  ASP H  81     -10.734   8.270  -1.472  1.00  0.49           C  
ATOM    540  C   ASP H  81     -11.610   7.605  -2.539  1.00  0.49           C  
ATOM    541  CB  ASP H  81      -9.985   9.508  -1.981  1.00  0.49           C  
ATOM    542  O   ASP H  81     -11.253   7.503  -3.718  1.00  0.49           O  
ATOM    543  CG  ASP H  81     -10.912  10.585  -2.541  1.00  0.49           C  
ATOM    544  OD1 ASP H  81     -12.147  10.381  -2.609  1.00  0.49           O  
ATOM    545  OD2 ASP H  81     -10.386  11.653  -2.919  1.00  0.49           O  
ATOM    546  N   ASN H  82     -12.782   7.148  -2.099  1.00  0.67           N  
ATOM    547  CA  ASN H  82     -13.771   6.496  -2.953  1.00  0.67           C  
ATOM    548  C   ASN H  82     -14.449   7.468  -3.951  1.00  0.67           C  
ATOM    549  CB  ASN H  82     -14.778   5.713  -2.074  1.00  0.67           C  
ATOM    550  O   ASN H  82     -15.154   6.997  -4.835  1.00  0.67           O  
ATOM    551  CG  ASN H  82     -14.191   4.514  -1.324  1.00  0.67           C  
ATOM    552  ND2 ASN H  82     -14.997   3.787  -0.581  1.00  0.67           N  
ATOM    553  OD1 ASN H  82     -13.014   4.195  -1.400  1.00  0.67           O  
ATOM    554  N   SER H  83     -14.215   8.790  -3.876  1.00  0.55           N  
ATOM    555  CA  SER H  83     -14.625   9.739  -4.934  1.00  0.55           C  
ATOM    556  C   SER H  83     -13.652   9.777  -6.123  1.00  0.55           C  
ATOM    557  CB  SER H  83     -14.833  11.153  -4.365  1.00  0.55           C  
ATOM    558  O   SER H  83     -13.964  10.376  -7.149  1.00  0.55           O  
ATOM    559  OG  SER H  83     -13.619  11.825  -4.077  1.00  0.55           O  
ATOM    560  N   LYS H  84     -12.469   9.153  -5.989  1.00  0.58           N  
ATOM    561  CA  LYS H  84     -11.380   9.153  -6.988  1.00  0.58           C  
ATOM    562  C   LYS H  84     -10.774   7.759  -7.199  1.00  0.58           C  
ATOM    563  CB  LYS H  84     -10.309  10.195  -6.594  1.00  0.58           C  
ATOM    564  O   LYS H  84      -9.654   7.653  -7.690  1.00  0.58           O  
ATOM    565  CG  LYS H  84     -10.883  11.619  -6.542  1.00  0.58           C  
ATOM    566  CD  LYS H  84      -9.866  12.647  -6.029  1.00  0.58           C  
ATOM    567  CE  LYS H  84     -10.567  13.923  -5.538  1.00  0.58           C  
ATOM    568  NZ  LYS H  84     -11.429  13.650  -4.360  1.00  0.58           N  
ATOM    569  N   ASN H  85     -11.469   6.698  -6.771  1.00  0.42           N  
ATOM    570  CA  ASN H  85     -11.005   5.300  -6.799  1.00  0.42           C  
ATOM    571  C   ASN H  85      -9.573   5.082  -6.250  1.00  0.42           C  
ATOM    572  CB  ASN H  85     -11.197   4.709  -8.210  1.00  0.42           C  
ATOM    573  O   ASN H  85      -8.881   4.157  -6.673  1.00  0.42           O  
ATOM    574  CG  ASN H  85     -12.609   4.280  -8.550  1.00  0.42           C  
ATOM    575  ND2 ASN H  85     -12.746   3.495  -9.591  1.00  0.42           N  
ATOM    576  OD1 ASN H  85     -13.579   4.590  -7.877  1.00  0.42           O  
ATOM    577  N   THR H  86      -9.092   5.945  -5.349  1.00  0.34           N  
ATOM    578  CA  THR H  86      -7.663   6.000  -5.004  1.00  0.34           C  
ATOM    579  C   THR H  86      -7.413   5.527  -3.577  1.00  0.34           C  
ATOM    580  CB  THR H  86      -7.080   7.396  -5.267  1.00  0.34           C  
ATOM    581  O   THR H  86      -7.837   6.162  -2.612  1.00  0.34           O  
ATOM    582  CG2 THR H  86      -5.602   7.496  -4.893  1.00  0.34           C  
ATOM    583  OG1 THR H  86      -7.127   7.689  -6.645  1.00  0.34           O  
ATOM    584  N   LEU H  87      -6.702   4.410  -3.440  1.00  0.32           N  
ATOM    585  CA  LEU H  87      -6.037   3.997  -2.206  1.00  0.32           C  
ATOM    586  C   LEU H  87      -4.764   4.839  -2.009  1.00  0.32           C  
ATOM    587  CB  LEU H  87      -5.724   2.492  -2.330  1.00  0.32           C  
ATOM    588  O   LEU H  87      -4.122   5.223  -2.981  1.00  0.32           O  
ATOM    589  CG  LEU H  87      -4.896   1.885  -1.183  1.00  0.32           C  
ATOM    590  CD1 LEU H  87      -5.735   1.771   0.088  1.00  0.32           C  
ATOM    591  CD2 LEU H  87      -4.338   0.527  -1.594  1.00  0.32           C  
ATOM    592  N   TYR H  88      -4.348   5.073  -0.768  1.00  0.25           N  
ATOM    593  CA  TYR H  88      -3.082   5.726  -0.440  1.00  0.25           C  
ATOM    594  C   TYR H  88      -2.324   5.001   0.672  1.00  0.25           C  
ATOM    595  CB  TYR H  88      -3.316   7.168   0.023  1.00  0.25           C  
ATOM    596  O   TYR H  88      -2.938   4.393   1.554  1.00  0.25           O  
ATOM    597  CG  TYR H  88      -4.169   8.051  -0.860  1.00  0.25           C  
ATOM    598  CD1 TYR H  88      -3.572   8.848  -1.853  1.00  0.25           C  
ATOM    599  CD2 TYR H  88      -5.550   8.153  -0.611  1.00  0.25           C  
ATOM    600  CE1 TYR H  88      -4.354   9.763  -2.585  1.00  0.25           C  
ATOM    601  CE2 TYR H  88      -6.333   9.061  -1.345  1.00  0.25           C  
ATOM    602  OH  TYR H  88      -6.492  10.755  -3.041  1.00  0.25           O  
ATOM    603  CZ  TYR H  88      -5.740   9.869  -2.338  1.00  0.25           C  
ATOM    604  N   LEU H  89      -1.002   5.175   0.690  1.00  0.18           N  
ATOM    605  CA  LEU H  89      -0.169   4.967   1.873  1.00  0.18           C  
ATOM    606  C   LEU H  89       0.604   6.254   2.159  1.00  0.18           C  
ATOM    607  CB  LEU H  89       0.762   3.754   1.696  1.00  0.18           C  
ATOM    608  O   LEU H  89       1.569   6.585   1.473  1.00  0.18           O  
ATOM    609  CG  LEU H  89       1.514   3.339   2.974  1.00  0.18           C  
ATOM    610  CD1 LEU H  89       0.566   2.789   4.045  1.00  0.18           C  
ATOM    611  CD2 LEU H  89       2.531   2.250   2.638  1.00  0.18           C  
ATOM    612  N   GLN H  90       0.169   6.988   3.178  1.00  0.24           N  
ATOM    613  CA  GLN H  90       0.988   8.023   3.790  1.00  0.24           C  
ATOM    614  C   GLN H  90       2.164   7.335   4.493  1.00  0.24           C  
ATOM    615  CB  GLN H  90       0.125   8.812   4.789  1.00  0.24           C  
ATOM    616  O   GLN H  90       1.947   6.408   5.272  1.00  0.24           O  
ATOM    617  CG  GLN H  90       0.845  10.038   5.359  1.00  0.24           C  
ATOM    618  CD  GLN H  90       1.087  11.130   4.323  1.00  0.24           C  
ATOM    619  NE2 GLN H  90       2.140  11.896   4.484  1.00  0.24           N  
ATOM    620  OE1 GLN H  90       0.325  11.304   3.377  1.00  0.24           O  
ATOM    621  N   MET H  91       3.389   7.783   4.254  1.00  0.17           N  
ATOM    622  CA  MET H  91       4.586   7.253   4.903  1.00  0.17           C  
ATOM    623  C   MET H  91       5.358   8.410   5.519  1.00  0.17           C  
ATOM    624  CB  MET H  91       5.458   6.497   3.896  1.00  0.17           C  
ATOM    625  O   MET H  91       5.728   9.338   4.806  1.00  0.17           O  
ATOM    626  CG  MET H  91       4.731   5.329   3.224  1.00  0.17           C  
ATOM    627  SD  MET H  91       5.782   4.277   2.189  1.00  0.17           S  
ATOM    628  CE  MET H  91       6.474   5.509   1.058  1.00  0.17           C  
ATOM    629  N   ASN H  92       5.593   8.370   6.828  1.00  0.22           N  
ATOM    630  CA  ASN H  92       6.271   9.434   7.566  1.00  0.22           C  
ATOM    631  C   ASN H  92       7.378   8.832   8.437  1.00  0.22           C  
ATOM    632  CB  ASN H  92       5.268  10.260   8.399  1.00  0.22           C  
ATOM    633  O   ASN H  92       7.281   7.670   8.835  1.00  0.22           O  
ATOM    634  CG  ASN H  92       3.867  10.357   7.816  1.00  0.22           C  
ATOM    635  ND2 ASN H  92       2.975   9.502   8.262  1.00  0.22           N  
ATOM    636  OD1 ASN H  92       3.544  11.176   6.966  1.00  0.22           O  
ATOM    637  N   SER H  93       8.424   9.611   8.726  1.00  0.25           N  
ATOM    638  CA  SER H  93       9.617   9.128   9.442  1.00  0.25           C  
ATOM    639  C   SER H  93      10.214   7.880   8.773  1.00  0.25           C  
ATOM    640  CB  SER H  93       9.336   8.926  10.938  1.00  0.25           C  
ATOM    641  O   SER H  93      10.436   6.841   9.409  1.00  0.25           O  
ATOM    642  OG  SER H  93       8.827  10.114  11.518  1.00  0.25           O  
ATOM    643  N   LEU H  94      10.420   7.988   7.457  1.00  0.22           N  
ATOM    644  CA  LEU H  94      11.021   6.950   6.622  1.00  0.22           C  
ATOM    645  C   LEU H  94      12.477   6.672   7.031  1.00  0.22           C  
ATOM    646  CB  LEU H  94      10.916   7.373   5.144  1.00  0.22           C  
ATOM    647  O   LEU H  94      13.225   7.586   7.384  1.00  0.22           O  
ATOM    648  CG  LEU H  94       9.512   7.144   4.550  1.00  0.22           C  
ATOM    649  CD1 LEU H  94       9.297   7.981   3.293  1.00  0.22           C  
ATOM    650  CD2 LEU H  94       9.323   5.679   4.152  1.00  0.22           C  
ATOM    651  N   ARG H  95      12.884   5.406   6.965  1.00  0.19           N  
ATOM    652  CA  ARG H  95      14.238   4.915   7.260  1.00  0.19           C  
ATOM    653  C   ARG H  95      14.848   4.191   6.052  1.00  0.19           C  
ATOM    654  CB  ARG H  95      14.200   3.892   8.395  1.00  0.19           C  
ATOM    655  O   ARG H  95      14.087   3.726   5.206  1.00  0.19           O  
ATOM    656  CG  ARG H  95      13.394   4.188   9.661  1.00  0.19           C  
ATOM    657  CD  ARG H  95      13.665   2.967  10.546  1.00  0.19           C  
ATOM    658  NE  ARG H  95      13.006   3.003  11.858  1.00  0.19           N  
ATOM    659  NH1 ARG H  95      13.919   1.011  12.573  1.00  0.19           N  
ATOM    660  NH2 ARG H  95      12.553   2.140  13.915  1.00  0.19           N  
ATOM    661  CZ  ARG H  95      13.163   2.055  12.766  1.00  0.19           C  
ATOM    662  N   PRO H  96      16.176   3.974   5.996  1.00  0.26           N  
ATOM    663  CA  PRO H  96      16.797   3.129   4.974  1.00  0.26           C  
ATOM    664  C   PRO H  96      16.165   1.734   4.823  1.00  0.26           C  
ATOM    665  CB  PRO H  96      18.277   3.054   5.355  1.00  0.26           C  
ATOM    666  O   PRO H  96      16.019   1.267   3.693  1.00  0.26           O  
ATOM    667  CG  PRO H  96      18.509   4.384   6.069  1.00  0.26           C  
ATOM    668  CD  PRO H  96      17.203   4.569   6.839  1.00  0.26           C  
ATOM    669  N   GLU H  97      15.708   1.101   5.914  1.00  0.11           N  
ATOM    670  CA  GLU H  97      15.012  -0.203   5.880  1.00  0.11           C  
ATOM    671  C   GLU H  97      13.694  -0.196   5.080  1.00  0.11           C  
ATOM    672  CB  GLU H  97      14.683  -0.712   7.299  1.00  0.11           C  
ATOM    673  O   GLU H  97      13.226  -1.258   4.659  1.00  0.11           O  
ATOM    674  CG  GLU H  97      15.844  -0.745   8.304  1.00  0.11           C  
ATOM    675  CD  GLU H  97      15.846   0.518   9.170  1.00  0.11           C  
ATOM    676  OE1 GLU H  97      15.354   0.457  10.323  1.00  0.11           O  
ATOM    677  OE2 GLU H  97      16.268   1.574   8.651  1.00  0.11           O  
ATOM    678  N   ASP H  98      13.104   0.984   4.862  1.00  0.12           N  
ATOM    679  CA  ASP H  98      11.909   1.180   4.039  1.00  0.12           C  
ATOM    680  C   ASP H  98      12.198   1.194   2.527  1.00  0.12           C  
ATOM    681  CB  ASP H  98      11.182   2.470   4.457  1.00  0.12           C  
ATOM    682  O   ASP H  98      11.256   1.288   1.741  1.00  0.12           O  
ATOM    683  CG  ASP H  98      10.766   2.507   5.926  1.00  0.12           C  
ATOM    684  OD1 ASP H  98      10.253   1.498   6.455  1.00  0.12           O  
ATOM    685  OD2 ASP H  98      10.833   3.589   6.544  1.00  0.12           O  
ATOM    686  N   THR H  99      13.463   1.095   2.100  1.00  0.16           N  
ATOM    687  CA  THR H  99      13.857   1.031   0.681  1.00  0.16           C  
ATOM    688  C   THR H  99      13.362  -0.261   0.025  1.00  0.16           C  
ATOM    689  CB  THR H  99      15.381   1.153   0.530  1.00  0.16           C  
ATOM    690  O   THR H  99      13.869  -1.349   0.306  1.00  0.16           O  
ATOM    691  CG2 THR H  99      15.871   1.021  -0.914  1.00  0.16           C  
ATOM    692  OG1 THR H  99      15.788   2.415   1.003  1.00  0.16           O  
ATOM    693  N   ALA H 100      12.364  -0.152  -0.853  1.00  0.17           N  
ATOM    694  CA  ALA H 100      11.676  -1.285  -1.468  1.00  0.17           C  
ATOM    695  C   ALA H 100      10.786  -0.866  -2.652  1.00  0.17           C  
ATOM    696  CB  ALA H 100      10.827  -1.968  -0.382  1.00  0.17           C  
ATOM    697  O   ALA H 100      10.420   0.299  -2.795  1.00  0.17           O  
ATOM    698  N   VAL H 101      10.378  -1.830  -3.482  1.00  0.11           N  
ATOM    699  CA  VAL H 101       9.214  -1.678  -4.371  1.00  0.11           C  
ATOM    700  C   VAL H 101       7.948  -1.917  -3.550  1.00  0.11           C  
ATOM    701  CB  VAL H 101       9.284  -2.641  -5.572  1.00  0.11           C  
ATOM    702  O   VAL H 101       7.811  -2.978  -2.944  1.00  0.11           O  
ATOM    703  CG1 VAL H 101       8.022  -2.564  -6.443  1.00  0.11           C  
ATOM    704  CG2 VAL H 101      10.490  -2.300  -6.458  1.00  0.11           C  
ATOM    705  N   TYR H 102       7.041  -0.944  -3.509  1.00  0.12           N  
ATOM    706  CA  TYR H 102       5.764  -1.016  -2.795  1.00  0.12           C  
ATOM    707  C   TYR H 102       4.647  -1.376  -3.768  1.00  0.12           C  
ATOM    708  CB  TYR H 102       5.457   0.312  -2.089  1.00  0.12           C  
ATOM    709  O   TYR H 102       4.427  -0.660  -4.743  1.00  0.12           O  
ATOM    710  CG  TYR H 102       6.295   0.556  -0.850  1.00  0.12           C  
ATOM    711  CD1 TYR H 102       7.680   0.748  -0.977  1.00  0.12           C  
ATOM    712  CD2 TYR H 102       5.701   0.574   0.428  1.00  0.12           C  
ATOM    713  CE1 TYR H 102       8.479   0.897   0.164  1.00  0.12           C  
ATOM    714  CE2 TYR H 102       6.498   0.763   1.575  1.00  0.12           C  
ATOM    715  OH  TYR H 102       8.690   1.025   2.530  1.00  0.12           O  
ATOM    716  CZ  TYR H 102       7.893   0.910   1.441  1.00  0.12           C  
ATOM    717  N   TYR H 103       3.941  -2.470  -3.490  1.00  0.15           N  
ATOM    718  CA  TYR H 103       2.823  -2.965  -4.289  1.00  0.15           C  
ATOM    719  C   TYR H 103       1.490  -2.681  -3.601  1.00  0.15           C  
ATOM    720  CB  TYR H 103       2.918  -4.476  -4.530  1.00  0.15           C  
ATOM    721  O   TYR H 103       1.339  -2.891  -2.394  1.00  0.15           O  
ATOM    722  CG  TYR H 103       4.218  -5.014  -5.090  1.00  0.15           C  
ATOM    723  CD1 TYR H 103       5.297  -5.250  -4.219  1.00  0.15           C  
ATOM    724  CD2 TYR H 103       4.317  -5.382  -6.447  1.00  0.15           C  
ATOM    725  CE1 TYR H 103       6.441  -5.916  -4.685  1.00  0.15           C  
ATOM    726  CE2 TYR H 103       5.470  -6.047  -6.914  1.00  0.15           C  
ATOM    727  OH  TYR H 103       7.578  -7.099  -6.434  1.00  0.15           O  
ATOM    728  CZ  TYR H 103       6.525  -6.345  -6.024  1.00  0.15           C  
ATOM    729  N   CYS H 104       0.508  -2.295  -4.399  1.00  0.28           N  
ATOM    730  CA  CYS H 104      -0.903  -2.288  -4.056  1.00  0.28           C  
ATOM    731  C   CYS H 104      -1.523  -3.665  -4.355  1.00  0.28           C  
ATOM    732  CB  CYS H 104      -1.529  -1.170  -4.891  1.00  0.28           C  
ATOM    733  O   CYS H 104      -1.202  -4.301  -5.362  1.00  0.28           O  
ATOM    734  SG  CYS H 104      -3.293  -0.848  -4.699  1.00  0.28           S  
ATOM    735  N   THR H 105      -2.442  -4.134  -3.513  1.00  0.42           N  
ATOM    736  CA  THR H 105      -3.257  -5.331  -3.776  1.00  0.42           C  
ATOM    737  C   THR H 105      -4.669  -5.151  -3.240  1.00  0.42           C  
ATOM    738  CB  THR H 105      -2.596  -6.615  -3.244  1.00  0.42           C  
ATOM    739  O   THR H 105      -4.880  -4.444  -2.254  1.00  0.42           O  
ATOM    740  CG2 THR H 105      -2.419  -6.627  -1.733  1.00  0.42           C  
ATOM    741  OG1 THR H 105      -3.370  -7.761  -3.526  1.00  0.42           O  
ATOM    742  N   ALA H 106      -5.641  -5.774  -3.900  1.00  0.50           N  
ATOM    743  CA  ALA H 106      -7.045  -5.740  -3.519  1.00  0.50           C  
ATOM    744  C   ALA H 106      -7.569  -7.157  -3.293  1.00  0.50           C  
ATOM    745  CB  ALA H 106      -7.851  -4.994  -4.586  1.00  0.50           C  
ATOM    746  O   ALA H 106      -7.277  -8.068  -4.072  1.00  0.50           O  
ATOM    747  N   ASP H 107      -8.374  -7.317  -2.248  1.00  0.52           N  
ATOM    748  CA  ASP H 107      -8.966  -8.585  -1.840  1.00  0.52           C  
ATOM    749  C   ASP H 107     -10.445  -8.419  -1.462  1.00  0.52           C  
ATOM    750  CB  ASP H 107      -8.148  -9.189  -0.683  1.00  0.52           C  
ATOM    751  O   ASP H 107     -10.873  -7.352  -1.016  1.00  0.52           O  
ATOM    752  CG  ASP H 107      -8.294 -10.709  -0.602  1.00  0.52           C  
ATOM    753  OD1 ASP H 107      -9.185 -11.248  -1.303  1.00  0.52           O  
ATOM    754  OD2 ASP H 107      -7.469 -11.330   0.094  1.00  0.52           O  
ATOM    755  N   GLN H 108     -11.232  -9.478  -1.633  1.00  1.01           N  
ATOM    756  CA  GLN H 108     -12.568  -9.592  -1.047  1.00  1.01           C  
ATOM    757  C   GLN H 108     -12.589 -10.542   0.171  1.00  1.01           C  
ATOM    758  CB  GLN H 108     -13.588  -9.949  -2.147  1.00  1.01           C  
ATOM    759  O   GLN H 108     -13.564 -10.532   0.925  1.00  1.01           O  
ATOM    760  CG  GLN H 108     -15.046  -9.605  -1.770  1.00  1.01           C  
ATOM    761  CD  GLN H 108     -15.935 -10.826  -1.543  1.00  1.01           C  
ATOM    762  NE2 GLN H 108     -15.739 -11.572  -0.481  1.00  1.01           N  
ATOM    763  OE1 GLN H 108     -16.829 -11.134  -2.312  1.00  1.01           O  
ATOM    764  N   GLU H 109     -11.541 -11.344   0.413  1.00  1.67           N  
ATOM    765  CA  GLU H 109     -11.390 -12.172   1.627  1.00  1.67           C  
ATOM    766  C   GLU H 109     -11.404 -11.248   2.858  1.00  1.67           C  
ATOM    767  CB  GLU H 109     -10.112 -13.039   1.529  1.00  1.67           C  
ATOM    768  O   GLU H 109     -10.537 -10.386   3.038  1.00  1.67           O  
ATOM    769  CG  GLU H 109     -10.355 -14.559   1.520  1.00  1.67           C  
ATOM    770  CD  GLU H 109     -10.327 -15.157   2.929  1.00  1.67           C  
ATOM    771  OE1 GLU H 109      -9.563 -16.122   3.176  1.00  1.67           O  
ATOM    772  OE2 GLU H 109     -11.000 -14.628   3.839  1.00  1.67           O  
ATOM    773  N   PHE H 110     -12.475 -11.334   3.656  1.00  1.03           N  
ATOM    774  CA  PHE H 110     -12.924 -10.157   4.404  1.00  1.03           C  
ATOM    775  C   PHE H 110     -12.006  -9.705   5.550  1.00  1.03           C  
ATOM    776  CB  PHE H 110     -14.386 -10.256   4.822  1.00  1.03           C  
ATOM    777  O   PHE H 110     -11.965 -10.261   6.646  1.00  1.03           O  
ATOM    778  CG  PHE H 110     -14.881  -8.979   5.479  1.00  1.03           C  
ATOM    779  CD1 PHE H 110     -15.094  -8.925   6.870  1.00  1.03           C  
ATOM    780  CD2 PHE H 110     -15.055  -7.815   4.703  1.00  1.03           C  
ATOM    781  CE1 PHE H 110     -15.498  -7.721   7.476  1.00  1.03           C  
ATOM    782  CE2 PHE H 110     -15.443  -6.608   5.312  1.00  1.03           C  
ATOM    783  CZ  PHE H 110     -15.680  -6.565   6.697  1.00  1.03           C  
ATOM    784  N   GLY H 111     -11.332  -8.598   5.238  1.00  2.48           N  
ATOM    785  CA  GLY H 111     -10.342  -7.865   6.014  1.00  2.48           C  
ATOM    786  C   GLY H 111      -8.915  -8.394   5.877  1.00  2.48           C  
ATOM    787  O   GLY H 111      -8.026  -7.909   6.583  1.00  2.48           O  
ATOM    788  N   TYR H 111A     -8.673  -9.412   5.044  1.00  2.25           N  
ATOM    789  CA  TYR H 111A     -7.524 -10.271   5.269  1.00  2.25           C  
ATOM    790  C   TYR H 111A     -6.198  -9.873   4.622  1.00  2.25           C  
ATOM    791  CB  TYR H 111A     -7.876 -11.747   5.114  1.00  2.25           C  
ATOM    792  O   TYR H 111A     -5.833 -10.188   3.498  1.00  2.25           O  
ATOM    793  CG  TYR H 111A     -8.652 -12.262   6.317  1.00  2.25           C  
ATOM    794  CD1 TYR H 111A     -8.026 -12.339   7.580  1.00  2.25           C  
ATOM    795  CD2 TYR H 111A    -10.001 -12.635   6.190  1.00  2.25           C  
ATOM    796  CE1 TYR H 111A     -8.740 -12.800   8.702  1.00  2.25           C  
ATOM    797  CE2 TYR H 111A    -10.719 -13.102   7.307  1.00  2.25           C  
ATOM    798  OH  TYR H 111A    -10.783 -13.609   9.650  1.00  2.25           O  
ATOM    799  CZ  TYR H 111A    -10.094 -13.170   8.569  1.00  2.25           C  
ATOM    800  N   LEU H 112B     -5.383  -9.435   5.564  1.00  1.23           N  
ATOM    801  CA  LEU H 112B     -3.939  -9.510   5.747  1.00  1.23           C  
ATOM    802  C   LEU H 112B     -3.248 -10.844   5.340  1.00  1.23           C  
ATOM    803  CB  LEU H 112B     -3.732  -9.343   7.278  1.00  1.23           C  
ATOM    804  O   LEU H 112B     -2.080 -11.017   5.672  1.00  1.23           O  
ATOM    805  CG  LEU H 112B     -4.684  -8.438   8.091  1.00  1.23           C  
ATOM    806  CD1 LEU H 112B     -4.258  -8.427   9.558  1.00  1.23           C  
ATOM    807  CD2 LEU H 112B     -4.740  -7.006   7.573  1.00  1.23           C  
ATOM    808  N   ARG H 112A     -3.940 -11.828   4.737  1.00  1.03           N  
ATOM    809  CA  ARG H 112A     -3.497 -13.237   4.563  1.00  1.03           C  
ATOM    810  C   ARG H 112A     -2.991 -13.589   3.154  1.00  1.03           C  
ATOM    811  CB  ARG H 112A     -4.562 -14.228   5.064  1.00  1.03           C  
ATOM    812  O   ARG H 112A     -2.900 -14.755   2.778  1.00  1.03           O  
ATOM    813  CG  ARG H 112A     -4.800 -14.176   6.578  1.00  1.03           C  
ATOM    814  CD  ARG H 112A     -5.668 -15.353   7.060  1.00  1.03           C  
ATOM    815  NE  ARG H 112A     -7.112 -15.164   6.812  1.00  1.03           N  
ATOM    816  NH1 ARG H 112A     -7.373 -16.242   4.780  1.00  1.03           N  
ATOM    817  NH2 ARG H 112A     -9.134 -15.462   5.835  1.00  1.03           N  
ATOM    818  CZ  ARG H 112A     -7.852 -15.627   5.817  1.00  1.03           C  
ATOM    819  N   PHE H 112      -2.539 -12.566   2.442  1.00  1.52           N  
ATOM    820  CA  PHE H 112      -1.588 -12.640   1.334  1.00  1.52           C  
ATOM    821  C   PHE H 112      -2.123 -13.142  -0.029  1.00  1.52           C  
ATOM    822  CB  PHE H 112      -0.256 -13.292   1.801  1.00  1.52           C  
ATOM    823  O   PHE H 112      -3.169 -12.725  -0.510  1.00  1.52           O  
ATOM    824  CG  PHE H 112       0.126 -13.183   3.272  1.00  1.52           C  
ATOM    825  CD1 PHE H 112       0.475 -11.946   3.845  1.00  1.52           C  
ATOM    826  CD2 PHE H 112       0.137 -14.342   4.075  1.00  1.52           C  
ATOM    827  CE1 PHE H 112       0.833 -11.871   5.202  1.00  1.52           C  
ATOM    828  CE2 PHE H 112       0.492 -14.267   5.433  1.00  1.52           C  
ATOM    829  CZ  PHE H 112       0.842 -13.029   5.997  1.00  1.52           C  
ATOM    830  N   GLY H 113      -1.338 -13.972  -0.719  1.00  1.26           N  
ATOM    831  CA  GLY H 113      -1.265 -14.072  -2.181  1.00  1.26           C  
ATOM    832  C   GLY H 113      -2.397 -14.720  -2.979  1.00  1.26           C  
ATOM    833  O   GLY H 113      -2.195 -14.917  -4.176  1.00  1.26           O  
ATOM    834  N   ARG H 114      -3.559 -15.043  -2.390  1.00  1.62           N  
ATOM    835  CA  ARG H 114      -4.784 -15.283  -3.186  1.00  1.62           C  
ATOM    836  C   ARG H 114      -5.778 -14.117  -3.111  1.00  1.62           C  
ATOM    837  CB  ARG H 114      -5.364 -16.699  -2.988  1.00  1.62           C  
ATOM    838  O   ARG H 114      -6.882 -14.240  -3.635  1.00  1.62           O  
ATOM    839  CG  ARG H 114      -6.425 -17.167  -4.020  1.00  1.62           C  
ATOM    840  CD  ARG H 114      -6.094 -16.983  -5.521  1.00  1.62           C  
ATOM    841  NE  ARG H 114      -6.234 -15.581  -5.973  1.00  1.62           N  
ATOM    842  NH1 ARG H 114      -5.946 -15.809  -8.240  1.00  1.62           N  
ATOM    843  NH2 ARG H 114      -6.004 -13.778  -7.332  1.00  1.62           N  
ATOM    844  CZ  ARG H 114      -6.064 -15.067  -7.176  1.00  1.62           C  
ATOM    845  N   SER H 115      -5.340 -12.954  -2.630  1.00  1.43           N  
ATOM    846  CA  SER H 115      -5.994 -11.682  -2.943  1.00  1.43           C  
ATOM    847  C   SER H 115      -6.205 -11.534  -4.457  1.00  1.43           C  
ATOM    848  CB  SER H 115      -5.181 -10.516  -2.371  1.00  1.43           C  
ATOM    849  O   SER H 115      -5.411 -12.039  -5.258  1.00  1.43           O  
ATOM    850  OG  SER H 115      -3.888 -10.445  -2.948  1.00  1.43           O  
ATOM    851  N   GLU H 116      -7.325 -10.942  -4.879  1.00  0.94           N  
ATOM    852  CA  GLU H 116      -7.780 -11.022  -6.276  1.00  0.94           C  
ATOM    853  C   GLU H 116      -6.847 -10.288  -7.255  1.00  0.94           C  
ATOM    854  CB  GLU H 116      -9.250 -10.576  -6.417  1.00  0.94           C  
ATOM    855  O   GLU H 116      -6.420 -10.888  -8.246  1.00  0.94           O  
ATOM    856  CG  GLU H 116      -9.844 -11.088  -7.749  1.00  0.94           C  
ATOM    857  CD  GLU H 116     -11.278 -10.617  -8.053  1.00  0.94           C  
ATOM    858  OE1 GLU H 116     -11.694 -10.728  -9.231  1.00  0.94           O  
ATOM    859  OE2 GLU H 116     -11.954 -10.057  -7.163  1.00  0.94           O  
ATOM    860  N   TYR H 117      -6.480  -9.036  -6.947  1.00  0.38           N  
ATOM    861  CA  TYR H 117      -5.705  -8.155  -7.834  1.00  0.38           C  
ATOM    862  C   TYR H 117      -4.413  -7.648  -7.195  1.00  0.38           C  
ATOM    863  CB  TYR H 117      -6.550  -6.959  -8.304  1.00  0.38           C  
ATOM    864  O   TYR H 117      -4.328  -7.445  -5.984  1.00  0.38           O  
ATOM    865  CG  TYR H 117      -7.814  -7.347  -9.036  1.00  0.38           C  
ATOM    866  CD1 TYR H 117      -7.753  -7.742 -10.387  1.00  0.38           C  
ATOM    867  CD2 TYR H 117      -9.041  -7.361  -8.349  1.00  0.38           C  
ATOM    868  CE1 TYR H 117      -8.908  -8.213 -11.039  1.00  0.38           C  
ATOM    869  CE2 TYR H 117     -10.195  -7.821  -9.000  1.00  0.38           C  
ATOM    870  OH  TYR H 117     -11.213  -8.865 -10.889  1.00  0.38           O  
ATOM    871  CZ  TYR H 117     -10.122  -8.286 -10.327  1.00  0.38           C  
ATOM    872  N   TRP H 118      -3.424  -7.368  -8.041  1.00  0.25           N  
ATOM    873  CA  TRP H 118      -2.133  -6.779  -7.688  1.00  0.25           C  
ATOM    874  C   TRP H 118      -1.792  -5.681  -8.695  1.00  0.25           C  
ATOM    875  CB  TRP H 118      -1.055  -7.870  -7.667  1.00  0.25           C  
ATOM    876  O   TRP H 118      -2.072  -5.831  -9.885  1.00  0.25           O  
ATOM    877  CG  TRP H 118      -1.136  -8.800  -6.495  1.00  0.25           C  
ATOM    878  CD1 TRP H 118      -1.992  -9.839  -6.363  1.00  0.25           C  
ATOM    879  CD2 TRP H 118      -0.418  -8.714  -5.226  1.00  0.25           C  
ATOM    880  CE2 TRP H 118      -0.888  -9.756  -4.371  1.00  0.25           C  
ATOM    881  CE3 TRP H 118       0.563  -7.844  -4.702  1.00  0.25           C  
ATOM    882  NE1 TRP H 118      -1.864 -10.392  -5.106  1.00  0.25           N  
ATOM    883  CH2 TRP H 118       0.594  -9.071  -2.588  1.00  0.25           C  
ATOM    884  CZ2 TRP H 118      -0.401  -9.937  -3.070  1.00  0.25           C  
ATOM    885  CZ3 TRP H 118       1.066  -8.023  -3.398  1.00  0.25           C  
ATOM    886  N   GLY H 119      -1.206  -4.589  -8.212  1.00  0.32           N  
ATOM    887  CA  GLY H 119      -0.631  -3.555  -9.063  1.00  0.32           C  
ATOM    888  C   GLY H 119       0.741  -3.949  -9.616  1.00  0.32           C  
ATOM    889  O   GLY H 119       1.169  -5.104  -9.530  1.00  0.32           O  
ATOM    890  N   GLN H 120       1.413  -2.997 -10.255  1.00  0.36           N  
ATOM    891  CA  GLN H 120       2.731  -3.184 -10.879  1.00  0.36           C  
ATOM    892  C   GLN H 120       3.892  -2.896  -9.912  1.00  0.36           C  
ATOM    893  CB  GLN H 120       2.828  -2.291 -12.130  1.00  0.36           C  
ATOM    894  O   GLN H 120       5.014  -3.344 -10.143  1.00  0.36           O  
ATOM    895  CG  GLN H 120       1.671  -2.442 -13.138  1.00  0.36           C  
ATOM    896  CD  GLN H 120       1.524  -3.850 -13.712  1.00  0.36           C  
ATOM    897  NE2 GLN H 120       0.959  -4.795 -12.992  1.00  0.36           N  
ATOM    898  OE1 GLN H 120       1.911  -4.132 -14.833  1.00  0.36           O  
ATOM    899  N   GLY H 121       3.613  -2.189  -8.817  1.00  0.28           N  
ATOM    900  CA  GLY H 121       4.587  -1.728  -7.834  1.00  0.28           C  
ATOM    901  C   GLY H 121       5.212  -0.370  -8.175  1.00  0.28           C  
ATOM    902  O   GLY H 121       5.375   0.001  -9.335  1.00  0.28           O  
ATOM    903  N   THR H 122       5.602   0.386  -7.145  1.00  0.20           N  
ATOM    904  CA  THR H 122       6.310   1.670  -7.278  1.00  0.20           C  
ATOM    905  C   THR H 122       7.535   1.711  -6.359  1.00  0.20           C  
ATOM    906  CB  THR H 122       5.338   2.850  -7.084  1.00  0.20           C  
ATOM    907  O   THR H 122       7.471   1.286  -5.205  1.00  0.20           O  
ATOM    908  CG2 THR H 122       4.888   3.079  -5.641  1.00  0.20           C  
ATOM    909  OG1 THR H 122       5.925   4.051  -7.534  1.00  0.20           O  
ATOM    910  N   LEU H 123       8.687   2.151  -6.876  1.00  0.12           N  
ATOM    911  CA  LEU H 123       9.953   2.140  -6.134  1.00  0.12           C  
ATOM    912  C   LEU H 123      10.020   3.280  -5.111  1.00  0.12           C  
ATOM    913  CB  LEU H 123      11.136   2.183  -7.121  1.00  0.12           C  
ATOM    914  O   LEU H 123       9.826   4.445  -5.450  1.00  0.12           O  
ATOM    915  CG  LEU H 123      12.529   2.225  -6.457  1.00  0.12           C  
ATOM    916  CD1 LEU H 123      12.827   0.972  -5.630  1.00  0.12           C  
ATOM    917  CD2 LEU H 123      13.608   2.349  -7.531  1.00  0.12           C  
ATOM    918  N   VAL H 124      10.381   2.947  -3.876  1.00  0.14           N  
ATOM    919  CA  VAL H 124      10.711   3.885  -2.800  1.00  0.14           C  
ATOM    920  C   VAL H 124      12.156   3.638  -2.388  1.00  0.14           C  
ATOM    921  CB  VAL H 124       9.763   3.687  -1.611  1.00  0.14           C  
ATOM    922  O   VAL H 124      12.544   2.500  -2.128  1.00  0.14           O  
ATOM    923  CG1 VAL H 124      10.135   4.546  -0.396  1.00  0.14           C  
ATOM    924  CG2 VAL H 124       8.312   3.988  -2.001  1.00  0.14           C  
ATOM    925  N   THR H 125      12.962   4.694  -2.328  1.00  0.19           N  
ATOM    926  CA  THR H 125      14.361   4.627  -1.888  1.00  0.19           C  
ATOM    927  C   THR H 125      14.603   5.655  -0.798  1.00  0.19           C  
ATOM    928  CB  THR H 125      15.324   4.822  -3.066  1.00  0.19           C  
ATOM    929  O   THR H 125      14.222   6.815  -0.947  1.00  0.19           O  
ATOM    930  CG2 THR H 125      16.796   4.726  -2.665  1.00  0.19           C  
ATOM    931  OG1 THR H 125      15.097   3.806  -4.014  1.00  0.19           O  
ATOM    932  N   VAL H 126      15.238   5.233   0.295  1.00  0.25           N  
ATOM    933  CA  VAL H 126      15.522   6.095   1.442  1.00  0.25           C  
ATOM    934  C   VAL H 126      17.024   6.102   1.709  1.00  0.25           C  
ATOM    935  CB  VAL H 126      14.696   5.701   2.677  1.00  0.25           C  
ATOM    936  O   VAL H 126      17.569   5.163   2.284  1.00  0.25           O  
ATOM    937  CG1 VAL H 126      14.877   6.750   3.785  1.00  0.25           C  
ATOM    938  CG2 VAL H 126      13.197   5.577   2.369  1.00  0.25           C  
ATOM    939  N   SER H 127      17.695   7.167   1.276  1.00  0.36           N  
ATOM    940  CA  SER H 127      19.144   7.360   1.415  1.00  0.36           C  
ATOM    941  C   SER H 127      19.433   8.793   1.816  1.00  0.36           C  
ATOM    942  CB  SER H 127      19.884   7.064   0.105  1.00  0.36           C  
ATOM    943  O   SER H 127      18.727   9.699   1.379  1.00  0.36           O  
ATOM    944  OG  SER H 127      21.285   7.235   0.258  1.00  0.36           O  
ATOM    945  N   SER H 128      20.478   8.990   2.622  1.00  0.41           N  
ATOM    946  CA  SER H 128      21.173  10.281   2.704  1.00  0.41           C  
ATOM    947  C   SER H 128      21.620  10.718   1.312  1.00  0.41           C  
ATOM    948  CB  SER H 128      22.395  10.141   3.607  1.00  0.41           C  
ATOM    949  O   SER H 128      21.454  11.918   1.017  1.00  0.41           O  
ATOM    950  OG  SER H 128      23.187   9.099   3.077  1.00  0.41           O  
ATOM    951  OXT SER H 128      22.134   9.817   0.603  1.00  0.41           O  
TER     952      SER H 128                                                       
END   
