# Supplementary material for: Characterising nanobody developability to improve therapeutic design using the Therapeutic Nanobody Profiler
Source: Commun Biol. 2026 Jan 31;9:344. doi: 10.1038/s42003-026-09594-y (PMC12963540; doi:10.1038/s42003-026-09594-y)
Supplement: Supplementary file 2 — Supplementary data [file 42003_2026_9594_MOESM2_ESM.zip › paper_data/vhh_clinical_set_models/seq13_NanoBodyBuilder2_Model.pdb]

ATOM      1  N   GLU H   1     -11.675  -7.647 -14.420  1.00  0.73           N  
ATOM      2  CA  GLU H   1     -10.337  -7.197 -13.991  1.00  0.73           C  
ATOM      3  C   GLU H   1     -10.463  -5.919 -13.170  1.00  0.73           C  
ATOM      4  CB  GLU H   1      -9.326  -7.091 -15.156  1.00  0.73           C  
ATOM      5  O   GLU H   1     -11.517  -5.282 -13.170  1.00  0.73           O  
ATOM      6  CG  GLU H   1      -9.829  -6.573 -16.515  1.00  0.73           C  
ATOM      7  CD  GLU H   1     -10.814  -5.410 -16.392  1.00  0.73           C  
ATOM      8  OE1 GLU H   1     -10.346  -4.258 -16.299  1.00  0.73           O  
ATOM      9  OE2 GLU H   1     -12.024  -5.728 -16.277  1.00  0.73           O  
ATOM     10  N   VAL H   2      -9.412  -5.603 -12.420  1.00  0.37           N  
ATOM     11  CA  VAL H   2      -9.173  -4.295 -11.813  1.00  0.37           C  
ATOM     12  C   VAL H   2      -7.734  -3.935 -12.137  1.00  0.37           C  
ATOM     13  CB  VAL H   2      -9.412  -4.284 -10.293  1.00  0.37           C  
ATOM     14  O   VAL H   2      -6.855  -4.795 -12.086  1.00  0.37           O  
ATOM     15  CG1 VAL H   2      -9.075  -2.941  -9.633  1.00  0.37           C  
ATOM     16  CG2 VAL H   2     -10.876  -4.581  -9.974  1.00  0.37           C  
ATOM     17  N   GLN H   3      -7.504  -2.684 -12.508  1.00  0.42           N  
ATOM     18  CA  GLN H   3      -6.214  -2.208 -12.990  1.00  0.42           C  
ATOM     19  C   GLN H   3      -5.756  -1.072 -12.076  1.00  0.42           C  
ATOM     20  CB  GLN H   3      -6.318  -1.825 -14.478  1.00  0.42           C  
ATOM     21  O   GLN H   3      -6.455  -0.061 -11.934  1.00  0.42           O  
ATOM     22  CG  GLN H   3      -6.954  -2.949 -15.328  1.00  0.42           C  
ATOM     23  CD  GLN H   3      -7.044  -2.620 -16.814  1.00  0.42           C  
ATOM     24  NE2 GLN H   3      -8.126  -2.975 -17.473  1.00  0.42           N  
ATOM     25  OE1 GLN H   3      -6.144  -2.065 -17.421  1.00  0.42           O  
ATOM     26  N   LEU H   4      -4.625  -1.290 -11.404  1.00  0.25           N  
ATOM     27  CA  LEU H   4      -4.087  -0.426 -10.356  1.00  0.25           C  
ATOM     28  C   LEU H   4      -2.914   0.405 -10.877  1.00  0.25           C  
ATOM     29  CB  LEU H   4      -3.632  -1.275  -9.158  1.00  0.25           C  
ATOM     30  O   LEU H   4      -2.091  -0.099 -11.642  1.00  0.25           O  
ATOM     31  CG  LEU H   4      -4.658  -2.280  -8.619  1.00  0.25           C  
ATOM     32  CD1 LEU H   4      -4.066  -3.025  -7.428  1.00  0.25           C  
ATOM     33  CD2 LEU H   4      -5.945  -1.585  -8.179  1.00  0.25           C  
ATOM     34  N   VAL H   5      -2.814   1.657 -10.429  1.00  0.29           N  
ATOM     35  CA  VAL H   5      -1.684   2.543 -10.746  1.00  0.29           C  
ATOM     36  C   VAL H   5      -1.221   3.268  -9.487  1.00  0.29           C  
ATOM     37  CB  VAL H   5      -2.046   3.541 -11.869  1.00  0.29           C  
ATOM     38  O   VAL H   5      -1.945   4.111  -8.951  1.00  0.29           O  
ATOM     39  CG1 VAL H   5      -0.871   4.473 -12.200  1.00  0.29           C  
ATOM     40  CG2 VAL H   5      -2.447   2.829 -13.170  1.00  0.29           C  
ATOM     41  N   GLU H   6      -0.019   2.938  -9.011  1.00  0.22           N  
ATOM     42  CA  GLU H   6       0.679   3.671  -7.956  1.00  0.22           C  
ATOM     43  C   GLU H   6       1.227   5.016  -8.442  1.00  0.22           C  
ATOM     44  CB  GLU H   6       1.851   2.871  -7.359  1.00  0.22           C  
ATOM     45  O   GLU H   6       1.550   5.224  -9.610  1.00  0.22           O  
ATOM     46  CG  GLU H   6       1.463   1.515  -6.765  1.00  0.22           C  
ATOM     47  CD  GLU H   6       1.477   0.363  -7.780  1.00  0.22           C  
ATOM     48  OE1 GLU H   6       1.488   0.600  -9.011  1.00  0.22           O  
ATOM     49  OE2 GLU H   6       1.536  -0.795  -7.318  1.00  0.22           O  
ATOM     50  N   SER H   7       1.383   5.937  -7.498  1.00  0.27           N  
ATOM     51  CA  SER H   7       1.970   7.257  -7.701  1.00  0.27           C  
ATOM     52  C   SER H   7       2.423   7.839  -6.357  1.00  0.27           C  
ATOM     53  CB  SER H   7       0.932   8.167  -8.369  1.00  0.27           C  
ATOM     54  O   SER H   7       1.994   7.388  -5.290  1.00  0.27           O  
ATOM     55  OG  SER H   7      -0.205   8.295  -7.536  1.00  0.27           O  
ATOM     56  N   GLY H   8       3.277   8.864  -6.401  1.00  0.23           N  
ATOM     57  CA  GLY H   8       3.689   9.625  -5.214  1.00  0.23           C  
ATOM     58  C   GLY H   8       4.903   9.082  -4.452  1.00  0.23           C  
ATOM     59  O   GLY H   8       5.149   9.533  -3.334  1.00  0.23           O  
ATOM     60  N   GLY H   9       5.650   8.133  -5.025  1.00  0.25           N  
ATOM     61  CA  GLY H   9       7.001   7.813  -4.557  1.00  0.25           C  
ATOM     62  C   GLY H   9       8.042   8.841  -5.018  1.00  0.25           C  
ATOM     63  O   GLY H   9       7.726   9.796  -5.728  1.00  0.25           O  
ATOM     64  N   GLY H  11       9.292   8.646  -4.603  1.00  0.24           N  
ATOM     65  CA  GLY H  11      10.402   9.554  -4.881  1.00  0.24           C  
ATOM     66  C   GLY H  11      11.558   9.407  -3.890  1.00  0.24           C  
ATOM     67  O   GLY H  11      11.575   8.500  -3.057  1.00  0.24           O  
ATOM     68  N   LEU H  12      12.529  10.315  -3.994  1.00  0.21           N  
ATOM     69  CA  LEU H  12      13.602  10.491  -3.014  1.00  0.21           C  
ATOM     70  C   LEU H  12      13.139  11.428  -1.890  1.00  0.21           C  
ATOM     71  CB  LEU H  12      14.851  11.029  -3.740  1.00  0.21           C  
ATOM     72  O   LEU H  12      12.543  12.470  -2.160  1.00  0.21           O  
ATOM     73  CG  LEU H  12      16.047  11.394  -2.835  1.00  0.21           C  
ATOM     74  CD1 LEU H  12      16.633  10.180  -2.114  1.00  0.21           C  
ATOM     75  CD2 LEU H  12      17.157  12.014  -3.684  1.00  0.21           C  
ATOM     76  N   VAL H  13      13.454  11.086  -0.643  1.00  0.27           N  
ATOM     77  CA  VAL H  13      13.189  11.915   0.540  1.00  0.27           C  
ATOM     78  C   VAL H  13      14.278  11.698   1.594  1.00  0.27           C  
ATOM     79  CB  VAL H  13      11.766  11.634   1.067  1.00  0.27           C  
ATOM     80  O   VAL H  13      14.852  10.615   1.684  1.00  0.27           O  
ATOM     81  CG1 VAL H  13      11.604  10.229   1.654  1.00  0.27           C  
ATOM     82  CG2 VAL H  13      11.317  12.650   2.123  1.00  0.27           C  
ATOM     83  N   GLN H  14      14.586  12.719   2.396  1.00  0.15           N  
ATOM     84  CA  GLN H  14      15.533  12.568   3.505  1.00  0.15           C  
ATOM     85  C   GLN H  14      14.888  11.902   4.742  1.00  0.15           C  
ATOM     86  CB  GLN H  14      16.206  13.910   3.841  1.00  0.15           C  
ATOM     87  O   GLN H  14      13.679  12.053   4.958  1.00  0.15           O  
ATOM     88  CG  GLN H  14      17.283  14.265   2.794  1.00  0.15           C  
ATOM     89  CD  GLN H  14      18.225  15.368   3.263  1.00  0.15           C  
ATOM     90  NE2 GLN H  14      19.523  15.227   3.101  1.00  0.15           N  
ATOM     91  OE1 GLN H  14      17.803  16.392   3.780  1.00  0.15           O  
ATOM     92  N   PRO H  15      15.671  11.179   5.571  1.00  0.18           N  
ATOM     93  CA  PRO H  15      15.220  10.587   6.826  1.00  0.18           C  
ATOM     94  C   PRO H  15      14.457  11.561   7.728  1.00  0.18           C  
ATOM     95  CB  PRO H  15      16.483  10.075   7.521  1.00  0.18           C  
ATOM     96  O   PRO H  15      14.773  12.744   7.817  1.00  0.18           O  
ATOM     97  CG  PRO H  15      17.404   9.718   6.361  1.00  0.18           C  
ATOM     98  CD  PRO H  15      17.028  10.738   5.290  1.00  0.18           C  
ATOM     99  N   GLY H  16      13.427  11.054   8.402  1.00  0.15           N  
ATOM    100  CA  GLY H  16      12.475  11.857   9.174  1.00  0.15           C  
ATOM    101  C   GLY H  16      11.400  12.542   8.321  1.00  0.15           C  
ATOM    102  O   GLY H  16      10.348  12.893   8.855  1.00  0.15           O  
ATOM    103  N   GLY H  17      11.617  12.668   7.006  1.00  0.13           N  
ATOM    104  CA  GLY H  17      10.650  13.189   6.047  1.00  0.13           C  
ATOM    105  C   GLY H  17       9.395  12.324   5.897  1.00  0.13           C  
ATOM    106  O   GLY H  17       9.221  11.292   6.554  1.00  0.13           O  
ATOM    107  N   SER H  18       8.490  12.783   5.032  1.00  0.11           N  
ATOM    108  CA  SER H  18       7.167  12.185   4.835  1.00  0.11           C  
ATOM    109  C   SER H  18       6.762  12.173   3.362  1.00  0.11           C  
ATOM    110  CB  SER H  18       6.110  12.931   5.661  1.00  0.11           C  
ATOM    111  O   SER H  18       7.150  13.059   2.604  1.00  0.11           O  
ATOM    112  OG  SER H  18       6.438  12.910   7.040  1.00  0.11           O  
ATOM    113  N   LEU H  19       5.953  11.188   2.973  1.00  0.11           N  
ATOM    114  CA  LEU H  19       5.404  11.004   1.623  1.00  0.11           C  
ATOM    115  C   LEU H  19       3.951  10.517   1.709  1.00  0.11           C  
ATOM    116  CB  LEU H  19       6.257   9.988   0.834  1.00  0.11           C  
ATOM    117  O   LEU H  19       3.530   9.993   2.741  1.00  0.11           O  
ATOM    118  CG  LEU H  19       7.684  10.431   0.459  1.00  0.11           C  
ATOM    119  CD1 LEU H  19       8.415   9.252  -0.185  1.00  0.11           C  
ATOM    120  CD2 LEU H  19       7.686  11.588  -0.542  1.00  0.11           C  
ATOM    121  N   ARG H  20       3.191  10.635   0.612  1.00  0.14           N  
ATOM    122  CA  ARG H  20       1.837  10.065   0.518  1.00  0.14           C  
ATOM    123  C   ARG H  20       1.612   9.312  -0.789  1.00  0.14           C  
ATOM    124  CB  ARG H  20       0.756  11.129   0.762  1.00  0.14           C  
ATOM    125  O   ARG H  20       1.148   9.887  -1.779  1.00  0.14           O  
ATOM    126  CG  ARG H  20      -0.576  10.432   1.109  1.00  0.14           C  
ATOM    127  CD  ARG H  20      -1.798  11.268   0.728  1.00  0.14           C  
ATOM    128  NE  ARG H  20      -2.034  11.232  -0.730  1.00  0.14           N  
ATOM    129  NH1 ARG H  20      -3.978  12.451  -0.760  1.00  0.14           N  
ATOM    130  NH2 ARG H  20      -3.161  11.635  -2.662  1.00  0.14           N  
ATOM    131  CZ  ARG H  20      -3.050  11.772  -1.375  1.00  0.14           C  
ATOM    132  N   LEU H  21       1.870   8.007  -0.764  1.00  0.13           N  
ATOM    133  CA  LEU H  21       1.595   7.142  -1.910  1.00  0.13           C  
ATOM    134  C   LEU H  21       0.091   7.121  -2.200  1.00  0.13           C  
ATOM    135  CB  LEU H  21       2.126   5.714  -1.702  1.00  0.13           C  
ATOM    136  O   LEU H  21      -0.728   7.213  -1.281  1.00  0.13           O  
ATOM    137  CG  LEU H  21       3.548   5.587  -1.129  1.00  0.13           C  
ATOM    138  CD1 LEU H  21       3.956   4.118  -1.131  1.00  0.13           C  
ATOM    139  CD2 LEU H  21       4.583   6.369  -1.938  1.00  0.13           C  
ATOM    140  N   SER H  22      -0.267   7.015  -3.475  1.00  0.18           N  
ATOM    141  CA  SER H  22      -1.656   7.018  -3.942  1.00  0.18           C  
ATOM    142  C   SER H  22      -1.827   5.965  -5.033  1.00  0.18           C  
ATOM    143  CB  SER H  22      -2.047   8.407  -4.464  1.00  0.18           C  
ATOM    144  O   SER H  22      -1.042   5.933  -5.977  1.00  0.18           O  
ATOM    145  OG  SER H  22      -1.645   9.424  -3.551  1.00  0.18           O  
ATOM    146  N   CYS H  23      -2.834   5.110  -4.898  1.00  0.20           N  
ATOM    147  CA  CYS H  23      -3.123   4.002  -5.800  1.00  0.20           C  
ATOM    148  C   CYS H  23      -4.563   4.116  -6.299  1.00  0.20           C  
ATOM    149  CB  CYS H  23      -2.867   2.693  -5.057  1.00  0.20           C  
ATOM    150  O   CYS H  23      -5.504   3.956  -5.520  1.00  0.20           O  
ATOM    151  SG  CYS H  23      -3.525   1.204  -5.847  1.00  0.20           S  
ATOM    152  N   ALA H  24      -4.729   4.422  -7.584  1.00  0.35           N  
ATOM    153  CA  ALA H  24      -6.037   4.484  -8.228  1.00  0.35           C  
ATOM    154  C   ALA H  24      -6.426   3.101  -8.768  1.00  0.35           C  
ATOM    155  CB  ALA H  24      -5.989   5.540  -9.337  1.00  0.35           C  
ATOM    156  O   ALA H  24      -5.651   2.491  -9.506  1.00  0.35           O  
ATOM    157  N   ALA H  25      -7.621   2.619  -8.420  1.00  0.27           N  
ATOM    158  CA  ALA H  25      -8.190   1.386  -8.953  1.00  0.27           C  
ATOM    159  C   ALA H  25      -9.231   1.680 -10.043  1.00  0.27           C  
ATOM    160  CB  ALA H  25      -8.775   0.562  -7.800  1.00  0.27           C  
ATOM    161  O   ALA H  25     -10.225   2.376  -9.820  1.00  0.27           O  
ATOM    162  N   SER H  26      -9.016   1.109 -11.223  1.00  0.32           N  
ATOM    163  CA  SER H  26      -9.881   1.255 -12.396  1.00  0.32           C  
ATOM    164  C   SER H  26     -10.406  -0.103 -12.871  1.00  0.32           C  
ATOM    165  CB  SER H  26      -9.119   2.006 -13.489  1.00  0.32           C  
ATOM    166  O   SER H  26      -9.955  -1.151 -12.411  1.00  0.32           O  
ATOM    167  OG  SER H  26      -8.042   1.238 -13.975  1.00  0.32           O  
ATOM    168  N   GLY H  27     -11.396  -0.095 -13.764  1.00  0.42           N  
ATOM    169  CA  GLY H  27     -12.156  -1.296 -14.115  1.00  0.42           C  
ATOM    170  C   GLY H  27     -13.283  -1.551 -13.114  1.00  0.42           C  
ATOM    171  O   GLY H  27     -13.859  -0.612 -12.561  1.00  0.42           O  
ATOM    172  N   ARG H  28     -13.632  -2.821 -12.886  1.00  0.70           N  
ATOM    173  CA  ARG H  28     -14.767  -3.198 -12.025  1.00  0.70           C  
ATOM    174  C   ARG H  28     -14.387  -3.230 -10.545  1.00  0.70           C  
ATOM    175  CB  ARG H  28     -15.385  -4.524 -12.478  1.00  0.70           C  
ATOM    176  O   ARG H  28     -14.396  -4.286  -9.917  1.00  0.70           O  
ATOM    177  CG  ARG H  28     -15.999  -4.462 -13.880  1.00  0.70           C  
ATOM    178  CD  ARG H  28     -16.893  -5.691 -14.074  1.00  0.70           C  
ATOM    179  NE  ARG H  28     -17.483  -5.728 -15.425  1.00  0.70           N  
ATOM    180  NH1 ARG H  28     -19.461  -6.765 -14.871  1.00  0.70           N  
ATOM    181  NH2 ARG H  28     -19.033  -6.261 -17.002  1.00  0.70           N  
ATOM    182  CZ  ARG H  28     -18.652  -6.248 -15.755  1.00  0.70           C  
ATOM    183  N   ALA H  29     -14.063  -2.068  -9.992  1.00  1.56           N  
ATOM    184  CA  ALA H  29     -13.928  -1.879  -8.553  1.00  1.56           C  
ATOM    185  C   ALA H  29     -15.314  -1.907  -7.890  1.00  1.56           C  
ATOM    186  CB  ALA H  29     -13.162  -0.576  -8.296  1.00  1.56           C  
ATOM    187  O   ALA H  29     -15.862  -0.871  -7.517  1.00  1.56           O  
ATOM    188  N   HIS H  30     -15.899  -3.099  -7.766  1.00  1.21           N  
ATOM    189  CA  HIS H  30     -16.935  -3.308  -6.762  1.00  1.21           C  
ATOM    190  C   HIS H  30     -16.311  -2.957  -5.397  1.00  1.21           C  
ATOM    191  CB  HIS H  30     -17.476  -4.747  -6.820  1.00  1.21           C  
ATOM    192  O   HIS H  30     -15.162  -3.320  -5.128  1.00  1.21           O  
ATOM    193  CG  HIS H  30     -17.670  -5.301  -8.216  1.00  1.21           C  
ATOM    194  CD2 HIS H  30     -18.613  -4.941  -9.144  1.00  1.21           C  
ATOM    195  ND1 HIS H  30     -16.895  -6.272  -8.802  1.00  1.21           N  
ATOM    196  CE1 HIS H  30     -17.361  -6.502 -10.035  1.00  1.21           C  
ATOM    197  NE2 HIS H  30     -18.404  -5.701 -10.310  1.00  1.21           N  
ATOM    198  N   SER H  35     -17.017  -2.196  -4.557  1.00  0.89           N  
ATOM    199  CA  SER H  35     -16.468  -1.640  -3.309  1.00  0.89           C  
ATOM    200  C   SER H  35     -15.899  -2.704  -2.363  1.00  0.89           C  
ATOM    201  CB  SER H  35     -17.554  -0.834  -2.587  1.00  0.89           C  
ATOM    202  O   SER H  35     -14.992  -2.398  -1.592  1.00  0.89           O  
ATOM    203  OG  SER H  35     -18.794  -1.525  -2.563  1.00  0.89           O  
ATOM    204  N   ASP H  36     -16.395  -3.941  -2.476  1.00  0.59           N  
ATOM    205  CA  ASP H  36     -16.116  -5.146  -1.686  1.00  0.59           C  
ATOM    206  C   ASP H  36     -14.626  -5.515  -1.566  1.00  0.59           C  
ATOM    207  CB  ASP H  36     -16.837  -6.379  -2.285  1.00  0.59           C  
ATOM    208  O   ASP H  36     -14.249  -6.320  -0.714  1.00  0.59           O  
ATOM    209  CG  ASP H  36     -18.225  -6.234  -2.929  1.00  0.59           C  
ATOM    210  OD1 ASP H  36     -18.650  -5.104  -3.273  1.00  0.59           O  
ATOM    211  OD2 ASP H  36     -18.833  -7.312  -3.115  1.00  0.59           O  
ATOM    212  N   TYR H  37     -13.774  -4.971  -2.432  1.00  0.36           N  
ATOM    213  CA  TYR H  37     -12.386  -5.395  -2.568  1.00  0.36           C  
ATOM    214  C   TYR H  37     -11.504  -4.783  -1.468  1.00  0.36           C  
ATOM    215  CB  TYR H  37     -11.930  -5.071  -4.000  1.00  0.36           C  
ATOM    216  O   TYR H  37     -11.498  -3.564  -1.261  1.00  0.36           O  
ATOM    217  CG  TYR H  37     -12.732  -5.721  -5.138  1.00  0.36           C  
ATOM    218  CD1 TYR H  37     -13.697  -6.735  -4.912  1.00  0.36           C  
ATOM    219  CD2 TYR H  37     -12.441  -5.354  -6.467  1.00  0.36           C  
ATOM    220  CE1 TYR H  37     -14.316  -7.398  -5.988  1.00  0.36           C  
ATOM    221  CE2 TYR H  37     -13.058  -6.021  -7.546  1.00  0.36           C  
ATOM    222  OH  TYR H  37     -14.473  -7.786  -8.347  1.00  0.36           O  
ATOM    223  CZ  TYR H  37     -13.974  -7.063  -7.309  1.00  0.36           C  
ATOM    224  N   ALA H  38     -10.758  -5.623  -0.748  1.00  0.26           N  
ATOM    225  CA  ALA H  38      -9.771  -5.194   0.240  1.00  0.26           C  
ATOM    226  C   ALA H  38      -8.489  -4.733  -0.464  1.00  0.26           C  
ATOM    227  CB  ALA H  38      -9.496  -6.332   1.229  1.00  0.26           C  
ATOM    228  O   ALA H  38      -7.998  -5.383  -1.386  1.00  0.26           O  
ATOM    229  N   MET H  39      -7.932  -3.615  -0.014  1.00  0.16           N  
ATOM    230  CA  MET H  39      -6.721  -3.039  -0.590  1.00  0.16           C  
ATOM    231  C   MET H  39      -5.553  -3.201   0.377  1.00  0.16           C  
ATOM    232  CB  MET H  39      -6.949  -1.559  -0.901  1.00  0.16           C  
ATOM    233  O   MET H  39      -5.745  -3.136   1.593  1.00  0.16           O  
ATOM    234  CG  MET H  39      -8.074  -1.261  -1.899  1.00  0.16           C  
ATOM    235  SD  MET H  39      -7.851  -1.874  -3.590  1.00  0.16           S  
ATOM    236  CE  MET H  39      -6.327  -1.030  -4.096  1.00  0.16           C  
ATOM    237  N   ALA H  40      -4.344  -3.350  -0.151  1.00  0.12           N  
ATOM    238  CA  ALA H  40      -3.131  -3.396   0.651  1.00  0.12           C  
ATOM    239  C   ALA H  40      -1.938  -2.761  -0.061  1.00  0.12           C  
ATOM    240  CB  ALA H  40      -2.848  -4.844   1.058  1.00  0.12           C  
ATOM    241  O   ALA H  40      -1.893  -2.653  -1.287  1.00  0.12           O  
ATOM    242  N   TRP H  41      -0.965  -2.359   0.747  1.00  0.11           N  
ATOM    243  CA  TRP H  41       0.360  -1.936   0.335  1.00  0.11           C  
ATOM    244  C   TRP H  41       1.368  -3.023   0.696  1.00  0.11           C  
ATOM    245  CB  TRP H  41       0.705  -0.604   1.004  1.00  0.11           C  
ATOM    246  O   TRP H  41       1.400  -3.511   1.829  1.00  0.11           O  
ATOM    247  CG  TRP H  41      -0.140   0.553   0.569  1.00  0.11           C  
ATOM    248  CD1 TRP H  41      -1.231   1.021   1.216  1.00  0.11           C  
ATOM    249  CD2 TRP H  41      -0.000   1.374  -0.633  1.00  0.11           C  
ATOM    250  CE2 TRP H  41      -1.029   2.364  -0.625  1.00  0.11           C  
ATOM    251  CE3 TRP H  41       0.895   1.387  -1.724  1.00  0.11           C  
ATOM    252  NE1 TRP H  41      -1.746   2.102   0.528  1.00  0.11           N  
ATOM    253  CH2 TRP H  41      -0.236   3.316  -2.707  1.00  0.11           C  
ATOM    254  CZ2 TRP H  41      -1.147   3.333  -1.637  1.00  0.11           C  
ATOM    255  CZ3 TRP H  41       0.779   2.344  -2.751  1.00  0.11           C  
ATOM    256  N   PHE H  42       2.217  -3.354  -0.266  1.00  0.15           N  
ATOM    257  CA  PHE H  42       3.364  -4.241  -0.122  1.00  0.15           C  
ATOM    258  C   PHE H  42       4.622  -3.483  -0.510  1.00  0.15           C  
ATOM    259  CB  PHE H  42       3.176  -5.475  -1.008  1.00  0.15           C  
ATOM    260  O   PHE H  42       4.556  -2.541  -1.300  1.00  0.15           O  
ATOM    261  CG  PHE H  42       2.072  -6.370  -0.503  1.00  0.15           C  
ATOM    262  CD1 PHE H  42       0.739  -6.189  -0.922  1.00  0.15           C  
ATOM    263  CD2 PHE H  42       2.382  -7.356   0.445  1.00  0.15           C  
ATOM    264  CE1 PHE H  42      -0.279  -6.985  -0.370  1.00  0.15           C  
ATOM    265  CE2 PHE H  42       1.359  -8.108   1.031  1.00  0.15           C  
ATOM    266  CZ  PHE H  42       0.026  -7.921   0.630  1.00  0.15           C  
ATOM    267  N   ARG H  43       5.779  -3.907  -0.012  1.00  0.14           N  
ATOM    268  CA  ARG H  43       7.054  -3.329  -0.433  1.00  0.14           C  
ATOM    269  C   ARG H  43       8.135  -4.381  -0.588  1.00  0.14           C  
ATOM    270  CB  ARG H  43       7.454  -2.162   0.479  1.00  0.14           C  
ATOM    271  O   ARG H  43       8.083  -5.438   0.031  1.00  0.14           O  
ATOM    272  CG  ARG H  43       7.945  -2.615   1.858  1.00  0.14           C  
ATOM    273  CD  ARG H  43       8.250  -1.396   2.727  1.00  0.14           C  
ATOM    274  NE  ARG H  43       8.692  -1.819   4.055  1.00  0.14           N  
ATOM    275  NH1 ARG H  43       8.991   0.226   5.040  1.00  0.14           N  
ATOM    276  NH2 ARG H  43       9.586  -1.660   6.096  1.00  0.14           N  
ATOM    277  CZ  ARG H  43       9.085  -1.071   5.058  1.00  0.14           C  
ATOM    278  N   GLN H  44       9.106  -4.072  -1.433  1.00  0.14           N  
ATOM    279  CA  GLN H  44      10.208  -4.961  -1.764  1.00  0.14           C  
ATOM    280  C   GLN H  44      11.518  -4.183  -1.800  1.00  0.14           C  
ATOM    281  CB  GLN H  44       9.869  -5.640  -3.090  1.00  0.14           C  
ATOM    282  O   GLN H  44      11.739  -3.351  -2.686  1.00  0.14           O  
ATOM    283  CG  GLN H  44      10.892  -6.684  -3.535  1.00  0.14           C  
ATOM    284  CD  GLN H  44      10.288  -7.674  -4.528  1.00  0.14           C  
ATOM    285  NE2 GLN H  44      10.792  -8.887  -4.553  1.00  0.14           N  
ATOM    286  OE1 GLN H  44       9.355  -7.382  -5.278  1.00  0.14           O  
ATOM    287  N   ALA H  45      12.367  -4.435  -0.807  1.00  0.26           N  
ATOM    288  CA  ALA H  45      13.738  -3.948  -0.797  1.00  0.26           C  
ATOM    289  C   ALA H  45      14.602  -4.752  -1.797  1.00  0.26           C  
ATOM    290  CB  ALA H  45      14.272  -4.027   0.637  1.00  0.26           C  
ATOM    291  O   ALA H  45      14.282  -5.910  -2.096  1.00  0.26           O  
ATOM    292  N   PRO H  46      15.702  -4.182  -2.326  1.00  0.18           N  
ATOM    293  CA  PRO H  46      16.595  -4.897  -3.236  1.00  0.18           C  
ATOM    294  C   PRO H  46      17.115  -6.208  -2.624  1.00  0.18           C  
ATOM    295  CB  PRO H  46      17.731  -3.916  -3.555  1.00  0.18           C  
ATOM    296  O   PRO H  46      17.665  -6.214  -1.525  1.00  0.18           O  
ATOM    297  CG  PRO H  46      17.092  -2.546  -3.329  1.00  0.18           C  
ATOM    298  CD  PRO H  46      16.145  -2.805  -2.160  1.00  0.18           C  
ATOM    299  N   GLY H  47      16.939  -7.324  -3.338  1.00  0.40           N  
ATOM    300  CA  GLY H  47      17.363  -8.656  -2.884  1.00  0.40           C  
ATOM    301  C   GLY H  47      16.445  -9.333  -1.855  1.00  0.40           C  
ATOM    302  O   GLY H  47      16.827 -10.369  -1.321  1.00  0.40           O  
ATOM    303  N   GLN H  48      15.260  -8.780  -1.574  1.00  0.33           N  
ATOM    304  CA  GLN H  48      14.292  -9.325  -0.611  1.00  0.33           C  
ATOM    305  C   GLN H  48      12.944  -9.683  -1.269  1.00  0.33           C  
ATOM    306  CB  GLN H  48      14.112  -8.339   0.559  1.00  0.33           C  
ATOM    307  O   GLN H  48      12.685  -9.367  -2.435  1.00  0.33           O  
ATOM    308  CG  GLN H  48      15.449  -7.965   1.228  1.00  0.33           C  
ATOM    309  CD  GLN H  48      15.286  -7.121   2.487  1.00  0.33           C  
ATOM    310  NE2 GLN H  48      16.350  -6.528   2.981  1.00  0.33           N  
ATOM    311  OE1 GLN H  48      14.218  -6.958   3.047  1.00  0.33           O  
ATOM    312  N   GLU H  49      12.077 -10.365  -0.518  1.00  0.42           N  
ATOM    313  CA  GLU H  49      10.694 -10.668  -0.912  1.00  0.42           C  
ATOM    314  C   GLU H  49       9.749  -9.450  -0.791  1.00  0.42           C  
ATOM    315  CB  GLU H  49      10.171 -11.860  -0.089  1.00  0.42           C  
ATOM    316  O   GLU H  49      10.156  -8.346  -0.424  1.00  0.42           O  
ATOM    317  CG  GLU H  49      10.945 -13.158  -0.360  1.00  0.42           C  
ATOM    318  CD  GLU H  49      10.110 -14.395   0.003  1.00  0.42           C  
ATOM    319  OE1 GLU H  49       9.454 -14.365   1.069  1.00  0.42           O  
ATOM    320  OE2 GLU H  49      10.114 -15.346  -0.809  1.00  0.42           O  
ATOM    321  N   ARG H  50       8.466  -9.639  -1.136  1.00  0.31           N  
ATOM    322  CA  ARG H  50       7.400  -8.633  -0.982  1.00  0.31           C  
ATOM    323  C   ARG H  50       6.765  -8.695   0.412  1.00  0.31           C  
ATOM    324  CB  ARG H  50       6.332  -8.820  -2.078  1.00  0.31           C  
ATOM    325  O   ARG H  50       5.758  -9.379   0.601  1.00  0.31           O  
ATOM    326  CG  ARG H  50       6.849  -8.428  -3.465  1.00  0.31           C  
ATOM    327  CD  ARG H  50       5.748  -8.493  -4.529  1.00  0.31           C  
ATOM    328  NE  ARG H  50       6.248  -7.988  -5.821  1.00  0.31           N  
ATOM    329  NH1 ARG H  50       4.232  -7.872  -6.933  1.00  0.31           N  
ATOM    330  NH2 ARG H  50       6.091  -7.208  -7.952  1.00  0.31           N  
ATOM    331  CZ  ARG H  50       5.523  -7.698  -6.889  1.00  0.31           C  
ATOM    332  N   GLU H  51       7.307  -7.961   1.382  1.00  0.31           N  
ATOM    333  CA  GLU H  51       6.665  -7.835   2.700  1.00  0.31           C  
ATOM    334  C   GLU H  51       5.380  -6.991   2.631  1.00  0.31           C  
ATOM    335  CB  GLU H  51       7.630  -7.342   3.807  1.00  0.31           C  
ATOM    336  O   GLU H  51       5.232  -6.095   1.793  1.00  0.31           O  
ATOM    337  CG  GLU H  51       7.914  -5.821   3.862  1.00  0.31           C  
ATOM    338  CD  GLU H  51       8.417  -5.289   5.226  1.00  0.31           C  
ATOM    339  OE1 GLU H  51       8.066  -5.838   6.292  1.00  0.31           O  
ATOM    340  OE2 GLU H  51       9.103  -4.236   5.221  1.00  0.31           O  
ATOM    341  N   PHE H  52       4.439  -7.262   3.536  1.00  0.19           N  
ATOM    342  CA  PHE H  52       3.261  -6.421   3.742  1.00  0.19           C  
ATOM    343  C   PHE H  52       3.586  -5.157   4.534  1.00  0.19           C  
ATOM    344  CB  PHE H  52       2.199  -7.226   4.478  1.00  0.19           C  
ATOM    345  O   PHE H  52       4.319  -5.197   5.517  1.00  0.19           O  
ATOM    346  CG  PHE H  52       1.022  -6.423   5.001  1.00  0.19           C  
ATOM    347  CD1 PHE H  52      -0.115  -6.212   4.199  1.00  0.19           C  
ATOM    348  CD2 PHE H  52       1.040  -5.947   6.325  1.00  0.19           C  
ATOM    349  CE1 PHE H  52      -1.275  -5.662   4.770  1.00  0.19           C  
ATOM    350  CE2 PHE H  52      -0.100  -5.341   6.877  1.00  0.19           C  
ATOM    351  CZ  PHE H  52      -1.273  -5.249   6.115  1.00  0.19           C  
ATOM    352  N   VAL H  53       2.945  -4.051   4.163  1.00  0.17           N  
ATOM    353  CA  VAL H  53       3.050  -2.765   4.861  1.00  0.17           C  
ATOM    354  C   VAL H  53       1.766  -2.454   5.628  1.00  0.17           C  
ATOM    355  CB  VAL H  53       3.394  -1.650   3.852  1.00  0.17           C  
ATOM    356  O   VAL H  53       1.795  -2.238   6.843  1.00  0.17           O  
ATOM    357  CG1 VAL H  53       3.532  -0.278   4.513  1.00  0.17           C  
ATOM    358  CG2 VAL H  53       4.707  -1.935   3.117  1.00  0.17           C  
ATOM    359  N   ALA H  54       0.636  -2.416   4.919  1.00  0.27           N  
ATOM    360  CA  ALA H  54      -0.655  -2.008   5.460  1.00  0.27           C  
ATOM    361  C   ALA H  54      -1.819  -2.546   4.618  1.00  0.27           C  
ATOM    362  CB  ALA H  54      -0.708  -0.477   5.534  1.00  0.27           C  
ATOM    363  O   ALA H  54      -1.649  -2.800   3.428  1.00  0.27           O  
ATOM    364  N   GLY H  55      -2.993  -2.708   5.227  1.00  0.27           N  
ATOM    365  CA  GLY H  55      -4.213  -3.169   4.564  1.00  0.27           C  
ATOM    366  C   GLY H  55      -5.457  -2.457   5.085  1.00  0.27           C  
ATOM    367  O   GLY H  55      -5.465  -1.946   6.212  1.00  0.27           O  
ATOM    368  N   ILE H  56      -6.503  -2.419   4.258  1.00  0.33           N  
ATOM    369  CA  ILE H  56      -7.759  -1.718   4.536  1.00  0.33           C  
ATOM    370  C   ILE H  56      -8.955  -2.385   3.840  1.00  0.33           C  
ATOM    371  CB  ILE H  56      -7.605  -0.216   4.207  1.00  0.33           C  
ATOM    372  O   ILE H  56      -8.955  -2.596   2.619  1.00  0.33           O  
ATOM    373  CG1 ILE H  56      -8.867   0.573   4.596  1.00  0.33           C  
ATOM    374  CG2 ILE H  56      -7.208   0.057   2.744  1.00  0.33           C  
ATOM    375  CD1 ILE H  56      -8.625   2.086   4.628  1.00  0.33           C  
ATOM    376  N   GLY H  57      -9.985  -2.719   4.619  1.00  0.45           N  
ATOM    377  CA  GLY H  57     -11.171  -3.425   4.131  1.00  0.45           C  
ATOM    378  C   GLY H  57     -12.058  -2.579   3.222  1.00  0.45           C  
ATOM    379  O   GLY H  57     -11.824  -1.384   3.031  1.00  0.45           O  
ATOM    380  N   TRP H  58     -13.086  -3.210   2.646  1.00  0.72           N  
ATOM    381  CA  TRP H  58     -14.000  -2.615   1.659  1.00  0.72           C  
ATOM    382  C   TRP H  58     -14.578  -1.269   2.115  1.00  0.72           C  
ATOM    383  CB  TRP H  58     -15.123  -3.626   1.380  1.00  0.72           C  
ATOM    384  O   TRP H  58     -14.630  -0.312   1.346  1.00  0.72           O  
ATOM    385  CG  TRP H  58     -16.100  -3.894   2.486  1.00  0.72           C  
ATOM    386  CD1 TRP H  58     -16.037  -4.913   3.372  1.00  0.72           C  
ATOM    387  CD2 TRP H  58     -17.302  -3.137   2.832  1.00  0.72           C  
ATOM    388  CE2 TRP H  58     -17.897  -3.734   3.983  1.00  0.72           C  
ATOM    389  CE3 TRP H  58     -17.941  -1.997   2.295  1.00  0.72           C  
ATOM    390  NE1 TRP H  58     -17.089  -4.816   4.263  1.00  0.72           N  
ATOM    391  CH2 TRP H  58     -19.658  -2.073   4.032  1.00  0.72           C  
ATOM    392  CZ2 TRP H  58     -19.054  -3.216   4.584  1.00  0.72           C  
ATOM    393  CZ3 TRP H  58     -19.103  -1.468   2.889  1.00  0.72           C  
ATOM    394  N   SER H  59     -14.959  -1.176   3.390  1.00  0.82           N  
ATOM    395  CA  SER H  59     -15.609  -0.002   3.981  1.00  0.82           C  
ATOM    396  C   SER H  59     -14.646   1.162   4.227  1.00  0.82           C  
ATOM    397  CB  SER H  59     -16.264  -0.404   5.308  1.00  0.82           C  
ATOM    398  O   SER H  59     -15.053   2.320   4.167  1.00  0.82           O  
ATOM    399  OG  SER H  59     -15.290  -0.698   6.303  1.00  0.82           O  
ATOM    400  N   GLY H  62     -13.373   0.856   4.494  1.00  0.73           N  
ATOM    401  CA  GLY H  62     -12.388   1.799   5.016  1.00  0.73           C  
ATOM    402  C   GLY H  62     -12.353   1.932   6.544  1.00  0.73           C  
ATOM    403  O   GLY H  62     -11.531   2.695   7.043  1.00  0.73           O  
ATOM    404  N   GLY H  63     -13.212   1.219   7.282  1.00  0.69           N  
ATOM    405  CA  GLY H  63     -13.269   1.281   8.749  1.00  0.69           C  
ATOM    406  C   GLY H  63     -12.219   0.424   9.469  1.00  0.69           C  
ATOM    407  O   GLY H  63     -11.798   0.762  10.573  1.00  0.69           O  
ATOM    408  N   ASP H  64     -11.782  -0.675   8.857  1.00  0.21           N  
ATOM    409  CA  ASP H  64     -10.787  -1.613   9.373  1.00  0.21           C  
ATOM    410  C   ASP H  64      -9.417  -1.388   8.716  1.00  0.21           C  
ATOM    411  CB  ASP H  64     -11.266  -3.062   9.148  1.00  0.21           C  
ATOM    412  O   ASP H  64      -9.299  -1.425   7.492  1.00  0.21           O  
ATOM    413  CG  ASP H  64     -11.729  -3.416   7.714  1.00  0.21           C  
ATOM    414  OD1 ASP H  64     -11.372  -4.530   7.270  1.00  0.21           O  
ATOM    415  OD2 ASP H  64     -12.464  -2.623   7.068  1.00  0.21           O  
ATOM    416  N   THR H  65      -8.365  -1.205   9.524  1.00  0.18           N  
ATOM    417  CA  THR H  65      -6.988  -1.014   9.034  1.00  0.18           C  
ATOM    418  C   THR H  65      -5.974  -1.855   9.798  1.00  0.18           C  
ATOM    419  CB  THR H  65      -6.528   0.451   9.079  1.00  0.18           C  
ATOM    420  O   THR H  65      -6.014  -1.907  11.028  1.00  0.18           O  
ATOM    421  CG2 THR H  65      -7.432   1.404   8.302  1.00  0.18           C  
ATOM    422  OG1 THR H  65      -6.422   0.925  10.402  1.00  0.18           O  
ATOM    423  N   LEU H  66      -5.016  -2.432   9.076  1.00  0.17           N  
ATOM    424  CA  LEU H  66      -3.947  -3.279   9.607  1.00  0.17           C  
ATOM    425  C   LEU H  66      -2.578  -2.753   9.154  1.00  0.17           C  
ATOM    426  CB  LEU H  66      -4.232  -4.722   9.148  1.00  0.17           C  
ATOM    427  O   LEU H  66      -2.461  -2.243   8.044  1.00  0.17           O  
ATOM    428  CG  LEU H  66      -3.241  -5.808   9.604  1.00  0.17           C  
ATOM    429  CD1 LEU H  66      -3.167  -5.932  11.127  1.00  0.17           C  
ATOM    430  CD2 LEU H  66      -3.696  -7.155   9.039  1.00  0.17           C  
ATOM    431  N   TYR H  67      -1.550  -2.906   9.993  1.00  0.14           N  
ATOM    432  CA  TYR H  67      -0.192  -2.392   9.764  1.00  0.14           C  
ATOM    433  C   TYR H  67       0.854  -3.386  10.260  1.00  0.14           C  
ATOM    434  CB  TYR H  67      -0.001  -1.061  10.508  1.00  0.14           C  
ATOM    435  O   TYR H  67       0.695  -3.923  11.362  1.00  0.14           O  
ATOM    436  CG  TYR H  67      -0.991   0.006  10.105  1.00  0.14           C  
ATOM    437  CD1 TYR H  67      -0.817   0.664   8.877  1.00  0.14           C  
ATOM    438  CD2 TYR H  67      -2.117   0.283  10.905  1.00  0.14           C  
ATOM    439  CE1 TYR H  67      -1.790   1.568   8.421  1.00  0.14           C  
ATOM    440  CE2 TYR H  67      -3.082   1.208  10.463  1.00  0.14           C  
ATOM    441  OH  TYR H  67      -3.881   2.697   8.761  1.00  0.14           O  
ATOM    442  CZ  TYR H  67      -2.928   1.839   9.211  1.00  0.14           C  
ATOM    443  N   ALA H  68       1.931  -3.589   9.500  1.00  0.15           N  
ATOM    444  CA  ALA H  68       3.106  -4.317   9.979  1.00  0.15           C  
ATOM    445  C   ALA H  68       3.776  -3.582  11.152  1.00  0.15           C  
ATOM    446  CB  ALA H  68       4.086  -4.521   8.819  1.00  0.15           C  
ATOM    447  O   ALA H  68       3.813  -2.352  11.193  1.00  0.15           O  
ATOM    448  N   ASP H  69       4.327  -4.325  12.110  1.00  0.27           N  
ATOM    449  CA  ASP H  69       4.976  -3.793  13.317  1.00  0.27           C  
ATOM    450  C   ASP H  69       6.132  -2.825  13.008  1.00  0.27           C  
ATOM    451  CB  ASP H  69       5.472  -4.965  14.189  1.00  0.27           C  
ATOM    452  O   ASP H  69       6.352  -1.865  13.743  1.00  0.27           O  
ATOM    453  CG  ASP H  69       4.354  -5.943  14.566  1.00  0.27           C  
ATOM    454  OD1 ASP H  69       3.715  -6.511  13.651  1.00  0.27           O  
ATOM    455  OD2 ASP H  69       3.980  -5.985  15.755  1.00  0.27           O  
ATOM    456  N   SER H  70       6.819  -3.021  11.878  1.00  0.22           N  
ATOM    457  CA  SER H  70       7.883  -2.151  11.353  1.00  0.22           C  
ATOM    458  C   SER H  70       7.407  -0.734  10.979  1.00  0.22           C  
ATOM    459  CB  SER H  70       8.487  -2.841  10.119  1.00  0.22           C  
ATOM    460  O   SER H  70       8.213   0.204  10.933  1.00  0.22           O  
ATOM    461  OG  SER H  70       7.470  -3.121   9.170  1.00  0.22           O  
ATOM    462  N   VAL H  71       6.106  -0.550  10.727  1.00  0.16           N  
ATOM    463  CA  VAL H  71       5.504   0.720  10.273  1.00  0.16           C  
ATOM    464  C   VAL H  71       4.330   1.192  11.136  1.00  0.16           C  
ATOM    465  CB  VAL H  71       5.088   0.644   8.790  1.00  0.16           C  
ATOM    466  O   VAL H  71       3.855   2.317  10.960  1.00  0.16           O  
ATOM    467  CG1 VAL H  71       6.261   0.263   7.878  1.00  0.16           C  
ATOM    468  CG2 VAL H  71       3.920  -0.313   8.535  1.00  0.16           C  
ATOM    469  N   ARG H  72       3.852   0.368  12.077  1.00  0.21           N  
ATOM    470  CA  ARG H  72       2.706   0.675  12.942  1.00  0.21           C  
ATOM    471  C   ARG H  72       2.964   1.954  13.744  1.00  0.21           C  
ATOM    472  CB  ARG H  72       2.410  -0.543  13.835  1.00  0.21           C  
ATOM    473  O   ARG H  72       3.998   2.103  14.385  1.00  0.21           O  
ATOM    474  CG  ARG H  72       1.005  -0.483  14.460  1.00  0.21           C  
ATOM    475  CD  ARG H  72       0.658  -1.754  15.250  1.00  0.21           C  
ATOM    476  NE  ARG H  72       0.718  -2.977  14.417  1.00  0.21           N  
ATOM    477  NH1 ARG H  72       1.873  -4.330  15.873  1.00  0.21           N  
ATOM    478  NH2 ARG H  72       1.437  -5.031  13.808  1.00  0.21           N  
ATOM    479  CZ  ARG H  72       1.333  -4.109  14.712  1.00  0.21           C  
ATOM    480  N   GLY H  74       2.031   2.901  13.668  1.00  0.22           N  
ATOM    481  CA  GLY H  74       2.157   4.231  14.278  1.00  0.22           C  
ATOM    482  C   GLY H  74       2.983   5.247  13.473  1.00  0.22           C  
ATOM    483  O   GLY H  74       2.874   6.438  13.741  1.00  0.22           O  
ATOM    484  N   ARG H  75       3.764   4.816  12.470  1.00  0.13           N  
ATOM    485  CA  ARG H  75       4.477   5.710  11.537  1.00  0.13           C  
ATOM    486  C   ARG H  75       3.670   5.959  10.269  1.00  0.13           C  
ATOM    487  CB  ARG H  75       5.861   5.135  11.179  1.00  0.13           C  
ATOM    488  O   ARG H  75       3.559   7.096   9.814  1.00  0.13           O  
ATOM    489  CG  ARG H  75       6.730   4.855  12.415  1.00  0.13           C  
ATOM    490  CD  ARG H  75       8.207   4.642  12.055  1.00  0.13           C  
ATOM    491  NE  ARG H  75       8.425   3.477  11.170  1.00  0.13           N  
ATOM    492  NH1 ARG H  75       9.274   4.586   9.332  1.00  0.13           N  
ATOM    493  NH2 ARG H  75       9.107   2.377   9.314  1.00  0.13           N  
ATOM    494  CZ  ARG H  75       8.926   3.496   9.945  1.00  0.13           C  
ATOM    495  N   PHE H  76       3.125   4.893   9.685  1.00  0.16           N  
ATOM    496  CA  PHE H  76       2.333   4.951   8.458  1.00  0.16           C  
ATOM    497  C   PHE H  76       0.830   4.877   8.768  1.00  0.16           C  
ATOM    498  CB  PHE H  76       2.774   3.846   7.483  1.00  0.16           C  
ATOM    499  O   PHE H  76       0.416   4.455   9.848  1.00  0.16           O  
ATOM    500  CG  PHE H  76       4.209   3.855   6.953  1.00  0.16           C  
ATOM    501  CD1 PHE H  76       5.194   4.787   7.354  1.00  0.16           C  
ATOM    502  CD2 PHE H  76       4.560   2.869   6.013  1.00  0.16           C  
ATOM    503  CE1 PHE H  76       6.506   4.703   6.857  1.00  0.16           C  
ATOM    504  CE2 PHE H  76       5.867   2.793   5.500  1.00  0.16           C  
ATOM    505  CZ  PHE H  76       6.843   3.705   5.929  1.00  0.16           C  
ATOM    506  N   THR H  77      -0.007   5.296   7.821  1.00  0.16           N  
ATOM    507  CA  THR H  77      -1.472   5.216   7.907  1.00  0.16           C  
ATOM    508  C   THR H  77      -2.058   5.053   6.512  1.00  0.16           C  
ATOM    509  CB  THR H  77      -2.041   6.456   8.612  1.00  0.16           C  
ATOM    510  O   THR H  77      -1.775   5.860   5.624  1.00  0.16           O  
ATOM    511  CG2 THR H  77      -3.564   6.575   8.543  1.00  0.16           C  
ATOM    512  OG1 THR H  77      -1.715   6.376   9.979  1.00  0.16           O  
ATOM    513  N   ASN H  78      -2.873   4.015   6.308  1.00  0.31           N  
ATOM    514  CA  ASN H  78      -3.587   3.798   5.056  1.00  0.31           C  
ATOM    515  C   ASN H  78      -5.064   4.149   5.192  1.00  0.31           C  
ATOM    516  CB  ASN H  78      -3.288   2.426   4.423  1.00  0.31           C  
ATOM    517  O   ASN H  78      -5.681   3.916   6.228  1.00  0.31           O  
ATOM    518  CG  ASN H  78      -3.940   1.167   4.961  1.00  0.31           C  
ATOM    519  ND2 ASN H  78      -4.658   1.166   6.056  1.00  0.31           N  
ATOM    520  OD1 ASN H  78      -3.797   0.127   4.349  1.00  0.31           O  
ATOM    521  N   SER H  79      -5.602   4.730   4.130  1.00  0.28           N  
ATOM    522  CA  SER H  79      -6.982   5.197   4.022  1.00  0.28           C  
ATOM    523  C   SER H  79      -7.435   5.025   2.574  1.00  0.28           C  
ATOM    524  CB  SER H  79      -7.100   6.652   4.494  1.00  0.28           C  
ATOM    525  O   SER H  79      -6.604   4.886   1.675  1.00  0.28           O  
ATOM    526  OG  SER H  79      -6.236   7.502   3.767  1.00  0.28           O  
ATOM    527  N   ARG H  80      -8.745   5.000   2.332  1.00  0.31           N  
ATOM    528  CA  ARG H  80      -9.315   4.816   0.992  1.00  0.31           C  
ATOM    529  C   ARG H  80     -10.489   5.755   0.785  1.00  0.31           C  
ATOM    530  CB  ARG H  80      -9.681   3.337   0.743  1.00  0.31           C  
ATOM    531  O   ARG H  80     -11.380   5.833   1.625  1.00  0.31           O  
ATOM    532  CG  ARG H  80     -10.819   2.804   1.637  1.00  0.31           C  
ATOM    533  CD  ARG H  80     -10.983   1.283   1.548  1.00  0.31           C  
ATOM    534  NE  ARG H  80     -11.658   0.854   0.315  1.00  0.31           N  
ATOM    535  NH1 ARG H  80     -10.981  -1.343   0.288  1.00  0.31           N  
ATOM    536  NH2 ARG H  80     -12.431  -0.613  -1.223  1.00  0.31           N  
ATOM    537  CZ  ARG H  80     -11.676  -0.360  -0.198  1.00  0.31           C  
ATOM    538  N   ASP H  81     -10.500   6.445  -0.344  1.00  0.35           N  
ATOM    539  CA  ASP H  81     -11.666   7.183  -0.804  1.00  0.35           C  
ATOM    540  C   ASP H  81     -12.478   6.298  -1.754  1.00  0.35           C  
ATOM    541  CB  ASP H  81     -11.229   8.515  -1.420  1.00  0.35           C  
ATOM    542  O   ASP H  81     -12.226   6.252  -2.960  1.00  0.35           O  
ATOM    543  CG  ASP H  81     -12.419   9.410  -1.764  1.00  0.35           C  
ATOM    544  OD1 ASP H  81     -13.582   8.941  -1.749  1.00  0.35           O  
ATOM    545  OD2 ASP H  81     -12.181  10.602  -2.052  1.00  0.35           O  
ATOM    546  N   ASN H  82     -13.461   5.587  -1.197  1.00  0.46           N  
ATOM    547  CA  ASN H  82     -14.389   4.754  -1.966  1.00  0.46           C  
ATOM    548  C   ASN H  82     -15.284   5.553  -2.930  1.00  0.46           C  
ATOM    549  CB  ASN H  82     -15.248   3.921  -0.997  1.00  0.46           C  
ATOM    550  O   ASN H  82     -15.878   4.956  -3.818  1.00  0.46           O  
ATOM    551  CG  ASN H  82     -14.514   2.724  -0.424  1.00  0.46           C  
ATOM    552  ND2 ASN H  82     -14.685   2.433   0.841  1.00  0.46           N  
ATOM    553  OD1 ASN H  82     -13.773   2.029  -1.105  1.00  0.46           O  
ATOM    554  N   SER H  83     -15.383   6.883  -2.801  1.00  0.61           N  
ATOM    555  CA  SER H  83     -16.063   7.714  -3.810  1.00  0.61           C  
ATOM    556  C   SER H  83     -15.184   8.004  -5.034  1.00  0.61           C  
ATOM    557  CB  SER H  83     -16.583   9.017  -3.186  1.00  0.61           C  
ATOM    558  O   SER H  83     -15.663   8.579  -6.010  1.00  0.61           O  
ATOM    559  OG  SER H  83     -15.563   9.971  -2.938  1.00  0.61           O  
ATOM    560  N   LYS H  84     -13.890   7.650  -4.974  1.00  0.56           N  
ATOM    561  CA  LYS H  84     -12.875   7.930  -6.007  1.00  0.56           C  
ATOM    562  C   LYS H  84     -11.963   6.729  -6.281  1.00  0.56           C  
ATOM    563  CB  LYS H  84     -12.070   9.192  -5.626  1.00  0.56           C  
ATOM    564  O   LYS H  84     -10.896   6.901  -6.865  1.00  0.56           O  
ATOM    565  CG  LYS H  84     -12.979  10.429  -5.550  1.00  0.56           C  
ATOM    566  CD  LYS H  84     -12.238  11.698  -5.113  1.00  0.56           C  
ATOM    567  CE  LYS H  84     -13.217  12.740  -4.544  1.00  0.56           C  
ATOM    568  NZ  LYS H  84     -13.879  12.246  -3.310  1.00  0.56           N  
ATOM    569  N   ASN H  85     -12.346   5.535  -5.823  1.00  0.33           N  
ATOM    570  CA  ASN H  85     -11.617   4.268  -5.968  1.00  0.33           C  
ATOM    571  C   ASN H  85     -10.109   4.357  -5.649  1.00  0.33           C  
ATOM    572  CB  ASN H  85     -11.886   3.663  -7.359  1.00  0.33           C  
ATOM    573  O   ASN H  85      -9.301   3.650  -6.252  1.00  0.33           O  
ATOM    574  CG  ASN H  85     -13.345   3.431  -7.695  1.00  0.33           C  
ATOM    575  ND2 ASN H  85     -13.610   2.984  -8.897  1.00  0.33           N  
ATOM    576  OD1 ASN H  85     -14.249   3.635  -6.906  1.00  0.33           O  
ATOM    577  N   THR H  86      -9.711   5.252  -4.738  1.00  0.22           N  
ATOM    578  CA  THR H  86      -8.297   5.596  -4.532  1.00  0.22           C  
ATOM    579  C   THR H  86      -7.850   5.272  -3.115  1.00  0.22           C  
ATOM    580  CB  THR H  86      -7.996   7.054  -4.904  1.00  0.22           C  
ATOM    581  O   THR H  86      -8.394   5.783  -2.136  1.00  0.22           O  
ATOM    582  CG2 THR H  86      -6.516   7.401  -4.737  1.00  0.22           C  
ATOM    583  OG1 THR H  86      -8.263   7.277  -6.270  1.00  0.22           O  
ATOM    584  N   LEU H  87      -6.832   4.425  -3.023  1.00  0.22           N  
ATOM    585  CA  LEU H  87      -6.107   4.059  -1.814  1.00  0.22           C  
ATOM    586  C   LEU H  87      -4.953   5.045  -1.569  1.00  0.22           C  
ATOM    587  CB  LEU H  87      -5.621   2.614  -2.038  1.00  0.22           C  
ATOM    588  O   LEU H  87      -4.267   5.443  -2.509  1.00  0.22           O  
ATOM    589  CG  LEU H  87      -4.625   2.059  -1.009  1.00  0.22           C  
ATOM    590  CD1 LEU H  87      -5.322   1.697   0.299  1.00  0.22           C  
ATOM    591  CD2 LEU H  87      -3.905   0.844  -1.595  1.00  0.22           C  
ATOM    592  N   TYR H  88      -4.680   5.376  -0.310  1.00  0.18           N  
ATOM    593  CA  TYR H  88      -3.540   6.193   0.108  1.00  0.18           C  
ATOM    594  C   TYR H  88      -2.673   5.460   1.137  1.00  0.18           C  
ATOM    595  CB  TYR H  88      -4.024   7.536   0.675  1.00  0.18           C  
ATOM    596  O   TYR H  88      -3.186   4.668   1.931  1.00  0.18           O  
ATOM    597  CG  TYR H  88      -5.046   8.265  -0.177  1.00  0.18           C  
ATOM    598  CD1 TYR H  88      -4.673   8.794  -1.427  1.00  0.18           C  
ATOM    599  CD2 TYR H  88      -6.376   8.390   0.271  1.00  0.18           C  
ATOM    600  CE1 TYR H  88      -5.626   9.465  -2.218  1.00  0.18           C  
ATOM    601  CE2 TYR H  88      -7.333   9.053  -0.521  1.00  0.18           C  
ATOM    602  OH  TYR H  88      -7.870  10.239  -2.541  1.00  0.18           O  
ATOM    603  CZ  TYR H  88      -6.958   9.592  -1.770  1.00  0.18           C  
ATOM    604  N   LEU H  89      -1.378   5.777   1.168  1.00  0.19           N  
ATOM    605  CA  LEU H  89      -0.478   5.484   2.287  1.00  0.19           C  
ATOM    606  C   LEU H  89       0.247   6.767   2.683  1.00  0.19           C  
ATOM    607  CB  LEU H  89       0.525   4.376   1.917  1.00  0.19           C  
ATOM    608  O   LEU H  89       1.189   7.182   2.010  1.00  0.19           O  
ATOM    609  CG  LEU H  89       1.411   3.896   3.080  1.00  0.19           C  
ATOM    610  CD1 LEU H  89       0.612   3.092   4.109  1.00  0.19           C  
ATOM    611  CD2 LEU H  89       2.520   2.996   2.540  1.00  0.19           C  
ATOM    612  N   GLN H  90      -0.191   7.391   3.773  1.00  0.14           N  
ATOM    613  CA  GLN H  90       0.587   8.431   4.432  1.00  0.14           C  
ATOM    614  C   GLN H  90       1.756   7.757   5.155  1.00  0.14           C  
ATOM    615  CB  GLN H  90      -0.318   9.219   5.395  1.00  0.14           C  
ATOM    616  O   GLN H  90       1.540   6.891   6.003  1.00  0.14           O  
ATOM    617  CG  GLN H  90       0.422  10.350   6.128  1.00  0.14           C  
ATOM    618  CD  GLN H  90       0.922  11.461   5.207  1.00  0.14           C  
ATOM    619  NE2 GLN H  90       1.953  12.175   5.593  1.00  0.14           N  
ATOM    620  OE1 GLN H  90       0.391  11.708   4.135  1.00  0.14           O  
ATOM    621  N   MET H  91       2.982   8.145   4.820  1.00  0.15           N  
ATOM    622  CA  MET H  91       4.206   7.654   5.442  1.00  0.15           C  
ATOM    623  C   MET H  91       4.893   8.813   6.152  1.00  0.15           C  
ATOM    624  CB  MET H  91       5.137   7.041   4.390  1.00  0.15           C  
ATOM    625  O   MET H  91       5.324   9.757   5.495  1.00  0.15           O  
ATOM    626  CG  MET H  91       4.489   5.885   3.624  1.00  0.15           C  
ATOM    627  SD  MET H  91       5.623   4.934   2.578  1.00  0.15           S  
ATOM    628  CE  MET H  91       6.262   6.244   1.508  1.00  0.15           C  
ATOM    629  N   ASN H  92       4.979   8.745   7.479  1.00  0.13           N  
ATOM    630  CA  ASN H  92       5.640   9.746   8.314  1.00  0.13           C  
ATOM    631  C   ASN H  92       6.875   9.136   8.984  1.00  0.13           C  
ATOM    632  CB  ASN H  92       4.663  10.303   9.367  1.00  0.13           C  
ATOM    633  O   ASN H  92       6.930   7.920   9.185  1.00  0.13           O  
ATOM    634  CG  ASN H  92       3.243  10.498   8.865  1.00  0.13           C  
ATOM    635  ND2 ASN H  92       2.352   9.593   9.193  1.00  0.13           N  
ATOM    636  OD1 ASN H  92       2.911  11.445   8.170  1.00  0.13           O  
ATOM    637  N   SER H  93       7.841   9.975   9.370  1.00  0.20           N  
ATOM    638  CA  SER H  93       9.058   9.542  10.075  1.00  0.20           C  
ATOM    639  C   SER H  93       9.764   8.397   9.337  1.00  0.20           C  
ATOM    640  CB  SER H  93       8.756   9.187  11.538  1.00  0.20           C  
ATOM    641  O   SER H  93      10.039   7.336   9.910  1.00  0.20           O  
ATOM    642  OG  SER H  93       8.117  10.266  12.196  1.00  0.20           O  
ATOM    643  N   LEU H  94       9.981   8.601   8.035  1.00  0.16           N  
ATOM    644  CA  LEU H  94      10.633   7.634   7.156  1.00  0.16           C  
ATOM    645  C   LEU H  94      12.085   7.389   7.587  1.00  0.16           C  
ATOM    646  CB  LEU H  94      10.538   8.129   5.701  1.00  0.16           C  
ATOM    647  O   LEU H  94      12.818   8.327   7.907  1.00  0.16           O  
ATOM    648  CG  LEU H  94       9.154   7.873   5.071  1.00  0.16           C  
ATOM    649  CD1 LEU H  94       8.944   8.726   3.823  1.00  0.16           C  
ATOM    650  CD2 LEU H  94       9.017   6.409   4.645  1.00  0.16           C  
ATOM    651  N   ARG H  95      12.496   6.121   7.590  1.00  0.23           N  
ATOM    652  CA  ARG H  95      13.869   5.675   7.860  1.00  0.23           C  
ATOM    653  C   ARG H  95      14.524   5.119   6.597  1.00  0.23           C  
ATOM    654  CB  ARG H  95      13.895   4.559   8.904  1.00  0.23           C  
ATOM    655  O   ARG H  95      13.829   4.787   5.642  1.00  0.23           O  
ATOM    656  CG  ARG H  95      13.021   4.658  10.158  1.00  0.23           C  
ATOM    657  CD  ARG H  95      13.371   3.384  10.934  1.00  0.23           C  
ATOM    658  NE  ARG H  95      12.588   3.163  12.158  1.00  0.23           N  
ATOM    659  NH1 ARG H  95      13.550   1.117  12.608  1.00  0.23           N  
ATOM    660  NH2 ARG H  95      11.960   1.899  13.949  1.00  0.23           N  
ATOM    661  CZ  ARG H  95      12.705   2.068  12.892  1.00  0.23           C  
ATOM    662  N   ALA H  96      15.840   4.915   6.629  1.00  0.23           N  
ATOM    663  CA  ALA H  96      16.566   4.268   5.534  1.00  0.23           C  
ATOM    664  C   ALA H  96      16.005   2.870   5.197  1.00  0.23           C  
ATOM    665  CB  ALA H  96      18.049   4.208   5.915  1.00  0.23           C  
ATOM    666  O   ALA H  96      15.867   2.531   4.021  1.00  0.23           O  
ATOM    667  N   GLU H  97      15.591   2.102   6.215  1.00  0.28           N  
ATOM    668  CA  GLU H  97      14.967   0.773   6.074  1.00  0.28           C  
ATOM    669  C   GLU H  97      13.615   0.787   5.337  1.00  0.28           C  
ATOM    670  CB  GLU H  97      14.745   0.107   7.448  1.00  0.28           C  
ATOM    671  O   GLU H  97      13.103  -0.268   4.973  1.00  0.28           O  
ATOM    672  CG  GLU H  97      15.930   0.131   8.426  1.00  0.28           C  
ATOM    673  CD  GLU H  97      15.813   1.321   9.383  1.00  0.28           C  
ATOM    674  OE1 GLU H  97      15.293   1.133  10.510  1.00  0.28           O  
ATOM    675  OE2 GLU H  97      16.154   2.447   8.956  1.00  0.28           O  
ATOM    676  N   ASP H  98      13.016   1.961   5.117  1.00  0.11           N  
ATOM    677  CA  ASP H  98      11.806   2.104   4.307  1.00  0.11           C  
ATOM    678  C   ASP H  98      12.086   2.209   2.798  1.00  0.11           C  
ATOM    679  CB  ASP H  98      10.963   3.284   4.819  1.00  0.11           C  
ATOM    680  O   ASP H  98      11.137   2.342   2.023  1.00  0.11           O  
ATOM    681  CG  ASP H  98      10.545   3.163   6.286  1.00  0.11           C  
ATOM    682  OD1 ASP H  98      10.094   2.079   6.731  1.00  0.11           O  
ATOM    683  OD2 ASP H  98      10.550   4.191   6.995  1.00  0.11           O  
ATOM    684  N   THR H  99      13.352   2.145   2.368  1.00  0.16           N  
ATOM    685  CA  THR H  99      13.757   2.183   0.953  1.00  0.16           C  
ATOM    686  C   THR H  99      13.377   0.895   0.219  1.00  0.16           C  
ATOM    687  CB  THR H  99      15.264   2.440   0.818  1.00  0.16           C  
ATOM    688  O   THR H  99      13.970  -0.161   0.444  1.00  0.16           O  
ATOM    689  CG2 THR H  99      15.763   2.440  -0.629  1.00  0.16           C  
ATOM    690  OG1 THR H  99      15.572   3.700   1.368  1.00  0.16           O  
ATOM    691  N   ALA H 100      12.400   0.979  -0.683  1.00  0.21           N  
ATOM    692  CA  ALA H 100      11.838  -0.164  -1.401  1.00  0.21           C  
ATOM    693  C   ALA H 100      11.007   0.284  -2.617  1.00  0.21           C  
ATOM    694  CB  ALA H 100      10.971  -0.963  -0.415  1.00  0.21           C  
ATOM    695  O   ALA H 100      10.631   1.452  -2.740  1.00  0.21           O  
ATOM    696  N   VAL H 101      10.665  -0.658  -3.501  1.00  0.16           N  
ATOM    697  CA  VAL H 101       9.529  -0.485  -4.422  1.00  0.16           C  
ATOM    698  C   VAL H 101       8.247  -0.808  -3.662  1.00  0.16           C  
ATOM    699  CB  VAL H 101       9.659  -1.363  -5.681  1.00  0.16           C  
ATOM    700  O   VAL H 101       8.120  -1.909  -3.128  1.00  0.16           O  
ATOM    701  CG1 VAL H 101       8.439  -1.217  -6.601  1.00  0.16           C  
ATOM    702  CG2 VAL H 101      10.905  -0.968  -6.485  1.00  0.16           C  
ATOM    703  N   TYR H 102       7.318   0.144  -3.599  1.00  0.17           N  
ATOM    704  CA  TYR H 102       6.012  -0.003  -2.959  1.00  0.17           C  
ATOM    705  C   TYR H 102       4.952  -0.296  -4.011  1.00  0.17           C  
ATOM    706  CB  TYR H 102       5.634   1.265  -2.184  1.00  0.17           C  
ATOM    707  O   TYR H 102       4.705   0.529  -4.889  1.00  0.17           O  
ATOM    708  CG  TYR H 102       6.392   1.446  -0.887  1.00  0.17           C  
ATOM    709  CD1 TYR H 102       7.764   1.747  -0.921  1.00  0.17           C  
ATOM    710  CD2 TYR H 102       5.733   1.308   0.352  1.00  0.17           C  
ATOM    711  CE1 TYR H 102       8.487   1.873   0.273  1.00  0.17           C  
ATOM    712  CE2 TYR H 102       6.450   1.470   1.553  1.00  0.17           C  
ATOM    713  OH  TYR H 102       8.554   1.854   2.656  1.00  0.17           O  
ATOM    714  CZ  TYR H 102       7.833   1.747   1.512  1.00  0.17           C  
ATOM    715  N   TYR H 103       4.311  -1.451  -3.889  1.00  0.18           N  
ATOM    716  CA  TYR H 103       3.178  -1.858  -4.706  1.00  0.18           C  
ATOM    717  C   TYR H 103       1.876  -1.632  -3.942  1.00  0.18           C  
ATOM    718  CB  TYR H 103       3.295  -3.338  -5.076  1.00  0.18           C  
ATOM    719  O   TYR H 103       1.821  -1.871  -2.732  1.00  0.18           O  
ATOM    720  CG  TYR H 103       4.657  -3.787  -5.568  1.00  0.18           C  
ATOM    721  CD1 TYR H 103       5.563  -4.375  -4.665  1.00  0.18           C  
ATOM    722  CD2 TYR H 103       5.013  -3.628  -6.921  1.00  0.18           C  
ATOM    723  CE1 TYR H 103       6.809  -4.840  -5.121  1.00  0.18           C  
ATOM    724  CE2 TYR H 103       6.267  -4.080  -7.376  1.00  0.18           C  
ATOM    725  OH  TYR H 103       8.295  -5.298  -6.946  1.00  0.18           O  
ATOM    726  CZ  TYR H 103       7.160  -4.709  -6.480  1.00  0.18           C  
ATOM    727  N   CYS H 104       0.811  -1.261  -4.643  1.00  0.17           N  
ATOM    728  CA  CYS H 104      -0.534  -1.534  -4.164  1.00  0.17           C  
ATOM    729  C   CYS H 104      -1.063  -2.824  -4.790  1.00  0.17           C  
ATOM    730  CB  CYS H 104      -1.466  -0.347  -4.380  1.00  0.17           C  
ATOM    731  O   CYS H 104      -0.754  -3.186  -5.928  1.00  0.17           O  
ATOM    732  SG  CYS H 104      -1.868   0.065  -6.091  1.00  0.17           S  
ATOM    733  N   ALA H 105      -1.888  -3.511  -4.016  1.00  0.17           N  
ATOM    734  CA  ALA H 105      -2.563  -4.721  -4.425  1.00  0.17           C  
ATOM    735  C   ALA H 105      -4.034  -4.623  -4.029  1.00  0.17           C  
ATOM    736  CB  ALA H 105      -1.839  -5.923  -3.817  1.00  0.17           C  
ATOM    737  O   ALA H 105      -4.379  -4.118  -2.955  1.00  0.17           O  
ATOM    738  N   ALA H 106      -4.900  -5.104  -4.909  1.00  0.28           N  
ATOM    739  CA  ALA H 106      -6.335  -5.156  -4.696  1.00  0.28           C  
ATOM    740  C   ALA H 106      -6.739  -6.617  -4.652  1.00  0.28           C  
ATOM    741  CB  ALA H 106      -7.065  -4.388  -5.800  1.00  0.28           C  
ATOM    742  O   ALA H 106      -6.686  -7.311  -5.669  1.00  0.28           O  
ATOM    743  N   ARG H 107      -7.146  -7.078  -3.470  1.00  0.49           N  
ATOM    744  CA  ARG H 107      -7.800  -8.366  -3.344  1.00  0.49           C  
ATOM    745  C   ARG H 107      -9.274  -8.194  -3.653  1.00  0.49           C  
ATOM    746  CB  ARG H 107      -7.559  -9.017  -1.982  1.00  0.49           C  
ATOM    747  O   ARG H 107     -10.025  -7.603  -2.877  1.00  0.49           O  
ATOM    748  CG  ARG H 107      -8.385 -10.313  -1.938  1.00  0.49           C  
ATOM    749  CD  ARG H 107      -7.887 -11.321  -0.921  1.00  0.49           C  
ATOM    750  NE  ARG H 107      -8.589 -11.295   0.373  1.00  0.49           N  
ATOM    751  NH1 ARG H 107      -6.995 -12.605   1.330  1.00  0.49           N  
ATOM    752  NH2 ARG H 107      -8.548 -11.710   2.637  1.00  0.49           N  
ATOM    753  CZ  ARG H 107      -8.060 -11.863   1.443  1.00  0.49           C  
ATOM    754  N   GLN H 108      -9.688  -8.792  -4.758  1.00  0.54           N  
ATOM    755  CA  GLN H 108     -11.094  -8.884  -5.136  1.00  0.54           C  
ATOM    756  C   GLN H 108     -11.873  -9.907  -4.294  1.00  0.54           C  
ATOM    757  CB  GLN H 108     -11.147  -9.089  -6.655  1.00  0.54           C  
ATOM    758  O   GLN H 108     -13.101  -9.871  -4.219  1.00  0.54           O  
ATOM    759  CG  GLN H 108     -12.074 -10.171  -7.211  1.00  0.54           C  
ATOM    760  CD  GLN H 108     -11.858 -10.279  -8.713  1.00  0.54           C  
ATOM    761  NE2 GLN H 108     -10.905 -11.070  -9.145  1.00  0.54           N  
ATOM    762  OE1 GLN H 108     -12.469  -9.576  -9.516  1.00  0.54           O  
ATOM    763  N   GLY H 109     -11.161 -10.804  -3.616  1.00  0.76           N  
ATOM    764  CA  GLY H 109     -11.721 -11.706  -2.617  1.00  0.76           C  
ATOM    765  C   GLY H 109     -12.313 -10.960  -1.418  1.00  0.76           C  
ATOM    766  O   GLY H 109     -11.579 -10.451  -0.572  1.00  0.76           O  
ATOM    767  N   GLN H 110     -13.640 -11.003  -1.329  1.00  1.28           N  
ATOM    768  CA  GLN H 110     -14.515 -10.223  -0.445  1.00  1.28           C  
ATOM    769  C   GLN H 110     -14.173 -10.191   1.054  1.00  1.28           C  
ATOM    770  CB  GLN H 110     -15.925 -10.821  -0.600  1.00  1.28           C  
ATOM    771  O   GLN H 110     -14.681  -9.337   1.782  1.00  1.28           O  
ATOM    772  CG  GLN H 110     -16.641 -10.394  -1.894  1.00  1.28           C  
ATOM    773  CD  GLN H 110     -18.108 -10.826  -1.900  1.00  1.28           C  
ATOM    774  NE2 GLN H 110     -19.025 -10.009  -2.369  1.00  1.28           N  
ATOM    775  OE1 GLN H 110     -18.458 -11.923  -1.477  1.00  1.28           O  
ATOM    776  N   TYR H 111     -13.398 -11.147   1.561  1.00  1.21           N  
ATOM    777  CA  TYR H 111     -13.478 -11.503   2.971  1.00  1.21           C  
ATOM    778  C   TYR H 111     -12.286 -11.031   3.800  1.00  1.21           C  
ATOM    779  CB  TYR H 111     -13.751 -13.006   3.114  1.00  1.21           C  
ATOM    780  O   TYR H 111     -11.130 -11.321   3.505  1.00  1.21           O  
ATOM    781  CG  TYR H 111     -14.887 -13.500   2.227  1.00  1.21           C  
ATOM    782  CD1 TYR H 111     -16.168 -12.917   2.329  1.00  1.21           C  
ATOM    783  CD2 TYR H 111     -14.640 -14.472   1.234  1.00  1.21           C  
ATOM    784  CE1 TYR H 111     -17.179 -13.261   1.411  1.00  1.21           C  
ATOM    785  CE2 TYR H 111     -15.656 -14.826   0.323  1.00  1.21           C  
ATOM    786  OH  TYR H 111     -17.848 -14.443  -0.566  1.00  1.21           O  
ATOM    787  CZ  TYR H 111     -16.918 -14.202   0.393  1.00  1.21           C  
ATOM    788  N   ILE H 111A    -12.632 -10.366   4.897  1.00  1.61           N  
ATOM    789  CA  ILE H 111A    -12.165 -10.642   6.262  1.00  1.61           C  
ATOM    790  C   ILE H 111A    -10.659 -10.965   6.418  1.00  1.61           C  
ATOM    791  CB  ILE H 111A    -13.069 -11.721   6.928  1.00  1.61           C  
ATOM    792  O   ILE H 111A    -10.236 -12.118   6.385  1.00  1.61           O  
ATOM    793  CG1 ILE H 111A    -14.578 -11.377   6.794  1.00  1.61           C  
ATOM    794  CG2 ILE H 111A    -12.713 -11.891   8.420  1.00  1.61           C  
ATOM    795  CD1 ILE H 111A    -15.540 -12.450   7.321  1.00  1.61           C  
ATOM    796  N   TYR H 111B     -9.902  -9.934   6.806  1.00  1.27           N  
ATOM    797  CA  TYR H 111B     -8.691  -9.999   7.640  1.00  1.27           C  
ATOM    798  C   TYR H 111B     -7.503 -10.843   7.111  1.00  1.27           C  
ATOM    799  CB  TYR H 111B     -9.123 -10.365   9.084  1.00  1.27           C  
ATOM    800  O   TYR H 111B     -7.439 -11.253   5.952  1.00  1.27           O  
ATOM    801  CG  TYR H 111B     -8.171  -9.882  10.166  1.00  1.27           C  
ATOM    802  CD1 TYR H 111B     -7.932  -8.501  10.324  1.00  1.27           C  
ATOM    803  CD2 TYR H 111B     -7.497 -10.808  10.988  1.00  1.27           C  
ATOM    804  CE1 TYR H 111B     -7.010  -8.049  11.287  1.00  1.27           C  
ATOM    805  CE2 TYR H 111B     -6.573 -10.358  11.952  1.00  1.27           C  
ATOM    806  OH  TYR H 111B     -5.434  -8.529  13.022  1.00  1.27           O  
ATOM    807  CZ  TYR H 111B     -6.327  -8.975  12.102  1.00  1.27           C  
ATOM    808  N   SER H 111C     -6.518 -11.055   7.993  1.00  1.64           N  
ATOM    809  CA  SER H 111C     -5.309 -11.898   7.911  1.00  1.64           C  
ATOM    810  C   SER H 111C     -4.228 -11.526   6.909  1.00  1.64           C  
ATOM    811  CB  SER H 111C     -5.682 -13.368   7.705  1.00  1.64           C  
ATOM    812  O   SER H 111C     -3.060 -11.814   7.160  1.00  1.64           O  
ATOM    813  OG  SER H 111C     -6.119 -13.589   6.375  1.00  1.64           O  
ATOM    814  N   SER H 112C     -4.576 -10.925   5.781  1.00  1.59           N  
ATOM    815  CA  SER H 112C     -3.752 -11.103   4.591  1.00  1.59           C  
ATOM    816  C   SER H 112C     -2.680 -10.029   4.449  1.00  1.59           C  
ATOM    817  CB  SER H 112C     -4.651 -11.295   3.383  1.00  1.59           C  
ATOM    818  O   SER H 112C     -2.698  -9.187   3.557  1.00  1.59           O  
ATOM    819  OG  SER H 112C     -5.511 -12.402   3.643  1.00  1.59           O  
ATOM    820  N   MET H 112B     -1.693 -10.141   5.327  1.00  0.89           N  
ATOM    821  CA  MET H 112B     -0.400  -9.477   5.278  1.00  0.89           C  
ATOM    822  C   MET H 112B      0.576 -10.220   4.341  1.00  0.89           C  
ATOM    823  CB  MET H 112B      0.163  -9.357   6.708  1.00  0.89           C  
ATOM    824  O   MET H 112B      1.719 -10.479   4.713  1.00  0.89           O  
ATOM    825  CG  MET H 112B     -0.782  -8.706   7.726  1.00  0.89           C  
ATOM    826  SD  MET H 112B     -0.201  -8.727   9.450  1.00  0.89           S  
ATOM    827  CE  MET H 112B      1.309  -7.721   9.390  1.00  0.89           C  
ATOM    828  N   ARG H 112A      0.128 -10.644   3.151  1.00  0.59           N  
ATOM    829  CA  ARG H 112A      0.935 -11.464   2.228  1.00  0.59           C  
ATOM    830  C   ARG H 112A      0.647 -11.172   0.761  1.00  0.59           C  
ATOM    831  CB  ARG H 112A      0.640 -12.950   2.420  1.00  0.59           C  
ATOM    832  O   ARG H 112A     -0.514 -11.035   0.396  1.00  0.59           O  
ATOM    833  CG  ARG H 112A      1.218 -13.660   3.648  1.00  0.59           C  
ATOM    834  CD  ARG H 112A      1.093 -15.156   3.326  1.00  0.59           C  
ATOM    835  NE  ARG H 112A      1.744 -16.042   4.301  1.00  0.59           N  
ATOM    836  NH1 ARG H 112A      1.796 -17.887   2.910  1.00  0.59           N  
ATOM    837  NH2 ARG H 112A      2.675 -18.015   4.946  1.00  0.59           N  
ATOM    838  CZ  ARG H 112A      2.062 -17.301   4.044  1.00  0.59           C  
ATOM    839  N   SER H 112       1.682 -11.174  -0.080  1.00  0.65           N  
ATOM    840  CA  SER H 112       1.553 -10.946  -1.525  1.00  0.65           C  
ATOM    841  C   SER H 112       0.939 -12.123  -2.297  1.00  0.65           C  
ATOM    842  CB  SER H 112       2.931 -10.621  -2.108  1.00  0.65           C  
ATOM    843  O   SER H 112       0.428 -11.928  -3.393  1.00  0.65           O  
ATOM    844  OG  SER H 112       3.835 -11.686  -1.889  1.00  0.65           O  
ATOM    845  N   ASP H 113       0.965 -13.344  -1.753  1.00  0.70           N  
ATOM    846  CA  ASP H 113       0.320 -14.521  -2.370  1.00  0.70           C  
ATOM    847  C   ASP H 113      -1.216 -14.412  -2.392  1.00  0.70           C  
ATOM    848  CB  ASP H 113       0.759 -15.805  -1.630  1.00  0.70           C  
ATOM    849  O   ASP H 113      -1.892 -15.062  -3.183  1.00  0.70           O  
ATOM    850  CG  ASP H 113       0.412 -15.884  -0.127  1.00  0.70           C  
ATOM    851  OD1 ASP H 113       0.938 -16.790   0.557  1.00  0.70           O  
ATOM    852  OD2 ASP H 113      -0.328 -15.018   0.394  1.00  0.70           O  
ATOM    853  N   SER H 114      -1.762 -13.583  -1.504  1.00  0.53           N  
ATOM    854  CA  SER H 114      -3.180 -13.519  -1.176  1.00  0.53           C  
ATOM    855  C   SER H 114      -3.954 -12.478  -1.992  1.00  0.53           C  
ATOM    856  CB  SER H 114      -3.307 -13.240   0.327  1.00  0.53           C  
ATOM    857  O   SER H 114      -5.132 -12.275  -1.703  1.00  0.53           O  
ATOM    858  OG  SER H 114      -2.772 -14.290   1.114  1.00  0.53           O  
ATOM    859  N   TYR H 115      -3.322 -11.796  -2.957  1.00  0.39           N  
ATOM    860  CA  TYR H 115      -3.899 -10.682  -3.727  1.00  0.39           C  
ATOM    861  C   TYR H 115      -3.806 -10.960  -5.224  1.00  0.39           C  
ATOM    862  CB  TYR H 115      -3.221  -9.341  -3.391  1.00  0.39           C  
ATOM    863  O   TYR H 115      -2.725 -11.229  -5.746  1.00  0.39           O  
ATOM    864  CG  TYR H 115      -3.483  -8.844  -1.980  1.00  0.39           C  
ATOM    865  CD1 TYR H 115      -2.941  -9.548  -0.897  1.00  0.39           C  
ATOM    866  CD2 TYR H 115      -4.304  -7.725  -1.736  1.00  0.39           C  
ATOM    867  CE1 TYR H 115      -3.278  -9.205   0.418  1.00  0.39           C  
ATOM    868  CE2 TYR H 115      -4.645  -7.367  -0.415  1.00  0.39           C  
ATOM    869  OH  TYR H 115      -4.438  -7.788   1.950  1.00  0.39           O  
ATOM    870  CZ  TYR H 115      -4.137  -8.117   0.668  1.00  0.39           C  
ATOM    871  N   ASP H 116      -4.945 -10.875  -5.909  1.00  0.41           N  
ATOM    872  CA  ASP H 116      -5.095 -11.247  -7.313  1.00  0.41           C  
ATOM    873  C   ASP H 116      -4.708 -10.131  -8.297  1.00  0.41           C  
ATOM    874  CB  ASP H 116      -6.514 -11.802  -7.604  1.00  0.41           C  
ATOM    875  O   ASP H 116      -4.155 -10.424  -9.357  1.00  0.41           O  
ATOM    876  CG  ASP H 116      -7.755 -11.223  -6.882  1.00  0.41           C  
ATOM    877  OD1 ASP H 116      -8.876 -11.535  -7.344  1.00  0.41           O  
ATOM    878  OD2 ASP H 116      -7.646 -10.522  -5.848  1.00  0.41           O  
ATOM    879  N   TYR H 117      -4.957  -8.862  -7.962  1.00  0.32           N  
ATOM    880  CA  TYR H 117      -4.579  -7.723  -8.804  1.00  0.32           C  
ATOM    881  C   TYR H 117      -3.453  -6.896  -8.172  1.00  0.32           C  
ATOM    882  CB  TYR H 117      -5.792  -6.834  -9.099  1.00  0.32           C  
ATOM    883  O   TYR H 117      -3.476  -6.603  -6.975  1.00  0.32           O  
ATOM    884  CG  TYR H 117      -7.028  -7.506  -9.678  1.00  0.32           C  
ATOM    885  CD1 TYR H 117      -6.994  -8.095 -10.958  1.00  0.32           C  
ATOM    886  CD2 TYR H 117      -8.241  -7.463  -8.964  1.00  0.32           C  
ATOM    887  CE1 TYR H 117      -8.170  -8.625 -11.529  1.00  0.32           C  
ATOM    888  CE2 TYR H 117      -9.425  -7.945  -9.552  1.00  0.32           C  
ATOM    889  OH  TYR H 117     -10.552  -8.971 -11.402  1.00  0.32           O  
ATOM    890  CZ  TYR H 117      -9.393  -8.536 -10.830  1.00  0.32           C  
ATOM    891  N   TRP H 118      -2.508  -6.460  -9.006  1.00  0.29           N  
ATOM    892  CA  TRP H 118      -1.299  -5.725  -8.625  1.00  0.29           C  
ATOM    893  C   TRP H 118      -1.096  -4.503  -9.515  1.00  0.29           C  
ATOM    894  CB  TRP H 118      -0.092  -6.665  -8.721  1.00  0.29           C  
ATOM    895  O   TRP H 118      -1.457  -4.528 -10.693  1.00  0.29           O  
ATOM    896  CG  TRP H 118      -0.046  -7.662  -7.614  1.00  0.29           C  
ATOM    897  CD1 TRP H 118      -0.780  -8.796  -7.535  1.00  0.29           C  
ATOM    898  CD2 TRP H 118       0.667  -7.551  -6.349  1.00  0.29           C  
ATOM    899  CE2 TRP H 118       0.258  -8.631  -5.517  1.00  0.29           C  
ATOM    900  CE3 TRP H 118       1.600  -6.636  -5.815  1.00  0.29           C  
ATOM    901  NE1 TRP H 118      -0.607  -9.370  -6.294  1.00  0.29           N  
ATOM    902  CH2 TRP H 118       1.661  -7.855  -3.703  1.00  0.29           C  
ATOM    903  CZ2 TRP H 118       0.711  -8.759  -4.204  1.00  0.29           C  
ATOM    904  CZ3 TRP H 118       2.120  -6.807  -4.517  1.00  0.29           C  
ATOM    905  N   GLY H 119      -0.516  -3.446  -8.948  1.00  0.33           N  
ATOM    906  CA  GLY H 119       0.031  -2.336  -9.720  1.00  0.33           C  
ATOM    907  C   GLY H 119       1.464  -2.597 -10.195  1.00  0.33           C  
ATOM    908  O   GLY H 119       1.986  -3.713 -10.108  1.00  0.33           O  
ATOM    909  N   GLN H 120       2.094  -1.557 -10.738  1.00  0.32           N  
ATOM    910  CA  GLN H 120       3.460  -1.609 -11.280  1.00  0.32           C  
ATOM    911  C   GLN H 120       4.519  -1.357 -10.196  1.00  0.32           C  
ATOM    912  CB  GLN H 120       3.597  -0.594 -12.428  1.00  0.32           C  
ATOM    913  O   GLN H 120       5.633  -1.876 -10.276  1.00  0.32           O  
ATOM    914  CG  GLN H 120       2.555  -0.839 -13.536  1.00  0.32           C  
ATOM    915  CD  GLN H 120       2.749   0.031 -14.774  1.00  0.32           C  
ATOM    916  NE2 GLN H 120       1.695   0.300 -15.515  1.00  0.32           N  
ATOM    917  OE1 GLN H 120       3.829   0.472 -15.125  1.00  0.32           O  
ATOM    918  N   GLY H 121       4.139  -0.615  -9.158  1.00  0.16           N  
ATOM    919  CA  GLY H 121       4.984  -0.220  -8.042  1.00  0.16           C  
ATOM    920  C   GLY H 121       5.660   1.135  -8.246  1.00  0.16           C  
ATOM    921  O   GLY H 121       6.042   1.514  -9.351  1.00  0.16           O  
ATOM    922  N   THR H 122       5.847   1.866  -7.148  1.00  0.17           N  
ATOM    923  CA  THR H 122       6.557   3.150  -7.115  1.00  0.17           C  
ATOM    924  C   THR H 122       7.779   3.062  -6.202  1.00  0.17           C  
ATOM    925  CB  THR H 122       5.604   4.300  -6.743  1.00  0.17           C  
ATOM    926  O   THR H 122       7.698   2.540  -5.090  1.00  0.17           O  
ATOM    927  CG2 THR H 122       5.004   4.229  -5.337  1.00  0.17           C  
ATOM    928  OG1 THR H 122       6.282   5.533  -6.825  1.00  0.17           O  
ATOM    929  N   LEU H 123       8.926   3.576  -6.652  1.00  0.23           N  
ATOM    930  CA  LEU H 123      10.144   3.621  -5.839  1.00  0.23           C  
ATOM    931  C   LEU H 123      10.009   4.657  -4.716  1.00  0.23           C  
ATOM    932  CB  LEU H 123      11.362   3.896  -6.742  1.00  0.23           C  
ATOM    933  O   LEU H 123       9.512   5.762  -4.937  1.00  0.23           O  
ATOM    934  CG  LEU H 123      12.714   3.996  -6.003  1.00  0.23           C  
ATOM    935  CD1 LEU H 123      13.103   2.687  -5.312  1.00  0.23           C  
ATOM    936  CD2 LEU H 123      13.815   4.346  -7.004  1.00  0.23           C  
ATOM    937  N   VAL H 124      10.490   4.307  -3.529  1.00  0.13           N  
ATOM    938  CA  VAL H 124      10.699   5.215  -2.402  1.00  0.13           C  
ATOM    939  C   VAL H 124      12.139   5.035  -1.945  1.00  0.13           C  
ATOM    940  CB  VAL H 124       9.709   4.908  -1.268  1.00  0.13           C  
ATOM    941  O   VAL H 124      12.533   3.922  -1.598  1.00  0.13           O  
ATOM    942  CG1 VAL H 124       9.991   5.728  -0.003  1.00  0.13           C  
ATOM    943  CG2 VAL H 124       8.262   5.158  -1.713  1.00  0.13           C  
ATOM    944  N   THR H 125      12.912   6.118  -1.948  1.00  0.14           N  
ATOM    945  CA  THR H 125      14.309   6.121  -1.501  1.00  0.14           C  
ATOM    946  C   THR H 125      14.447   7.054  -0.315  1.00  0.14           C  
ATOM    947  CB  THR H 125      15.270   6.530  -2.626  1.00  0.14           C  
ATOM    948  O   THR H 125      14.103   8.232  -0.421  1.00  0.14           O  
ATOM    949  CG2 THR H 125      16.737   6.462  -2.196  1.00  0.14           C  
ATOM    950  OG1 THR H 125      15.140   5.656  -3.723  1.00  0.14           O  
ATOM    951  N   VAL H 126      14.964   6.537   0.798  1.00  0.17           N  
ATOM    952  CA  VAL H 126      15.188   7.308   2.020  1.00  0.17           C  
ATOM    953  C   VAL H 126      16.681   7.325   2.326  1.00  0.17           C  
ATOM    954  CB  VAL H 126      14.350   6.780   3.195  1.00  0.17           C  
ATOM    955  O   VAL H 126      17.234   6.340   2.809  1.00  0.17           O  
ATOM    956  CG1 VAL H 126      14.424   7.775   4.362  1.00  0.17           C  
ATOM    957  CG2 VAL H 126      12.874   6.573   2.824  1.00  0.17           C  
ATOM    958  N   SER H 127      17.340   8.442   2.027  1.00  0.22           N  
ATOM    959  CA  SER H 127      18.790   8.608   2.187  1.00  0.22           C  
ATOM    960  C   SER H 127      19.110   9.968   2.773  1.00  0.22           C  
ATOM    961  CB  SER H 127      19.522   8.461   0.848  1.00  0.22           C  
ATOM    962  O   SER H 127      18.420  10.942   2.477  1.00  0.22           O  
ATOM    963  OG  SER H 127      20.928   8.573   1.009  1.00  0.22           O  
ATOM    964  N   SER H 128      20.172  10.027   3.577  1.00  0.94           N  
ATOM    965  CA  SER H 128      20.901  11.275   3.820  1.00  0.94           C  
ATOM    966  C   SER H 128      21.361  11.866   2.491  1.00  0.94           C  
ATOM    967  CB  SER H 128      22.102  10.991   4.717  1.00  0.94           C  
ATOM    968  O   SER H 128      21.901  11.054   1.699  1.00  0.94           O  
ATOM    969  OG  SER H 128      22.886  10.017   4.061  1.00  0.94           O  
ATOM    970  OXT SER H 128      21.135  13.079   2.303  1.00  0.94           O  
TER     971      SER H 128                                                       
END   
