# Supplementary material for: Characterising nanobody developability to improve therapeutic design using the Therapeutic Nanobody Profiler
Source: Commun Biol. 2026 Jan 31;9:344. doi: 10.1038/s42003-026-09594-y (PMC12963540; doi:10.1038/s42003-026-09594-y)
Supplement: Supplementary file 2 — Supplementary data [file 42003_2026_9594_MOESM2_ESM.zip › paper_data/vhh_clinical_set_models/seq2_NanoBodyBuilder2_Model.pdb]

ATOM      1  N   GLU H   1     -12.616  -6.439 -15.601  1.00  0.97           N  
ATOM      2  CA  GLU H   1     -11.214  -6.899 -15.508  1.00  0.97           C  
ATOM      3  C   GLU H   1     -10.570  -6.192 -14.327  1.00  0.97           C  
ATOM      4  CB  GLU H   1     -10.478  -6.585 -16.813  1.00  0.97           C  
ATOM      5  O   GLU H   1     -10.774  -4.998 -14.195  1.00  0.97           O  
ATOM      6  CG  GLU H   1      -8.977  -6.889 -16.765  1.00  0.97           C  
ATOM      7  CD  GLU H   1      -8.303  -6.244 -17.970  1.00  0.97           C  
ATOM      8  OE1 GLU H   1      -8.227  -4.994 -17.960  1.00  0.97           O  
ATOM      9  OE2 GLU H   1      -7.952  -7.000 -18.895  1.00  0.97           O  
ATOM     10  N   VAL H   2      -9.862  -6.898 -13.445  1.00  0.44           N  
ATOM     11  CA  VAL H   2      -9.244  -6.278 -12.259  1.00  0.44           C  
ATOM     12  C   VAL H   2      -8.070  -5.395 -12.678  1.00  0.44           C  
ATOM     13  CB  VAL H   2      -8.777  -7.351 -11.253  1.00  0.44           C  
ATOM     14  O   VAL H   2      -7.030  -5.910 -13.080  1.00  0.44           O  
ATOM     15  CG1 VAL H   2      -7.984  -6.794 -10.060  1.00  0.44           C  
ATOM     16  CG2 VAL H   2      -9.966  -8.135 -10.682  1.00  0.44           C  
ATOM     17  N   GLN H   3      -8.234  -4.083 -12.544  1.00  0.35           N  
ATOM     18  CA  GLN H   3      -7.199  -3.084 -12.796  1.00  0.35           C  
ATOM     19  C   GLN H   3      -6.855  -2.392 -11.473  1.00  0.35           C  
ATOM     20  CB  GLN H   3      -7.703  -2.093 -13.856  1.00  0.35           C  
ATOM     21  O   GLN H   3      -7.755  -2.019 -10.717  1.00  0.35           O  
ATOM     22  CG  GLN H   3      -7.989  -2.748 -15.229  1.00  0.35           C  
ATOM     23  CD  GLN H   3      -9.199  -2.184 -15.979  1.00  0.35           C  
ATOM     24  NE2 GLN H   3      -9.477  -2.678 -17.161  1.00  0.35           N  
ATOM     25  OE1 GLN H   3      -9.925  -1.302 -15.535  1.00  0.35           O  
ATOM     26  N   LEU H   4      -5.560  -2.243 -11.196  1.00  0.15           N  
ATOM     27  CA  LEU H   4      -5.001  -1.556 -10.031  1.00  0.15           C  
ATOM     28  C   LEU H   4      -3.802  -0.725 -10.504  1.00  0.15           C  
ATOM     29  CB  LEU H   4      -4.574  -2.574  -8.952  1.00  0.15           C  
ATOM     30  O   LEU H   4      -2.936  -1.258 -11.201  1.00  0.15           O  
ATOM     31  CG  LEU H   4      -5.698  -3.383  -8.274  1.00  0.15           C  
ATOM     32  CD1 LEU H   4      -5.104  -4.343  -7.243  1.00  0.15           C  
ATOM     33  CD2 LEU H   4      -6.696  -2.517  -7.506  1.00  0.15           C  
ATOM     34  N   VAL H   5      -3.766   0.566 -10.161  1.00  0.26           N  
ATOM     35  CA  VAL H   5      -2.692   1.491 -10.565  1.00  0.26           C  
ATOM     36  C   VAL H   5      -2.221   2.305  -9.366  1.00  0.26           C  
ATOM     37  CB  VAL H   5      -3.128   2.409 -11.728  1.00  0.26           C  
ATOM     38  O   VAL H   5      -2.934   3.186  -8.879  1.00  0.26           O  
ATOM     39  CG1 VAL H   5      -1.992   3.347 -12.162  1.00  0.26           C  
ATOM     40  CG2 VAL H   5      -3.561   1.602 -12.960  1.00  0.26           C  
ATOM     41  N   GLU H   6      -1.023   1.993  -8.879  1.00  0.16           N  
ATOM     42  CA  GLU H   6      -0.364   2.692  -7.781  1.00  0.16           C  
ATOM     43  C   GLU H   6       0.285   4.018  -8.207  1.00  0.16           C  
ATOM     44  CB  GLU H   6       0.695   1.794  -7.123  1.00  0.16           C  
ATOM     45  O   GLU H   6       0.774   4.178  -9.322  1.00  0.16           O  
ATOM     46  CG  GLU H   6       0.133   0.475  -6.569  1.00  0.16           C  
ATOM     47  CD  GLU H   6       0.082  -0.694  -7.572  1.00  0.16           C  
ATOM     48  OE1 GLU H   6       0.288  -0.483  -8.791  1.00  0.16           O  
ATOM     49  OE2 GLU H   6      -0.124  -1.833  -7.096  1.00  0.16           O  
ATOM     50  N   SER H   7       0.333   4.973  -7.282  1.00  0.16           N  
ATOM     51  CA  SER H   7       1.041   6.253  -7.418  1.00  0.16           C  
ATOM     52  C   SER H   7       1.343   6.857  -6.039  1.00  0.16           C  
ATOM     53  CB  SER H   7       0.209   7.215  -8.280  1.00  0.16           C  
ATOM     54  O   SER H   7       0.898   6.343  -5.010  1.00  0.16           O  
ATOM     55  OG  SER H   7      -1.099   7.320  -7.760  1.00  0.16           O  
ATOM     56  N   GLY H   8       2.112   7.949  -5.997  1.00  0.18           N  
ATOM     57  CA  GLY H   8       2.426   8.681  -4.759  1.00  0.18           C  
ATOM     58  C   GLY H   8       3.671   8.206  -3.998  1.00  0.18           C  
ATOM     59  O   GLY H   8       3.888   8.644  -2.868  1.00  0.18           O  
ATOM     60  N   GLY H   9       4.475   7.316  -4.588  1.00  0.15           N  
ATOM     61  CA  GLY H   9       5.835   7.041  -4.124  1.00  0.15           C  
ATOM     62  C   GLY H   9       6.849   8.082  -4.614  1.00  0.15           C  
ATOM     63  O   GLY H   9       6.501   9.028  -5.319  1.00  0.15           O  
ATOM     64  N   GLY H  11       8.110   7.906  -4.228  1.00  0.18           N  
ATOM     65  CA  GLY H  11       9.210   8.814  -4.542  1.00  0.18           C  
ATOM     66  C   GLY H  11      10.418   8.601  -3.629  1.00  0.18           C  
ATOM     67  O   GLY H  11      10.447   7.666  -2.824  1.00  0.18           O  
ATOM     68  N   LEU H  12      11.413   9.478  -3.761  1.00  0.18           N  
ATOM     69  CA  LEU H  12      12.529   9.604  -2.823  1.00  0.18           C  
ATOM     70  C   LEU H  12      12.129  10.515  -1.654  1.00  0.18           C  
ATOM     71  CB  LEU H  12      13.759  10.142  -3.581  1.00  0.18           C  
ATOM     72  O   LEU H  12      11.543  11.574  -1.872  1.00  0.18           O  
ATOM     73  CG  LEU H  12      14.999  10.445  -2.714  1.00  0.18           C  
ATOM     74  CD1 LEU H  12      15.579   9.189  -2.062  1.00  0.18           C  
ATOM     75  CD2 LEU H  12      16.088  11.068  -3.586  1.00  0.18           C  
ATOM     76  N   VAL H  13      12.479  10.131  -0.427  1.00  0.16           N  
ATOM     77  CA  VAL H  13      12.280  10.947   0.777  1.00  0.16           C  
ATOM     78  C   VAL H  13      13.365  10.639   1.812  1.00  0.16           C  
ATOM     79  CB  VAL H  13      10.850  10.743   1.322  1.00  0.16           C  
ATOM     80  O   VAL H  13      13.820   9.502   1.915  1.00  0.16           O  
ATOM     81  CG1 VAL H  13      10.618   9.353   1.923  1.00  0.16           C  
ATOM     82  CG2 VAL H  13      10.483  11.794   2.372  1.00  0.16           C  
ATOM     83  N   GLN H  14      13.798  11.633   2.586  1.00  0.16           N  
ATOM     84  CA  GLN H  14      14.754  11.397   3.673  1.00  0.16           C  
ATOM     85  C   GLN H  14      14.095  10.721   4.897  1.00  0.16           C  
ATOM     86  CB  GLN H  14      15.494  12.696   4.036  1.00  0.16           C  
ATOM     87  O   GLN H  14      12.884  10.873   5.105  1.00  0.16           O  
ATOM     88  CG  GLN H  14      16.566  13.031   2.977  1.00  0.16           C  
ATOM     89  CD  GLN H  14      17.540  14.112   3.436  1.00  0.16           C  
ATOM     90  NE2 GLN H  14      18.820  13.988   3.164  1.00  0.16           N  
ATOM     91  OE1 GLN H  14      17.159  15.100   4.043  1.00  0.16           O  
ATOM     92  N   PRO H  15      14.864   9.977   5.722  1.00  0.14           N  
ATOM     93  CA  PRO H  15      14.383   9.368   6.957  1.00  0.14           C  
ATOM     94  C   PRO H  15      13.633  10.345   7.868  1.00  0.14           C  
ATOM     95  CB  PRO H  15      15.621   8.802   7.653  1.00  0.14           C  
ATOM     96  O   PRO H  15      13.975  11.519   7.975  1.00  0.14           O  
ATOM     97  CG  PRO H  15      16.546   8.458   6.492  1.00  0.14           C  
ATOM     98  CD  PRO H  15      16.227   9.539   5.463  1.00  0.14           C  
ATOM     99  N   GLY H  16      12.582   9.855   8.523  1.00  0.21           N  
ATOM    100  CA  GLY H  16      11.636  10.675   9.284  1.00  0.21           C  
ATOM    101  C   GLY H  16      10.565  11.354   8.421  1.00  0.21           C  
ATOM    102  O   GLY H  16       9.494  11.674   8.940  1.00  0.21           O  
ATOM    103  N   GLY H  17      10.800  11.508   7.113  1.00  0.18           N  
ATOM    104  CA  GLY H  17       9.839  12.046   6.156  1.00  0.18           C  
ATOM    105  C   GLY H  17       8.605  11.162   5.952  1.00  0.18           C  
ATOM    106  O   GLY H  17       8.464  10.086   6.543  1.00  0.18           O  
ATOM    107  N   SER H  18       7.683  11.649   5.119  1.00  0.14           N  
ATOM    108  CA  SER H  18       6.364  11.043   4.918  1.00  0.14           C  
ATOM    109  C   SER H  18       5.960  11.013   3.444  1.00  0.14           C  
ATOM    110  CB  SER H  18       5.297  11.783   5.735  1.00  0.14           C  
ATOM    111  O   SER H  18       6.320  11.908   2.684  1.00  0.14           O  
ATOM    112  OG  SER H  18       5.635  11.802   7.112  1.00  0.14           O  
ATOM    113  N   LEU H  19       5.178  10.003   3.061  1.00  0.18           N  
ATOM    114  CA  LEU H  19       4.603   9.818   1.723  1.00  0.18           C  
ATOM    115  C   LEU H  19       3.141   9.364   1.838  1.00  0.18           C  
ATOM    116  CB  LEU H  19       5.433   8.798   0.916  1.00  0.18           C  
ATOM    117  O   LEU H  19       2.719   8.856   2.879  1.00  0.18           O  
ATOM    118  CG  LEU H  19       6.848   9.261   0.520  1.00  0.18           C  
ATOM    119  CD1 LEU H  19       7.597   8.087  -0.107  1.00  0.18           C  
ATOM    120  CD2 LEU H  19       6.827  10.400  -0.499  1.00  0.18           C  
ATOM    121  N   ARG H  20       2.365   9.516   0.759  1.00  0.11           N  
ATOM    122  CA  ARG H  20       0.956   9.099   0.717  1.00  0.11           C  
ATOM    123  C   ARG H  20       0.643   8.360  -0.575  1.00  0.11           C  
ATOM    124  CB  ARG H  20       0.042  10.307   0.960  1.00  0.11           C  
ATOM    125  O   ARG H  20       0.247   8.962  -1.574  1.00  0.11           O  
ATOM    126  CG  ARG H  20      -1.394   9.834   1.219  1.00  0.11           C  
ATOM    127  CD  ARG H  20      -2.325  11.027   1.459  1.00  0.11           C  
ATOM    128  NE  ARG H  20      -3.709  10.587   1.720  1.00  0.11           N  
ATOM    129  NH1 ARG H  20      -4.267   9.961  -0.422  1.00  0.11           N  
ATOM    130  NH2 ARG H  20      -5.727   9.659   1.229  1.00  0.11           N  
ATOM    131  CZ  ARG H  20      -4.557  10.080   0.843  1.00  0.11           C  
ATOM    132  N   LEU H  21       0.791   7.042  -0.527  1.00  0.10           N  
ATOM    133  CA  LEU H  21       0.496   6.185  -1.667  1.00  0.10           C  
ATOM    134  C   LEU H  21      -1.005   6.204  -1.962  1.00  0.10           C  
ATOM    135  CB  LEU H  21       0.989   4.746  -1.446  1.00  0.10           C  
ATOM    136  O   LEU H  21      -1.833   6.259  -1.048  1.00  0.10           O  
ATOM    137  CG  LEU H  21       2.391   4.593  -0.831  1.00  0.10           C  
ATOM    138  CD1 LEU H  21       2.776   3.118  -0.860  1.00  0.10           C  
ATOM    139  CD2 LEU H  21       3.465   5.382  -1.583  1.00  0.10           C  
ATOM    140  N   SER H  22      -1.341   6.121  -3.242  1.00  0.10           N  
ATOM    141  CA  SER H  22      -2.704   5.999  -3.752  1.00  0.10           C  
ATOM    142  C   SER H  22      -2.763   4.859  -4.760  1.00  0.10           C  
ATOM    143  CB  SER H  22      -3.171   7.316  -4.378  1.00  0.10           C  
ATOM    144  O   SER H  22      -1.774   4.557  -5.422  1.00  0.10           O  
ATOM    145  OG  SER H  22      -3.093   8.356  -3.414  1.00  0.10           O  
ATOM    146  N   CYS H  23      -3.916   4.216  -4.866  1.00  0.10           N  
ATOM    147  CA  CYS H  23      -4.154   3.080  -5.742  1.00  0.10           C  
ATOM    148  C   CYS H  23      -5.559   3.200  -6.325  1.00  0.10           C  
ATOM    149  CB  CYS H  23      -3.964   1.800  -4.930  1.00  0.10           C  
ATOM    150  O   CYS H  23      -6.543   3.046  -5.599  1.00  0.10           O  
ATOM    151  SG  CYS H  23      -4.770   0.330  -5.612  1.00  0.10           S  
ATOM    152  N   ALA H  24      -5.644   3.498  -7.619  1.00  0.10           N  
ATOM    153  CA  ALA H  24      -6.906   3.521  -8.349  1.00  0.10           C  
ATOM    154  C   ALA H  24      -7.309   2.088  -8.723  1.00  0.10           C  
ATOM    155  CB  ALA H  24      -6.735   4.410  -9.586  1.00  0.10           C  
ATOM    156  O   ALA H  24      -6.508   1.371  -9.326  1.00  0.10           O  
ATOM    157  N   ALA H  25      -8.530   1.673  -8.375  1.00  0.09           N  
ATOM    158  CA  ALA H  25      -9.077   0.360  -8.705  1.00  0.09           C  
ATOM    159  C   ALA H  25     -10.216   0.449  -9.732  1.00  0.09           C  
ATOM    160  CB  ALA H  25      -9.518  -0.345  -7.417  1.00  0.09           C  
ATOM    161  O   ALA H  25     -11.031   1.371  -9.703  1.00  0.09           O  
ATOM    162  N   SER H  26     -10.295  -0.537 -10.628  1.00  0.18           N  
ATOM    163  CA  SER H  26     -11.316  -0.609 -11.679  1.00  0.18           C  
ATOM    164  C   SER H  26     -11.642  -2.054 -12.077  1.00  0.18           C  
ATOM    165  CB  SER H  26     -10.877   0.259 -12.868  1.00  0.18           C  
ATOM    166  O   SER H  26     -10.861  -2.980 -11.857  1.00  0.18           O  
ATOM    167  OG  SER H  26     -11.670   0.045 -14.018  1.00  0.18           O  
ATOM    168  N   GLY H  27     -12.845  -2.241 -12.632  1.00  0.32           N  
ATOM    169  CA  GLY H  27     -13.312  -3.468 -13.285  1.00  0.32           C  
ATOM    170  C   GLY H  27     -13.514  -4.701 -12.392  1.00  0.32           C  
ATOM    171  O   GLY H  27     -13.609  -5.820 -12.913  1.00  0.32           O  
ATOM    172  N   PHE H  28     -13.644  -4.469 -11.085  1.00  0.37           N  
ATOM    173  CA  PHE H  28     -14.270  -5.325 -10.075  1.00  0.37           C  
ATOM    174  C   PHE H  28     -14.970  -4.426  -9.045  1.00  0.37           C  
ATOM    175  CB  PHE H  28     -13.229  -6.236  -9.406  1.00  0.37           C  
ATOM    176  O   PHE H  28     -14.624  -3.249  -8.923  1.00  0.37           O  
ATOM    177  CG  PHE H  28     -12.229  -5.540  -8.491  1.00  0.37           C  
ATOM    178  CD1 PHE H  28     -11.143  -4.827  -9.033  1.00  0.37           C  
ATOM    179  CD2 PHE H  28     -12.378  -5.607  -7.092  1.00  0.37           C  
ATOM    180  CE1 PHE H  28     -10.205  -4.203  -8.193  1.00  0.37           C  
ATOM    181  CE2 PHE H  28     -11.436  -4.990  -6.248  1.00  0.37           C  
ATOM    182  CZ  PHE H  28     -10.348  -4.291  -6.797  1.00  0.37           C  
ATOM    183  N   THR H  29     -15.948  -4.950  -8.307  1.00  0.20           N  
ATOM    184  CA  THR H  29     -16.670  -4.180  -7.285  1.00  0.20           C  
ATOM    185  C   THR H  29     -15.750  -3.907  -6.089  1.00  0.20           C  
ATOM    186  CB  THR H  29     -17.956  -4.898  -6.830  1.00  0.20           C  
ATOM    187  O   THR H  29     -15.586  -4.741  -5.199  1.00  0.20           O  
ATOM    188  CG2 THR H  29     -19.093  -3.894  -6.661  1.00  0.20           C  
ATOM    189  OG1 THR H  29     -18.403  -5.866  -7.753  1.00  0.20           O  
ATOM    190  N   PHE H  30     -15.089  -2.748  -6.082  1.00  0.23           N  
ATOM    191  CA  PHE H  30     -14.079  -2.396  -5.078  1.00  0.23           C  
ATOM    192  C   PHE H  30     -14.637  -2.421  -3.649  1.00  0.23           C  
ATOM    193  CB  PHE H  30     -13.516  -1.013  -5.430  1.00  0.23           C  
ATOM    194  O   PHE H  30     -13.963  -2.912  -2.741  1.00  0.23           O  
ATOM    195  CG  PHE H  30     -12.545  -0.412  -4.428  1.00  0.23           C  
ATOM    196  CD1 PHE H  30     -11.215  -0.868  -4.366  1.00  0.23           C  
ATOM    197  CD2 PHE H  30     -12.954   0.651  -3.600  1.00  0.23           C  
ATOM    198  CE1 PHE H  30     -10.296  -0.250  -3.499  1.00  0.23           C  
ATOM    199  CE2 PHE H  30     -12.032   1.277  -2.740  1.00  0.23           C  
ATOM    200  CZ  PHE H  30     -10.703   0.824  -2.688  1.00  0.23           C  
ATOM    201  N   SER H  35     -15.873  -1.944  -3.457  1.00  0.16           N  
ATOM    202  CA  SER H  35     -16.608  -1.951  -2.184  1.00  0.16           C  
ATOM    203  C   SER H  35     -16.671  -3.328  -1.530  1.00  0.16           C  
ATOM    204  CB  SER H  35     -18.041  -1.458  -2.426  1.00  0.16           C  
ATOM    205  O   SER H  35     -16.600  -3.408  -0.310  1.00  0.16           O  
ATOM    206  OG  SER H  35     -18.607  -2.065  -3.576  1.00  0.16           O  
ATOM    207  N   ASP H  36     -16.757  -4.396  -2.320  1.00  0.25           N  
ATOM    208  CA  ASP H  36     -17.075  -5.747  -1.846  1.00  0.25           C  
ATOM    209  C   ASP H  36     -15.820  -6.520  -1.390  1.00  0.25           C  
ATOM    210  CB  ASP H  36     -17.841  -6.520  -2.941  1.00  0.25           C  
ATOM    211  O   ASP H  36     -15.919  -7.545  -0.715  1.00  0.25           O  
ATOM    212  CG  ASP H  36     -19.004  -5.782  -3.635  1.00  0.25           C  
ATOM    213  OD1 ASP H  36     -19.282  -4.599  -3.312  1.00  0.25           O  
ATOM    214  OD2 ASP H  36     -19.569  -6.401  -4.562  1.00  0.25           O  
ATOM    215  N   TYR H  37     -14.622  -6.022  -1.722  1.00  0.31           N  
ATOM    216  CA  TYR H  37     -13.339  -6.664  -1.424  1.00  0.31           C  
ATOM    217  C   TYR H  37     -12.621  -6.064  -0.206  1.00  0.31           C  
ATOM    218  CB  TYR H  37     -12.428  -6.609  -2.658  1.00  0.31           C  
ATOM    219  O   TYR H  37     -12.550  -4.846  -0.010  1.00  0.31           O  
ATOM    220  CG  TYR H  37     -12.667  -7.713  -3.673  1.00  0.31           C  
ATOM    221  CD1 TYR H  37     -11.751  -8.779  -3.775  1.00  0.31           C  
ATOM    222  CD2 TYR H  37     -13.801  -7.683  -4.507  1.00  0.31           C  
ATOM    223  CE1 TYR H  37     -11.952  -9.798  -4.726  1.00  0.31           C  
ATOM    224  CE2 TYR H  37     -14.009  -8.698  -5.460  1.00  0.31           C  
ATOM    225  OH  TYR H  37     -13.259 -10.723  -6.507  1.00  0.31           O  
ATOM    226  CZ  TYR H  37     -13.078  -9.752  -5.575  1.00  0.31           C  
ATOM    227  N   TRP H  38     -11.984  -6.948   0.567  1.00  0.26           N  
ATOM    228  CA  TRP H  38     -10.881  -6.597   1.464  1.00  0.26           C  
ATOM    229  C   TRP H  38      -9.621  -6.323   0.631  1.00  0.26           C  
ATOM    230  CB  TRP H  38     -10.630  -7.730   2.470  1.00  0.26           C  
ATOM    231  O   TRP H  38      -9.298  -7.090  -0.283  1.00  0.26           O  
ATOM    232  CG  TRP H  38     -11.727  -8.010   3.462  1.00  0.26           C  
ATOM    233  CD1 TRP H  38     -12.971  -8.459   3.170  1.00  0.26           C  
ATOM    234  CD2 TRP H  38     -11.684  -7.907   4.922  1.00  0.26           C  
ATOM    235  CE2 TRP H  38     -12.942  -8.333   5.447  1.00  0.26           C  
ATOM    236  CE3 TRP H  38     -10.710  -7.503   5.862  1.00  0.26           C  
ATOM    237  NE1 TRP H  38     -13.692  -8.640   4.334  1.00  0.26           N  
ATOM    238  CH2 TRP H  38     -12.215  -7.980   7.729  1.00  0.26           C  
ATOM    239  CZ2 TRP H  38     -13.214  -8.375   6.823  1.00  0.26           C  
ATOM    240  CZ3 TRP H  38     -10.970  -7.541   7.246  1.00  0.26           C  
ATOM    241  N   MET H  39      -8.914  -5.239   0.946  1.00  0.26           N  
ATOM    242  CA  MET H  39      -7.772  -4.744   0.173  1.00  0.26           C  
ATOM    243  C   MET H  39      -6.500  -4.694   1.016  1.00  0.26           C  
ATOM    244  CB  MET H  39      -8.093  -3.372  -0.435  1.00  0.26           C  
ATOM    245  O   MET H  39      -6.537  -4.398   2.209  1.00  0.26           O  
ATOM    246  CG  MET H  39      -9.181  -3.429  -1.519  1.00  0.26           C  
ATOM    247  SD  MET H  39      -8.791  -4.403  -3.007  1.00  0.26           S  
ATOM    248  CE  MET H  39      -7.395  -3.472  -3.701  1.00  0.26           C  
ATOM    249  N   TYR H  40      -5.374  -4.973   0.366  1.00  0.17           N  
ATOM    250  CA  TYR H  40      -4.063  -5.171   0.970  1.00  0.17           C  
ATOM    251  C   TYR H  40      -3.046  -4.219   0.332  1.00  0.17           C  
ATOM    252  CB  TYR H  40      -3.641  -6.647   0.796  1.00  0.17           C  
ATOM    253  O   TYR H  40      -3.070  -4.006  -0.880  1.00  0.17           O  
ATOM    254  CG  TYR H  40      -4.513  -7.664   1.525  1.00  0.17           C  
ATOM    255  CD1 TYR H  40      -5.793  -8.008   1.039  1.00  0.17           C  
ATOM    256  CD2 TYR H  40      -4.052  -8.245   2.720  1.00  0.17           C  
ATOM    257  CE1 TYR H  40      -6.635  -8.853   1.793  1.00  0.17           C  
ATOM    258  CE2 TYR H  40      -4.885  -9.087   3.478  1.00  0.17           C  
ATOM    259  OH  TYR H  40      -7.041 -10.054   3.840  1.00  0.17           O  
ATOM    260  CZ  TYR H  40      -6.193  -9.365   3.034  1.00  0.17           C  
ATOM    261  N   TRP H  41      -2.121  -3.685   1.127  1.00  0.10           N  
ATOM    262  CA  TRP H  41      -0.834  -3.196   0.626  1.00  0.10           C  
ATOM    263  C   TRP H  41       0.238  -4.249   0.897  1.00  0.10           C  
ATOM    264  CB  TRP H  41      -0.464  -1.840   1.239  1.00  0.10           C  
ATOM    265  O   TRP H  41       0.267  -4.862   1.970  1.00  0.10           O  
ATOM    266  CG  TRP H  41      -1.242  -0.673   0.708  1.00  0.10           C  
ATOM    267  CD1 TRP H  41      -2.307  -0.111   1.313  1.00  0.10           C  
ATOM    268  CD2 TRP H  41      -1.035   0.101  -0.517  1.00  0.10           C  
ATOM    269  CE2 TRP H  41      -2.038   1.118  -0.588  1.00  0.10           C  
ATOM    270  CE3 TRP H  41      -0.082   0.072  -1.558  1.00  0.10           C  
ATOM    271  NE1 TRP H  41      -2.790   0.935   0.554  1.00  0.10           N  
ATOM    272  CH2 TRP H  41      -1.129   1.989  -2.656  1.00  0.10           C  
ATOM    273  CZ2 TRP H  41      -2.094   2.052  -1.635  1.00  0.10           C  
ATOM    274  CZ3 TRP H  41      -0.128   1.002  -2.615  1.00  0.10           C  
ATOM    275  N   VAL H  42       1.133  -4.433  -0.067  1.00  0.15           N  
ATOM    276  CA  VAL H  42       2.309  -5.309   0.011  1.00  0.15           C  
ATOM    277  C   VAL H  42       3.514  -4.555  -0.550  1.00  0.15           C  
ATOM    278  CB  VAL H  42       2.082  -6.658  -0.714  1.00  0.15           C  
ATOM    279  O   VAL H  42       3.352  -3.669  -1.388  1.00  0.15           O  
ATOM    280  CG1 VAL H  42       0.858  -7.417  -0.180  1.00  0.15           C  
ATOM    281  CG2 VAL H  42       1.899  -6.526  -2.231  1.00  0.15           C  
ATOM    282  N   ARG H  43       4.728  -4.889  -0.116  1.00  0.14           N  
ATOM    283  CA  ARG H  43       5.961  -4.274  -0.615  1.00  0.14           C  
ATOM    284  C   ARG H  43       7.030  -5.312  -0.903  1.00  0.14           C  
ATOM    285  CB  ARG H  43       6.440  -3.151   0.324  1.00  0.14           C  
ATOM    286  O   ARG H  43       7.146  -6.300  -0.189  1.00  0.14           O  
ATOM    287  CG  ARG H  43       7.084  -3.629   1.640  1.00  0.14           C  
ATOM    288  CD  ARG H  43       7.397  -2.433   2.548  1.00  0.14           C  
ATOM    289  NE  ARG H  43       7.894  -2.853   3.868  1.00  0.14           N  
ATOM    290  NH1 ARG H  43       7.944  -0.806   4.909  1.00  0.14           N  
ATOM    291  NH2 ARG H  43       8.511  -2.620   6.037  1.00  0.14           N  
ATOM    292  CZ  ARG H  43       8.111  -2.093   4.924  1.00  0.14           C  
ATOM    293  N   GLN H  44       7.836  -5.075  -1.929  1.00  0.16           N  
ATOM    294  CA  GLN H  44       9.032  -5.864  -2.202  1.00  0.16           C  
ATOM    295  C   GLN H  44      10.246  -4.944  -2.214  1.00  0.16           C  
ATOM    296  CB  GLN H  44       8.871  -6.666  -3.498  1.00  0.16           C  
ATOM    297  O   GLN H  44      10.392  -4.090  -3.091  1.00  0.16           O  
ATOM    298  CG  GLN H  44      10.069  -7.606  -3.709  1.00  0.16           C  
ATOM    299  CD  GLN H  44       9.756  -8.788  -4.619  1.00  0.16           C  
ATOM    300  NE2 GLN H  44      10.531  -9.844  -4.534  1.00  0.16           N  
ATOM    301  OE1 GLN H  44       8.819  -8.792  -5.405  1.00  0.16           O  
ATOM    302  N   ALA H  45      11.092  -5.094  -1.202  1.00  0.35           N  
ATOM    303  CA  ALA H  45      12.384  -4.425  -1.158  1.00  0.35           C  
ATOM    304  C   ALA H  45      13.409  -5.172  -2.032  1.00  0.35           C  
ATOM    305  CB  ALA H  45      12.826  -4.337   0.295  1.00  0.35           C  
ATOM    306  O   ALA H  45      13.251  -6.379  -2.242  1.00  0.35           O  
ATOM    307  N   PRO H  46      14.476  -4.505  -2.509  1.00  0.49           N  
ATOM    308  CA  PRO H  46      15.519  -5.150  -3.302  1.00  0.49           C  
ATOM    309  C   PRO H  46      16.082  -6.396  -2.606  1.00  0.49           C  
ATOM    310  CB  PRO H  46      16.591  -4.077  -3.523  1.00  0.49           C  
ATOM    311  O   PRO H  46      16.415  -6.359  -1.423  1.00  0.49           O  
ATOM    312  CG  PRO H  46      15.801  -2.771  -3.442  1.00  0.49           C  
ATOM    313  CD  PRO H  46      14.748  -3.078  -2.381  1.00  0.49           C  
ATOM    314  N   GLY H  47      16.130  -7.517  -3.328  1.00  0.56           N  
ATOM    315  CA  GLY H  47      16.595  -8.813  -2.817  1.00  0.56           C  
ATOM    316  C   GLY H  47      15.681  -9.509  -1.792  1.00  0.56           C  
ATOM    317  O   GLY H  47      15.886 -10.690  -1.524  1.00  0.56           O  
ATOM    318  N   LYS H  48      14.665  -8.834  -1.232  1.00  0.24           N  
ATOM    319  CA  LYS H  48      13.684  -9.452  -0.323  1.00  0.24           C  
ATOM    320  C   LYS H  48      12.555 -10.132  -1.110  1.00  0.24           C  
ATOM    321  CB  LYS H  48      13.100  -8.431   0.682  1.00  0.24           C  
ATOM    322  O   LYS H  48      12.307  -9.839  -2.282  1.00  0.24           O  
ATOM    323  CG  LYS H  48      14.105  -7.648   1.560  1.00  0.24           C  
ATOM    324  CD  LYS H  48      13.379  -6.880   2.699  1.00  0.24           C  
ATOM    325  CE  LYS H  48      14.080  -5.561   3.106  1.00  0.24           C  
ATOM    326  NZ  LYS H  48      13.146  -4.582   3.745  1.00  0.24           N  
ATOM    327  N   GLY H  49      11.817 -11.004  -0.425  1.00  0.33           N  
ATOM    328  CA  GLY H  49      10.484 -11.426  -0.861  1.00  0.33           C  
ATOM    329  C   GLY H  49       9.436 -10.310  -0.720  1.00  0.33           C  
ATOM    330  O   GLY H  49       9.745  -9.189  -0.312  1.00  0.33           O  
ATOM    331  N   LEU H  50       8.182 -10.630  -1.047  1.00  0.26           N  
ATOM    332  CA  LEU H  50       7.033  -9.765  -0.760  1.00  0.26           C  
ATOM    333  C   LEU H  50       6.704  -9.777   0.744  1.00  0.26           C  
ATOM    334  CB  LEU H  50       5.816 -10.215  -1.594  1.00  0.26           C  
ATOM    335  O   LEU H  50       6.361 -10.813   1.309  1.00  0.26           O  
ATOM    336  CG  LEU H  50       5.838  -9.687  -3.041  1.00  0.26           C  
ATOM    337  CD1 LEU H  50       4.951 -10.547  -3.942  1.00  0.26           C  
ATOM    338  CD2 LEU H  50       5.312  -8.250  -3.112  1.00  0.26           C  
ATOM    339  N   GLU H  51       6.773  -8.609   1.373  1.00  0.21           N  
ATOM    340  CA  GLU H  51       6.283  -8.323   2.724  1.00  0.21           C  
ATOM    341  C   GLU H  51       4.852  -7.768   2.627  1.00  0.21           C  
ATOM    342  CB  GLU H  51       7.268  -7.337   3.399  1.00  0.21           C  
ATOM    343  O   GLU H  51       4.602  -6.803   1.903  1.00  0.21           O  
ATOM    344  CG  GLU H  51       6.855  -6.764   4.774  1.00  0.21           C  
ATOM    345  CD  GLU H  51       7.868  -5.753   5.364  1.00  0.21           C  
ATOM    346  OE1 GLU H  51       8.811  -5.337   4.649  1.00  0.21           O  
ATOM    347  OE2 GLU H  51       7.684  -5.257   6.505  1.00  0.21           O  
ATOM    348  N   TRP H  52       3.891  -8.350   3.346  1.00  0.20           N  
ATOM    349  CA  TRP H  52       2.586  -7.710   3.542  1.00  0.20           C  
ATOM    350  C   TRP H  52       2.722  -6.483   4.461  1.00  0.20           C  
ATOM    351  CB  TRP H  52       1.568  -8.734   4.055  1.00  0.20           C  
ATOM    352  O   TRP H  52       3.503  -6.522   5.404  1.00  0.20           O  
ATOM    353  CG  TRP H  52       0.332  -8.116   4.619  1.00  0.20           C  
ATOM    354  CD1 TRP H  52      -0.604  -7.455   3.906  1.00  0.20           C  
ATOM    355  CD2 TRP H  52      -0.026  -7.934   6.023  1.00  0.20           C  
ATOM    356  CE2 TRP H  52      -1.197  -7.124   6.087  1.00  0.20           C  
ATOM    357  CE3 TRP H  52       0.541  -8.342   7.249  1.00  0.20           C  
ATOM    358  NE1 TRP H  52      -1.515  -6.885   4.769  1.00  0.20           N  
ATOM    359  CH2 TRP H  52      -1.172  -7.140   8.505  1.00  0.20           C  
ATOM    360  CZ2 TRP H  52      -1.766  -6.719   7.303  1.00  0.20           C  
ATOM    361  CZ3 TRP H  52      -0.025  -7.951   8.477  1.00  0.20           C  
ATOM    362  N   VAL H  53       1.988  -5.395   4.184  1.00  0.12           N  
ATOM    363  CA  VAL H  53       2.180  -4.070   4.817  1.00  0.12           C  
ATOM    364  C   VAL H  53       0.935  -3.543   5.526  1.00  0.12           C  
ATOM    365  CB  VAL H  53       2.648  -3.035   3.773  1.00  0.12           C  
ATOM    366  O   VAL H  53       1.060  -2.885   6.554  1.00  0.12           O  
ATOM    367  CG1 VAL H  53       2.820  -1.611   4.322  1.00  0.12           C  
ATOM    368  CG2 VAL H  53       3.994  -3.434   3.168  1.00  0.12           C  
ATOM    369  N   SER H  54      -0.268  -3.768   4.994  1.00  0.14           N  
ATOM    370  CA  SER H  54      -1.518  -3.409   5.681  1.00  0.14           C  
ATOM    371  C   SER H  54      -2.741  -4.025   5.000  1.00  0.14           C  
ATOM    372  CB  SER H  54      -1.674  -1.883   5.791  1.00  0.14           C  
ATOM    373  O   SER H  54      -2.663  -4.469   3.855  1.00  0.14           O  
ATOM    374  OG  SER H  54      -2.772  -1.565   6.615  1.00  0.14           O  
ATOM    375  N   GLU H  55      -3.860  -4.096   5.711  1.00  0.14           N  
ATOM    376  CA  GLU H  55      -5.142  -4.624   5.246  1.00  0.14           C  
ATOM    377  C   GLU H  55      -6.271  -3.694   5.698  1.00  0.14           C  
ATOM    378  CB  GLU H  55      -5.338  -6.039   5.806  1.00  0.14           C  
ATOM    379  O   GLU H  55      -6.219  -3.176   6.815  1.00  0.14           O  
ATOM    380  CG  GLU H  55      -6.656  -6.712   5.396  1.00  0.14           C  
ATOM    381  CD  GLU H  55      -7.102  -7.696   6.470  1.00  0.14           C  
ATOM    382  OE1 GLU H  55      -7.704  -7.230   7.463  1.00  0.14           O  
ATOM    383  OE2 GLU H  55      -6.827  -8.918   6.376  1.00  0.14           O  
ATOM    384  N   ILE H  56      -7.288  -3.515   4.852  1.00  0.19           N  
ATOM    385  CA  ILE H  56      -8.529  -2.801   5.160  1.00  0.19           C  
ATOM    386  C   ILE H  56      -9.738  -3.558   4.600  1.00  0.19           C  
ATOM    387  CB  ILE H  56      -8.443  -1.345   4.660  1.00  0.19           C  
ATOM    388  O   ILE H  56      -9.725  -4.033   3.459  1.00  0.19           O  
ATOM    389  CG1 ILE H  56      -9.619  -0.503   5.182  1.00  0.19           C  
ATOM    390  CG2 ILE H  56      -8.359  -1.243   3.125  1.00  0.19           C  
ATOM    391  CD1 ILE H  56      -9.333   1.004   5.143  1.00  0.19           C  
ATOM    392  N   ASN H  57     -10.801  -3.672   5.393  1.00  0.29           N  
ATOM    393  CA  ASN H  57     -12.049  -4.288   4.945  1.00  0.29           C  
ATOM    394  C   ASN H  57     -12.858  -3.372   4.004  1.00  0.29           C  
ATOM    395  CB  ASN H  57     -12.851  -4.768   6.168  1.00  0.29           C  
ATOM    396  O   ASN H  57     -12.460  -2.255   3.672  1.00  0.29           O  
ATOM    397  CG  ASN H  57     -13.594  -3.670   6.890  1.00  0.29           C  
ATOM    398  ND2 ASN H  57     -14.749  -3.963   7.428  1.00  0.29           N  
ATOM    399  OD1 ASN H  57     -13.177  -2.530   6.940  1.00  0.29           O  
ATOM    400  N   THR H  58     -14.015  -3.865   3.572  1.00  0.49           N  
ATOM    401  CA  THR H  58     -14.968  -3.230   2.646  1.00  0.49           C  
ATOM    402  C   THR H  58     -15.408  -1.820   3.057  1.00  0.49           C  
ATOM    403  CB  THR H  58     -16.205  -4.140   2.557  1.00  0.49           C  
ATOM    404  O   THR H  58     -15.360  -0.896   2.244  1.00  0.49           O  
ATOM    405  CG2 THR H  58     -15.869  -5.497   1.937  1.00  0.49           C  
ATOM    406  OG1 THR H  58     -16.709  -4.423   3.848  1.00  0.49           O  
ATOM    407  N   ASN H  59     -15.813  -1.635   4.320  1.00  0.27           N  
ATOM    408  CA  ASN H  59     -16.299  -0.357   4.860  1.00  0.27           C  
ATOM    409  C   ASN H  59     -15.225   0.477   5.588  1.00  0.27           C  
ATOM    410  CB  ASN H  59     -17.563  -0.591   5.715  1.00  0.27           C  
ATOM    411  O   ASN H  59     -15.519   1.576   6.045  1.00  0.27           O  
ATOM    412  CG  ASN H  59     -17.353  -1.345   7.016  1.00  0.27           C  
ATOM    413  ND2 ASN H  59     -18.421  -1.723   7.676  1.00  0.27           N  
ATOM    414  OD1 ASN H  59     -16.251  -1.622   7.459  1.00  0.27           O  
ATOM    415  N   GLY H  62     -13.992  -0.024   5.687  1.00  0.30           N  
ATOM    416  CA  GLY H  62     -12.856   0.666   6.299  1.00  0.30           C  
ATOM    417  C   GLY H  62     -12.720   0.535   7.819  1.00  0.30           C  
ATOM    418  O   GLY H  62     -11.729   1.006   8.369  1.00  0.30           O  
ATOM    419  N   LEU H  63     -13.678  -0.100   8.501  1.00  0.38           N  
ATOM    420  CA  LEU H  63     -13.719  -0.175   9.967  1.00  0.38           C  
ATOM    421  C   LEU H  63     -12.800  -1.241  10.588  1.00  0.38           C  
ATOM    422  CB  LEU H  63     -15.173  -0.387  10.426  1.00  0.38           C  
ATOM    423  O   LEU H  63     -12.551  -1.192  11.790  1.00  0.38           O  
ATOM    424  CG  LEU H  63     -16.175   0.695   9.973  1.00  0.38           C  
ATOM    425  CD1 LEU H  63     -17.558   0.377  10.545  1.00  0.38           C  
ATOM    426  CD2 LEU H  63     -15.789   2.099  10.439  1.00  0.38           C  
ATOM    427  N   ILE H  64     -12.302  -2.203   9.808  1.00  0.25           N  
ATOM    428  CA  ILE H  64     -11.327  -3.202  10.270  1.00  0.25           C  
ATOM    429  C   ILE H  64     -10.034  -2.989   9.490  1.00  0.25           C  
ATOM    430  CB  ILE H  64     -11.864  -4.647  10.141  1.00  0.25           C  
ATOM    431  O   ILE H  64     -10.045  -3.020   8.257  1.00  0.25           O  
ATOM    432  CG1 ILE H  64     -13.163  -4.837  10.959  1.00  0.25           C  
ATOM    433  CG2 ILE H  64     -10.784  -5.659  10.577  1.00  0.25           C  
ATOM    434  CD1 ILE H  64     -13.883  -6.164  10.686  1.00  0.25           C  
ATOM    435  N   THR H  65      -8.927  -2.800  10.213  1.00  0.27           N  
ATOM    436  CA  THR H  65      -7.584  -2.680   9.632  1.00  0.27           C  
ATOM    437  C   THR H  65      -6.573  -3.553  10.369  1.00  0.27           C  
ATOM    438  CB  THR H  65      -7.081  -1.225   9.548  1.00  0.27           C  
ATOM    439  O   THR H  65      -6.748  -3.868  11.548  1.00  0.27           O  
ATOM    440  CG2 THR H  65      -7.979  -0.322   8.708  1.00  0.27           C  
ATOM    441  OG1 THR H  65      -6.963  -0.630  10.818  1.00  0.27           O  
ATOM    442  N   LYS H  66      -5.508  -3.957   9.667  1.00  0.22           N  
ATOM    443  CA  LYS H  66      -4.359  -4.677  10.239  1.00  0.22           C  
ATOM    444  C   LYS H  66      -3.048  -4.081   9.725  1.00  0.22           C  
ATOM    445  CB  LYS H  66      -4.417  -6.189   9.938  1.00  0.22           C  
ATOM    446  O   LYS H  66      -2.992  -3.539   8.620  1.00  0.22           O  
ATOM    447  CG  LYS H  66      -5.716  -6.932  10.298  1.00  0.22           C  
ATOM    448  CD  LYS H  66      -5.512  -8.441  10.054  1.00  0.22           C  
ATOM    449  CE  LYS H  66      -6.778  -9.289  10.244  1.00  0.22           C  
ATOM    450  NZ  LYS H  66      -7.614  -9.320   9.019  1.00  0.22           N  
ATOM    451  N   TYR H  67      -1.989  -4.236  10.516  1.00  0.21           N  
ATOM    452  CA  TYR H  67      -0.632  -3.785  10.203  1.00  0.21           C  
ATOM    453  C   TYR H  67       0.388  -4.787  10.765  1.00  0.21           C  
ATOM    454  CB  TYR H  67      -0.367  -2.407  10.831  1.00  0.21           C  
ATOM    455  O   TYR H  67       0.205  -5.226  11.904  1.00  0.21           O  
ATOM    456  CG  TYR H  67      -1.364  -1.328  10.459  1.00  0.21           C  
ATOM    457  CD1 TYR H  67      -1.135  -0.518   9.331  1.00  0.21           C  
ATOM    458  CD2 TYR H  67      -2.526  -1.147  11.236  1.00  0.21           C  
ATOM    459  CE1 TYR H  67      -2.067   0.477   8.983  1.00  0.21           C  
ATOM    460  CE2 TYR H  67      -3.467  -0.163  10.882  1.00  0.21           C  
ATOM    461  OH  TYR H  67      -4.138   1.613   9.424  1.00  0.21           O  
ATOM    462  CZ  TYR H  67      -3.234   0.657   9.759  1.00  0.21           C  
ATOM    463  N   PRO H  68       1.467  -5.115  10.037  1.00  0.52           N  
ATOM    464  CA  PRO H  68       2.651  -5.738  10.609  1.00  0.52           C  
ATOM    465  C   PRO H  68       3.346  -4.790  11.584  1.00  0.52           C  
ATOM    466  CB  PRO H  68       3.602  -6.058   9.450  1.00  0.52           C  
ATOM    467  O   PRO H  68       3.434  -3.582  11.353  1.00  0.52           O  
ATOM    468  CG  PRO H  68       2.857  -5.656   8.188  1.00  0.52           C  
ATOM    469  CD  PRO H  68       1.697  -4.792   8.650  1.00  0.52           C  
ATOM    470  N   ASP H  69       3.935  -5.353  12.633  1.00  0.34           N  
ATOM    471  CA  ASP H  69       4.686  -4.615  13.655  1.00  0.34           C  
ATOM    472  C   ASP H  69       5.890  -3.804  13.128  1.00  0.34           C  
ATOM    473  CB  ASP H  69       5.069  -5.571  14.798  1.00  0.34           C  
ATOM    474  O   ASP H  69       6.353  -2.897  13.814  1.00  0.34           O  
ATOM    475  CG  ASP H  69       3.852  -5.921  15.662  1.00  0.34           C  
ATOM    476  OD1 ASP H  69       3.846  -5.585  16.866  1.00  0.34           O  
ATOM    477  OD2 ASP H  69       2.818  -6.388  15.129  1.00  0.34           O  
ATOM    478  N   SER H  70       6.359  -4.037  11.894  1.00  0.35           N  
ATOM    479  CA  SER H  70       7.374  -3.197  11.229  1.00  0.35           C  
ATOM    480  C   SER H  70       6.873  -1.781  10.880  1.00  0.35           C  
ATOM    481  CB  SER H  70       7.883  -3.905   9.957  1.00  0.35           C  
ATOM    482  O   SER H  70       7.679  -0.854  10.741  1.00  0.35           O  
ATOM    483  OG  SER H  70       6.839  -4.132   9.020  1.00  0.35           O  
ATOM    484  N   VAL H  71       5.556  -1.589  10.736  1.00  0.18           N  
ATOM    485  CA  VAL H  71       4.924  -0.335  10.261  1.00  0.18           C  
ATOM    486  C   VAL H  71       3.735   0.127  11.116  1.00  0.18           C  
ATOM    487  CB  VAL H  71       4.502  -0.464   8.785  1.00  0.18           C  
ATOM    488  O   VAL H  71       3.247   1.247  10.956  1.00  0.18           O  
ATOM    489  CG1 VAL H  71       5.697  -0.708   7.854  1.00  0.18           C  
ATOM    490  CG2 VAL H  71       3.476  -1.575   8.555  1.00  0.18           C  
ATOM    491  N   LYS H  72       3.288  -0.712  12.052  1.00  0.26           N  
ATOM    492  CA  LYS H  72       2.258  -0.457  13.071  1.00  0.26           C  
ATOM    493  C   LYS H  72       2.521   0.869  13.799  1.00  0.26           C  
ATOM    494  CB  LYS H  72       2.332  -1.681  13.994  1.00  0.26           C  
ATOM    495  O   LYS H  72       3.631   1.130  14.249  1.00  0.26           O  
ATOM    496  CG  LYS H  72       1.246  -1.955  15.044  1.00  0.26           C  
ATOM    497  CD  LYS H  72       1.607  -3.343  15.611  1.00  0.26           C  
ATOM    498  CE  LYS H  72       0.681  -3.947  16.665  1.00  0.26           C  
ATOM    499  NZ  LYS H  72       1.197  -5.289  17.033  1.00  0.26           N  
ATOM    500  N   GLY H  74       1.513   1.741  13.852  1.00  0.20           N  
ATOM    501  CA  GLY H  74       1.614   3.095  14.418  1.00  0.20           C  
ATOM    502  C   GLY H  74       2.313   4.140  13.531  1.00  0.20           C  
ATOM    503  O   GLY H  74       2.076   5.328  13.721  1.00  0.20           O  
ATOM    504  N   ARG H  75       3.128   3.735  12.544  1.00  0.16           N  
ATOM    505  CA  ARG H  75       3.772   4.649  11.581  1.00  0.16           C  
ATOM    506  C   ARG H  75       2.927   4.866  10.329  1.00  0.16           C  
ATOM    507  CB  ARG H  75       5.163   4.124  11.183  1.00  0.16           C  
ATOM    508  O   ARG H  75       2.832   5.988   9.833  1.00  0.16           O  
ATOM    509  CG  ARG H  75       6.112   3.939  12.377  1.00  0.16           C  
ATOM    510  CD  ARG H  75       7.571   3.786  11.924  1.00  0.16           C  
ATOM    511  NE  ARG H  75       7.791   2.586  11.086  1.00  0.16           N  
ATOM    512  NH1 ARG H  75       8.648   3.616   9.209  1.00  0.16           N  
ATOM    513  NH2 ARG H  75       8.470   1.416   9.264  1.00  0.16           N  
ATOM    514  CZ  ARG H  75       8.293   2.554   9.862  1.00  0.16           C  
ATOM    515  N   PHE H  76       2.348   3.796   9.786  1.00  0.10           N  
ATOM    516  CA  PHE H  76       1.539   3.831   8.564  1.00  0.10           C  
ATOM    517  C   PHE H  76       0.039   3.800   8.897  1.00  0.10           C  
ATOM    518  CB  PHE H  76       1.945   2.690   7.612  1.00  0.10           C  
ATOM    519  O   PHE H  76      -0.366   3.419   9.995  1.00  0.10           O  
ATOM    520  CG  PHE H  76       3.360   2.684   7.027  1.00  0.10           C  
ATOM    521  CD1 PHE H  76       4.360   3.617   7.387  1.00  0.10           C  
ATOM    522  CD2 PHE H  76       3.678   1.690   6.081  1.00  0.10           C  
ATOM    523  CE1 PHE H  76       5.654   3.531   6.846  1.00  0.10           C  
ATOM    524  CE2 PHE H  76       4.967   1.616   5.523  1.00  0.10           C  
ATOM    525  CZ  PHE H  76       5.959   2.528   5.913  1.00  0.10           C  
ATOM    526  N   THR H  77      -0.808   4.210   7.953  1.00  0.13           N  
ATOM    527  CA  THR H  77      -2.272   4.178   8.086  1.00  0.13           C  
ATOM    528  C   THR H  77      -2.924   3.921   6.733  1.00  0.13           C  
ATOM    529  CB  THR H  77      -2.798   5.466   8.734  1.00  0.13           C  
ATOM    530  O   THR H  77      -2.781   4.715   5.799  1.00  0.13           O  
ATOM    531  CG2 THR H  77      -4.324   5.561   8.770  1.00  0.13           C  
ATOM    532  OG1 THR H  77      -2.366   5.509  10.074  1.00  0.13           O  
ATOM    533  N   ILE H  78      -3.628   2.795   6.618  1.00  0.10           N  
ATOM    534  CA  ILE H  78      -4.410   2.444   5.431  1.00  0.10           C  
ATOM    535  C   ILE H  78      -5.773   3.138   5.487  1.00  0.10           C  
ATOM    536  CB  ILE H  78      -4.501   0.910   5.276  1.00  0.10           C  
ATOM    537  O   ILE H  78      -6.355   3.324   6.554  1.00  0.10           O  
ATOM    538  CG1 ILE H  78      -5.017   0.501   3.881  1.00  0.10           C  
ATOM    539  CG2 ILE H  78      -5.342   0.264   6.388  1.00  0.10           C  
ATOM    540  CD1 ILE H  78      -4.850  -0.999   3.591  1.00  0.10           C  
ATOM    541  N   SER H  79      -6.290   3.540   4.333  1.00  0.11           N  
ATOM    542  CA  SER H  79      -7.642   4.093   4.199  1.00  0.11           C  
ATOM    543  C   SER H  79      -8.152   3.866   2.780  1.00  0.11           C  
ATOM    544  CB  SER H  79      -7.677   5.575   4.607  1.00  0.11           C  
ATOM    545  O   SER H  79      -7.393   3.479   1.892  1.00  0.11           O  
ATOM    546  OG  SER H  79      -6.720   6.337   3.901  1.00  0.11           O  
ATOM    547  N   ARG H  80      -9.451   4.065   2.559  1.00  0.18           N  
ATOM    548  CA  ARG H  80     -10.108   3.818   1.272  1.00  0.18           C  
ATOM    549  C   ARG H  80     -11.247   4.802   1.039  1.00  0.18           C  
ATOM    550  CB  ARG H  80     -10.577   2.351   1.186  1.00  0.18           C  
ATOM    551  O   ARG H  80     -11.941   5.178   1.978  1.00  0.18           O  
ATOM    552  CG  ARG H  80     -11.643   1.965   2.234  1.00  0.18           C  
ATOM    553  CD  ARG H  80     -11.957   0.464   2.209  1.00  0.18           C  
ATOM    554  NE  ARG H  80     -12.568   0.073   0.933  1.00  0.18           N  
ATOM    555  NH1 ARG H  80     -12.110  -2.188   0.888  1.00  0.18           N  
ATOM    556  NH2 ARG H  80     -13.157  -1.186  -0.808  1.00  0.18           N  
ATOM    557  CZ  ARG H  80     -12.599  -1.109   0.354  1.00  0.18           C  
ATOM    558  N   ASP H  81     -11.447   5.179  -0.214  1.00  0.26           N  
ATOM    559  CA  ASP H  81     -12.579   5.962  -0.696  1.00  0.26           C  
ATOM    560  C   ASP H  81     -13.348   5.119  -1.718  1.00  0.26           C  
ATOM    561  CB  ASP H  81     -12.061   7.291  -1.260  1.00  0.26           C  
ATOM    562  O   ASP H  81     -12.925   4.963  -2.866  1.00  0.26           O  
ATOM    563  CG  ASP H  81     -13.149   8.210  -1.815  1.00  0.26           C  
ATOM    564  OD1 ASP H  81     -14.284   7.757  -2.084  1.00  0.26           O  
ATOM    565  OD2 ASP H  81     -12.827   9.407  -1.986  1.00  0.26           O  
ATOM    566  N   ASN H  82     -14.466   4.534  -1.280  1.00  0.26           N  
ATOM    567  CA  ASN H  82     -15.298   3.682  -2.132  1.00  0.26           C  
ATOM    568  C   ASN H  82     -16.048   4.470  -3.217  1.00  0.26           C  
ATOM    569  CB  ASN H  82     -16.269   2.855  -1.265  1.00  0.26           C  
ATOM    570  O   ASN H  82     -16.333   3.901  -4.263  1.00  0.26           O  
ATOM    571  CG  ASN H  82     -15.600   1.741  -0.477  1.00  0.26           C  
ATOM    572  ND2 ASN H  82     -16.314   1.122   0.432  1.00  0.26           N  
ATOM    573  OD1 ASN H  82     -14.441   1.405  -0.666  1.00  0.26           O  
ATOM    574  N   ALA H  83     -16.328   5.763  -3.019  1.00  0.34           N  
ATOM    575  CA  ALA H  83     -16.954   6.592  -4.053  1.00  0.34           C  
ATOM    576  C   ALA H  83     -15.982   6.913  -5.203  1.00  0.34           C  
ATOM    577  CB  ALA H  83     -17.493   7.868  -3.398  1.00  0.34           C  
ATOM    578  O   ALA H  83     -16.415   7.192  -6.318  1.00  0.34           O  
ATOM    579  N   LYS H  84     -14.669   6.859  -4.938  1.00  0.25           N  
ATOM    580  CA  LYS H  84     -13.600   7.048  -5.935  1.00  0.25           C  
ATOM    581  C   LYS H  84     -12.848   5.758  -6.279  1.00  0.25           C  
ATOM    582  CB  LYS H  84     -12.652   8.174  -5.485  1.00  0.25           C  
ATOM    583  O   LYS H  84     -11.797   5.833  -6.908  1.00  0.25           O  
ATOM    584  CG  LYS H  84     -13.414   9.490  -5.279  1.00  0.25           C  
ATOM    585  CD  LYS H  84     -12.465  10.664  -5.005  1.00  0.25           C  
ATOM    586  CE  LYS H  84     -13.262  11.858  -4.468  1.00  0.25           C  
ATOM    587  NZ  LYS H  84     -13.657  11.635  -3.055  1.00  0.25           N  
ATOM    588  N   ASN H  85     -13.336   4.594  -5.837  1.00  0.19           N  
ATOM    589  CA  ASN H  85     -12.685   3.284  -5.999  1.00  0.19           C  
ATOM    590  C   ASN H  85     -11.173   3.299  -5.683  1.00  0.19           C  
ATOM    591  CB  ASN H  85     -13.009   2.691  -7.382  1.00  0.19           C  
ATOM    592  O   ASN H  85     -10.377   2.678  -6.383  1.00  0.19           O  
ATOM    593  CG  ASN H  85     -14.491   2.458  -7.580  1.00  0.19           C  
ATOM    594  ND2 ASN H  85     -15.100   3.080  -8.561  1.00  0.19           N  
ATOM    595  OD1 ASN H  85     -15.123   1.719  -6.846  1.00  0.19           O  
ATOM    596  N   THR H  86     -10.759   4.064  -4.668  1.00  0.14           N  
ATOM    597  CA  THR H  86      -9.342   4.370  -4.432  1.00  0.14           C  
ATOM    598  C   THR H  86      -8.897   3.930  -3.043  1.00  0.14           C  
ATOM    599  CB  THR H  86      -9.038   5.852  -4.698  1.00  0.14           C  
ATOM    600  O   THR H  86      -9.507   4.279  -2.033  1.00  0.14           O  
ATOM    601  CG2 THR H  86      -7.580   6.217  -4.424  1.00  0.14           C  
ATOM    602  OG1 THR H  86      -9.222   6.159  -6.061  1.00  0.14           O  
ATOM    603  N   LEU H  87      -7.809   3.168  -2.989  1.00  0.10           N  
ATOM    604  CA  LEU H  87      -7.114   2.767  -1.768  1.00  0.10           C  
ATOM    605  C   LEU H  87      -5.942   3.725  -1.495  1.00  0.10           C  
ATOM    606  CB  LEU H  87      -6.666   1.308  -1.963  1.00  0.10           C  
ATOM    607  O   LEU H  87      -5.299   4.200  -2.429  1.00  0.10           O  
ATOM    608  CG  LEU H  87      -5.993   0.652  -0.749  1.00  0.10           C  
ATOM    609  CD1 LEU H  87      -7.028   0.281   0.304  1.00  0.10           C  
ATOM    610  CD2 LEU H  87      -5.252  -0.610  -1.184  1.00  0.10           C  
ATOM    611  N   TYR H  88      -5.625   3.976  -0.228  1.00  0.06           N  
ATOM    612  CA  TYR H  88      -4.521   4.840   0.189  1.00  0.06           C  
ATOM    613  C   TYR H  88      -3.627   4.164   1.233  1.00  0.06           C  
ATOM    614  CB  TYR H  88      -5.063   6.154   0.762  1.00  0.06           C  
ATOM    615  O   TYR H  88      -4.089   3.308   1.993  1.00  0.06           O  
ATOM    616  CG  TYR H  88      -6.136   6.864  -0.041  1.00  0.06           C  
ATOM    617  CD1 TYR H  88      -5.817   7.474  -1.267  1.00  0.06           C  
ATOM    618  CD2 TYR H  88      -7.437   6.991   0.487  1.00  0.06           C  
ATOM    619  CE1 TYR H  88      -6.785   8.245  -1.943  1.00  0.06           C  
ATOM    620  CE2 TYR H  88      -8.415   7.729  -0.204  1.00  0.06           C  
ATOM    621  OH  TYR H  88      -9.026   9.086  -2.092  1.00  0.06           O  
ATOM    622  CZ  TYR H  88      -8.094   8.356  -1.427  1.00  0.06           C  
ATOM    623  N   LEU H  89      -2.372   4.603   1.320  1.00  0.08           N  
ATOM    624  CA  LEU H  89      -1.479   4.327   2.447  1.00  0.08           C  
ATOM    625  C   LEU H  89      -0.735   5.607   2.825  1.00  0.08           C  
ATOM    626  CB  LEU H  89      -0.509   3.182   2.101  1.00  0.08           C  
ATOM    627  O   LEU H  89       0.172   6.042   2.117  1.00  0.08           O  
ATOM    628  CG  LEU H  89       0.320   2.656   3.287  1.00  0.08           C  
ATOM    629  CD1 LEU H  89      -0.546   1.922   4.316  1.00  0.08           C  
ATOM    630  CD2 LEU H  89       1.370   1.670   2.775  1.00  0.08           C  
ATOM    631  N   GLN H  90      -1.124   6.210   3.945  1.00  0.08           N  
ATOM    632  CA  GLN H  90      -0.317   7.243   4.583  1.00  0.08           C  
ATOM    633  C   GLN H  90       0.884   6.562   5.244  1.00  0.08           C  
ATOM    634  CB  GLN H  90      -1.182   8.012   5.595  1.00  0.08           C  
ATOM    635  O   GLN H  90       0.708   5.606   5.999  1.00  0.08           O  
ATOM    636  CG  GLN H  90      -0.419   9.139   6.312  1.00  0.08           C  
ATOM    637  CD  GLN H  90       0.025  10.267   5.383  1.00  0.08           C  
ATOM    638  NE2 GLN H  90       1.041  11.012   5.750  1.00  0.08           N  
ATOM    639  OE1 GLN H  90      -0.537  10.496   4.322  1.00  0.08           O  
ATOM    640  N   MET H  91       2.092   7.044   4.971  1.00  0.09           N  
ATOM    641  CA  MET H  91       3.333   6.517   5.531  1.00  0.09           C  
ATOM    642  C   MET H  91       4.099   7.649   6.200  1.00  0.09           C  
ATOM    643  CB  MET H  91       4.178   5.864   4.432  1.00  0.09           C  
ATOM    644  O   MET H  91       4.617   8.523   5.512  1.00  0.09           O  
ATOM    645  CG  MET H  91       3.450   4.718   3.726  1.00  0.09           C  
ATOM    646  SD  MET H  91       4.517   3.659   2.717  1.00  0.09           S  
ATOM    647  CE  MET H  91       5.311   4.899   1.667  1.00  0.09           C  
ATOM    648  N   ASN H  92       4.150   7.639   7.530  1.00  0.08           N  
ATOM    649  CA  ASN H  92       4.844   8.643   8.334  1.00  0.08           C  
ATOM    650  C   ASN H  92       6.124   8.053   8.941  1.00  0.08           C  
ATOM    651  CB  ASN H  92       3.901   9.188   9.425  1.00  0.08           C  
ATOM    652  O   ASN H  92       6.218   6.835   9.120  1.00  0.08           O  
ATOM    653  CG  ASN H  92       2.465   9.380   8.968  1.00  0.08           C  
ATOM    654  ND2 ASN H  92       1.585   8.467   9.305  1.00  0.08           N  
ATOM    655  OD1 ASN H  92       2.109  10.326   8.285  1.00  0.08           O  
ATOM    656  N   SER H  93       7.088   8.906   9.299  1.00  0.16           N  
ATOM    657  CA  SER H  93       8.325   8.503   9.990  1.00  0.16           C  
ATOM    658  C   SER H  93       9.043   7.349   9.275  1.00  0.16           C  
ATOM    659  CB  SER H  93       8.055   8.184  11.467  1.00  0.16           C  
ATOM    660  O   SER H  93       9.336   6.306   9.872  1.00  0.16           O  
ATOM    661  OG  SER H  93       7.384   9.257  12.103  1.00  0.16           O  
ATOM    662  N   LEU H  94       9.245   7.508   7.965  1.00  0.11           N  
ATOM    663  CA  LEU H  94       9.868   6.505   7.102  1.00  0.11           C  
ATOM    664  C   LEU H  94      11.332   6.245   7.487  1.00  0.11           C  
ATOM    665  CB  LEU H  94       9.727   6.951   5.634  1.00  0.11           C  
ATOM    666  O   LEU H  94      12.039   7.146   7.939  1.00  0.11           O  
ATOM    667  CG  LEU H  94       8.323   6.668   5.064  1.00  0.11           C  
ATOM    668  CD1 LEU H  94       8.046   7.511   3.823  1.00  0.11           C  
ATOM    669  CD2 LEU H  94       8.193   5.196   4.659  1.00  0.11           C  
ATOM    670  N   ARG H  95      11.789   5.007   7.295  1.00  0.15           N  
ATOM    671  CA  ARG H  95      13.170   4.570   7.539  1.00  0.15           C  
ATOM    672  C   ARG H  95      13.790   3.945   6.282  1.00  0.15           C  
ATOM    673  CB  ARG H  95      13.212   3.499   8.629  1.00  0.15           C  
ATOM    674  O   ARG H  95      13.034   3.477   5.430  1.00  0.15           O  
ATOM    675  CG  ARG H  95      12.403   3.677   9.916  1.00  0.15           C  
ATOM    676  CD  ARG H  95      12.706   2.393  10.697  1.00  0.15           C  
ATOM    677  NE  ARG H  95      11.988   2.257  11.971  1.00  0.15           N  
ATOM    678  NH1 ARG H  95      12.797   0.141  12.389  1.00  0.15           N  
ATOM    679  NH2 ARG H  95      11.396   1.089  13.834  1.00  0.15           N  
ATOM    680  CZ  ARG H  95      12.066   1.169  12.719  1.00  0.15           C  
ATOM    681  N   PRO H  96      15.127   3.826   6.181  1.00  0.13           N  
ATOM    682  CA  PRO H  96      15.775   3.125   5.072  1.00  0.13           C  
ATOM    683  C   PRO H  96      15.238   1.708   4.815  1.00  0.13           C  
ATOM    684  CB  PRO H  96      17.270   3.131   5.405  1.00  0.13           C  
ATOM    685  O   PRO H  96      15.089   1.323   3.654  1.00  0.13           O  
ATOM    686  CG  PRO H  96      17.427   4.399   6.242  1.00  0.13           C  
ATOM    687  CD  PRO H  96      16.135   4.409   7.055  1.00  0.13           C  
ATOM    688  N   GLU H  97      14.860   0.951   5.857  1.00  0.17           N  
ATOM    689  CA  GLU H  97      14.297  -0.406   5.710  1.00  0.17           C  
ATOM    690  C   GLU H  97      12.974  -0.455   4.925  1.00  0.17           C  
ATOM    691  CB  GLU H  97      14.028  -1.085   7.069  1.00  0.17           C  
ATOM    692  O   GLU H  97      12.640  -1.511   4.370  1.00  0.17           O  
ATOM    693  CG  GLU H  97      15.154  -1.050   8.110  1.00  0.17           C  
ATOM    694  CD  GLU H  97      14.956   0.132   9.060  1.00  0.17           C  
ATOM    695  OE1 GLU H  97      14.373  -0.068  10.155  1.00  0.17           O  
ATOM    696  OE2 GLU H  97      15.297   1.258   8.642  1.00  0.17           O  
ATOM    697  N   ASP H  98      12.235   0.663   4.892  1.00  0.13           N  
ATOM    698  CA  ASP H  98      10.979   0.833   4.157  1.00  0.13           C  
ATOM    699  C   ASP H  98      11.178   1.014   2.642  1.00  0.13           C  
ATOM    700  CB  ASP H  98      10.176   2.021   4.721  1.00  0.13           C  
ATOM    701  O   ASP H  98      10.186   1.023   1.911  1.00  0.13           O  
ATOM    702  CG  ASP H  98       9.800   1.906   6.199  1.00  0.13           C  
ATOM    703  OD1 ASP H  98       9.286   0.846   6.632  1.00  0.13           O  
ATOM    704  OD2 ASP H  98       9.895   2.921   6.921  1.00  0.13           O  
ATOM    705  N   THR H  99      12.422   1.136   2.161  1.00  0.08           N  
ATOM    706  CA  THR H  99      12.754   1.228   0.730  1.00  0.08           C  
ATOM    707  C   THR H  99      12.297  -0.020  -0.023  1.00  0.08           C  
ATOM    708  CB  THR H  99      14.261   1.433   0.521  1.00  0.08           C  
ATOM    709  O   THR H  99      12.826  -1.117   0.182  1.00  0.08           O  
ATOM    710  CG2 THR H  99      14.691   1.420  -0.949  1.00  0.08           C  
ATOM    711  OG1 THR H  99      14.632   2.683   1.042  1.00  0.08           O  
ATOM    712  N   ALA H 100      11.312   0.140  -0.907  1.00  0.14           N  
ATOM    713  CA  ALA H 100      10.675  -0.952  -1.633  1.00  0.14           C  
ATOM    714  C   ALA H 100       9.801  -0.445  -2.789  1.00  0.14           C  
ATOM    715  CB  ALA H 100       9.819  -1.760  -0.642  1.00  0.14           C  
ATOM    716  O   ALA H 100       9.420   0.724  -2.839  1.00  0.14           O  
ATOM    717  N   VAL H 101       9.421  -1.349  -3.694  1.00  0.17           N  
ATOM    718  CA  VAL H 101       8.240  -1.147  -4.546  1.00  0.17           C  
ATOM    719  C   VAL H 101       7.001  -1.557  -3.753  1.00  0.17           C  
ATOM    720  CB  VAL H 101       8.338  -1.930  -5.867  1.00  0.17           C  
ATOM    721  O   VAL H 101       6.941  -2.682  -3.253  1.00  0.17           O  
ATOM    722  CG1 VAL H 101       7.082  -1.737  -6.728  1.00  0.17           C  
ATOM    723  CG2 VAL H 101       9.547  -1.463  -6.687  1.00  0.17           C  
ATOM    724  N   TYR H 102       6.032  -0.652  -3.627  1.00  0.11           N  
ATOM    725  CA  TYR H 102       4.761  -0.868  -2.935  1.00  0.11           C  
ATOM    726  C   TYR H 102       3.649  -1.112  -3.945  1.00  0.11           C  
ATOM    727  CB  TYR H 102       4.402   0.348  -2.075  1.00  0.11           C  
ATOM    728  O   TYR H 102       3.492  -0.344  -4.892  1.00  0.11           O  
ATOM    729  CG  TYR H 102       5.237   0.496  -0.822  1.00  0.11           C  
ATOM    730  CD1 TYR H 102       6.593   0.857  -0.924  1.00  0.11           C  
ATOM    731  CD2 TYR H 102       4.659   0.279   0.445  1.00  0.11           C  
ATOM    732  CE1 TYR H 102       7.380   0.966   0.232  1.00  0.11           C  
ATOM    733  CE2 TYR H 102       5.441   0.418   1.606  1.00  0.11           C  
ATOM    734  OH  TYR H 102       7.589   0.833   2.598  1.00  0.11           O  
ATOM    735  CZ  TYR H 102       6.805   0.756   1.497  1.00  0.11           C  
ATOM    736  N   TYR H 103       2.850  -2.142  -3.697  1.00  0.17           N  
ATOM    737  CA  TYR H 103       1.742  -2.557  -4.541  1.00  0.17           C  
ATOM    738  C   TYR H 103       0.450  -2.612  -3.725  1.00  0.17           C  
ATOM    739  CB  TYR H 103       2.017  -3.932  -5.151  1.00  0.17           C  
ATOM    740  O   TYR H 103       0.464  -3.069  -2.575  1.00  0.17           O  
ATOM    741  CG  TYR H 103       3.410  -4.215  -5.688  1.00  0.17           C  
ATOM    742  CD1 TYR H 103       4.427  -4.658  -4.818  1.00  0.17           C  
ATOM    743  CD2 TYR H 103       3.650  -4.169  -7.073  1.00  0.17           C  
ATOM    744  CE1 TYR H 103       5.663  -5.092  -5.332  1.00  0.17           C  
ATOM    745  CE2 TYR H 103       4.882  -4.608  -7.593  1.00  0.17           C  
ATOM    746  OH  TYR H 103       7.004  -5.655  -7.235  1.00  0.17           O  
ATOM    747  CZ  TYR H 103       5.885  -5.083  -6.724  1.00  0.17           C  
ATOM    748  N   CYS H 104      -0.669  -2.207  -4.319  1.00  0.27           N  
ATOM    749  CA  CYS H 104      -1.984  -2.545  -3.793  1.00  0.27           C  
ATOM    750  C   CYS H 104      -2.454  -3.869  -4.403  1.00  0.27           C  
ATOM    751  CB  CYS H 104      -2.965  -1.405  -4.034  1.00  0.27           C  
ATOM    752  O   CYS H 104      -2.158  -4.197  -5.552  1.00  0.27           O  
ATOM    753  SG  CYS H 104      -3.245  -0.981  -5.762  1.00  0.27           S  
ATOM    754  N   ALA H 105      -3.186  -4.649  -3.619  1.00  0.23           N  
ATOM    755  CA  ALA H 105      -3.652  -5.963  -4.016  1.00  0.23           C  
ATOM    756  C   ALA H 105      -5.049  -6.222  -3.463  1.00  0.23           C  
ATOM    757  CB  ALA H 105      -2.641  -7.020  -3.548  1.00  0.23           C  
ATOM    758  O   ALA H 105      -5.350  -5.947  -2.299  1.00  0.23           O  
ATOM    759  N   ARG H 106      -5.891  -6.840  -4.289  1.00  0.37           N  
ATOM    760  CA  ARG H 106      -6.894  -7.755  -3.747  1.00  0.37           C  
ATOM    761  C   ARG H 106      -6.150  -9.036  -3.345  1.00  0.37           C  
ATOM    762  CB  ARG H 106      -8.036  -7.971  -4.759  1.00  0.37           C  
ATOM    763  O   ARG H 106      -5.334  -9.521  -4.125  1.00  0.37           O  
ATOM    764  CG  ARG H 106      -7.658  -8.820  -5.988  1.00  0.37           C  
ATOM    765  CD  ARG H 106      -8.857  -9.071  -6.909  1.00  0.37           C  
ATOM    766  NE  ARG H 106      -8.569 -10.189  -7.835  1.00  0.37           N  
ATOM    767  NH1 ARG H 106     -10.648 -11.193  -7.880  1.00  0.37           N  
ATOM    768  NH2 ARG H 106      -8.935 -12.125  -8.949  1.00  0.37           N  
ATOM    769  CZ  ARG H 106      -9.388 -11.154  -8.213  1.00  0.37           C  
ATOM    770  N   SER H 107      -6.461  -9.615  -2.187  1.00  0.70           N  
ATOM    771  CA  SER H 107      -5.797 -10.806  -1.609  1.00  0.70           C  
ATOM    772  C   SER H 107      -4.344 -10.607  -1.118  1.00  0.70           C  
ATOM    773  CB  SER H 107      -5.899 -12.018  -2.555  1.00  0.70           C  
ATOM    774  O   SER H 107      -3.636  -9.727  -1.608  1.00  0.70           O  
ATOM    775  OG  SER H 107      -4.830 -12.049  -3.475  1.00  0.70           O  
ATOM    776  N   PRO H 108      -3.875 -11.438  -0.164  1.00  0.51           N  
ATOM    777  CA  PRO H 108      -2.524 -11.331   0.387  1.00  0.51           C  
ATOM    778  C   PRO H 108      -1.402 -11.950  -0.470  1.00  0.51           C  
ATOM    779  CB  PRO H 108      -2.609 -12.013   1.756  1.00  0.51           C  
ATOM    780  O   PRO H 108      -0.245 -11.627  -0.222  1.00  0.51           O  
ATOM    781  CG  PRO H 108      -3.666 -13.092   1.549  1.00  0.51           C  
ATOM    782  CD  PRO H 108      -4.651 -12.405   0.608  1.00  0.51           C  
ATOM    783  N   SER H 114      -1.669 -12.820  -1.458  1.00  0.74           N  
ATOM    784  CA  SER H 114      -0.596 -13.527  -2.197  1.00  0.74           C  
ATOM    785  C   SER H 114       0.143 -12.659  -3.232  1.00  0.74           C  
ATOM    786  CB  SER H 114      -1.148 -14.791  -2.864  1.00  0.74           C  
ATOM    787  O   SER H 114       1.028 -13.150  -3.929  1.00  0.74           O  
ATOM    788  OG  SER H 114      -2.128 -14.436  -3.815  1.00  0.74           O  
ATOM    789  N   GLY H 115      -0.219 -11.377  -3.377  1.00  0.55           N  
ATOM    790  CA  GLY H 115       0.370 -10.471  -4.372  1.00  0.55           C  
ATOM    791  C   GLY H 115       0.047 -10.840  -5.828  1.00  0.55           C  
ATOM    792  O   GLY H 115       0.665 -10.295  -6.748  1.00  0.55           O  
ATOM    793  N   PHE H 116      -0.899 -11.760  -6.047  1.00  0.44           N  
ATOM    794  CA  PHE H 116      -1.503 -12.046  -7.350  1.00  0.44           C  
ATOM    795  C   PHE H 116      -2.476 -10.911  -7.718  1.00  0.44           C  
ATOM    796  CB  PHE H 116      -2.271 -13.381  -7.310  1.00  0.44           C  
ATOM    797  O   PHE H 116      -3.143 -10.366  -6.843  1.00  0.44           O  
ATOM    798  CG  PHE H 116      -1.551 -14.644  -6.852  1.00  0.44           C  
ATOM    799  CD1 PHE H 116      -0.154 -14.704  -6.661  1.00  0.44           C  
ATOM    800  CD2 PHE H 116      -2.329 -15.788  -6.582  1.00  0.44           C  
ATOM    801  CE1 PHE H 116       0.446 -15.880  -6.179  1.00  0.44           C  
ATOM    802  CE2 PHE H 116      -1.727 -16.966  -6.105  1.00  0.44           C  
ATOM    803  CZ  PHE H 116      -0.338 -17.012  -5.901  1.00  0.44           C  
ATOM    804  N   ASN H 117      -2.598 -10.563  -9.003  1.00  1.01           N  
ATOM    805  CA  ASN H 117      -3.405  -9.424  -9.486  1.00  1.01           C  
ATOM    806  C   ASN H 117      -3.127  -8.086  -8.761  1.00  1.01           C  
ATOM    807  CB  ASN H 117      -4.919  -9.743  -9.490  1.00  1.01           C  
ATOM    808  O   ASN H 117      -4.047  -7.288  -8.582  1.00  1.01           O  
ATOM    809  CG  ASN H 117      -5.370 -11.016 -10.171  1.00  1.01           C  
ATOM    810  ND2 ASN H 117      -4.797 -11.393 -11.290  1.00  1.01           N  
ATOM    811  OD1 ASN H 117      -6.291 -11.674  -9.706  1.00  1.01           O  
ATOM    812  N   ARG H 118      -1.883  -7.846  -8.330  1.00  0.48           N  
ATOM    813  CA  ARG H 118      -1.430  -6.514  -7.906  1.00  0.48           C  
ATOM    814  C   ARG H 118      -1.092  -5.650  -9.124  1.00  0.48           C  
ATOM    815  CB  ARG H 118      -0.293  -6.645  -6.885  1.00  0.48           C  
ATOM    816  O   ARG H 118      -0.950  -6.189 -10.223  1.00  0.48           O  
ATOM    817  CG  ARG H 118       1.067  -7.027  -7.476  1.00  0.48           C  
ATOM    818  CD  ARG H 118       2.049  -7.331  -6.340  1.00  0.48           C  
ATOM    819  NE  ARG H 118       3.437  -7.348  -6.821  1.00  0.48           N  
ATOM    820  NH1 ARG H 118       3.542  -9.545  -7.466  1.00  0.48           N  
ATOM    821  NH2 ARG H 118       5.338  -8.225  -7.694  1.00  0.48           N  
ATOM    822  CZ  ARG H 118       4.096  -8.370  -7.326  1.00  0.48           C  
ATOM    823  N   GLY H 119      -0.993  -4.340  -8.930  1.00  0.67           N  
ATOM    824  CA  GLY H 119      -0.603  -3.420  -9.994  1.00  0.67           C  
ATOM    825  C   GLY H 119       0.895  -3.473 -10.304  1.00  0.67           C  
ATOM    826  O   GLY H 119       1.614  -4.382  -9.882  1.00  0.67           O  
ATOM    827  N   GLN H 120       1.372  -2.481 -11.054  1.00  0.57           N  
ATOM    828  CA  GLN H 120       2.800  -2.349 -11.375  1.00  0.57           C  
ATOM    829  C   GLN H 120       3.628  -1.938 -10.145  1.00  0.57           C  
ATOM    830  CB  GLN H 120       2.992  -1.331 -12.513  1.00  0.57           C  
ATOM    831  O   GLN H 120       4.812  -2.262 -10.051  1.00  0.57           O  
ATOM    832  CG  GLN H 120       2.151  -1.605 -13.774  1.00  0.57           C  
ATOM    833  CD  GLN H 120       2.352  -2.993 -14.381  1.00  0.57           C  
ATOM    834  NE2 GLN H 120       1.380  -3.509 -15.101  1.00  0.57           N  
ATOM    835  OE1 GLN H 120       3.374  -3.641 -14.246  1.00  0.57           O  
ATOM    836  N   GLY H 121       2.986  -1.275  -9.180  1.00  0.24           N  
ATOM    837  CA  GLY H 121       3.600  -0.766  -7.965  1.00  0.24           C  
ATOM    838  C   GLY H 121       4.258   0.602  -8.139  1.00  0.24           C  
ATOM    839  O   GLY H 121       4.669   1.001  -9.226  1.00  0.24           O  
ATOM    840  N   THR H 122       4.386   1.324  -7.028  1.00  0.20           N  
ATOM    841  CA  THR H 122       5.099   2.603  -6.950  1.00  0.20           C  
ATOM    842  C   THR H 122       6.383   2.434  -6.139  1.00  0.20           C  
ATOM    843  CB  THR H 122       4.179   3.718  -6.427  1.00  0.20           C  
ATOM    844  O   THR H 122       6.375   1.843  -5.057  1.00  0.20           O  
ATOM    845  CG2 THR H 122       3.689   3.535  -4.990  1.00  0.20           C  
ATOM    846  OG1 THR H 122       4.838   4.963  -6.479  1.00  0.20           O  
ATOM    847  N   LEU H 123       7.504   2.943  -6.655  1.00  0.25           N  
ATOM    848  CA  LEU H 123       8.783   2.920  -5.944  1.00  0.25           C  
ATOM    849  C   LEU H 123       8.766   3.913  -4.778  1.00  0.25           C  
ATOM    850  CB  LEU H 123       9.936   3.196  -6.928  1.00  0.25           C  
ATOM    851  O   LEU H 123       8.289   5.038  -4.915  1.00  0.25           O  
ATOM    852  CG  LEU H 123      11.342   3.222  -6.291  1.00  0.25           C  
ATOM    853  CD1 LEU H 123      11.736   1.873  -5.682  1.00  0.25           C  
ATOM    854  CD2 LEU H 123      12.378   3.580  -7.356  1.00  0.25           C  
ATOM    855  N   VAL H 124       9.309   3.493  -3.643  1.00  0.19           N  
ATOM    856  CA  VAL H 124       9.570   4.321  -2.469  1.00  0.19           C  
ATOM    857  C   VAL H 124      11.022   4.101  -2.082  1.00  0.19           C  
ATOM    858  CB  VAL H 124       8.617   3.940  -1.329  1.00  0.19           C  
ATOM    859  O   VAL H 124      11.438   2.967  -1.833  1.00  0.19           O  
ATOM    860  CG1 VAL H 124       9.003   4.574   0.012  1.00  0.19           C  
ATOM    861  CG2 VAL H 124       7.171   4.309  -1.683  1.00  0.19           C  
ATOM    862  N   THR H 125      11.794   5.180  -2.036  1.00  0.20           N  
ATOM    863  CA  THR H 125      13.210   5.148  -1.672  1.00  0.20           C  
ATOM    864  C   THR H 125      13.432   6.047  -0.473  1.00  0.20           C  
ATOM    865  CB  THR H 125      14.105   5.546  -2.854  1.00  0.20           C  
ATOM    866  O   THR H 125      13.026   7.208  -0.479  1.00  0.20           O  
ATOM    867  CG2 THR H 125      15.594   5.428  -2.530  1.00  0.20           C  
ATOM    868  OG1 THR H 125      13.860   4.687  -3.946  1.00  0.20           O  
ATOM    869  N   VAL H 126      14.072   5.501   0.557  1.00  0.29           N  
ATOM    870  CA  VAL H 126      14.371   6.215   1.794  1.00  0.29           C  
ATOM    871  C   VAL H 126      15.869   6.128   2.052  1.00  0.29           C  
ATOM    872  CB  VAL H 126      13.537   5.690   2.977  1.00  0.29           C  
ATOM    873  O   VAL H 126      16.399   5.054   2.324  1.00  0.29           O  
ATOM    874  CG1 VAL H 126      13.707   6.619   4.187  1.00  0.29           C  
ATOM    875  CG2 VAL H 126      12.039   5.580   2.660  1.00  0.29           C  
ATOM    876  N   SER H 127      16.555   7.260   1.948  1.00  0.38           N  
ATOM    877  CA  SER H 127      18.009   7.376   2.101  1.00  0.38           C  
ATOM    878  C   SER H 127      18.346   8.709   2.745  1.00  0.38           C  
ATOM    879  CB  SER H 127      18.713   7.280   0.740  1.00  0.38           C  
ATOM    880  O   SER H 127      17.595   9.670   2.584  1.00  0.38           O  
ATOM    881  OG  SER H 127      20.122   7.355   0.876  1.00  0.38           O  
ATOM    882  N   SER H 128      19.474   8.766   3.448  1.00  0.50           N  
ATOM    883  CA  SER H 128      20.191  10.028   3.660  1.00  0.50           C  
ATOM    884  C   SER H 128      20.557  10.631   2.307  1.00  0.50           C  
ATOM    885  CB  SER H 128      21.451   9.758   4.475  1.00  0.50           C  
ATOM    886  O   SER H 128      21.061   9.831   1.481  1.00  0.50           O  
ATOM    887  OG  SER H 128      22.204   8.791   3.773  1.00  0.50           O  
ATOM    888  OXT SER H 128      20.287  11.837   2.135  1.00  0.50           O  
TER     889      SER H 128                                                       
END   
