# Supplementary material for: Characterising nanobody developability to improve therapeutic design using the Therapeutic Nanobody Profiler
Source: Commun Biol. 2026 Jan 31;9:344. doi: 10.1038/s42003-026-09594-y (PMC12963540; doi:10.1038/s42003-026-09594-y)
Supplement: Supplementary file 2 — Supplementary data [file 42003_2026_9594_MOESM2_ESM.zip › paper_data/vhh_clinical_set_models/seq18_NanoBodyBuilder2_Model.pdb]

ATOM      1  N   GLU H   1     -13.123  -6.915 -13.647  1.00  1.03           N  
ATOM      2  CA  GLU H   1     -11.656  -6.752 -13.745  1.00  1.03           C  
ATOM      3  C   GLU H   1     -11.263  -5.468 -13.001  1.00  1.03           C  
ATOM      4  CB  GLU H   1     -11.258  -6.865 -15.230  1.00  1.03           C  
ATOM      5  O   GLU H   1     -12.162  -4.697 -12.667  1.00  1.03           O  
ATOM      6  CG  GLU H   1      -9.867  -6.357 -15.625  1.00  1.03           C  
ATOM      7  CD  GLU H   1      -9.783  -4.829 -15.647  1.00  1.03           C  
ATOM      8  OE1 GLU H   1     -10.846  -4.173 -15.589  1.00  1.03           O  
ATOM      9  OE2 GLU H   1      -8.649  -4.317 -15.615  1.00  1.03           O  
ATOM     10  N   VAL H   2      -9.991  -5.286 -12.622  1.00  0.59           N  
ATOM     11  CA  VAL H   2      -9.512  -4.131 -11.839  1.00  0.59           C  
ATOM     12  C   VAL H   2      -8.070  -3.774 -12.219  1.00  0.59           C  
ATOM     13  CB  VAL H   2      -9.593  -4.421 -10.321  1.00  0.59           C  
ATOM     14  O   VAL H   2      -7.235  -4.666 -12.337  1.00  0.59           O  
ATOM     15  CG1 VAL H   2      -9.078  -3.249  -9.483  1.00  0.59           C  
ATOM     16  CG2 VAL H   2     -11.022  -4.737  -9.848  1.00  0.59           C  
ATOM     17  N   GLN H   3      -7.755  -2.482 -12.327  1.00  0.50           N  
ATOM     18  CA  GLN H   3      -6.380  -1.975 -12.419  1.00  0.50           C  
ATOM     19  C   GLN H   3      -5.902  -1.420 -11.065  1.00  0.50           C  
ATOM     20  CB  GLN H   3      -6.267  -0.892 -13.506  1.00  0.50           C  
ATOM     21  O   GLN H   3      -6.710  -0.996 -10.240  1.00  0.50           O  
ATOM     22  CG  GLN H   3      -6.863  -1.295 -14.869  1.00  0.50           C  
ATOM     23  CD  GLN H   3      -8.291  -0.791 -15.078  1.00  0.50           C  
ATOM     24  NE2 GLN H   3      -9.218  -1.630 -15.455  1.00  0.50           N  
ATOM     25  OE1 GLN H   3      -8.598   0.382 -14.924  1.00  0.50           O  
ATOM     26  N   LEU H   4      -4.584  -1.368 -10.853  1.00  0.40           N  
ATOM     27  CA  LEU H   4      -3.941  -0.676  -9.729  1.00  0.40           C  
ATOM     28  C   LEU H   4      -2.720   0.104 -10.232  1.00  0.40           C  
ATOM     29  CB  LEU H   4      -3.513  -1.679  -8.640  1.00  0.40           C  
ATOM     30  O   LEU H   4      -1.889  -0.453 -10.955  1.00  0.40           O  
ATOM     31  CG  LEU H   4      -4.645  -2.389  -7.881  1.00  0.40           C  
ATOM     32  CD1 LEU H   4      -4.025  -3.403  -6.920  1.00  0.40           C  
ATOM     33  CD2 LEU H   4      -5.492  -1.422  -7.055  1.00  0.40           C  
ATOM     34  N   VAL H   5      -2.605   1.376  -9.841  1.00  0.36           N  
ATOM     35  CA  VAL H   5      -1.503   2.263 -10.259  1.00  0.36           C  
ATOM     36  C   VAL H   5      -0.982   3.072  -9.073  1.00  0.36           C  
ATOM     37  CB  VAL H   5      -1.934   3.194 -11.415  1.00  0.36           C  
ATOM     38  O   VAL H   5      -1.673   3.963  -8.578  1.00  0.36           O  
ATOM     39  CG1 VAL H   5      -0.774   4.087 -11.877  1.00  0.36           C  
ATOM     40  CG2 VAL H   5      -2.426   2.409 -12.640  1.00  0.36           C  
ATOM     41  N   GLU H   6       0.229   2.755  -8.612  1.00  0.29           N  
ATOM     42  CA  GLU H   6       0.948   3.488  -7.567  1.00  0.29           C  
ATOM     43  C   GLU H   6       1.578   4.805  -8.043  1.00  0.29           C  
ATOM     44  CB  GLU H   6       2.062   2.629  -6.944  1.00  0.29           C  
ATOM     45  O   GLU H   6       1.906   4.999  -9.211  1.00  0.29           O  
ATOM     46  CG  GLU H   6       1.565   1.327  -6.313  1.00  0.29           C  
ATOM     47  CD  GLU H   6       1.638   0.118  -7.246  1.00  0.29           C  
ATOM     48  OE1 GLU H   6       1.543   0.276  -8.484  1.00  0.29           O  
ATOM     49  OE2 GLU H   6       1.803  -1.001  -6.714  1.00  0.29           O  
ATOM     50  N   SER H   7       1.802   5.704  -7.086  1.00  0.26           N  
ATOM     51  CA  SER H   7       2.446   7.007  -7.250  1.00  0.26           C  
ATOM     52  C   SER H   7       2.893   7.550  -5.881  1.00  0.26           C  
ATOM     53  CB  SER H   7       1.450   7.967  -7.914  1.00  0.26           C  
ATOM     54  O   SER H   7       2.522   7.006  -4.836  1.00  0.26           O  
ATOM     55  OG  SER H   7       0.324   8.148  -7.081  1.00  0.26           O  
ATOM     56  N   GLY H   8       3.675   8.635  -5.868  1.00  0.19           N  
ATOM     57  CA  GLY H   8       4.061   9.348  -4.639  1.00  0.19           C  
ATOM     58  C   GLY H   8       5.270   8.782  -3.882  1.00  0.19           C  
ATOM     59  O   GLY H   8       5.550   9.237  -2.773  1.00  0.19           O  
ATOM     60  N   GLY H   9       5.977   7.802  -4.454  1.00  0.19           N  
ATOM     61  CA  GLY H   9       7.309   7.398  -3.996  1.00  0.19           C  
ATOM     62  C   GLY H   9       8.423   8.305  -4.537  1.00  0.19           C  
ATOM     63  O   GLY H   9       8.179   9.184  -5.363  1.00  0.19           O  
ATOM     64  N   GLY H  11       9.649   8.099  -4.057  1.00  0.21           N  
ATOM     65  CA  GLY H  11      10.818   8.915  -4.392  1.00  0.21           C  
ATOM     66  C   GLY H  11      11.956   8.754  -3.380  1.00  0.21           C  
ATOM     67  O   GLY H  11      11.920   7.856  -2.537  1.00  0.21           O  
ATOM     68  N   LEU H  12      12.962   9.628  -3.471  1.00  0.30           N  
ATOM     69  CA  LEU H  12      14.010   9.793  -2.459  1.00  0.30           C  
ATOM     70  C   LEU H  12      13.545  10.754  -1.350  1.00  0.30           C  
ATOM     71  CB  LEU H  12      15.296  10.292  -3.152  1.00  0.30           C  
ATOM     72  O   LEU H  12      12.920  11.773  -1.645  1.00  0.30           O  
ATOM     73  CG  LEU H  12      16.463  10.650  -2.206  1.00  0.30           C  
ATOM     74  CD1 LEU H  12      16.963   9.444  -1.412  1.00  0.30           C  
ATOM     75  CD2 LEU H  12      17.634  11.197  -3.020  1.00  0.30           C  
ATOM     76  N   VAL H  13      13.889  10.468  -0.093  1.00  0.38           N  
ATOM     77  CA  VAL H  13      13.687  11.376   1.049  1.00  0.38           C  
ATOM     78  C   VAL H  13      14.739  11.133   2.138  1.00  0.38           C  
ATOM     79  CB  VAL H  13      12.245  11.242   1.583  1.00  0.38           C  
ATOM     80  O   VAL H  13      15.183  10.004   2.327  1.00  0.38           O  
ATOM     81  CG1 VAL H  13      11.974   9.891   2.253  1.00  0.38           C  
ATOM     82  CG2 VAL H  13      11.885  12.350   2.577  1.00  0.38           C  
ATOM     83  N   GLN H  14      15.136  12.175   2.872  1.00  0.55           N  
ATOM     84  CA  GLN H  14      16.103  12.041   3.968  1.00  0.55           C  
ATOM     85  C   GLN H  14      15.502  11.393   5.237  1.00  0.55           C  
ATOM     86  CB  GLN H  14      16.795  13.387   4.239  1.00  0.55           C  
ATOM     87  O   GLN H  14      14.291  11.503   5.464  1.00  0.55           O  
ATOM     88  CG  GLN H  14      17.749  13.749   3.083  1.00  0.55           C  
ATOM     89  CD  GLN H  14      18.579  15.001   3.346  1.00  0.55           C  
ATOM     90  NE2 GLN H  14      19.766  15.096   2.795  1.00  0.55           N  
ATOM     91  OE1 GLN H  14      18.169  15.920   4.039  1.00  0.55           O  
ATOM     92  N   PRO H  15      16.314  10.719   6.084  1.00  0.59           N  
ATOM     93  CA  PRO H  15      15.853  10.096   7.325  1.00  0.59           C  
ATOM     94  C   PRO H  15      15.123  11.076   8.252  1.00  0.59           C  
ATOM     95  CB  PRO H  15      17.099   9.511   7.998  1.00  0.59           C  
ATOM     96  O   PRO H  15      15.491  12.240   8.373  1.00  0.59           O  
ATOM     97  CG  PRO H  15      18.040   9.252   6.826  1.00  0.59           C  
ATOM     98  CD  PRO H  15      17.722  10.404   5.878  1.00  0.59           C  
ATOM     99  N   GLY H  16      14.060  10.604   8.903  1.00  0.62           N  
ATOM    100  CA  GLY H  16      13.122  11.442   9.658  1.00  0.62           C  
ATOM    101  C   GLY H  16      12.075  12.150   8.785  1.00  0.62           C  
ATOM    102  O   GLY H  16      11.026  12.538   9.302  1.00  0.62           O  
ATOM    103  N   GLY H  17      12.309  12.257   7.473  1.00  0.57           N  
ATOM    104  CA  GLY H  17      11.375  12.804   6.493  1.00  0.57           C  
ATOM    105  C   GLY H  17      10.113  11.958   6.291  1.00  0.57           C  
ATOM    106  O   GLY H  17       9.898  10.933   6.946  1.00  0.57           O  
ATOM    107  N   SER H  18       9.243  12.426   5.392  1.00  0.51           N  
ATOM    108  CA  SER H  18       7.897  11.874   5.195  1.00  0.51           C  
ATOM    109  C   SER H  18       7.480  11.854   3.720  1.00  0.51           C  
ATOM    110  CB  SER H  18       6.864  12.669   6.008  1.00  0.51           C  
ATOM    111  O   SER H  18       7.886  12.722   2.951  1.00  0.51           O  
ATOM    112  OG  SER H  18       7.218  12.743   7.381  1.00  0.51           O  
ATOM    113  N   LEU H  19       6.634  10.892   3.342  1.00  0.32           N  
ATOM    114  CA  LEU H  19       6.059  10.711   2.001  1.00  0.32           C  
ATOM    115  C   LEU H  19       4.571  10.326   2.092  1.00  0.32           C  
ATOM    116  CB  LEU H  19       6.848   9.629   1.228  1.00  0.32           C  
ATOM    117  O   LEU H  19       4.078   9.930   3.152  1.00  0.32           O  
ATOM    118  CG  LEU H  19       8.285  10.006   0.823  1.00  0.32           C  
ATOM    119  CD1 LEU H  19       8.973   8.778   0.226  1.00  0.32           C  
ATOM    120  CD2 LEU H  19       8.317  11.120  -0.224  1.00  0.32           C  
ATOM    121  N   ARG H  20       3.851  10.397   0.965  1.00  0.25           N  
ATOM    122  CA  ARG H  20       2.467   9.909   0.854  1.00  0.25           C  
ATOM    123  C   ARG H  20       2.260   9.135  -0.445  1.00  0.25           C  
ATOM    124  CB  ARG H  20       1.467  11.066   1.021  1.00  0.25           C  
ATOM    125  O   ARG H  20       1.971   9.717  -1.490  1.00  0.25           O  
ATOM    126  CG  ARG H  20       0.036  10.515   1.133  1.00  0.25           C  
ATOM    127  CD  ARG H  20      -0.991  11.643   1.267  1.00  0.25           C  
ATOM    128  NE  ARG H  20      -2.357  11.102   1.415  1.00  0.25           N  
ATOM    129  NH1 ARG H  20      -2.349  10.826   3.701  1.00  0.25           N  
ATOM    130  NH2 ARG H  20      -4.144  10.232   2.517  1.00  0.25           N  
ATOM    131  CZ  ARG H  20      -2.939  10.732   2.542  1.00  0.25           C  
ATOM    132  N   LEU H  21       2.363   7.812  -0.356  1.00  0.18           N  
ATOM    133  CA  LEU H  21       2.067   6.935  -1.485  1.00  0.18           C  
ATOM    134  C   LEU H  21       0.566   6.969  -1.785  1.00  0.18           C  
ATOM    135  CB  LEU H  21       2.536   5.493  -1.231  1.00  0.18           C  
ATOM    136  O   LEU H  21      -0.255   6.978  -0.862  1.00  0.18           O  
ATOM    137  CG  LEU H  21       3.941   5.330  -0.631  1.00  0.18           C  
ATOM    138  CD1 LEU H  21       4.291   3.847  -0.582  1.00  0.18           C  
ATOM    139  CD2 LEU H  21       5.017   6.044  -1.446  1.00  0.18           C  
ATOM    140  N   SER H  22       0.215   6.961  -3.067  1.00  0.22           N  
ATOM    141  CA  SER H  22      -1.167   7.022  -3.553  1.00  0.22           C  
ATOM    142  C   SER H  22      -1.372   5.972  -4.643  1.00  0.22           C  
ATOM    143  CB  SER H  22      -1.488   8.429  -4.077  1.00  0.22           C  
ATOM    144  O   SER H  22      -0.568   5.884  -5.568  1.00  0.22           O  
ATOM    145  OG  SER H  22      -1.183   9.419  -3.108  1.00  0.22           O  
ATOM    146  N   CYS H  23      -2.425   5.166  -4.535  1.00  0.27           N  
ATOM    147  CA  CYS H  23      -2.749   4.082  -5.458  1.00  0.27           C  
ATOM    148  C   CYS H  23      -4.209   4.190  -5.909  1.00  0.27           C  
ATOM    149  CB  CYS H  23      -2.449   2.736  -4.790  1.00  0.27           C  
ATOM    150  O   CYS H  23      -5.120   4.014  -5.097  1.00  0.27           O  
ATOM    151  SG  CYS H  23      -3.066   1.292  -5.694  1.00  0.27           S  
ATOM    152  N   ALA H  24      -4.428   4.494  -7.187  1.00  0.43           N  
ATOM    153  CA  ALA H  24      -5.762   4.535  -7.785  1.00  0.43           C  
ATOM    154  C   ALA H  24      -6.205   3.132  -8.244  1.00  0.43           C  
ATOM    155  CB  ALA H  24      -5.749   5.538  -8.944  1.00  0.43           C  
ATOM    156  O   ALA H  24      -5.390   2.370  -8.770  1.00  0.43           O  
ATOM    157  N   ALA H  25      -7.494   2.812  -8.072  1.00  0.51           N  
ATOM    158  CA  ALA H  25      -8.104   1.545  -8.482  1.00  0.51           C  
ATOM    159  C   ALA H  25      -9.299   1.765  -9.432  1.00  0.51           C  
ATOM    160  CB  ALA H  25      -8.466   0.734  -7.229  1.00  0.51           C  
ATOM    161  O   ALA H  25     -10.462   1.814  -9.016  1.00  0.51           O  
ATOM    162  N   SER H  26      -9.007   1.925 -10.722  1.00  0.75           N  
ATOM    163  CA  SER H  26      -9.997   1.952 -11.805  1.00  0.75           C  
ATOM    164  C   SER H  26     -10.423   0.531 -12.232  1.00  0.75           C  
ATOM    165  CB  SER H  26      -9.437   2.787 -12.965  1.00  0.75           C  
ATOM    166  O   SER H  26      -9.779  -0.461 -11.887  1.00  0.75           O  
ATOM    167  OG  SER H  26      -8.136   2.376 -13.321  1.00  0.75           O  
ATOM    168  N   GLY H  27     -11.544   0.417 -12.954  1.00  0.96           N  
ATOM    169  CA  GLY H  27     -12.100  -0.857 -13.442  1.00  0.96           C  
ATOM    170  C   GLY H  27     -13.505  -1.158 -12.908  1.00  0.96           C  
ATOM    171  O   GLY H  27     -14.247  -0.247 -12.544  1.00  0.96           O  
ATOM    172  N   SER H  28     -13.882  -2.440 -12.843  1.00  1.43           N  
ATOM    173  CA  SER H  28     -15.195  -2.946 -12.385  1.00  1.43           C  
ATOM    174  C   SER H  28     -15.391  -2.848 -10.854  1.00  1.43           C  
ATOM    175  CB  SER H  28     -15.404  -4.407 -12.831  1.00  1.43           C  
ATOM    176  O   SER H  28     -15.806  -3.803 -10.198  1.00  1.43           O  
ATOM    177  OG  SER H  28     -14.950  -4.684 -14.148  1.00  1.43           O  
ATOM    178  N   VAL H  29     -15.012  -1.724 -10.248  1.00  1.29           N  
ATOM    179  CA  VAL H  29     -14.763  -1.606  -8.806  1.00  1.29           C  
ATOM    180  C   VAL H  29     -16.012  -1.150  -8.040  1.00  1.29           C  
ATOM    181  CB  VAL H  29     -13.538  -0.695  -8.571  1.00  1.29           C  
ATOM    182  O   VAL H  29     -16.223   0.042  -7.843  1.00  1.29           O  
ATOM    183  CG1 VAL H  29     -13.205  -0.560  -7.084  1.00  1.29           C  
ATOM    184  CG2 VAL H  29     -12.277  -1.272  -9.229  1.00  1.29           C  
ATOM    185  N   PHE H  30     -16.826  -2.112  -7.582  1.00  1.92           N  
ATOM    186  CA  PHE H  30     -17.990  -1.858  -6.714  1.00  1.92           C  
ATOM    187  C   PHE H  30     -17.748  -2.274  -5.248  1.00  1.92           C  
ATOM    188  CB  PHE H  30     -19.259  -2.478  -7.330  1.00  1.92           C  
ATOM    189  O   PHE H  30     -17.893  -1.451  -4.346  1.00  1.92           O  
ATOM    190  CG  PHE H  30     -19.273  -3.993  -7.452  1.00  1.92           C  
ATOM    191  CD1 PHE H  30     -19.969  -4.776  -6.510  1.00  1.92           C  
ATOM    192  CD2 PHE H  30     -18.606  -4.624  -8.519  1.00  1.92           C  
ATOM    193  CE1 PHE H  30     -19.965  -6.179  -6.616  1.00  1.92           C  
ATOM    194  CE2 PHE H  30     -18.593  -6.026  -8.619  1.00  1.92           C  
ATOM    195  CZ  PHE H  30     -19.267  -6.805  -7.664  1.00  1.92           C  
ATOM    196  N   LYS H  35     -17.322  -3.518  -4.970  1.00  1.61           N  
ATOM    197  CA  LYS H  35     -17.180  -4.038  -3.591  1.00  1.61           C  
ATOM    198  C   LYS H  35     -15.727  -4.107  -3.105  1.00  1.61           C  
ATOM    199  CB  LYS H  35     -17.973  -5.359  -3.421  1.00  1.61           C  
ATOM    200  O   LYS H  35     -15.205  -5.181  -2.827  1.00  1.61           O  
ATOM    201  CG  LYS H  35     -18.984  -5.320  -2.260  1.00  1.61           C  
ATOM    202  CD  LYS H  35     -18.435  -4.976  -0.862  1.00  1.61           C  
ATOM    203  CE  LYS H  35     -17.364  -5.954  -0.363  1.00  1.61           C  
ATOM    204  NZ  LYS H  35     -17.033  -5.698   1.063  1.00  1.61           N  
ATOM    205  N   ILE H  36     -15.073  -2.955  -2.935  1.00  1.38           N  
ATOM    206  CA  ILE H  36     -13.695  -2.874  -2.410  1.00  1.38           C  
ATOM    207  C   ILE H  36     -13.586  -3.507  -1.007  1.00  1.38           C  
ATOM    208  CB  ILE H  36     -13.168  -1.417  -2.400  1.00  1.38           C  
ATOM    209  O   ILE H  36     -13.846  -2.843   0.001  1.00  1.38           O  
ATOM    210  CG1 ILE H  36     -13.247  -0.717  -3.770  1.00  1.38           C  
ATOM    211  CG2 ILE H  36     -11.714  -1.363  -1.893  1.00  1.38           C  
ATOM    212  CD1 ILE H  36     -12.884   0.775  -3.725  1.00  1.38           C  
ATOM    213  N   ASN H  37     -13.204  -4.786  -0.924  1.00  1.47           N  
ATOM    214  CA  ASN H  37     -13.186  -5.517   0.339  1.00  1.47           C  
ATOM    215  C   ASN H  37     -11.960  -5.162   1.190  1.00  1.47           C  
ATOM    216  CB  ASN H  37     -13.385  -7.026   0.089  1.00  1.47           C  
ATOM    217  O   ASN H  37     -12.106  -4.443   2.174  1.00  1.47           O  
ATOM    218  CG  ASN H  37     -14.042  -7.730   1.265  1.00  1.47           C  
ATOM    219  ND2 ASN H  37     -13.780  -8.996   1.469  1.00  1.47           N  
ATOM    220  OD1 ASN H  37     -14.831  -7.140   1.991  1.00  1.47           O  
ATOM    221  N   VAL H  38     -10.752  -5.584   0.808  1.00  0.94           N  
ATOM    222  CA  VAL H  38      -9.518  -5.244   1.543  1.00  0.94           C  
ATOM    223  C   VAL H  38      -8.476  -4.686   0.586  1.00  0.94           C  
ATOM    224  CB  VAL H  38      -8.955  -6.437   2.342  1.00  0.94           C  
ATOM    225  O   VAL H  38      -8.099  -5.346  -0.382  1.00  0.94           O  
ATOM    226  CG1 VAL H  38      -7.735  -6.016   3.174  1.00  0.94           C  
ATOM    227  CG2 VAL H  38     -10.009  -7.041   3.280  1.00  0.94           C  
ATOM    228  N   MET H  39      -8.007  -3.475   0.878  1.00  0.81           N  
ATOM    229  CA  MET H  39      -6.871  -2.855   0.195  1.00  0.81           C  
ATOM    230  C   MET H  39      -5.640  -2.928   1.102  1.00  0.81           C  
ATOM    231  CB  MET H  39      -7.189  -1.401  -0.166  1.00  0.81           C  
ATOM    232  O   MET H  39      -5.776  -2.889   2.327  1.00  0.81           O  
ATOM    233  CG  MET H  39      -8.515  -1.202  -0.902  1.00  0.81           C  
ATOM    234  SD  MET H  39      -8.771   0.500  -1.480  1.00  0.81           S  
ATOM    235  CE  MET H  39      -8.079   0.381  -3.156  1.00  0.81           C  
ATOM    236  N   ALA H  40      -4.444  -3.019   0.530  1.00  0.50           N  
ATOM    237  CA  ALA H  40      -3.206  -3.130   1.290  1.00  0.50           C  
ATOM    238  C   ALA H  40      -2.013  -2.508   0.561  1.00  0.50           C  
ATOM    239  CB  ALA H  40      -2.953  -4.609   1.616  1.00  0.50           C  
ATOM    240  O   ALA H  40      -1.978  -2.431  -0.666  1.00  0.50           O  
ATOM    241  N   TRP H  41      -1.020  -2.111   1.349  1.00  0.45           N  
ATOM    242  CA  TRP H  41       0.330  -1.813   0.895  1.00  0.45           C  
ATOM    243  C   TRP H  41       1.275  -2.892   1.416  1.00  0.45           C  
ATOM    244  CB  TRP H  41       0.750  -0.419   1.362  1.00  0.45           C  
ATOM    245  O   TRP H  41       1.351  -3.155   2.619  1.00  0.45           O  
ATOM    246  CG  TRP H  41       0.177   0.702   0.552  1.00  0.45           C  
ATOM    247  CD1 TRP H  41      -0.949   1.394   0.832  1.00  0.45           C  
ATOM    248  CD2 TRP H  41       0.677   1.253  -0.705  1.00  0.45           C  
ATOM    249  CE2 TRP H  41      -0.171   2.332  -1.097  1.00  0.45           C  
ATOM    250  CE3 TRP H  41       1.767   0.956  -1.548  1.00  0.45           C  
ATOM    251  NE1 TRP H  41      -1.137   2.378  -0.120  1.00  0.45           N  
ATOM    252  CH2 TRP H  41       1.153   2.772  -3.068  1.00  0.45           C  
ATOM    253  CZ2 TRP H  41       0.053   3.089  -2.254  1.00  0.45           C  
ATOM    254  CZ3 TRP H  41       2.007   1.711  -2.712  1.00  0.45           C  
ATOM    255  N   TYR H  42       2.010  -3.497   0.496  1.00  0.48           N  
ATOM    256  CA  TYR H  42       3.191  -4.310   0.747  1.00  0.48           C  
ATOM    257  C   TYR H  42       4.436  -3.523   0.322  1.00  0.48           C  
ATOM    258  CB  TYR H  42       3.093  -5.610  -0.060  1.00  0.48           C  
ATOM    259  O   TYR H  42       4.340  -2.495  -0.351  1.00  0.48           O  
ATOM    260  CG  TYR H  42       2.036  -6.602   0.393  1.00  0.48           C  
ATOM    261  CD1 TYR H  42       0.676  -6.398   0.086  1.00  0.48           C  
ATOM    262  CD2 TYR H  42       2.428  -7.769   1.079  1.00  0.48           C  
ATOM    263  CE1 TYR H  42      -0.287  -7.352   0.471  1.00  0.48           C  
ATOM    264  CE2 TYR H  42       1.471  -8.724   1.466  1.00  0.48           C  
ATOM    265  OH  TYR H  42      -0.817  -9.442   1.528  1.00  0.48           O  
ATOM    266  CZ  TYR H  42       0.109  -8.517   1.160  1.00  0.48           C  
ATOM    267  N   ARG H  43       5.622  -4.036   0.642  1.00  0.50           N  
ATOM    268  CA  ARG H  43       6.881  -3.582   0.048  1.00  0.50           C  
ATOM    269  C   ARG H  43       7.844  -4.742  -0.154  1.00  0.50           C  
ATOM    270  CB  ARG H  43       7.473  -2.412   0.855  1.00  0.50           C  
ATOM    271  O   ARG H  43       7.709  -5.795   0.461  1.00  0.50           O  
ATOM    272  CG  ARG H  43       8.050  -2.834   2.213  1.00  0.50           C  
ATOM    273  CD  ARG H  43       8.430  -1.615   3.058  1.00  0.50           C  
ATOM    274  NE  ARG H  43       8.902  -2.028   4.385  1.00  0.50           N  
ATOM    275  NH1 ARG H  43       9.104   0.023   5.410  1.00  0.50           N  
ATOM    276  NH2 ARG H  43       9.764  -1.842   6.439  1.00  0.50           N  
ATOM    277  CZ  ARG H  43       9.247  -1.268   5.400  1.00  0.50           C  
ATOM    278  N   GLN H  44       8.822  -4.551  -1.023  1.00  0.61           N  
ATOM    279  CA  GLN H  44       9.873  -5.521  -1.286  1.00  0.61           C  
ATOM    280  C   GLN H  44      11.212  -4.787  -1.347  1.00  0.61           C  
ATOM    281  CB  GLN H  44       9.511  -6.308  -2.552  1.00  0.61           C  
ATOM    282  O   GLN H  44      11.485  -4.037  -2.285  1.00  0.61           O  
ATOM    283  CG  GLN H  44      10.480  -7.471  -2.806  1.00  0.61           C  
ATOM    284  CD  GLN H  44       9.857  -8.595  -3.631  1.00  0.61           C  
ATOM    285  NE2 GLN H  44      10.453  -9.764  -3.616  1.00  0.61           N  
ATOM    286  OE1 GLN H  44       8.821  -8.456  -4.278  1.00  0.61           O  
ATOM    287  N   ALA H  45      12.005  -4.940  -0.288  1.00  0.59           N  
ATOM    288  CA  ALA H  45      13.372  -4.430  -0.235  1.00  0.59           C  
ATOM    289  C   ALA H  45      14.322  -5.358  -1.026  1.00  0.59           C  
ATOM    290  CB  ALA H  45      13.782  -4.292   1.233  1.00  0.59           C  
ATOM    291  O   ALA H  45      13.980  -6.527  -1.236  1.00  0.59           O  
ATOM    292  N   PRO H  46      15.514  -4.887  -1.443  1.00  0.41           N  
ATOM    293  CA  PRO H  46      16.478  -5.708  -2.176  1.00  0.41           C  
ATOM    294  C   PRO H  46      16.774  -7.044  -1.478  1.00  0.41           C  
ATOM    295  CB  PRO H  46      17.731  -4.837  -2.320  1.00  0.41           C  
ATOM    296  O   PRO H  46      16.988  -7.091  -0.268  1.00  0.41           O  
ATOM    297  CG  PRO H  46      17.167  -3.417  -2.309  1.00  0.41           C  
ATOM    298  CD  PRO H  46      16.012  -3.523  -1.315  1.00  0.41           C  
ATOM    299  N   GLY H  47      16.734  -8.142  -2.238  1.00  0.74           N  
ATOM    300  CA  GLY H  47      16.960  -9.508  -1.744  1.00  0.74           C  
ATOM    301  C   GLY H  47      15.850 -10.112  -0.865  1.00  0.74           C  
ATOM    302  O   GLY H  47      15.853 -11.323  -0.657  1.00  0.74           O  
ATOM    303  N   LYS H  48      14.887  -9.326  -0.361  1.00  0.77           N  
ATOM    304  CA  LYS H  48      13.768  -9.840   0.449  1.00  0.77           C  
ATOM    305  C   LYS H  48      12.628 -10.419  -0.402  1.00  0.77           C  
ATOM    306  CB  LYS H  48      13.172  -8.745   1.352  1.00  0.77           C  
ATOM    307  O   LYS H  48      12.439 -10.081  -1.573  1.00  0.77           O  
ATOM    308  CG  LYS H  48      14.096  -8.108   2.402  1.00  0.77           C  
ATOM    309  CD  LYS H  48      13.201  -7.337   3.393  1.00  0.77           C  
ATOM    310  CE  LYS H  48      13.945  -6.330   4.278  1.00  0.77           C  
ATOM    311  NZ  LYS H  48      12.982  -5.618   5.157  1.00  0.77           N  
ATOM    312  N   GLY H  49      11.774 -11.202   0.261  1.00  0.76           N  
ATOM    313  CA  GLY H  49      10.383 -11.397  -0.155  1.00  0.76           C  
ATOM    314  C   GLY H  49       9.529 -10.131   0.044  1.00  0.76           C  
ATOM    315  O   GLY H  49      10.014  -9.084   0.476  1.00  0.76           O  
ATOM    316  N   ARG H  50       8.237 -10.220  -0.284  1.00  0.73           N  
ATOM    317  CA  ARG H  50       7.292  -9.090  -0.262  1.00  0.73           C  
ATOM    318  C   ARG H  50       6.582  -8.967   1.096  1.00  0.73           C  
ATOM    319  CB  ARG H  50       6.353  -9.268  -1.469  1.00  0.73           C  
ATOM    320  O   ARG H  50       5.574  -9.628   1.333  1.00  0.73           O  
ATOM    321  CG  ARG H  50       5.509  -8.022  -1.772  1.00  0.73           C  
ATOM    322  CD  ARG H  50       4.906  -8.057  -3.184  1.00  0.73           C  
ATOM    323  NE  ARG H  50       5.947  -8.016  -4.231  1.00  0.73           N  
ATOM    324  NH1 ARG H  50       4.645  -7.385  -6.018  1.00  0.73           N  
ATOM    325  NH2 ARG H  50       6.865  -7.595  -6.241  1.00  0.73           N  
ATOM    326  CZ  ARG H  50       5.804  -7.666  -5.494  1.00  0.73           C  
ATOM    327  N   GLU H  51       7.123  -8.149   1.999  1.00  0.61           N  
ATOM    328  CA  GLU H  51       6.576  -7.922   3.347  1.00  0.61           C  
ATOM    329  C   GLU H  51       5.301  -7.055   3.314  1.00  0.61           C  
ATOM    330  CB  GLU H  51       7.668  -7.365   4.297  1.00  0.61           C  
ATOM    331  O   GLU H  51       5.206  -6.094   2.548  1.00  0.61           O  
ATOM    332  CG  GLU H  51       8.081  -5.896   4.075  1.00  0.61           C  
ATOM    333  CD  GLU H  51       9.420  -5.511   4.739  1.00  0.61           C  
ATOM    334  OE1 GLU H  51      10.456  -6.148   4.448  1.00  0.61           O  
ATOM    335  OE2 GLU H  51       9.482  -4.497   5.477  1.00  0.61           O  
ATOM    336  N   LEU H  52       4.300  -7.387   4.138  1.00  0.55           N  
ATOM    337  CA  LEU H  52       3.123  -6.533   4.340  1.00  0.55           C  
ATOM    338  C   LEU H  52       3.525  -5.284   5.139  1.00  0.55           C  
ATOM    339  CB  LEU H  52       2.010  -7.336   5.045  1.00  0.55           C  
ATOM    340  O   LEU H  52       4.233  -5.398   6.136  1.00  0.55           O  
ATOM    341  CG  LEU H  52       0.735  -6.526   5.364  1.00  0.55           C  
ATOM    342  CD1 LEU H  52      -0.022  -6.105   4.104  1.00  0.55           C  
ATOM    343  CD2 LEU H  52      -0.214  -7.365   6.219  1.00  0.55           C  
ATOM    344  N   VAL H  53       3.048  -4.108   4.728  1.00  0.49           N  
ATOM    345  CA  VAL H  53       3.276  -2.838   5.436  1.00  0.49           C  
ATOM    346  C   VAL H  53       2.030  -2.447   6.226  1.00  0.49           C  
ATOM    347  CB  VAL H  53       3.700  -1.730   4.449  1.00  0.49           C  
ATOM    348  O   VAL H  53       2.093  -2.272   7.443  1.00  0.49           O  
ATOM    349  CG1 VAL H  53       3.976  -0.398   5.143  1.00  0.49           C  
ATOM    350  CG2 VAL H  53       4.975  -2.116   3.695  1.00  0.49           C  
ATOM    351  N   ALA H  54       0.885  -2.354   5.543  1.00  0.39           N  
ATOM    352  CA  ALA H  54      -0.393  -1.979   6.139  1.00  0.39           C  
ATOM    353  C   ALA H  54      -1.586  -2.495   5.316  1.00  0.39           C  
ATOM    354  CB  ALA H  54      -0.436  -0.453   6.288  1.00  0.39           C  
ATOM    355  O   ALA H  54      -1.489  -2.648   4.099  1.00  0.39           O  
ATOM    356  N   GLY H  55      -2.726  -2.726   5.966  1.00  0.46           N  
ATOM    357  CA  GLY H  55      -3.976  -3.168   5.336  1.00  0.46           C  
ATOM    358  C   GLY H  55      -5.194  -2.421   5.878  1.00  0.46           C  
ATOM    359  O   GLY H  55      -5.186  -1.982   7.029  1.00  0.46           O  
ATOM    360  N   ILE H  56      -6.234  -2.272   5.051  1.00  0.47           N  
ATOM    361  CA  ILE H  56      -7.459  -1.535   5.387  1.00  0.47           C  
ATOM    362  C   ILE H  56      -8.732  -2.216   4.848  1.00  0.47           C  
ATOM    363  CB  ILE H  56      -7.318  -0.044   5.011  1.00  0.47           C  
ATOM    364  O   ILE H  56      -8.935  -2.400   3.642  1.00  0.47           O  
ATOM    365  CG1 ILE H  56      -8.520   0.755   5.554  1.00  0.47           C  
ATOM    366  CG2 ILE H  56      -7.108   0.180   3.504  1.00  0.47           C  
ATOM    367  CD1 ILE H  56      -8.295   2.273   5.546  1.00  0.47           C  
ATOM    368  N   ILE H  57      -9.599  -2.601   5.784  1.00  0.60           N  
ATOM    369  CA  ILE H  57     -10.829  -3.377   5.575  1.00  0.60           C  
ATOM    370  C   ILE H  57     -11.950  -2.513   4.960  1.00  0.60           C  
ATOM    371  CB  ILE H  57     -11.239  -4.032   6.926  1.00  0.60           C  
ATOM    372  O   ILE H  57     -11.902  -1.283   4.983  1.00  0.60           O  
ATOM    373  CG1 ILE H  57     -10.095  -4.839   7.597  1.00  0.60           C  
ATOM    374  CG2 ILE H  57     -12.481  -4.941   6.830  1.00  0.60           C  
ATOM    375  CD1 ILE H  57      -9.531  -6.006   6.777  1.00  0.60           C  
ATOM    376  N   SER H  58     -12.999  -3.156   4.438  1.00  0.79           N  
ATOM    377  CA  SER H  58     -14.190  -2.548   3.817  1.00  0.79           C  
ATOM    378  C   SER H  58     -14.953  -1.582   4.733  1.00  0.79           C  
ATOM    379  CB  SER H  58     -15.143  -3.670   3.377  1.00  0.79           C  
ATOM    380  O   SER H  58     -15.730  -0.779   4.231  1.00  0.79           O  
ATOM    381  OG  SER H  58     -16.155  -3.214   2.495  1.00  0.79           O  
ATOM    382  N   GLY H  59     -14.748  -1.681   6.052  1.00  0.85           N  
ATOM    383  CA  GLY H  59     -15.275  -0.779   7.083  1.00  0.85           C  
ATOM    384  C   GLY H  59     -14.227   0.177   7.671  1.00  0.85           C  
ATOM    385  O   GLY H  59     -14.417   0.686   8.767  1.00  0.85           O  
ATOM    386  N   GLY H  63     -13.089   0.378   6.998  1.00  0.94           N  
ATOM    387  CA  GLY H  63     -12.037   1.316   7.415  1.00  0.94           C  
ATOM    388  C   GLY H  63     -11.085   0.816   8.508  1.00  0.94           C  
ATOM    389  O   GLY H  63     -10.091   1.483   8.775  1.00  0.94           O  
ATOM    390  N   SER H  64     -11.330  -0.353   9.109  1.00  0.66           N  
ATOM    391  CA  SER H  64     -10.444  -0.970  10.109  1.00  0.66           C  
ATOM    392  C   SER H  64      -9.033  -1.156   9.539  1.00  0.66           C  
ATOM    393  CB  SER H  64     -10.994  -2.336  10.545  1.00  0.66           C  
ATOM    394  O   SER H  64      -8.895  -1.684   8.435  1.00  0.66           O  
ATOM    395  OG  SER H  64     -12.407  -2.312  10.657  1.00  0.66           O  
ATOM    396  N   THR H  65      -7.996  -0.740  10.271  1.00  0.62           N  
ATOM    397  CA  THR H  65      -6.597  -0.779   9.804  1.00  0.62           C  
ATOM    398  C   THR H  65      -5.742  -1.768  10.592  1.00  0.62           C  
ATOM    399  CB  THR H  65      -5.931   0.610   9.792  1.00  0.62           C  
ATOM    400  O   THR H  65      -6.043  -2.098  11.737  1.00  0.62           O  
ATOM    401  CG2 THR H  65      -6.646   1.597   8.880  1.00  0.62           C  
ATOM    402  OG1 THR H  65      -5.891   1.203  11.066  1.00  0.62           O  
ATOM    403  N   SER H  66      -4.665  -2.241   9.967  1.00  0.65           N  
ATOM    404  CA  SER H  66      -3.607  -3.032  10.601  1.00  0.65           C  
ATOM    405  C   SER H  66      -2.257  -2.723   9.948  1.00  0.65           C  
ATOM    406  CB  SER H  66      -3.942  -4.524  10.543  1.00  0.65           C  
ATOM    407  O   SER H  66      -2.212  -2.310   8.787  1.00  0.65           O  
ATOM    408  OG  SER H  66      -2.954  -5.266  11.230  1.00  0.65           O  
ATOM    409  N   TYR H  67      -1.169  -2.906  10.696  1.00  0.67           N  
ATOM    410  CA  TYR H  67       0.186  -2.456  10.364  1.00  0.67           C  
ATOM    411  C   TYR H  67       1.221  -3.469  10.851  1.00  0.67           C  
ATOM    412  CB  TYR H  67       0.470  -1.109  11.046  1.00  0.67           C  
ATOM    413  O   TYR H  67       1.073  -4.015  11.947  1.00  0.67           O  
ATOM    414  CG  TYR H  67      -0.485   0.009  10.697  1.00  0.67           C  
ATOM    415  CD1 TYR H  67      -0.211   0.844   9.602  1.00  0.67           C  
ATOM    416  CD2 TYR H  67      -1.641   0.218  11.475  1.00  0.67           C  
ATOM    417  CE1 TYR H  67      -1.105   1.874   9.264  1.00  0.67           C  
ATOM    418  CE2 TYR H  67      -2.533   1.254  11.147  1.00  0.67           C  
ATOM    419  OH  TYR H  67      -3.144   3.067   9.706  1.00  0.67           O  
ATOM    420  CZ  TYR H  67      -2.267   2.083  10.038  1.00  0.67           C  
ATOM    421  N   ALA H  68       2.291  -3.675  10.085  1.00  0.76           N  
ATOM    422  CA  ALA H  68       3.450  -4.429  10.556  1.00  0.76           C  
ATOM    423  C   ALA H  68       4.223  -3.649  11.636  1.00  0.76           C  
ATOM    424  CB  ALA H  68       4.337  -4.777   9.359  1.00  0.76           C  
ATOM    425  O   ALA H  68       4.337  -2.424  11.579  1.00  0.76           O  
ATOM    426  N   ASP H  69       4.791  -4.351  12.617  1.00  0.89           N  
ATOM    427  CA  ASP H  69       5.511  -3.761  13.757  1.00  0.89           C  
ATOM    428  C   ASP H  69       6.714  -2.884  13.380  1.00  0.89           C  
ATOM    429  CB  ASP H  69       5.908  -4.877  14.734  1.00  0.89           C  
ATOM    430  O   ASP H  69       7.063  -1.969  14.119  1.00  0.89           O  
ATOM    431  CG  ASP H  69       4.656  -5.513  15.333  1.00  0.89           C  
ATOM    432  OD1 ASP H  69       4.318  -5.170  16.486  1.00  0.89           O  
ATOM    433  OD2 ASP H  69       3.883  -6.162  14.591  1.00  0.89           O  
ATOM    434  N   SER H  70       7.286  -3.076  12.190  1.00  0.83           N  
ATOM    435  CA  SER H  70       8.312  -2.196  11.614  1.00  0.83           C  
ATOM    436  C   SER H  70       7.813  -0.773  11.297  1.00  0.83           C  
ATOM    437  CB  SER H  70       8.855  -2.855  10.340  1.00  0.83           C  
ATOM    438  O   SER H  70       8.631   0.137  11.134  1.00  0.83           O  
ATOM    439  OG  SER H  70       7.798  -3.143   9.439  1.00  0.83           O  
ATOM    440  N   VAL H  71       6.495  -0.551  11.201  1.00  0.62           N  
ATOM    441  CA  VAL H  71       5.883   0.715  10.745  1.00  0.62           C  
ATOM    442  C   VAL H  71       4.721   1.219  11.616  1.00  0.62           C  
ATOM    443  CB  VAL H  71       5.456   0.622   9.266  1.00  0.62           C  
ATOM    444  O   VAL H  71       4.205   2.309  11.359  1.00  0.62           O  
ATOM    445  CG1 VAL H  71       6.641   0.301   8.345  1.00  0.62           C  
ATOM    446  CG2 VAL H  71       4.343  -0.405   9.027  1.00  0.62           C  
ATOM    447  N   LYS H  72       4.321   0.480  12.665  1.00  0.64           N  
ATOM    448  CA  LYS H  72       3.287   0.905  13.632  1.00  0.64           C  
ATOM    449  C   LYS H  72       3.589   2.306  14.183  1.00  0.64           C  
ATOM    450  CB  LYS H  72       3.159  -0.114  14.784  1.00  0.64           C  
ATOM    451  O   LYS H  72       4.724   2.617  14.533  1.00  0.64           O  
ATOM    452  CG  LYS H  72       2.357  -1.356  14.368  1.00  0.64           C  
ATOM    453  CD  LYS H  72       2.280  -2.432  15.462  1.00  0.64           C  
ATOM    454  CE  LYS H  72       1.727  -3.725  14.847  1.00  0.64           C  
ATOM    455  NZ  LYS H  72       1.746  -4.861  15.797  1.00  0.64           N  
ATOM    456  N   GLY H  74       2.572   3.167  14.221  1.00  0.66           N  
ATOM    457  CA  GLY H  74       2.668   4.563  14.675  1.00  0.66           C  
ATOM    458  C   GLY H  74       3.380   5.527  13.713  1.00  0.66           C  
ATOM    459  O   GLY H  74       3.071   6.714  13.722  1.00  0.66           O  
ATOM    460  N   ARG H  75       4.294   5.040  12.862  1.00  0.58           N  
ATOM    461  CA  ARG H  75       5.007   5.849  11.857  1.00  0.58           C  
ATOM    462  C   ARG H  75       4.190   6.064  10.584  1.00  0.58           C  
ATOM    463  CB  ARG H  75       6.356   5.192  11.513  1.00  0.58           C  
ATOM    464  O   ARG H  75       4.208   7.152  10.010  1.00  0.58           O  
ATOM    465  CG  ARG H  75       7.273   5.039  12.737  1.00  0.58           C  
ATOM    466  CD  ARG H  75       8.738   4.809  12.343  1.00  0.58           C  
ATOM    467  NE  ARG H  75       8.933   3.588  11.532  1.00  0.58           N  
ATOM    468  NH1 ARG H  75       9.949   4.545   9.695  1.00  0.58           N  
ATOM    469  NH2 ARG H  75       9.604   2.368   9.741  1.00  0.58           N  
ATOM    470  CZ  ARG H  75       9.486   3.515  10.333  1.00  0.58           C  
ATOM    471  N   PHE H  76       3.521   5.015  10.104  1.00  0.43           N  
ATOM    472  CA  PHE H  76       2.754   5.035   8.856  1.00  0.43           C  
ATOM    473  C   PHE H  76       1.244   4.932   9.134  1.00  0.43           C  
ATOM    474  CB  PHE H  76       3.206   3.900   7.919  1.00  0.43           C  
ATOM    475  O   PHE H  76       0.833   4.260  10.079  1.00  0.43           O  
ATOM    476  CG  PHE H  76       4.645   3.839   7.402  1.00  0.43           C  
ATOM    477  CD1 PHE H  76       5.676   4.716   7.808  1.00  0.43           C  
ATOM    478  CD2 PHE H  76       4.950   2.832   6.469  1.00  0.43           C  
ATOM    479  CE1 PHE H  76       6.986   4.555   7.325  1.00  0.43           C  
ATOM    480  CE2 PHE H  76       6.253   2.685   5.963  1.00  0.43           C  
ATOM    481  CZ  PHE H  76       7.276   3.537   6.404  1.00  0.43           C  
ATOM    482  N   THR H  77       0.421   5.531   8.266  1.00  0.28           N  
ATOM    483  CA  THR H  77      -1.050   5.540   8.375  1.00  0.28           C  
ATOM    484  C   THR H  77      -1.698   5.246   7.022  1.00  0.28           C  
ATOM    485  CB  THR H  77      -1.575   6.868   8.947  1.00  0.28           C  
ATOM    486  O   THR H  77      -1.533   6.009   6.066  1.00  0.28           O  
ATOM    487  CG2 THR H  77      -3.093   6.874   9.136  1.00  0.28           C  
ATOM    488  OG1 THR H  77      -1.015   7.103  10.214  1.00  0.28           O  
ATOM    489  N   ILE H  78      -2.452   4.148   6.929  1.00  0.29           N  
ATOM    490  CA  ILE H  78      -3.185   3.751   5.718  1.00  0.29           C  
ATOM    491  C   ILE H  78      -4.605   4.341   5.734  1.00  0.29           C  
ATOM    492  CB  ILE H  78      -3.125   2.216   5.519  1.00  0.29           C  
ATOM    493  O   ILE H  78      -5.247   4.420   6.779  1.00  0.29           O  
ATOM    494  CG1 ILE H  78      -3.582   1.809   4.100  1.00  0.29           C  
ATOM    495  CG2 ILE H  78      -3.922   1.454   6.589  1.00  0.29           C  
ATOM    496  CD1 ILE H  78      -3.281   0.343   3.753  1.00  0.29           C  
ATOM    497  N   SER H  79      -5.103   4.789   4.581  1.00  0.20           N  
ATOM    498  CA  SER H  79      -6.430   5.417   4.439  1.00  0.20           C  
ATOM    499  C   SER H  79      -6.976   5.212   3.021  1.00  0.20           C  
ATOM    500  CB  SER H  79      -6.353   6.904   4.828  1.00  0.20           C  
ATOM    501  O   SER H  79      -6.202   4.969   2.099  1.00  0.20           O  
ATOM    502  OG  SER H  79      -5.332   7.585   4.118  1.00  0.20           O  
ATOM    503  N   ARG H  80      -8.302   5.266   2.830  1.00  0.41           N  
ATOM    504  CA  ARG H  80      -8.957   4.971   1.539  1.00  0.41           C  
ATOM    505  C   ARG H  80     -10.110   5.925   1.241  1.00  0.41           C  
ATOM    506  CB  ARG H  80      -9.381   3.487   1.458  1.00  0.41           C  
ATOM    507  O   ARG H  80     -11.016   6.075   2.057  1.00  0.41           O  
ATOM    508  CG  ARG H  80     -10.393   3.044   2.534  1.00  0.41           C  
ATOM    509  CD  ARG H  80     -10.619   1.524   2.544  1.00  0.41           C  
ATOM    510  NE  ARG H  80     -11.704   1.127   1.640  1.00  0.41           N  
ATOM    511  NH1 ARG H  80     -11.606  -1.177   1.866  1.00  0.41           N  
ATOM    512  NH2 ARG H  80     -13.286  -0.191   0.772  1.00  0.41           N  
ATOM    513  CZ  ARG H  80     -12.177  -0.084   1.432  1.00  0.41           C  
ATOM    514  N   ASP H  81     -10.077   6.541   0.066  1.00  0.46           N  
ATOM    515  CA  ASP H  81     -11.184   7.306  -0.501  1.00  0.46           C  
ATOM    516  C   ASP H  81     -12.053   6.371  -1.358  1.00  0.46           C  
ATOM    517  CB  ASP H  81     -10.620   8.506  -1.282  1.00  0.46           C  
ATOM    518  O   ASP H  81     -11.642   5.934  -2.433  1.00  0.46           O  
ATOM    519  CG  ASP H  81     -11.702   9.418  -1.867  1.00  0.46           C  
ATOM    520  OD1 ASP H  81     -12.847   8.959  -2.069  1.00  0.46           O  
ATOM    521  OD2 ASP H  81     -11.392  10.600  -2.133  1.00  0.46           O  
ATOM    522  N   ASN H  82     -13.248   6.043  -0.858  1.00  0.74           N  
ATOM    523  CA  ASN H  82     -14.212   5.166  -1.534  1.00  0.74           C  
ATOM    524  C   ASN H  82     -15.083   5.886  -2.588  1.00  0.74           C  
ATOM    525  CB  ASN H  82     -15.093   4.451  -0.488  1.00  0.74           C  
ATOM    526  O   ASN H  82     -15.902   5.232  -3.222  1.00  0.74           O  
ATOM    527  CG  ASN H  82     -14.314   3.741   0.606  1.00  0.74           C  
ATOM    528  ND2 ASN H  82     -14.282   4.300   1.794  1.00  0.74           N  
ATOM    529  OD1 ASN H  82     -13.738   2.674   0.429  1.00  0.74           O  
ATOM    530  N   ALA H  83     -14.948   7.207  -2.762  1.00  0.75           N  
ATOM    531  CA  ALA H  83     -15.570   7.956  -3.860  1.00  0.75           C  
ATOM    532  C   ALA H  83     -14.614   8.125  -5.058  1.00  0.75           C  
ATOM    533  CB  ALA H  83     -16.032   9.315  -3.317  1.00  0.75           C  
ATOM    534  O   ALA H  83     -15.063   8.303  -6.187  1.00  0.75           O  
ATOM    535  N   LYS H  84     -13.296   8.059  -4.819  1.00  0.68           N  
ATOM    536  CA  LYS H  84     -12.237   8.109  -5.849  1.00  0.68           C  
ATOM    537  C   LYS H  84     -11.486   6.782  -6.020  1.00  0.68           C  
ATOM    538  CB  LYS H  84     -11.266   9.270  -5.560  1.00  0.68           C  
ATOM    539  O   LYS H  84     -10.424   6.767  -6.638  1.00  0.68           O  
ATOM    540  CG  LYS H  84     -11.988  10.617  -5.419  1.00  0.68           C  
ATOM    541  CD  LYS H  84     -10.988  11.773  -5.272  1.00  0.68           C  
ATOM    542  CE  LYS H  84     -11.704  13.017  -4.734  1.00  0.68           C  
ATOM    543  NZ  LYS H  84     -11.934  12.894  -3.274  1.00  0.68           N  
ATOM    544  N   ASN H  85     -11.974   5.697  -5.410  1.00  0.62           N  
ATOM    545  CA  ASN H  85     -11.349   4.366  -5.368  1.00  0.62           C  
ATOM    546  C   ASN H  85      -9.824   4.405  -5.127  1.00  0.62           C  
ATOM    547  CB  ASN H  85     -11.759   3.552  -6.609  1.00  0.62           C  
ATOM    548  O   ASN H  85      -9.063   3.682  -5.767  1.00  0.62           O  
ATOM    549  CG  ASN H  85     -13.246   3.271  -6.689  1.00  0.62           C  
ATOM    550  ND2 ASN H  85     -13.694   2.720  -7.789  1.00  0.62           N  
ATOM    551  OD1 ASN H  85     -14.002   3.503  -5.762  1.00  0.62           O  
ATOM    552  N   THR H  86      -9.364   5.291  -4.239  1.00  0.39           N  
ATOM    553  CA  THR H  86      -7.936   5.600  -4.074  1.00  0.39           C  
ATOM    554  C   THR H  86      -7.449   5.241  -2.676  1.00  0.39           C  
ATOM    555  CB  THR H  86      -7.628   7.060  -4.439  1.00  0.39           C  
ATOM    556  O   THR H  86      -7.950   5.744  -1.668  1.00  0.39           O  
ATOM    557  CG2 THR H  86      -6.164   7.436  -4.200  1.00  0.39           C  
ATOM    558  OG1 THR H  86      -7.839   7.267  -5.818  1.00  0.39           O  
ATOM    559  N   LEU H  87      -6.449   4.366  -2.623  1.00  0.36           N  
ATOM    560  CA  LEU H  87      -5.722   3.976  -1.423  1.00  0.36           C  
ATOM    561  C   LEU H  87      -4.538   4.920  -1.181  1.00  0.36           C  
ATOM    562  CB  LEU H  87      -5.248   2.528  -1.628  1.00  0.36           C  
ATOM    563  O   LEU H  87      -3.797   5.239  -2.106  1.00  0.36           O  
ATOM    564  CG  LEU H  87      -4.545   1.903  -0.417  1.00  0.36           C  
ATOM    565  CD1 LEU H  87      -5.540   1.681   0.719  1.00  0.36           C  
ATOM    566  CD2 LEU H  87      -3.883   0.589  -0.827  1.00  0.36           C  
ATOM    567  N   TYR H  88      -4.292   5.290   0.071  1.00  0.22           N  
ATOM    568  CA  TYR H  88      -3.139   6.089   0.478  1.00  0.22           C  
ATOM    569  C   TYR H  88      -2.354   5.416   1.599  1.00  0.22           C  
ATOM    570  CB  TYR H  88      -3.590   7.464   0.969  1.00  0.22           C  
ATOM    571  O   TYR H  88      -2.951   4.860   2.524  1.00  0.22           O  
ATOM    572  CG  TYR H  88      -4.347   8.313  -0.027  1.00  0.22           C  
ATOM    573  CD1 TYR H  88      -3.633   9.047  -0.989  1.00  0.22           C  
ATOM    574  CD2 TYR H  88      -5.750   8.411   0.040  1.00  0.22           C  
ATOM    575  CE1 TYR H  88      -4.317   9.877  -1.896  1.00  0.22           C  
ATOM    576  CE2 TYR H  88      -6.438   9.247  -0.861  1.00  0.22           C  
ATOM    577  OH  TYR H  88      -6.394  10.764  -2.714  1.00  0.22           O  
ATOM    578  CZ  TYR H  88      -5.724   9.977  -1.835  1.00  0.22           C  
ATOM    579  N   LEU H  89      -1.030   5.562   1.568  1.00  0.19           N  
ATOM    580  CA  LEU H  89      -0.154   5.303   2.708  1.00  0.19           C  
ATOM    581  C   LEU H  89       0.626   6.573   3.039  1.00  0.19           C  
ATOM    582  CB  LEU H  89       0.763   4.107   2.415  1.00  0.19           C  
ATOM    583  O   LEU H  89       1.554   6.955   2.326  1.00  0.19           O  
ATOM    584  CG  LEU H  89       1.623   3.664   3.611  1.00  0.19           C  
ATOM    585  CD1 LEU H  89       0.774   3.022   4.713  1.00  0.19           C  
ATOM    586  CD2 LEU H  89       2.652   2.637   3.146  1.00  0.19           C  
ATOM    587  N   GLN H  90       0.238   7.227   4.129  1.00  0.19           N  
ATOM    588  CA  GLN H  90       1.071   8.238   4.764  1.00  0.19           C  
ATOM    589  C   GLN H  90       2.258   7.530   5.424  1.00  0.19           C  
ATOM    590  CB  GLN H  90       0.225   8.991   5.803  1.00  0.19           C  
ATOM    591  O   GLN H  90       2.049   6.549   6.138  1.00  0.19           O  
ATOM    592  CG  GLN H  90       0.938  10.228   6.361  1.00  0.19           C  
ATOM    593  CD  GLN H  90       1.173  11.291   5.293  1.00  0.19           C  
ATOM    594  NE2 GLN H  90       2.293  11.971   5.338  1.00  0.19           N  
ATOM    595  OE1 GLN H  90       0.345  11.509   4.412  1.00  0.19           O  
ATOM    596  N   MET H  91       3.477   8.017   5.215  1.00  0.28           N  
ATOM    597  CA  MET H  91       4.689   7.456   5.808  1.00  0.28           C  
ATOM    598  C   MET H  91       5.499   8.581   6.437  1.00  0.28           C  
ATOM    599  CB  MET H  91       5.523   6.731   4.741  1.00  0.28           C  
ATOM    600  O   MET H  91       6.094   9.370   5.708  1.00  0.28           O  
ATOM    601  CG  MET H  91       4.761   5.620   4.017  1.00  0.28           C  
ATOM    602  SD  MET H  91       5.793   4.528   3.004  1.00  0.28           S  
ATOM    603  CE  MET H  91       6.638   5.730   1.945  1.00  0.28           C  
ATOM    604  N   ASN H  92       5.510   8.671   7.766  1.00  0.43           N  
ATOM    605  CA  ASN H  92       6.258   9.692   8.495  1.00  0.43           C  
ATOM    606  C   ASN H  92       7.457   9.074   9.230  1.00  0.43           C  
ATOM    607  CB  ASN H  92       5.320  10.443   9.457  1.00  0.43           C  
ATOM    608  O   ASN H  92       7.466   7.875   9.514  1.00  0.43           O  
ATOM    609  CG  ASN H  92       4.090  11.082   8.824  1.00  0.43           C  
ATOM    610  ND2 ASN H  92       3.133  11.454   9.642  1.00  0.43           N  
ATOM    611  OD1 ASN H  92       3.938  11.265   7.624  1.00  0.43           O  
ATOM    612  N   SER H  93       8.461   9.893   9.558  1.00  0.56           N  
ATOM    613  CA  SER H  93       9.664   9.464  10.292  1.00  0.56           C  
ATOM    614  C   SER H  93      10.341   8.252   9.637  1.00  0.56           C  
ATOM    615  CB  SER H  93       9.358   9.239  11.779  1.00  0.56           C  
ATOM    616  O   SER H  93      10.617   7.238  10.289  1.00  0.56           O  
ATOM    617  OG  SER H  93       8.759  10.390  12.347  1.00  0.56           O  
ATOM    618  N   LEU H  94      10.541   8.343   8.320  1.00  0.46           N  
ATOM    619  CA  LEU H  94      11.151   7.304   7.490  1.00  0.46           C  
ATOM    620  C   LEU H  94      12.612   7.037   7.885  1.00  0.46           C  
ATOM    621  CB  LEU H  94      11.020   7.720   6.012  1.00  0.46           C  
ATOM    622  O   LEU H  94      13.328   7.938   8.324  1.00  0.46           O  
ATOM    623  CG  LEU H  94       9.614   7.440   5.446  1.00  0.46           C  
ATOM    624  CD1 LEU H  94       9.331   8.274   4.201  1.00  0.46           C  
ATOM    625  CD2 LEU H  94       9.485   5.969   5.046  1.00  0.46           C  
ATOM    626  N   ARG H  95      13.061   5.791   7.715  1.00  0.60           N  
ATOM    627  CA  ARG H  95      14.441   5.348   7.964  1.00  0.60           C  
ATOM    628  C   ARG H  95      15.033   4.625   6.746  1.00  0.60           C  
ATOM    629  CB  ARG H  95      14.477   4.352   9.122  1.00  0.60           C  
ATOM    630  O   ARG H  95      14.256   4.128   5.931  1.00  0.60           O  
ATOM    631  CG  ARG H  95      13.870   4.737  10.473  1.00  0.60           C  
ATOM    632  CD  ARG H  95      14.218   3.542  11.370  1.00  0.60           C  
ATOM    633  NE  ARG H  95      13.823   3.689  12.778  1.00  0.60           N  
ATOM    634  NH1 ARG H  95      14.793   1.706  13.439  1.00  0.60           N  
ATOM    635  NH2 ARG H  95      13.796   2.999  14.948  1.00  0.60           N  
ATOM    636  CZ  ARG H  95      14.139   2.801  13.706  1.00  0.60           C  
ATOM    637  N   PRO H  96      16.365   4.454   6.646  1.00  0.51           N  
ATOM    638  CA  PRO H  96      16.986   3.624   5.611  1.00  0.51           C  
ATOM    639  C   PRO H  96      16.388   2.213   5.477  1.00  0.51           C  
ATOM    640  CB  PRO H  96      18.477   3.596   5.954  1.00  0.51           C  
ATOM    641  O   PRO H  96      16.214   1.746   4.350  1.00  0.51           O  
ATOM    642  CG  PRO H  96      18.686   4.946   6.639  1.00  0.51           C  
ATOM    643  CD  PRO H  96      17.398   5.100   7.445  1.00  0.51           C  
ATOM    644  N   GLU H  97      15.974   1.568   6.578  1.00  0.62           N  
ATOM    645  CA  GLU H  97      15.300   0.252   6.562  1.00  0.62           C  
ATOM    646  C   GLU H  97      13.953   0.231   5.809  1.00  0.62           C  
ATOM    647  CB  GLU H  97      15.028  -0.272   7.988  1.00  0.62           C  
ATOM    648  O   GLU H  97      13.441  -0.846   5.492  1.00  0.62           O  
ATOM    649  CG  GLU H  97      16.210  -0.278   8.968  1.00  0.62           C  
ATOM    650  CD  GLU H  97      16.202   0.989   9.827  1.00  0.62           C  
ATOM    651  OE1 GLU H  97      15.712   0.932  10.982  1.00  0.62           O  
ATOM    652  OE2 GLU H  97      16.611   2.043   9.297  1.00  0.62           O  
ATOM    653  N   ASP H  98      13.361   1.399   5.539  1.00  0.48           N  
ATOM    654  CA  ASP H  98      12.141   1.549   4.744  1.00  0.48           C  
ATOM    655  C   ASP H  98      12.385   1.605   3.227  1.00  0.48           C  
ATOM    656  CB  ASP H  98      11.354   2.781   5.220  1.00  0.48           C  
ATOM    657  O   ASP H  98      11.411   1.635   2.471  1.00  0.48           O  
ATOM    658  CG  ASP H  98      10.965   2.722   6.695  1.00  0.48           C  
ATOM    659  OD1 ASP H  98      10.417   1.687   7.148  1.00  0.48           O  
ATOM    660  OD2 ASP H  98      11.096   3.750   7.392  1.00  0.48           O  
ATOM    661  N   THR H  99      13.646   1.600   2.774  1.00  0.39           N  
ATOM    662  CA  THR H  99      14.026   1.594   1.349  1.00  0.39           C  
ATOM    663  C   THR H  99      13.571   0.305   0.658  1.00  0.39           C  
ATOM    664  CB  THR H  99      15.543   1.772   1.185  1.00  0.39           C  
ATOM    665  O   THR H  99      14.069  -0.785   0.951  1.00  0.39           O  
ATOM    666  CG2 THR H  99      16.016   1.706  -0.270  1.00  0.39           C  
ATOM    667  OG1 THR H  99      15.925   3.026   1.699  1.00  0.39           O  
ATOM    668  N   ALA H 100      12.612   0.417  -0.263  1.00  0.45           N  
ATOM    669  CA  ALA H 100      11.964  -0.717  -0.924  1.00  0.45           C  
ATOM    670  C   ALA H 100      11.121  -0.274  -2.133  1.00  0.45           C  
ATOM    671  CB  ALA H 100      11.064  -1.422   0.105  1.00  0.45           C  
ATOM    672  O   ALA H 100      10.782   0.900  -2.276  1.00  0.45           O  
ATOM    673  N   VAL H 101      10.708  -1.228  -2.974  1.00  0.40           N  
ATOM    674  CA  VAL H 101       9.596  -1.011  -3.916  1.00  0.40           C  
ATOM    675  C   VAL H 101       8.280  -1.326  -3.202  1.00  0.40           C  
ATOM    676  CB  VAL H 101       9.752  -1.833  -5.208  1.00  0.40           C  
ATOM    677  O   VAL H 101       8.067  -2.455  -2.757  1.00  0.40           O  
ATOM    678  CG1 VAL H 101       8.628  -1.501  -6.196  1.00  0.40           C  
ATOM    679  CG2 VAL H 101      11.086  -1.534  -5.905  1.00  0.40           C  
ATOM    680  N   TYR H 102       7.410  -0.331  -3.059  1.00  0.35           N  
ATOM    681  CA  TYR H 102       6.111  -0.425  -2.394  1.00  0.35           C  
ATOM    682  C   TYR H 102       5.028  -0.804  -3.399  1.00  0.35           C  
ATOM    683  CB  TYR H 102       5.772   0.895  -1.695  1.00  0.35           C  
ATOM    684  O   TYR H 102       4.797  -0.091  -4.373  1.00  0.35           O  
ATOM    685  CG  TYR H 102       6.553   1.123  -0.417  1.00  0.35           C  
ATOM    686  CD1 TYR H 102       7.936   1.363  -0.478  1.00  0.35           C  
ATOM    687  CD2 TYR H 102       5.900   1.081   0.832  1.00  0.35           C  
ATOM    688  CE1 TYR H 102       8.676   1.528   0.702  1.00  0.35           C  
ATOM    689  CE2 TYR H 102       6.635   1.286   2.016  1.00  0.35           C  
ATOM    690  OH  TYR H 102       8.763   1.642   3.076  1.00  0.35           O  
ATOM    691  CZ  TYR H 102       8.026   1.507   1.948  1.00  0.35           C  
ATOM    692  N   TYR H 103       4.356  -1.920  -3.132  1.00  0.41           N  
ATOM    693  CA  TYR H 103       3.307  -2.488  -3.970  1.00  0.41           C  
ATOM    694  C   TYR H 103       1.934  -2.290  -3.341  1.00  0.41           C  
ATOM    695  CB  TYR H 103       3.578  -3.977  -4.198  1.00  0.41           C  
ATOM    696  O   TYR H 103       1.681  -2.719  -2.213  1.00  0.41           O  
ATOM    697  CG  TYR H 103       4.524  -4.222  -5.347  1.00  0.41           C  
ATOM    698  CD1 TYR H 103       5.919  -4.245  -5.146  1.00  0.41           C  
ATOM    699  CD2 TYR H 103       3.989  -4.370  -6.640  1.00  0.41           C  
ATOM    700  CE1 TYR H 103       6.779  -4.395  -6.252  1.00  0.41           C  
ATOM    701  CE2 TYR H 103       4.846  -4.540  -7.739  1.00  0.41           C  
ATOM    702  OH  TYR H 103       7.059  -4.575  -8.627  1.00  0.41           O  
ATOM    703  CZ  TYR H 103       6.241  -4.515  -7.551  1.00  0.41           C  
ATOM    704  N   CYS H 104       1.030  -1.700  -4.108  1.00  0.35           N  
ATOM    705  CA  CYS H 104      -0.392  -1.698  -3.817  1.00  0.35           C  
ATOM    706  C   CYS H 104      -0.990  -3.081  -4.122  1.00  0.35           C  
ATOM    707  CB  CYS H 104      -1.013  -0.578  -4.646  1.00  0.35           C  
ATOM    708  O   CYS H 104      -0.582  -3.755  -5.073  1.00  0.35           O  
ATOM    709  SG  CYS H 104      -2.770  -0.253  -4.403  1.00  0.35           S  
ATOM    710  N   ALA H 105      -1.955  -3.516  -3.316  1.00  0.40           N  
ATOM    711  CA  ALA H 105      -2.630  -4.799  -3.467  1.00  0.40           C  
ATOM    712  C   ALA H 105      -4.111  -4.694  -3.085  1.00  0.40           C  
ATOM    713  CB  ALA H 105      -1.902  -5.852  -2.625  1.00  0.40           C  
ATOM    714  O   ALA H 105      -4.486  -3.948  -2.175  1.00  0.40           O  
ATOM    715  N   PHE H 106      -4.959  -5.470  -3.759  1.00  0.42           N  
ATOM    716  CA  PHE H 106      -6.408  -5.393  -3.601  1.00  0.42           C  
ATOM    717  C   PHE H 106      -7.046  -6.784  -3.678  1.00  0.42           C  
ATOM    718  CB  PHE H 106      -6.946  -4.407  -4.651  1.00  0.42           C  
ATOM    719  O   PHE H 106      -7.130  -7.410  -4.737  1.00  0.42           O  
ATOM    720  CG  PHE H 106      -8.428  -4.080  -4.662  1.00  0.42           C  
ATOM    721  CD1 PHE H 106      -9.312  -4.506  -3.654  1.00  0.42           C  
ATOM    722  CD2 PHE H 106      -8.931  -3.338  -5.746  1.00  0.42           C  
ATOM    723  CE1 PHE H 106     -10.690  -4.295  -3.793  1.00  0.42           C  
ATOM    724  CE2 PHE H 106     -10.309  -3.099  -5.873  1.00  0.42           C  
ATOM    725  CZ  PHE H 106     -11.194  -3.618  -4.919  1.00  0.42           C  
ATOM    726  N   ILE H 107      -7.549  -7.260  -2.535  1.00  0.66           N  
ATOM    727  CA  ILE H 107      -8.487  -8.383  -2.487  1.00  0.66           C  
ATOM    728  C   ILE H 107      -9.839  -7.844  -2.967  1.00  0.66           C  
ATOM    729  CB  ILE H 107      -8.556  -9.022  -1.079  1.00  0.66           C  
ATOM    730  O   ILE H 107     -10.641  -7.331  -2.179  1.00  0.66           O  
ATOM    731  CG1 ILE H 107      -7.153  -9.471  -0.604  1.00  0.66           C  
ATOM    732  CG2 ILE H 107      -9.532 -10.215  -1.094  1.00  0.66           C  
ATOM    733  CD1 ILE H 107      -7.118 -10.037   0.822  1.00  0.66           C  
ATOM    734  N   THR H 108     -10.059  -7.912  -4.283  1.00  0.89           N  
ATOM    735  CA  THR H 108     -11.321  -7.504  -4.923  1.00  0.89           C  
ATOM    736  C   THR H 108     -12.489  -8.353  -4.452  1.00  0.89           C  
ATOM    737  CB  THR H 108     -11.261  -7.609  -6.458  1.00  0.89           C  
ATOM    738  O   THR H 108     -13.619  -7.878  -4.446  1.00  0.89           O  
ATOM    739  CG2 THR H 108     -10.067  -6.864  -7.049  1.00  0.89           C  
ATOM    740  OG1 THR H 108     -11.207  -8.955  -6.879  1.00  0.89           O  
ATOM    741  N   THR H 109     -12.192  -9.602  -4.077  1.00  1.62           N  
ATOM    742  CA  THR H 109     -13.101 -10.751  -4.084  1.00  1.62           C  
ATOM    743  C   THR H 109     -13.630 -11.072  -5.490  1.00  1.62           C  
ATOM    744  CB  THR H 109     -14.239 -10.653  -3.050  1.00  1.62           C  
ATOM    745  O   THR H 109     -13.689 -10.187  -6.354  1.00  1.62           O  
ATOM    746  CG2 THR H 109     -13.747 -10.240  -1.664  1.00  1.62           C  
ATOM    747  OG1 THR H 109     -15.225  -9.722  -3.428  1.00  1.62           O  
ATOM    748  N   GLU H 110     -13.969 -12.325  -5.765  1.00  3.20           N  
ATOM    749  CA  GLU H 110     -15.109 -12.682  -6.619  1.00  3.20           C  
ATOM    750  C   GLU H 110     -16.392 -12.737  -5.762  1.00  3.20           C  
ATOM    751  CB  GLU H 110     -14.852 -14.030  -7.315  1.00  3.20           C  
ATOM    752  O   GLU H 110     -17.451 -12.253  -6.154  1.00  3.20           O  
ATOM    753  CG  GLU H 110     -15.720 -14.199  -8.570  1.00  3.20           C  
ATOM    754  CD  GLU H 110     -15.272 -13.240  -9.680  1.00  3.20           C  
ATOM    755  OE1 GLU H 110     -14.235 -13.508 -10.327  1.00  3.20           O  
ATOM    756  OE2 GLU H 110     -15.858 -12.136  -9.834  1.00  3.20           O  
ATOM    757  N   SER H 111     -16.266 -13.261  -4.542  1.00  4.86           N  
ATOM    758  CA  SER H 111     -17.162 -13.119  -3.374  1.00  4.86           C  
ATOM    759  C   SER H 111     -16.390 -13.532  -2.112  1.00  4.86           C  
ATOM    760  CB  SER H 111     -18.406 -13.999  -3.530  1.00  4.86           C  
ATOM    761  O   SER H 111     -16.359 -12.838  -1.102  1.00  4.86           O  
ATOM    762  OG  SER H 111     -19.259 -13.447  -4.512  1.00  4.86           O  
ATOM    763  N   ASP H 111A    -15.671 -14.635  -2.296  1.00  4.94           N  
ATOM    764  CA  ASP H 111A    -14.419 -15.072  -1.704  1.00  4.94           C  
ATOM    765  C   ASP H 111A    -14.336 -15.383  -0.221  1.00  4.94           C  
ATOM    766  CB  ASP H 111A    -13.218 -14.253  -2.179  1.00  4.94           C  
ATOM    767  O   ASP H 111A    -13.912 -14.589   0.616  1.00  4.94           O  
ATOM    768  CG  ASP H 111A    -12.978 -14.317  -3.682  1.00  4.94           C  
ATOM    769  OD1 ASP H 111A    -13.878 -14.798  -4.398  1.00  4.94           O  
ATOM    770  OD2 ASP H 111A    -12.000 -13.707  -4.158  1.00  4.94           O  
ATOM    771  N   TYR H 112A    -14.583 -16.667   0.024  1.00  5.59           N  
ATOM    772  CA  TYR H 112A    -13.710 -17.419   0.919  1.00  5.59           C  
ATOM    773  C   TYR H 112A    -12.424 -17.845   0.166  1.00  5.59           C  
ATOM    774  CB  TYR H 112A    -14.449 -18.641   1.474  1.00  5.59           C  
ATOM    775  O   TYR H 112A    -11.488 -18.327   0.796  1.00  5.59           O  
ATOM    776  CG  TYR H 112A    -15.688 -18.301   2.282  1.00  5.59           C  
ATOM    777  CD1 TYR H 112A    -15.586 -18.150   3.678  1.00  5.59           C  
ATOM    778  CD2 TYR H 112A    -16.932 -18.126   1.644  1.00  5.59           C  
ATOM    779  CE1 TYR H 112A    -16.726 -17.837   4.442  1.00  5.59           C  
ATOM    780  CE2 TYR H 112A    -18.073 -17.801   2.402  1.00  5.59           C  
ATOM    781  OH  TYR H 112A    -19.081 -17.374   4.532  1.00  5.59           O  
ATOM    782  CZ  TYR H 112A    -17.973 -17.664   3.802  1.00  5.59           C  
ATOM    783  N   ASP H 112     -12.383 -17.694  -1.170  1.00  5.25           N  
ATOM    784  CA  ASP H 112     -11.221 -17.980  -2.007  1.00  5.25           C  
ATOM    785  C   ASP H 112     -10.018 -17.076  -1.677  1.00  5.25           C  
ATOM    786  CB  ASP H 112     -11.599 -17.882  -3.498  1.00  5.25           C  
ATOM    787  O   ASP H 112     -10.134 -15.951  -1.184  1.00  5.25           O  
ATOM    788  CG  ASP H 112     -10.422 -18.287  -4.396  1.00  5.25           C  
ATOM    789  OD1 ASP H 112      -9.692 -19.226  -4.004  1.00  5.25           O  
ATOM    790  OD2 ASP H 112     -10.133 -17.557  -5.364  1.00  5.25           O  
ATOM    791  N   LEU H 113      -8.824 -17.587  -1.959  1.00  3.72           N  
ATOM    792  CA  LEU H 113      -7.565 -16.875  -1.795  1.00  3.72           C  
ATOM    793  C   LEU H 113      -7.292 -15.909  -2.962  1.00  3.72           C  
ATOM    794  CB  LEU H 113      -6.432 -17.911  -1.649  1.00  3.72           C  
ATOM    795  O   LEU H 113      -6.365 -15.098  -2.861  1.00  3.72           O  
ATOM    796  CG  LEU H 113      -6.338 -18.672  -0.308  1.00  3.72           C  
ATOM    797  CD1 LEU H 113      -6.154 -17.722   0.879  1.00  3.72           C  
ATOM    798  CD2 LEU H 113      -7.516 -19.600  -0.007  1.00  3.72           C  
ATOM    799  N   GLY H 114      -8.054 -15.997  -4.048  1.00  3.12           N  
ATOM    800  CA  GLY H 114      -7.772 -15.392  -5.332  1.00  3.12           C  
ATOM    801  C   GLY H 114      -8.214 -13.948  -5.548  1.00  3.12           C  
ATOM    802  O   GLY H 114      -8.256 -13.099  -4.654  1.00  3.12           O  
ATOM    803  N   ARG H 115      -8.348 -13.687  -6.853  1.00  1.84           N  
ATOM    804  CA  ARG H 115      -8.254 -12.420  -7.597  1.00  1.84           C  
ATOM    805  C   ARG H 115      -7.051 -11.557  -7.212  1.00  1.84           C  
ATOM    806  CB  ARG H 115      -9.595 -11.679  -7.610  1.00  1.84           C  
ATOM    807  O   ARG H 115      -6.190 -11.355  -8.058  1.00  1.84           O  
ATOM    808  CG  ARG H 115     -10.676 -12.477  -8.373  1.00  1.84           C  
ATOM    809  CD  ARG H 115     -11.197 -11.747  -9.617  1.00  1.84           C  
ATOM    810  NE  ARG H 115     -12.120 -10.656  -9.247  1.00  1.84           N  
ATOM    811  NH1 ARG H 115     -13.661 -10.952 -10.924  1.00  1.84           N  
ATOM    812  NH2 ARG H 115     -14.295  -9.986  -9.059  1.00  1.84           N  
ATOM    813  CZ  ARG H 115     -13.332 -10.512  -9.750  1.00  1.84           C  
ATOM    814  N   ARG H 116      -6.991 -11.078  -5.961  1.00  1.17           N  
ATOM    815  CA  ARG H 116      -5.817 -10.504  -5.264  1.00  1.17           C  
ATOM    816  C   ARG H 116      -4.870  -9.716  -6.182  1.00  1.17           C  
ATOM    817  CB  ARG H 116      -5.126 -11.631  -4.472  1.00  1.17           C  
ATOM    818  O   ARG H 116      -3.685 -10.025  -6.287  1.00  1.17           O  
ATOM    819  CG  ARG H 116      -4.208 -11.107  -3.351  1.00  1.17           C  
ATOM    820  CD  ARG H 116      -3.612 -12.255  -2.522  1.00  1.17           C  
ATOM    821  NE  ARG H 116      -4.663 -13.086  -1.902  1.00  1.17           N  
ATOM    822  NH1 ARG H 116      -4.565 -12.385   0.287  1.00  1.17           N  
ATOM    823  NH2 ARG H 116      -6.150 -13.815  -0.374  1.00  1.17           N  
ATOM    824  CZ  ARG H 116      -5.113 -13.088  -0.664  1.00  1.17           C  
ATOM    825  N   TYR H 117      -5.426  -8.710  -6.855  1.00  0.61           N  
ATOM    826  CA  TYR H 117      -4.712  -7.878  -7.820  1.00  0.61           C  
ATOM    827  C   TYR H 117      -3.551  -7.124  -7.154  1.00  0.61           C  
ATOM    828  CB  TYR H 117      -5.687  -6.891  -8.482  1.00  0.61           C  
ATOM    829  O   TYR H 117      -3.633  -6.738  -5.983  1.00  0.61           O  
ATOM    830  CG  TYR H 117      -6.577  -7.470  -9.571  1.00  0.61           C  
ATOM    831  CD1 TYR H 117      -7.745  -8.193  -9.253  1.00  0.61           C  
ATOM    832  CD2 TYR H 117      -6.265  -7.221 -10.921  1.00  0.61           C  
ATOM    833  CE1 TYR H 117      -8.624  -8.609 -10.274  1.00  0.61           C  
ATOM    834  CE2 TYR H 117      -7.123  -7.660 -11.946  1.00  0.61           C  
ATOM    835  OH  TYR H 117      -9.166  -8.710 -12.618  1.00  0.61           O  
ATOM    836  CZ  TYR H 117      -8.316  -8.336 -11.624  1.00  0.61           C  
ATOM    837  N   TRP H 118      -2.502  -6.875  -7.936  1.00  0.62           N  
ATOM    838  CA  TRP H 118      -1.304  -6.120  -7.563  1.00  0.62           C  
ATOM    839  C   TRP H 118      -1.123  -4.913  -8.484  1.00  0.62           C  
ATOM    840  CB  TRP H 118      -0.076  -7.033  -7.657  1.00  0.62           C  
ATOM    841  O   TRP H 118      -1.530  -4.954  -9.646  1.00  0.62           O  
ATOM    842  CG  TRP H 118      -0.028  -8.152  -6.664  1.00  0.62           C  
ATOM    843  CD1 TRP H 118      -0.520  -9.396  -6.847  1.00  0.62           C  
ATOM    844  CD2 TRP H 118       0.494  -8.128  -5.304  1.00  0.62           C  
ATOM    845  CE2 TRP H 118       0.315  -9.419  -4.723  1.00  0.62           C  
ATOM    846  CE3 TRP H 118       1.095  -7.137  -4.502  1.00  0.62           C  
ATOM    847  NE1 TRP H 118      -0.319 -10.149  -5.707  1.00  0.62           N  
ATOM    848  CH2 TRP H 118       1.330  -8.707  -2.643  1.00  0.62           C  
ATOM    849  CZ2 TRP H 118       0.730  -9.717  -3.415  1.00  0.62           C  
ATOM    850  CZ3 TRP H 118       1.505  -7.422  -3.187  1.00  0.62           C  
ATOM    851  N   GLY H 119      -0.514  -3.850  -7.962  1.00  0.47           N  
ATOM    852  CA  GLY H 119       0.007  -2.752  -8.770  1.00  0.47           C  
ATOM    853  C   GLY H 119       1.398  -3.043  -9.341  1.00  0.47           C  
ATOM    854  O   GLY H 119       1.915  -4.160  -9.258  1.00  0.47           O  
ATOM    855  N   GLN H 120       1.992  -2.016  -9.940  1.00  0.39           N  
ATOM    856  CA  GLN H 120       3.263  -2.065 -10.671  1.00  0.39           C  
ATOM    857  C   GLN H 120       4.471  -1.939  -9.723  1.00  0.39           C  
ATOM    858  CB  GLN H 120       3.280  -0.941 -11.731  1.00  0.39           C  
ATOM    859  O   GLN H 120       5.536  -2.507  -9.978  1.00  0.39           O  
ATOM    860  CG  GLN H 120       1.925  -0.644 -12.414  1.00  0.39           C  
ATOM    861  CD  GLN H 120       1.189  -1.893 -12.896  1.00  0.39           C  
ATOM    862  NE2 GLN H 120      -0.088  -2.037 -12.610  1.00  0.39           N  
ATOM    863  OE1 GLN H 120       1.748  -2.770 -13.531  1.00  0.39           O  
ATOM    864  N   GLY H 121       4.268  -1.248  -8.596  1.00  0.37           N  
ATOM    865  CA  GLY H 121       5.244  -1.002  -7.537  1.00  0.37           C  
ATOM    866  C   GLY H 121       5.977   0.336  -7.679  1.00  0.37           C  
ATOM    867  O   GLY H 121       6.762   0.528  -8.604  1.00  0.37           O  
ATOM    868  N   THR H 122       5.780   1.258  -6.730  1.00  0.28           N  
ATOM    869  CA  THR H 122       6.531   2.528  -6.670  1.00  0.28           C  
ATOM    870  C   THR H 122       7.811   2.374  -5.847  1.00  0.28           C  
ATOM    871  CB  THR H 122       5.661   3.697  -6.167  1.00  0.28           C  
ATOM    872  O   THR H 122       7.780   1.868  -4.727  1.00  0.28           O  
ATOM    873  CG2 THR H 122       5.126   3.567  -4.739  1.00  0.28           C  
ATOM    874  OG1 THR H 122       6.391   4.904  -6.205  1.00  0.28           O  
ATOM    875  N   LEU H 123       8.951   2.843  -6.361  1.00  0.28           N  
ATOM    876  CA  LEU H 123      10.198   2.897  -5.590  1.00  0.28           C  
ATOM    877  C   LEU H 123      10.112   3.941  -4.463  1.00  0.28           C  
ATOM    878  CB  LEU H 123      11.379   3.164  -6.545  1.00  0.28           C  
ATOM    879  O   LEU H 123       9.535   5.014  -4.644  1.00  0.28           O  
ATOM    880  CG  LEU H 123      12.763   3.259  -5.867  1.00  0.28           C  
ATOM    881  CD1 LEU H 123      13.175   1.952  -5.183  1.00  0.28           C  
ATOM    882  CD2 LEU H 123      13.824   3.597  -6.914  1.00  0.28           C  
ATOM    883  N   VAL H 124      10.720   3.633  -3.318  1.00  0.27           N  
ATOM    884  CA  VAL H 124      10.973   4.556  -2.207  1.00  0.27           C  
ATOM    885  C   VAL H 124      12.394   4.325  -1.700  1.00  0.27           C  
ATOM    886  CB  VAL H 124       9.964   4.347  -1.067  1.00  0.27           C  
ATOM    887  O   VAL H 124      12.758   3.191  -1.381  1.00  0.27           O  
ATOM    888  CG1 VAL H 124      10.276   5.214   0.161  1.00  0.27           C  
ATOM    889  CG2 VAL H 124       8.525   4.635  -1.509  1.00  0.27           C  
ATOM    890  N   THR H 125      13.170   5.400  -1.587  1.00  0.32           N  
ATOM    891  CA  THR H 125      14.560   5.378  -1.114  1.00  0.32           C  
ATOM    892  C   THR H 125      14.722   6.335   0.055  1.00  0.32           C  
ATOM    893  CB  THR H 125      15.539   5.737  -2.243  1.00  0.32           C  
ATOM    894  O   THR H 125      14.224   7.460   0.003  1.00  0.32           O  
ATOM    895  CG2 THR H 125      17.005   5.643  -1.819  1.00  0.32           C  
ATOM    896  OG1 THR H 125      15.386   4.843  -3.323  1.00  0.32           O  
ATOM    897  N   VAL H 126      15.429   5.903   1.101  1.00  0.41           N  
ATOM    898  CA  VAL H 126      15.696   6.727   2.282  1.00  0.41           C  
ATOM    899  C   VAL H 126      17.194   6.753   2.576  1.00  0.41           C  
ATOM    900  CB  VAL H 126      14.862   6.279   3.496  1.00  0.41           C  
ATOM    901  O   VAL H 126      17.759   5.780   3.074  1.00  0.41           O  
ATOM    902  CG1 VAL H 126      15.014   7.283   4.648  1.00  0.41           C  
ATOM    903  CG2 VAL H 126      13.367   6.130   3.178  1.00  0.41           C  
ATOM    904  N   SER H 127      17.839   7.875   2.268  1.00  0.47           N  
ATOM    905  CA  SER H 127      19.272   8.118   2.476  1.00  0.47           C  
ATOM    906  C   SER H 127      19.511   9.591   2.771  1.00  0.47           C  
ATOM    907  CB  SER H 127      20.098   7.717   1.241  1.00  0.47           C  
ATOM    908  O   SER H 127      18.621  10.409   2.550  1.00  0.47           O  
ATOM    909  OG  SER H 127      19.926   8.602   0.148  1.00  0.47           O  
ATOM    910  N   SER H 128      20.714   9.932   3.236  1.00  1.60           N  
ATOM    911  CA  SER H 128      21.229  11.301   3.099  1.00  1.60           C  
ATOM    912  C   SER H 128      21.160  11.767   1.641  1.00  1.60           C  
ATOM    913  CB  SER H 128      22.673  11.384   3.581  1.00  1.60           C  
ATOM    914  O   SER H 128      21.256  10.888   0.750  1.00  1.60           O  
ATOM    915  OG  SER H 128      22.778  10.869   4.898  1.00  1.60           O  
ATOM    916  OXT SER H 128      21.009  12.995   1.468  1.00  1.60           O  
TER     917      SER H 128                                                       
END   
