# Supplementary material for: Characterising nanobody developability to improve therapeutic design using the Therapeutic Nanobody Profiler
Source: Commun Biol. 2026 Jan 31;9:344. doi: 10.1038/s42003-026-09594-y (PMC12963540; doi:10.1038/s42003-026-09594-y)
Supplement: Supplementary file 2 — Supplementary data [file 42003_2026_9594_MOESM2_ESM.zip › paper_data/vhh_clinical_set_models/seq14_NanoBodyBuilder2_Model.pdb]

ATOM      1  N   GLU H   1     -11.359  -6.685 -17.923  1.00  0.37           N  
ATOM      2  CA  GLU H   1     -10.000  -6.699 -17.318  1.00  0.37           C  
ATOM      3  C   GLU H   1     -10.062  -6.207 -15.880  1.00  0.37           C  
ATOM      4  CB  GLU H   1      -8.972  -5.867 -18.129  1.00  0.37           C  
ATOM      5  O   GLU H   1     -11.095  -5.692 -15.456  1.00  0.37           O  
ATOM      6  CG  GLU H   1      -8.478  -6.496 -19.444  1.00  0.37           C  
ATOM      7  CD  GLU H   1      -9.629  -7.242 -20.106  1.00  0.37           C  
ATOM      8  OE1 GLU H   1      -9.832  -8.391 -19.666  1.00  0.37           O  
ATOM      9  OE2 GLU H   1     -10.571  -6.557 -20.554  1.00  0.37           O  
ATOM     10  N   VAL H   2      -8.962  -6.366 -15.147  1.00  0.44           N  
ATOM     11  CA  VAL H   2      -8.725  -5.819 -13.806  1.00  0.44           C  
ATOM     12  C   VAL H   2      -7.450  -4.987 -13.861  1.00  0.44           C  
ATOM     13  CB  VAL H   2      -8.624  -6.954 -12.764  1.00  0.44           C  
ATOM     14  O   VAL H   2      -6.506  -5.347 -14.560  1.00  0.44           O  
ATOM     15  CG1 VAL H   2      -8.091  -6.502 -11.398  1.00  0.44           C  
ATOM     16  CG2 VAL H   2      -9.997  -7.604 -12.549  1.00  0.44           C  
ATOM     17  N   GLN H   3      -7.430  -3.870 -13.141  1.00  0.29           N  
ATOM     18  CA  GLN H   3      -6.324  -2.924 -13.172  1.00  0.29           C  
ATOM     19  C   GLN H   3      -6.143  -2.282 -11.796  1.00  0.29           C  
ATOM     20  CB  GLN H   3      -6.624  -1.897 -14.275  1.00  0.29           C  
ATOM     21  O   GLN H   3      -7.108  -1.809 -11.196  1.00  0.29           O  
ATOM     22  CG  GLN H   3      -5.602  -0.759 -14.410  1.00  0.29           C  
ATOM     23  CD  GLN H   3      -6.071   0.331 -15.375  1.00  0.29           C  
ATOM     24  NE2 GLN H   3      -5.165   1.108 -15.924  1.00  0.29           N  
ATOM     25  OE1 GLN H   3      -7.250   0.521 -15.643  1.00  0.29           O  
ATOM     26  N   LEU H   4      -4.895  -2.225 -11.335  1.00  0.25           N  
ATOM     27  CA  LEU H   4      -4.448  -1.429 -10.195  1.00  0.25           C  
ATOM     28  C   LEU H   4      -3.250  -0.600 -10.668  1.00  0.25           C  
ATOM     29  CB  LEU H   4      -4.069  -2.335  -9.007  1.00  0.25           C  
ATOM     30  O   LEU H   4      -2.361  -1.138 -11.332  1.00  0.25           O  
ATOM     31  CG  LEU H   4      -5.185  -3.253  -8.474  1.00  0.25           C  
ATOM     32  CD1 LEU H   4      -4.630  -4.165  -7.388  1.00  0.25           C  
ATOM     33  CD2 LEU H   4      -6.339  -2.471  -7.853  1.00  0.25           C  
ATOM     34  N   VAL H   5      -3.248   0.698 -10.364  1.00  0.19           N  
ATOM     35  CA  VAL H   5      -2.147   1.614 -10.698  1.00  0.19           C  
ATOM     36  C   VAL H   5      -1.737   2.377  -9.448  1.00  0.19           C  
ATOM     37  CB  VAL H   5      -2.520   2.585 -11.838  1.00  0.19           C  
ATOM     38  O   VAL H   5      -2.490   3.220  -8.955  1.00  0.19           O  
ATOM     39  CG1 VAL H   5      -1.335   3.486 -12.216  1.00  0.19           C  
ATOM     40  CG2 VAL H   5      -2.975   1.842 -13.100  1.00  0.19           C  
ATOM     41  N   GLU H   6      -0.562   2.053  -8.921  1.00  0.22           N  
ATOM     42  CA  GLU H   6       0.048   2.726  -7.780  1.00  0.22           C  
ATOM     43  C   GLU H   6       0.773   4.019  -8.175  1.00  0.22           C  
ATOM     44  CB  GLU H   6       1.011   1.786  -7.039  1.00  0.22           C  
ATOM     45  O   GLU H   6       1.385   4.118  -9.237  1.00  0.22           O  
ATOM     46  CG  GLU H   6       0.338   0.493  -6.552  1.00  0.22           C  
ATOM     47  CD  GLU H   6       0.457  -0.690  -7.525  1.00  0.22           C  
ATOM     48  OE1 GLU H   6       0.546  -0.499  -8.762  1.00  0.22           O  
ATOM     49  OE2 GLU H   6       0.500  -1.831  -7.019  1.00  0.22           O  
ATOM     50  N   SER H   7       0.753   5.007  -7.282  1.00  0.24           N  
ATOM     51  CA  SER H   7       1.462   6.276  -7.450  1.00  0.24           C  
ATOM     52  C   SER H   7       1.808   6.912  -6.100  1.00  0.24           C  
ATOM     53  CB  SER H   7       0.616   7.233  -8.305  1.00  0.24           C  
ATOM     54  O   SER H   7       1.251   6.550  -5.062  1.00  0.24           O  
ATOM     55  OG  SER H   7      -0.529   7.700  -7.608  1.00  0.24           O  
ATOM     56  N   GLY H   8       2.689   7.916  -6.114  1.00  0.22           N  
ATOM     57  CA  GLY H   8       3.032   8.712  -4.925  1.00  0.22           C  
ATOM     58  C   GLY H   8       4.224   8.196  -4.113  1.00  0.22           C  
ATOM     59  O   GLY H   8       4.475   8.705  -3.021  1.00  0.22           O  
ATOM     60  N   GLY H   9       4.953   7.202  -4.626  1.00  0.25           N  
ATOM     61  CA  GLY H   9       6.295   6.887  -4.147  1.00  0.25           C  
ATOM     62  C   GLY H   9       7.349   7.845  -4.712  1.00  0.25           C  
ATOM     63  O   GLY H   9       7.072   8.641  -5.609  1.00  0.25           O  
ATOM     64  N   GLY H  11       8.560   7.773  -4.169  1.00  0.25           N  
ATOM     65  CA  GLY H  11       9.680   8.630  -4.541  1.00  0.25           C  
ATOM     66  C   GLY H  11      10.857   8.479  -3.581  1.00  0.25           C  
ATOM     67  O   GLY H  11      10.863   7.590  -2.726  1.00  0.25           O  
ATOM     68  N   LEU H  12      11.850   9.355  -3.733  1.00  0.27           N  
ATOM     69  CA  LEU H  12      12.920   9.542  -2.755  1.00  0.27           C  
ATOM     70  C   LEU H  12      12.431  10.444  -1.614  1.00  0.27           C  
ATOM     71  CB  LEU H  12      14.159  10.123  -3.464  1.00  0.27           C  
ATOM     72  O   LEU H  12      11.813  11.477  -1.865  1.00  0.27           O  
ATOM     73  CG  LEU H  12      15.348  10.468  -2.542  1.00  0.27           C  
ATOM     74  CD1 LEU H  12      15.932   9.238  -1.846  1.00  0.27           C  
ATOM     75  CD2 LEU H  12      16.461  11.112  -3.367  1.00  0.27           C  
ATOM     76  N   VAL H  13      12.739  10.075  -0.373  1.00  0.25           N  
ATOM     77  CA  VAL H  13      12.432  10.866   0.824  1.00  0.25           C  
ATOM     78  C   VAL H  13      13.481  10.608   1.906  1.00  0.25           C  
ATOM     79  CB  VAL H  13      10.993  10.570   1.294  1.00  0.25           C  
ATOM     80  O   VAL H  13      13.972   9.489   2.041  1.00  0.25           O  
ATOM     81  CG1 VAL H  13      10.794   9.124   1.761  1.00  0.25           C  
ATOM     82  CG2 VAL H  13      10.540  11.505   2.419  1.00  0.25           C  
ATOM     83  N   GLN H  14      13.840  11.631   2.682  1.00  0.18           N  
ATOM     84  CA  GLN H  14      14.795  11.461   3.780  1.00  0.18           C  
ATOM     85  C   GLN H  14      14.168  10.754   5.000  1.00  0.18           C  
ATOM     86  CB  GLN H  14      15.462  12.802   4.132  1.00  0.18           C  
ATOM     87  O   GLN H  14      12.953  10.858   5.211  1.00  0.18           O  
ATOM     88  CG  GLN H  14      16.524  13.162   3.070  1.00  0.18           C  
ATOM     89  CD  GLN H  14      17.434  14.311   3.485  1.00  0.18           C  
ATOM     90  NE2 GLN H  14      18.708  14.267   3.160  1.00  0.18           N  
ATOM     91  OE1 GLN H  14      17.012  15.277   4.102  1.00  0.18           O  
ATOM     92  N   PRO H  15      14.966  10.035   5.820  1.00  0.15           N  
ATOM     93  CA  PRO H  15      14.500   9.408   7.053  1.00  0.15           C  
ATOM     94  C   PRO H  15      13.763  10.389   7.971  1.00  0.15           C  
ATOM     95  CB  PRO H  15      15.745   8.834   7.734  1.00  0.15           C  
ATOM     96  O   PRO H  15      14.114  11.561   8.072  1.00  0.15           O  
ATOM     97  CG  PRO H  15      16.698   8.572   6.571  1.00  0.15           C  
ATOM     98  CD  PRO H  15      16.363   9.696   5.594  1.00  0.15           C  
ATOM     99  N   GLY H  16      12.710   9.913   8.630  1.00  0.20           N  
ATOM    100  CA  GLY H  16      11.770  10.747   9.383  1.00  0.20           C  
ATOM    101  C   GLY H  16      10.707  11.430   8.513  1.00  0.20           C  
ATOM    102  O   GLY H  16       9.648  11.787   9.032  1.00  0.20           O  
ATOM    103  N   GLY H  17      10.939  11.548   7.202  1.00  0.21           N  
ATOM    104  CA  GLY H  17       9.997  12.102   6.236  1.00  0.21           C  
ATOM    105  C   GLY H  17       8.729  11.265   6.049  1.00  0.21           C  
ATOM    106  O   GLY H  17       8.531  10.215   6.672  1.00  0.21           O  
ATOM    107  N   SER H  18       7.843  11.768   5.189  1.00  0.22           N  
ATOM    108  CA  SER H  18       6.500  11.221   4.980  1.00  0.22           C  
ATOM    109  C   SER H  18       6.117  11.201   3.500  1.00  0.22           C  
ATOM    110  CB  SER H  18       5.459  12.021   5.776  1.00  0.22           C  
ATOM    111  O   SER H  18       6.544  12.060   2.733  1.00  0.22           O  
ATOM    112  OG  SER H  18       5.788  12.059   7.154  1.00  0.22           O  
ATOM    113  N   LEU H  19       5.277  10.240   3.118  1.00  0.21           N  
ATOM    114  CA  LEU H  19       4.709  10.055   1.781  1.00  0.21           C  
ATOM    115  C   LEU H  19       3.238   9.626   1.890  1.00  0.21           C  
ATOM    116  CB  LEU H  19       5.519   8.998   0.998  1.00  0.21           C  
ATOM    117  O   LEU H  19       2.780   9.163   2.938  1.00  0.21           O  
ATOM    118  CG  LEU H  19       6.949   9.403   0.592  1.00  0.21           C  
ATOM    119  CD1 LEU H  19       7.635   8.198  -0.054  1.00  0.21           C  
ATOM    120  CD2 LEU H  19       6.966  10.549  -0.420  1.00  0.21           C  
ATOM    121  N   ARG H  20       2.494   9.733   0.787  1.00  0.14           N  
ATOM    122  CA  ARG H  20       1.136   9.187   0.682  1.00  0.14           C  
ATOM    123  C   ARG H  20       0.963   8.450  -0.637  1.00  0.14           C  
ATOM    124  CB  ARG H  20       0.086  10.289   0.891  1.00  0.14           C  
ATOM    125  O   ARG H  20       0.756   9.065  -1.681  1.00  0.14           O  
ATOM    126  CG  ARG H  20      -1.318   9.669   0.969  1.00  0.14           C  
ATOM    127  CD  ARG H  20      -2.401  10.733   1.179  1.00  0.14           C  
ATOM    128  NE  ARG H  20      -3.740  10.113   1.254  1.00  0.14           N  
ATOM    129  NH1 ARG H  20      -3.701   9.539   3.482  1.00  0.14           N  
ATOM    130  NH2 ARG H  20      -5.447   8.962   2.216  1.00  0.14           N  
ATOM    131  CZ  ARG H  20      -4.287   9.550   2.317  1.00  0.14           C  
ATOM    132  N   LEU H  21       1.014   7.125  -0.565  1.00  0.14           N  
ATOM    133  CA  LEU H  21       0.758   6.276  -1.719  1.00  0.14           C  
ATOM    134  C   LEU H  21      -0.736   6.283  -2.044  1.00  0.14           C  
ATOM    135  CB  LEU H  21       1.266   4.843  -1.493  1.00  0.14           C  
ATOM    136  O   LEU H  21      -1.580   6.299  -1.142  1.00  0.14           O  
ATOM    137  CG  LEU H  21       2.672   4.715  -0.880  1.00  0.14           C  
ATOM    138  CD1 LEU H  21       3.076   3.244  -0.879  1.00  0.14           C  
ATOM    139  CD2 LEU H  21       3.733   5.504  -1.649  1.00  0.14           C  
ATOM    140  N   SER H  22      -1.045   6.236  -3.333  1.00  0.21           N  
ATOM    141  CA  SER H  22      -2.392   6.070  -3.876  1.00  0.21           C  
ATOM    142  C   SER H  22      -2.411   4.861  -4.802  1.00  0.21           C  
ATOM    143  CB  SER H  22      -2.828   7.325  -4.638  1.00  0.21           C  
ATOM    144  O   SER H  22      -1.392   4.512  -5.392  1.00  0.21           O  
ATOM    145  OG  SER H  22      -2.716   8.469  -3.810  1.00  0.21           O  
ATOM    146  N   CYS H  23      -3.569   4.232  -4.933  1.00  0.16           N  
ATOM    147  CA  CYS H  23      -3.817   3.133  -5.849  1.00  0.16           C  
ATOM    148  C   CYS H  23      -5.199   3.317  -6.467  1.00  0.16           C  
ATOM    149  CB  CYS H  23      -3.704   1.818  -5.085  1.00  0.16           C  
ATOM    150  O   CYS H  23      -6.201   3.254  -5.754  1.00  0.16           O  
ATOM    151  SG  CYS H  23      -4.390   0.387  -5.956  1.00  0.16           S  
ATOM    152  N   ALA H  24      -5.240   3.565  -7.775  1.00  0.22           N  
ATOM    153  CA  ALA H  24      -6.478   3.630  -8.542  1.00  0.22           C  
ATOM    154  C   ALA H  24      -6.869   2.223  -9.020  1.00  0.22           C  
ATOM    155  CB  ALA H  24      -6.279   4.601  -9.711  1.00  0.22           C  
ATOM    156  O   ALA H  24      -6.088   1.573  -9.720  1.00  0.22           O  
ATOM    157  N   ALA H  25      -8.064   1.760  -8.648  1.00  0.22           N  
ATOM    158  CA  ALA H  25      -8.604   0.469  -9.056  1.00  0.22           C  
ATOM    159  C   ALA H  25      -9.629   0.597 -10.192  1.00  0.22           C  
ATOM    160  CB  ALA H  25      -9.183  -0.247  -7.837  1.00  0.22           C  
ATOM    161  O   ALA H  25     -10.498   1.469 -10.202  1.00  0.22           O  
ATOM    162  N   SER H  26      -9.544  -0.317 -11.153  1.00  0.25           N  
ATOM    163  CA  SER H  26     -10.309  -0.303 -12.398  1.00  0.25           C  
ATOM    164  C   SER H  26     -10.648  -1.732 -12.840  1.00  0.25           C  
ATOM    165  CB  SER H  26      -9.530   0.520 -13.432  1.00  0.25           C  
ATOM    166  O   SER H  26     -10.075  -2.719 -12.368  1.00  0.25           O  
ATOM    167  OG  SER H  26      -9.922   0.260 -14.762  1.00  0.25           O  
ATOM    168  N   GLY H  27     -11.680  -1.851 -13.675  1.00  0.35           N  
ATOM    169  CA  GLY H  27     -12.433  -3.088 -13.842  1.00  0.35           C  
ATOM    170  C   GLY H  27     -13.388  -3.291 -12.665  1.00  0.35           C  
ATOM    171  O   GLY H  27     -14.433  -2.638 -12.593  1.00  0.35           O  
ATOM    172  N   PHE H  28     -13.002  -4.154 -11.727  1.00  0.39           N  
ATOM    173  CA  PHE H  28     -13.830  -4.755 -10.670  1.00  0.39           C  
ATOM    174  C   PHE H  28     -14.616  -3.793  -9.752  1.00  0.39           C  
ATOM    175  CB  PHE H  28     -12.939  -5.699  -9.844  1.00  0.39           C  
ATOM    176  O   PHE H  28     -14.335  -2.591  -9.651  1.00  0.39           O  
ATOM    177  CG  PHE H  28     -11.927  -5.028  -8.927  1.00  0.39           C  
ATOM    178  CD1 PHE H  28     -10.745  -4.471  -9.451  1.00  0.39           C  
ATOM    179  CD2 PHE H  28     -12.141  -5.003  -7.535  1.00  0.39           C  
ATOM    180  CE1 PHE H  28      -9.784  -3.904  -8.597  1.00  0.39           C  
ATOM    181  CE2 PHE H  28     -11.180  -4.438  -6.678  1.00  0.39           C  
ATOM    182  CZ  PHE H  28     -10.000  -3.891  -7.207  1.00  0.39           C  
ATOM    183  N   SER H  29     -15.637  -4.330  -9.074  1.00  0.43           N  
ATOM    184  CA  SER H  29     -16.522  -3.620  -8.142  1.00  0.43           C  
ATOM    185  C   SER H  29     -15.835  -3.324  -6.799  1.00  0.43           C  
ATOM    186  CB  SER H  29     -17.834  -4.401  -7.990  1.00  0.43           C  
ATOM    187  O   SER H  29     -16.108  -3.935  -5.778  1.00  0.43           O  
ATOM    188  OG  SER H  29     -17.614  -5.755  -7.669  1.00  0.43           O  
ATOM    189  N   PHE H  30     -14.923  -2.345  -6.796  1.00  0.36           N  
ATOM    190  CA  PHE H  30     -14.019  -2.026  -5.677  1.00  0.36           C  
ATOM    191  C   PHE H  30     -14.671  -1.926  -4.287  1.00  0.36           C  
ATOM    192  CB  PHE H  30     -13.314  -0.707  -6.013  1.00  0.36           C  
ATOM    193  O   PHE H  30     -14.048  -2.320  -3.306  1.00  0.36           O  
ATOM    194  CG  PHE H  30     -12.335  -0.203  -4.968  1.00  0.36           C  
ATOM    195  CD1 PHE H  30     -10.990  -0.605  -5.005  1.00  0.36           C  
ATOM    196  CD2 PHE H  30     -12.758   0.710  -3.985  1.00  0.36           C  
ATOM    197  CE1 PHE H  30     -10.063  -0.049  -4.108  1.00  0.36           C  
ATOM    198  CE2 PHE H  30     -11.831   1.266  -3.086  1.00  0.36           C  
ATOM    199  CZ  PHE H  30     -10.481   0.885  -3.147  1.00  0.36           C  
ATOM    200  N   SER H  35     -15.905  -1.425  -4.188  1.00  0.39           N  
ATOM    201  CA  SER H  35     -16.699  -1.388  -2.950  1.00  0.39           C  
ATOM    202  C   SER H  35     -16.839  -2.747  -2.263  1.00  0.39           C  
ATOM    203  CB  SER H  35     -18.104  -0.869  -3.293  1.00  0.39           C  
ATOM    204  O   SER H  35     -16.894  -2.807  -1.039  1.00  0.39           O  
ATOM    205  OG  SER H  35     -18.568  -1.398  -4.530  1.00  0.39           O  
ATOM    206  N   ASP H  36     -16.875  -3.818  -3.047  1.00  0.44           N  
ATOM    207  CA  ASP H  36     -17.226  -5.170  -2.624  1.00  0.44           C  
ATOM    208  C   ASP H  36     -15.994  -5.961  -2.143  1.00  0.44           C  
ATOM    209  CB  ASP H  36     -17.934  -5.919  -3.775  1.00  0.44           C  
ATOM    210  O   ASP H  36     -16.130  -7.028  -1.543  1.00  0.44           O  
ATOM    211  CG  ASP H  36     -18.908  -5.128  -4.673  1.00  0.44           C  
ATOM    212  OD1 ASP H  36     -19.208  -3.932  -4.421  1.00  0.44           O  
ATOM    213  OD2 ASP H  36     -19.308  -5.730  -5.694  1.00  0.44           O  
ATOM    214  N   PHE H  37     -14.785  -5.428  -2.359  1.00  0.40           N  
ATOM    215  CA  PHE H  37     -13.513  -6.109  -2.104  1.00  0.40           C  
ATOM    216  C   PHE H  37     -12.731  -5.508  -0.928  1.00  0.40           C  
ATOM    217  CB  PHE H  37     -12.678  -6.120  -3.393  1.00  0.40           C  
ATOM    218  O   PHE H  37     -12.594  -4.287  -0.795  1.00  0.40           O  
ATOM    219  CG  PHE H  37     -13.201  -7.085  -4.445  1.00  0.40           C  
ATOM    220  CD1 PHE H  37     -12.575  -8.331  -4.636  1.00  0.40           C  
ATOM    221  CD2 PHE H  37     -14.336  -6.763  -5.210  1.00  0.40           C  
ATOM    222  CE1 PHE H  37     -13.062  -9.230  -5.601  1.00  0.40           C  
ATOM    223  CE2 PHE H  37     -14.835  -7.663  -6.166  1.00  0.40           C  
ATOM    224  CZ  PHE H  37     -14.193  -8.897  -6.367  1.00  0.40           C  
ATOM    225  N   TRP H  38     -12.146  -6.381  -0.100  1.00  0.34           N  
ATOM    226  CA  TRP H  38     -11.005  -6.041   0.761  1.00  0.34           C  
ATOM    227  C   TRP H  38      -9.850  -5.522  -0.104  1.00  0.34           C  
ATOM    228  CB  TRP H  38     -10.512  -7.287   1.513  1.00  0.34           C  
ATOM    229  O   TRP H  38      -9.747  -5.862  -1.282  1.00  0.34           O  
ATOM    230  CG  TRP H  38     -11.327  -7.800   2.656  1.00  0.34           C  
ATOM    231  CD1 TRP H  38     -12.382  -8.640   2.560  1.00  0.34           C  
ATOM    232  CD2 TRP H  38     -11.142  -7.557   4.084  1.00  0.34           C  
ATOM    233  CE2 TRP H  38     -12.199  -8.200   4.792  1.00  0.34           C  
ATOM    234  CE3 TRP H  38     -10.185  -6.862   4.855  1.00  0.34           C  
ATOM    235  NE1 TRP H  38     -12.910  -8.863   3.817  1.00  0.34           N  
ATOM    236  CH2 TRP H  38     -11.398  -7.360   6.916  1.00  0.34           C  
ATOM    237  CZ2 TRP H  38     -12.340  -8.100   6.182  1.00  0.34           C  
ATOM    238  CZ3 TRP H  38     -10.313  -6.757   6.255  1.00  0.34           C  
ATOM    239  N   MET H  39      -8.952  -4.734   0.478  1.00  0.23           N  
ATOM    240  CA  MET H  39      -7.756  -4.247  -0.210  1.00  0.23           C  
ATOM    241  C   MET H  39      -6.541  -4.282   0.721  1.00  0.23           C  
ATOM    242  CB  MET H  39      -7.996  -2.823  -0.725  1.00  0.23           C  
ATOM    243  O   MET H  39      -6.675  -4.112   1.936  1.00  0.23           O  
ATOM    244  CG  MET H  39      -9.048  -2.663  -1.833  1.00  0.23           C  
ATOM    245  SD  MET H  39      -8.695  -3.419  -3.449  1.00  0.23           S  
ATOM    246  CE  MET H  39      -7.126  -2.644  -3.923  1.00  0.23           C  
ATOM    247  N   SER H  40      -5.347  -4.442   0.154  1.00  0.29           N  
ATOM    248  CA  SER H  40      -4.096  -4.536   0.915  1.00  0.29           C  
ATOM    249  C   SER H  40      -2.949  -3.786   0.246  1.00  0.29           C  
ATOM    250  CB  SER H  40      -3.700  -6.002   1.125  1.00  0.29           C  
ATOM    251  O   SER H  40      -2.944  -3.577  -0.968  1.00  0.29           O  
ATOM    252  OG  SER H  40      -4.714  -6.714   1.811  1.00  0.29           O  
ATOM    253  N   TRP H  41      -1.964  -3.414   1.063  1.00  0.23           N  
ATOM    254  CA  TRP H  41      -0.635  -3.011   0.621  1.00  0.23           C  
ATOM    255  C   TRP H  41       0.391  -4.078   1.007  1.00  0.23           C  
ATOM    256  CB  TRP H  41      -0.252  -1.635   1.178  1.00  0.23           C  
ATOM    257  O   TRP H  41       0.374  -4.622   2.115  1.00  0.23           O  
ATOM    258  CG  TRP H  41      -0.935  -0.471   0.523  1.00  0.23           C  
ATOM    259  CD1 TRP H  41      -2.088   0.093   0.940  1.00  0.23           C  
ATOM    260  CD2 TRP H  41      -0.558   0.256  -0.693  1.00  0.23           C  
ATOM    261  CE2 TRP H  41      -1.538   1.264  -0.941  1.00  0.23           C  
ATOM    262  CE3 TRP H  41       0.510   0.170  -1.612  1.00  0.23           C  
ATOM    263  NE1 TRP H  41      -2.434   1.127   0.096  1.00  0.23           N  
ATOM    264  CH2 TRP H  41      -0.405   2.006  -2.945  1.00  0.23           C  
ATOM    265  CZ2 TRP H  41      -1.477   2.130  -2.044  1.00  0.23           C  
ATOM    266  CZ3 TRP H  41       0.587   1.033  -2.723  1.00  0.23           C  
ATOM    267  N   VAL H  42       1.313  -4.334   0.088  1.00  0.23           N  
ATOM    268  CA  VAL H  42       2.456  -5.246   0.213  1.00  0.23           C  
ATOM    269  C   VAL H  42       3.691  -4.483  -0.260  1.00  0.23           C  
ATOM    270  CB  VAL H  42       2.211  -6.524  -0.622  1.00  0.23           C  
ATOM    271  O   VAL H  42       3.566  -3.568  -1.070  1.00  0.23           O  
ATOM    272  CG1 VAL H  42       3.354  -7.544  -0.542  1.00  0.23           C  
ATOM    273  CG2 VAL H  42       0.929  -7.252  -0.191  1.00  0.23           C  
ATOM    274  N   ARG H  43       4.887  -4.826   0.206  1.00  0.26           N  
ATOM    275  CA  ARG H  43       6.137  -4.237  -0.281  1.00  0.26           C  
ATOM    276  C   ARG H  43       7.195  -5.289  -0.569  1.00  0.26           C  
ATOM    277  CB  ARG H  43       6.609  -3.120   0.666  1.00  0.26           C  
ATOM    278  O   ARG H  43       7.095  -6.424  -0.118  1.00  0.26           O  
ATOM    279  CG  ARG H  43       7.218  -3.615   1.990  1.00  0.26           C  
ATOM    280  CD  ARG H  43       7.556  -2.413   2.879  1.00  0.26           C  
ATOM    281  NE  ARG H  43       8.050  -2.819   4.203  1.00  0.26           N  
ATOM    282  NH1 ARG H  43       7.900  -0.784   5.253  1.00  0.26           N  
ATOM    283  NH2 ARG H  43       8.545  -2.567   6.402  1.00  0.26           N  
ATOM    284  CZ  ARG H  43       8.161  -2.056   5.274  1.00  0.26           C  
ATOM    285  N   GLN H  44       8.223  -4.906  -1.311  1.00  0.29           N  
ATOM    286  CA  GLN H  44       9.408  -5.723  -1.548  1.00  0.29           C  
ATOM    287  C   GLN H  44      10.648  -4.834  -1.575  1.00  0.29           C  
ATOM    288  CB  GLN H  44       9.220  -6.501  -2.850  1.00  0.29           C  
ATOM    289  O   GLN H  44      10.819  -4.021  -2.485  1.00  0.29           O  
ATOM    290  CG  GLN H  44      10.419  -7.394  -3.179  1.00  0.29           C  
ATOM    291  CD  GLN H  44      10.064  -8.432  -4.234  1.00  0.29           C  
ATOM    292  NE2 GLN H  44      10.753  -9.550  -4.249  1.00  0.29           N  
ATOM    293  OE1 GLN H  44       9.162  -8.254  -5.045  1.00  0.29           O  
ATOM    294  N   ALA H  45      11.496  -4.959  -0.554  1.00  0.25           N  
ATOM    295  CA  ALA H  45      12.806  -4.311  -0.560  1.00  0.25           C  
ATOM    296  C   ALA H  45      13.781  -5.077  -1.474  1.00  0.25           C  
ATOM    297  CB  ALA H  45      13.341  -4.179   0.867  1.00  0.25           C  
ATOM    298  O   ALA H  45      13.564  -6.267  -1.721  1.00  0.25           O  
ATOM    299  N   PRO H  46      14.871  -4.448  -1.949  1.00  0.29           N  
ATOM    300  CA  PRO H  46      15.895  -5.140  -2.727  1.00  0.29           C  
ATOM    301  C   PRO H  46      16.396  -6.404  -2.011  1.00  0.29           C  
ATOM    302  CB  PRO H  46      17.007  -4.109  -2.947  1.00  0.29           C  
ATOM    303  O   PRO H  46      16.764  -6.358  -0.840  1.00  0.29           O  
ATOM    304  CG  PRO H  46      16.267  -2.773  -2.881  1.00  0.29           C  
ATOM    305  CD  PRO H  46      15.200  -3.035  -1.820  1.00  0.29           C  
ATOM    306  N   GLY H  47      16.352  -7.547  -2.699  1.00  0.26           N  
ATOM    307  CA  GLY H  47      16.738  -8.852  -2.148  1.00  0.26           C  
ATOM    308  C   GLY H  47      15.754  -9.495  -1.152  1.00  0.26           C  
ATOM    309  O   GLY H  47      15.917 -10.673  -0.845  1.00  0.26           O  
ATOM    310  N   LYS H  48      14.718  -8.790  -0.661  1.00  0.18           N  
ATOM    311  CA  LYS H  48      13.636  -9.409   0.134  1.00  0.18           C  
ATOM    312  C   LYS H  48      12.673 -10.191  -0.773  1.00  0.18           C  
ATOM    313  CB  LYS H  48      12.804  -8.372   0.928  1.00  0.18           C  
ATOM    314  O   LYS H  48      12.519  -9.908  -1.964  1.00  0.18           O  
ATOM    315  CG  LYS H  48      13.395  -7.704   2.184  1.00  0.18           C  
ATOM    316  CD  LYS H  48      12.305  -6.802   2.825  1.00  0.18           C  
ATOM    317  CE  LYS H  48      12.823  -5.861   3.930  1.00  0.18           C  
ATOM    318  NZ  LYS H  48      11.866  -4.755   4.220  1.00  0.18           N  
ATOM    319  N   GLY H  49      11.926 -11.104  -0.152  1.00  0.31           N  
ATOM    320  CA  GLY H  49      10.622 -11.529  -0.663  1.00  0.31           C  
ATOM    321  C   GLY H  49       9.548 -10.440  -0.512  1.00  0.31           C  
ATOM    322  O   GLY H  49       9.836  -9.296  -0.155  1.00  0.31           O  
ATOM    323  N   LEU H  50       8.296 -10.804  -0.781  1.00  0.32           N  
ATOM    324  CA  LEU H  50       7.143  -9.948  -0.500  1.00  0.32           C  
ATOM    325  C   LEU H  50       6.880  -9.872   1.012  1.00  0.32           C  
ATOM    326  CB  LEU H  50       5.907 -10.471  -1.255  1.00  0.32           C  
ATOM    327  O   LEU H  50       6.849 -10.885   1.705  1.00  0.32           O  
ATOM    328  CG  LEU H  50       5.997 -10.314  -2.785  1.00  0.32           C  
ATOM    329  CD1 LEU H  50       4.975 -11.217  -3.474  1.00  0.32           C  
ATOM    330  CD2 LEU H  50       5.721  -8.875  -3.223  1.00  0.32           C  
ATOM    331  N   GLU H  51       6.659  -8.660   1.503  1.00  0.20           N  
ATOM    332  CA  GLU H  51       6.366  -8.319   2.893  1.00  0.20           C  
ATOM    333  C   GLU H  51       5.000  -7.630   2.929  1.00  0.20           C  
ATOM    334  CB  GLU H  51       7.507  -7.414   3.406  1.00  0.20           C  
ATOM    335  O   GLU H  51       4.845  -6.528   2.403  1.00  0.20           O  
ATOM    336  CG  GLU H  51       7.341  -6.843   4.828  1.00  0.20           C  
ATOM    337  CD  GLU H  51       8.430  -5.812   5.195  1.00  0.20           C  
ATOM    338  OE1 GLU H  51       9.239  -5.400   4.326  1.00  0.20           O  
ATOM    339  OE2 GLU H  51       8.454  -5.299   6.336  1.00  0.20           O  
ATOM    340  N   TRP H  52       3.984  -8.273   3.505  1.00  0.25           N  
ATOM    341  CA  TRP H  52       2.690  -7.621   3.706  1.00  0.25           C  
ATOM    342  C   TRP H  52       2.833  -6.405   4.636  1.00  0.25           C  
ATOM    343  CB  TRP H  52       1.661  -8.630   4.218  1.00  0.25           C  
ATOM    344  O   TRP H  52       3.574  -6.455   5.615  1.00  0.25           O  
ATOM    345  CG  TRP H  52       0.402  -7.999   4.713  1.00  0.25           C  
ATOM    346  CD1 TRP H  52      -0.595  -7.519   3.938  1.00  0.25           C  
ATOM    347  CD2 TRP H  52       0.038  -7.677   6.091  1.00  0.25           C  
ATOM    348  CE2 TRP H  52      -1.228  -7.023   6.080  1.00  0.25           C  
ATOM    349  CE3 TRP H  52       0.647  -7.876   7.349  1.00  0.25           C  
ATOM    350  NE1 TRP H  52      -1.551  -6.936   4.742  1.00  0.25           N  
ATOM    351  CH2 TRP H  52      -1.258  -6.861   8.493  1.00  0.25           C  
ATOM    352  CZ2 TRP H  52      -1.875  -6.614   7.256  1.00  0.25           C  
ATOM    353  CZ3 TRP H  52       0.002  -7.481   8.536  1.00  0.25           C  
ATOM    354  N   VAL H  53       2.145  -5.305   4.309  1.00  0.18           N  
ATOM    355  CA  VAL H  53       2.287  -4.016   5.007  1.00  0.18           C  
ATOM    356  C   VAL H  53       1.029  -3.644   5.780  1.00  0.18           C  
ATOM    357  CB  VAL H  53       2.664  -2.889   4.022  1.00  0.18           C  
ATOM    358  O   VAL H  53       1.128  -3.219   6.931  1.00  0.18           O  
ATOM    359  CG1 VAL H  53       2.821  -1.522   4.701  1.00  0.18           C  
ATOM    360  CG2 VAL H  53       3.990  -3.179   3.318  1.00  0.18           C  
ATOM    361  N   ALA H  54      -0.137  -3.745   5.137  1.00  0.19           N  
ATOM    362  CA  ALA H  54      -1.416  -3.330   5.706  1.00  0.19           C  
ATOM    363  C   ALA H  54      -2.610  -3.912   4.940  1.00  0.19           C  
ATOM    364  CB  ALA H  54      -1.484  -1.796   5.702  1.00  0.19           C  
ATOM    365  O   ALA H  54      -2.519  -4.186   3.743  1.00  0.19           O  
ATOM    366  N   THR H  55      -3.752  -4.036   5.613  1.00  0.31           N  
ATOM    367  CA  THR H  55      -5.023  -4.504   5.032  1.00  0.31           C  
ATOM    368  C   THR H  55      -6.185  -3.656   5.534  1.00  0.31           C  
ATOM    369  CB  THR H  55      -5.249  -5.996   5.334  1.00  0.31           C  
ATOM    370  O   THR H  55      -6.154  -3.158   6.658  1.00  0.31           O  
ATOM    371  CG2 THR H  55      -6.632  -6.539   4.984  1.00  0.31           C  
ATOM    372  OG1 THR H  55      -4.365  -6.767   4.557  1.00  0.31           O  
ATOM    373  N   ILE H  56      -7.206  -3.489   4.692  1.00  0.34           N  
ATOM    374  CA  ILE H  56      -8.414  -2.720   4.988  1.00  0.34           C  
ATOM    375  C   ILE H  56      -9.661  -3.401   4.410  1.00  0.34           C  
ATOM    376  CB  ILE H  56      -8.231  -1.263   4.510  1.00  0.34           C  
ATOM    377  O   ILE H  56      -9.663  -3.856   3.260  1.00  0.34           O  
ATOM    378  CG1 ILE H  56      -9.407  -0.382   4.952  1.00  0.34           C  
ATOM    379  CG2 ILE H  56      -8.049  -1.140   2.987  1.00  0.34           C  
ATOM    380  CD1 ILE H  56      -9.125   1.125   4.861  1.00  0.34           C  
ATOM    381  N   SER H  57     -10.730  -3.454   5.203  1.00  0.43           N  
ATOM    382  CA  SER H  57     -12.013  -4.031   4.783  1.00  0.43           C  
ATOM    383  C   SER H  57     -12.704  -3.215   3.691  1.00  0.43           C  
ATOM    384  CB  SER H  57     -12.934  -4.196   5.990  1.00  0.43           C  
ATOM    385  O   SER H  57     -12.290  -2.096   3.371  1.00  0.43           O  
ATOM    386  OG  SER H  57     -13.489  -2.954   6.390  1.00  0.43           O  
ATOM    387  N   GLN H  58     -13.777  -3.761   3.116  1.00  0.35           N  
ATOM    388  CA  GLN H  58     -14.644  -3.108   2.126  1.00  0.35           C  
ATOM    389  C   GLN H  58     -15.080  -1.698   2.541  1.00  0.35           C  
ATOM    390  CB  GLN H  58     -15.923  -3.943   1.942  1.00  0.35           C  
ATOM    391  O   GLN H  58     -14.926  -0.743   1.779  1.00  0.35           O  
ATOM    392  CG  GLN H  58     -15.761  -5.175   1.053  1.00  0.35           C  
ATOM    393  CD  GLN H  58     -15.198  -6.408   1.744  1.00  0.35           C  
ATOM    394  NE2 GLN H  58     -15.206  -7.538   1.078  1.00  0.35           N  
ATOM    395  OE1 GLN H  58     -14.743  -6.381   2.877  1.00  0.35           O  
ATOM    396  N   ALA H  59     -15.635  -1.563   3.747  1.00  0.27           N  
ATOM    397  CA  ALA H  59     -16.126  -0.290   4.273  1.00  0.27           C  
ATOM    398  C   ALA H  59     -14.992   0.598   4.816  1.00  0.27           C  
ATOM    399  CB  ALA H  59     -17.172  -0.596   5.350  1.00  0.27           C  
ATOM    400  O   ALA H  59     -15.132   1.818   4.879  1.00  0.27           O  
ATOM    401  N   GLY H  62     -13.852   0.003   5.181  1.00  0.35           N  
ATOM    402  CA  GLY H  62     -12.694   0.709   5.725  1.00  0.35           C  
ATOM    403  C   GLY H  62     -12.692   0.895   7.239  1.00  0.35           C  
ATOM    404  O   GLY H  62     -11.828   1.613   7.750  1.00  0.35           O  
ATOM    405  N   SER H  63     -13.631   0.254   7.935  1.00  0.42           N  
ATOM    406  CA  SER H  63     -13.722   0.180   9.393  1.00  0.42           C  
ATOM    407  C   SER H  63     -12.536  -0.586  10.003  1.00  0.42           C  
ATOM    408  CB  SER H  63     -15.088  -0.409   9.800  1.00  0.42           C  
ATOM    409  O   SER H  63     -11.767  -0.010  10.771  1.00  0.42           O  
ATOM    410  OG  SER H  63     -15.663  -1.220   8.787  1.00  0.42           O  
ATOM    411  N   GLU H  64     -12.338  -1.853   9.639  1.00  0.31           N  
ATOM    412  CA  GLU H  64     -11.261  -2.714  10.146  1.00  0.31           C  
ATOM    413  C   GLU H  64      -9.944  -2.482   9.394  1.00  0.31           C  
ATOM    414  CB  GLU H  64     -11.623  -4.213  10.079  1.00  0.31           C  
ATOM    415  O   GLU H  64      -9.919  -2.396   8.159  1.00  0.31           O  
ATOM    416  CG  GLU H  64     -13.081  -4.574  10.420  1.00  0.31           C  
ATOM    417  CD  GLU H  64     -13.961  -4.542   9.162  1.00  0.31           C  
ATOM    418  OE1 GLU H  64     -14.411  -3.433   8.775  1.00  0.31           O  
ATOM    419  OE2 GLU H  64     -14.091  -5.585   8.497  1.00  0.31           O  
ATOM    420  N   LYS H  65      -8.840  -2.410  10.149  1.00  0.50           N  
ATOM    421  CA  LYS H  65      -7.478  -2.197   9.648  1.00  0.50           C  
ATOM    422  C   LYS H  65      -6.488  -2.904  10.561  1.00  0.50           C  
ATOM    423  CB  LYS H  65      -7.129  -0.698   9.625  1.00  0.50           C  
ATOM    424  O   LYS H  65      -6.605  -2.775  11.776  1.00  0.50           O  
ATOM    425  CG  LYS H  65      -8.154   0.153   8.870  1.00  0.50           C  
ATOM    426  CD  LYS H  65      -7.817   1.635   8.958  1.00  0.50           C  
ATOM    427  CE  LYS H  65      -9.000   2.386   8.353  1.00  0.50           C  
ATOM    428  NZ  LYS H  65      -8.690   3.820   8.197  1.00  0.50           N  
ATOM    429  N   ASP H  66      -5.482  -3.543   9.980  1.00  0.42           N  
ATOM    430  CA  ASP H  66      -4.222  -3.783  10.683  1.00  0.42           C  
ATOM    431  C   ASP H  66      -3.034  -3.724   9.719  1.00  0.42           C  
ATOM    432  CB  ASP H  66      -4.215  -5.076  11.538  1.00  0.42           C  
ATOM    433  O   ASP H  66      -3.188  -3.603   8.497  1.00  0.42           O  
ATOM    434  CG  ASP H  66      -3.140  -5.014  12.659  1.00  0.42           C  
ATOM    435  OD1 ASP H  66      -2.671  -3.895  12.979  1.00  0.42           O  
ATOM    436  OD2 ASP H  66      -2.673  -6.063  13.151  1.00  0.42           O  
ATOM    437  N   TYR H  67      -1.851  -3.772  10.314  1.00  0.39           N  
ATOM    438  CA  TYR H  67      -0.548  -3.504   9.746  1.00  0.39           C  
ATOM    439  C   TYR H  67       0.442  -4.582  10.177  1.00  0.39           C  
ATOM    440  CB  TYR H  67      -0.069  -2.140  10.260  1.00  0.39           C  
ATOM    441  O   TYR H  67       0.218  -5.293  11.154  1.00  0.39           O  
ATOM    442  CG  TYR H  67      -1.053  -1.000  10.097  1.00  0.39           C  
ATOM    443  CD1 TYR H  67      -0.999  -0.185   8.954  1.00  0.39           C  
ATOM    444  CD2 TYR H  67      -2.043  -0.781  11.076  1.00  0.39           C  
ATOM    445  CE1 TYR H  67      -1.957   0.828   8.767  1.00  0.39           C  
ATOM    446  CE2 TYR H  67      -3.003   0.231  10.897  1.00  0.39           C  
ATOM    447  OH  TYR H  67      -3.899   2.007   9.566  1.00  0.39           O  
ATOM    448  CZ  TYR H  67      -2.964   1.034   9.738  1.00  0.39           C  
ATOM    449  N   VAL H  68       1.588  -4.650   9.513  1.00  0.22           N  
ATOM    450  CA  VAL H  68       2.759  -5.328  10.078  1.00  0.22           C  
ATOM    451  C   VAL H  68       3.386  -4.464  11.174  1.00  0.22           C  
ATOM    452  CB  VAL H  68       3.749  -5.724   8.971  1.00  0.22           C  
ATOM    453  O   VAL H  68       3.477  -3.239  11.059  1.00  0.22           O  
ATOM    454  CG1 VAL H  68       4.373  -4.520   8.256  1.00  0.22           C  
ATOM    455  CG2 VAL H  68       4.884  -6.606   9.505  1.00  0.22           C  
ATOM    456  N   ASP H  69       3.859  -5.087  12.246  1.00  0.25           N  
ATOM    457  CA  ASP H  69       4.357  -4.397  13.440  1.00  0.25           C  
ATOM    458  C   ASP H  69       5.596  -3.516  13.190  1.00  0.25           C  
ATOM    459  CB  ASP H  69       4.551  -5.432  14.558  1.00  0.25           C  
ATOM    460  O   ASP H  69       5.834  -2.563  13.930  1.00  0.25           O  
ATOM    461  CG  ASP H  69       3.294  -6.307  14.669  1.00  0.25           C  
ATOM    462  OD1 ASP H  69       2.355  -5.915  15.401  1.00  0.25           O  
ATOM    463  OD2 ASP H  69       3.204  -7.271  13.882  1.00  0.25           O  
ATOM    464  N   SER H  70       6.329  -3.733  12.089  1.00  0.31           N  
ATOM    465  CA  SER H  70       7.420  -2.846  11.651  1.00  0.31           C  
ATOM    466  C   SER H  70       6.939  -1.453  11.204  1.00  0.31           C  
ATOM    467  CB  SER H  70       8.242  -3.522  10.542  1.00  0.31           C  
ATOM    468  O   SER H  70       7.737  -0.508  11.199  1.00  0.31           O  
ATOM    469  OG  SER H  70       7.507  -3.629   9.337  1.00  0.31           O  
ATOM    470  N   VAL H  71       5.653  -1.287  10.860  1.00  0.22           N  
ATOM    471  CA  VAL H  71       5.066  -0.018  10.378  1.00  0.22           C  
ATOM    472  C   VAL H  71       3.938   0.528  11.262  1.00  0.22           C  
ATOM    473  CB  VAL H  71       4.638  -0.096   8.898  1.00  0.22           C  
ATOM    474  O   VAL H  71       3.425   1.617  10.988  1.00  0.22           O  
ATOM    475  CG1 VAL H  71       5.718  -0.721   8.005  1.00  0.22           C  
ATOM    476  CG2 VAL H  71       3.308  -0.818   8.660  1.00  0.22           C  
ATOM    477  N   LYS H  72       3.557  -0.179  12.335  1.00  0.39           N  
ATOM    478  CA  LYS H  72       2.511   0.270  13.272  1.00  0.39           C  
ATOM    479  C   LYS H  72       2.842   1.635  13.882  1.00  0.39           C  
ATOM    480  CB  LYS H  72       2.228  -0.801  14.348  1.00  0.39           C  
ATOM    481  O   LYS H  72       3.996   1.957  14.149  1.00  0.39           O  
ATOM    482  CG  LYS H  72       1.347  -1.899  13.736  1.00  0.39           C  
ATOM    483  CD  LYS H  72       0.938  -3.054  14.663  1.00  0.39           C  
ATOM    484  CE  LYS H  72       0.309  -4.111  13.746  1.00  0.39           C  
ATOM    485  NZ  LYS H  72      -0.167  -5.338  14.421  1.00  0.39           N  
ATOM    486  N   GLY H  74       1.816   2.476  14.023  1.00  0.36           N  
ATOM    487  CA  GLY H  74       1.924   3.882  14.442  1.00  0.36           C  
ATOM    488  C   GLY H  74       2.521   4.828  13.389  1.00  0.36           C  
ATOM    489  O   GLY H  74       2.171   6.004  13.360  1.00  0.36           O  
ATOM    490  N   ARG H  75       3.384   4.324  12.500  1.00  0.28           N  
ATOM    491  CA  ARG H  75       4.068   5.102  11.459  1.00  0.28           C  
ATOM    492  C   ARG H  75       3.213   5.248  10.201  1.00  0.28           C  
ATOM    493  CB  ARG H  75       5.434   4.450  11.169  1.00  0.28           C  
ATOM    494  O   ARG H  75       3.116   6.343   9.647  1.00  0.28           O  
ATOM    495  CG  ARG H  75       6.279   4.304  12.450  1.00  0.28           C  
ATOM    496  CD  ARG H  75       7.753   3.976  12.193  1.00  0.28           C  
ATOM    497  NE  ARG H  75       7.937   2.762  11.371  1.00  0.28           N  
ATOM    498  NH1 ARG H  75       8.568   3.797   9.414  1.00  0.28           N  
ATOM    499  NH2 ARG H  75       8.475   1.590   9.511  1.00  0.28           N  
ATOM    500  CZ  ARG H  75       8.319   2.730  10.107  1.00  0.28           C  
ATOM    501  N   PHE H  76       2.588   4.164   9.740  1.00  0.20           N  
ATOM    502  CA  PHE H  76       1.742   4.151   8.539  1.00  0.20           C  
ATOM    503  C   PHE H  76       0.243   4.188   8.893  1.00  0.20           C  
ATOM    504  CB  PHE H  76       2.092   2.942   7.653  1.00  0.20           C  
ATOM    505  O   PHE H  76      -0.155   3.951  10.033  1.00  0.20           O  
ATOM    506  CG  PHE H  76       3.483   2.865   7.027  1.00  0.20           C  
ATOM    507  CD1 PHE H  76       4.532   3.764   7.329  1.00  0.20           C  
ATOM    508  CD2 PHE H  76       3.735   1.818   6.120  1.00  0.20           C  
ATOM    509  CE1 PHE H  76       5.807   3.594   6.768  1.00  0.20           C  
ATOM    510  CE2 PHE H  76       5.007   1.658   5.544  1.00  0.20           C  
ATOM    511  CZ  PHE H  76       6.046   2.542   5.870  1.00  0.20           C  
ATOM    512  N   THR H  77      -0.618   4.499   7.919  1.00  0.17           N  
ATOM    513  CA  THR H  77      -2.085   4.451   8.064  1.00  0.17           C  
ATOM    514  C   THR H  77      -2.785   4.164   6.734  1.00  0.17           C  
ATOM    515  CB  THR H  77      -2.620   5.730   8.730  1.00  0.17           C  
ATOM    516  O   THR H  77      -2.626   4.905   5.763  1.00  0.17           O  
ATOM    517  CG2 THR H  77      -4.129   5.945   8.588  1.00  0.17           C  
ATOM    518  OG1 THR H  77      -2.391   5.633  10.114  1.00  0.17           O  
ATOM    519  N   ILE H  78      -3.589   3.097   6.690  1.00  0.20           N  
ATOM    520  CA  ILE H  78      -4.340   2.669   5.500  1.00  0.20           C  
ATOM    521  C   ILE H  78      -5.745   3.301   5.456  1.00  0.20           C  
ATOM    522  CB  ILE H  78      -4.320   1.125   5.369  1.00  0.20           C  
ATOM    523  O   ILE H  78      -6.399   3.531   6.481  1.00  0.20           O  
ATOM    524  CG1 ILE H  78      -4.801   0.679   3.970  1.00  0.20           C  
ATOM    525  CG2 ILE H  78      -5.126   0.432   6.481  1.00  0.20           C  
ATOM    526  CD1 ILE H  78      -4.525  -0.801   3.672  1.00  0.20           C  
ATOM    527  N   SER H  79      -6.220   3.633   4.255  1.00  0.22           N  
ATOM    528  CA  SER H  79      -7.528   4.265   4.014  1.00  0.22           C  
ATOM    529  C   SER H  79      -8.008   4.008   2.584  1.00  0.22           C  
ATOM    530  CB  SER H  79      -7.446   5.769   4.328  1.00  0.22           C  
ATOM    531  O   SER H  79      -7.206   3.658   1.725  1.00  0.22           O  
ATOM    532  OG  SER H  79      -6.372   6.401   3.653  1.00  0.22           O  
ATOM    533  N   ARG H  80      -9.309   4.169   2.317  1.00  0.26           N  
ATOM    534  CA  ARG H  80      -9.923   3.922   1.003  1.00  0.26           C  
ATOM    535  C   ARG H  80     -11.077   4.886   0.730  1.00  0.26           C  
ATOM    536  CB  ARG H  80     -10.360   2.447   0.887  1.00  0.26           C  
ATOM    537  O   ARG H  80     -11.667   5.412   1.668  1.00  0.26           O  
ATOM    538  CG  ARG H  80     -11.505   2.060   1.843  1.00  0.26           C  
ATOM    539  CD  ARG H  80     -11.775   0.552   1.833  1.00  0.26           C  
ATOM    540  NE  ARG H  80     -12.224   0.089   0.513  1.00  0.26           N  
ATOM    541  NH1 ARG H  80     -11.620  -2.128   0.674  1.00  0.26           N  
ATOM    542  NH2 ARG H  80     -12.612  -1.385  -1.145  1.00  0.26           N  
ATOM    543  CZ  ARG H  80     -12.141  -1.132   0.029  1.00  0.26           C  
ATOM    544  N   ASP H  81     -11.395   5.082  -0.543  1.00  0.33           N  
ATOM    545  CA  ASP H  81     -12.550   5.830  -1.039  1.00  0.33           C  
ATOM    546  C   ASP H  81     -13.231   4.998  -2.130  1.00  0.33           C  
ATOM    547  CB  ASP H  81     -12.104   7.218  -1.524  1.00  0.33           C  
ATOM    548  O   ASP H  81     -12.703   4.834  -3.233  1.00  0.33           O  
ATOM    549  CG  ASP H  81     -13.249   8.093  -2.051  1.00  0.33           C  
ATOM    550  OD1 ASP H  81     -14.217   7.574  -2.652  1.00  0.33           O  
ATOM    551  OD2 ASP H  81     -13.143   9.329  -1.896  1.00  0.33           O  
ATOM    552  N   ASN H  82     -14.389   4.422  -1.797  1.00  0.28           N  
ATOM    553  CA  ASN H  82     -15.087   3.506  -2.695  1.00  0.28           C  
ATOM    554  C   ASN H  82     -15.741   4.214  -3.891  1.00  0.28           C  
ATOM    555  CB  ASN H  82     -16.082   2.640  -1.897  1.00  0.28           C  
ATOM    556  O   ASN H  82     -15.806   3.622  -4.966  1.00  0.28           O  
ATOM    557  CG  ASN H  82     -15.406   1.651  -0.957  1.00  0.28           C  
ATOM    558  ND2 ASN H  82     -16.148   1.039  -0.070  1.00  0.28           N  
ATOM    559  OD1 ASN H  82     -14.210   1.405  -1.015  1.00  0.28           O  
ATOM    560  N   ALA H  83     -16.153   5.479  -3.748  1.00  0.31           N  
ATOM    561  CA  ALA H  83     -16.695   6.264  -4.859  1.00  0.31           C  
ATOM    562  C   ALA H  83     -15.611   6.589  -5.903  1.00  0.31           C  
ATOM    563  CB  ALA H  83     -17.334   7.536  -4.286  1.00  0.31           C  
ATOM    564  O   ALA H  83     -15.891   6.630  -7.098  1.00  0.31           O  
ATOM    565  N   LYS H  84     -14.361   6.777  -5.459  1.00  0.26           N  
ATOM    566  CA  LYS H  84     -13.188   7.004  -6.323  1.00  0.26           C  
ATOM    567  C   LYS H  84     -12.417   5.722  -6.669  1.00  0.26           C  
ATOM    568  CB  LYS H  84     -12.270   8.060  -5.677  1.00  0.26           C  
ATOM    569  O   LYS H  84     -11.313   5.827  -7.200  1.00  0.26           O  
ATOM    570  CG  LYS H  84     -12.995   9.400  -5.487  1.00  0.26           C  
ATOM    571  CD  LYS H  84     -12.089  10.437  -4.808  1.00  0.26           C  
ATOM    572  CE  LYS H  84     -12.872  11.691  -4.389  1.00  0.26           C  
ATOM    573  NZ  LYS H  84     -13.913  11.367  -3.383  1.00  0.26           N  
ATOM    574  N   LYS H  85     -12.936   4.534  -6.316  1.00  0.31           N  
ATOM    575  CA  LYS H  85     -12.250   3.226  -6.426  1.00  0.31           C  
ATOM    576  C   LYS H  85     -10.768   3.282  -5.999  1.00  0.31           C  
ATOM    577  CB  LYS H  85     -12.405   2.613  -7.833  1.00  0.31           C  
ATOM    578  O   LYS H  85      -9.895   2.757  -6.686  1.00  0.31           O  
ATOM    579  CG  LYS H  85     -13.837   2.290  -8.294  1.00  0.31           C  
ATOM    580  CD  LYS H  85     -13.770   1.291  -9.467  1.00  0.31           C  
ATOM    581  CE  LYS H  85     -15.157   0.844  -9.946  1.00  0.31           C  
ATOM    582  NZ  LYS H  85     -15.054  -0.244 -10.956  1.00  0.31           N  
ATOM    583  N   SER H  86     -10.462   4.003  -4.921  1.00  0.26           N  
ATOM    584  CA  SER H  86      -9.086   4.370  -4.568  1.00  0.26           C  
ATOM    585  C   SER H  86      -8.680   3.855  -3.193  1.00  0.26           C  
ATOM    586  CB  SER H  86      -8.889   5.883  -4.641  1.00  0.26           C  
ATOM    587  O   SER H  86      -9.411   4.010  -2.216  1.00  0.26           O  
ATOM    588  OG  SER H  86      -8.915   6.354  -5.975  1.00  0.26           O  
ATOM    589  N   LEU H  87      -7.485   3.280  -3.108  1.00  0.19           N  
ATOM    590  CA  LEU H  87      -6.825   2.866  -1.871  1.00  0.19           C  
ATOM    591  C   LEU H  87      -5.638   3.799  -1.587  1.00  0.19           C  
ATOM    592  CB  LEU H  87      -6.412   1.393  -2.036  1.00  0.19           C  
ATOM    593  O   LEU H  87      -4.944   4.213  -2.512  1.00  0.19           O  
ATOM    594  CG  LEU H  87      -5.672   0.785  -0.837  1.00  0.19           C  
ATOM    595  CD1 LEU H  87      -6.651   0.470   0.284  1.00  0.19           C  
ATOM    596  CD2 LEU H  87      -4.920  -0.475  -1.254  1.00  0.19           C  
ATOM    597  N   TYR H  88      -5.367   4.099  -0.318  1.00  0.12           N  
ATOM    598  CA  TYR H  88      -4.281   4.987   0.093  1.00  0.12           C  
ATOM    599  C   TYR H  88      -3.499   4.431   1.283  1.00  0.12           C  
ATOM    600  CB  TYR H  88      -4.826   6.371   0.454  1.00  0.12           C  
ATOM    601  O   TYR H  88      -4.093   3.925   2.241  1.00  0.12           O  
ATOM    602  CG  TYR H  88      -5.743   7.016  -0.563  1.00  0.12           C  
ATOM    603  CD1 TYR H  88      -5.194   7.689  -1.668  1.00  0.12           C  
ATOM    604  CD2 TYR H  88      -7.142   6.948  -0.400  1.00  0.12           C  
ATOM    605  CE1 TYR H  88      -6.039   8.286  -2.624  1.00  0.12           C  
ATOM    606  CE2 TYR H  88      -7.989   7.555  -1.347  1.00  0.12           C  
ATOM    607  OH  TYR H  88      -8.266   8.778  -3.387  1.00  0.12           O  
ATOM    608  CZ  TYR H  88      -7.441   8.221  -2.463  1.00  0.12           C  
ATOM    609  N   LEU H  89      -2.178   4.610   1.258  1.00  0.12           N  
ATOM    610  CA  LEU H  89      -1.292   4.366   2.395  1.00  0.12           C  
ATOM    611  C   LEU H  89      -0.571   5.664   2.756  1.00  0.12           C  
ATOM    612  CB  LEU H  89      -0.317   3.219   2.076  1.00  0.12           C  
ATOM    613  O   LEU H  89       0.326   6.115   2.046  1.00  0.12           O  
ATOM    614  CG  LEU H  89       0.545   2.759   3.265  1.00  0.12           C  
ATOM    615  CD1 LEU H  89      -0.295   2.063   4.342  1.00  0.12           C  
ATOM    616  CD2 LEU H  89       1.601   1.769   2.778  1.00  0.12           C  
ATOM    617  N   GLN H  90      -0.976   6.267   3.868  1.00  0.12           N  
ATOM    618  CA  GLN H  90      -0.185   7.297   4.525  1.00  0.12           C  
ATOM    619  C   GLN H  90       1.046   6.629   5.142  1.00  0.12           C  
ATOM    620  CB  GLN H  90      -1.049   7.969   5.604  1.00  0.12           C  
ATOM    621  O   GLN H  90       0.905   5.611   5.821  1.00  0.12           O  
ATOM    622  CG  GLN H  90      -0.385   9.212   6.206  1.00  0.12           C  
ATOM    623  CD  GLN H  90      -0.297  10.376   5.226  1.00  0.12           C  
ATOM    624  NE2 GLN H  90       0.673  11.243   5.402  1.00  0.12           N  
ATOM    625  OE1 GLN H  90      -1.104  10.512   4.309  1.00  0.12           O  
ATOM    626  N   MET H  91       2.231   7.191   4.936  1.00  0.08           N  
ATOM    627  CA  MET H  91       3.474   6.710   5.531  1.00  0.08           C  
ATOM    628  C   MET H  91       4.198   7.890   6.160  1.00  0.08           C  
ATOM    629  CB  MET H  91       4.355   6.041   4.471  1.00  0.08           C  
ATOM    630  O   MET H  91       4.527   8.842   5.462  1.00  0.08           O  
ATOM    631  CG  MET H  91       3.656   4.884   3.751  1.00  0.08           C  
ATOM    632  SD  MET H  91       4.746   3.865   2.726  1.00  0.08           S  
ATOM    633  CE  MET H  91       5.490   5.138   1.678  1.00  0.08           C  
ATOM    634  N   ASN H  92       4.435   7.839   7.466  1.00  0.11           N  
ATOM    635  CA  ASN H  92       5.097   8.898   8.222  1.00  0.11           C  
ATOM    636  C   ASN H  92       6.274   8.306   9.004  1.00  0.11           C  
ATOM    637  CB  ASN H  92       4.088   9.614   9.146  1.00  0.11           C  
ATOM    638  O   ASN H  92       6.301   7.099   9.244  1.00  0.11           O  
ATOM    639  CG  ASN H  92       2.665   9.699   8.607  1.00  0.11           C  
ATOM    640  ND2 ASN H  92       1.804   8.815   9.055  1.00  0.11           N  
ATOM    641  OD1 ASN H  92       2.295  10.530   7.788  1.00  0.11           O  
ATOM    642  N   SER H  93       7.240   9.134   9.411  1.00  0.10           N  
ATOM    643  CA  SER H  93       8.417   8.684  10.173  1.00  0.10           C  
ATOM    644  C   SER H  93       9.128   7.506   9.489  1.00  0.10           C  
ATOM    645  CB  SER H  93       8.050   8.369  11.631  1.00  0.10           C  
ATOM    646  O   SER H  93       9.384   6.465  10.105  1.00  0.10           O  
ATOM    647  OG  SER H  93       7.390   9.467  12.234  1.00  0.10           O  
ATOM    648  N   LEU H  94       9.363   7.646   8.182  1.00  0.20           N  
ATOM    649  CA  LEU H  94       9.969   6.612   7.343  1.00  0.20           C  
ATOM    650  C   LEU H  94      11.404   6.295   7.784  1.00  0.20           C  
ATOM    651  CB  LEU H  94       9.898   7.054   5.869  1.00  0.20           C  
ATOM    652  O   LEU H  94      12.156   7.183   8.190  1.00  0.20           O  
ATOM    653  CG  LEU H  94       8.503   6.817   5.252  1.00  0.20           C  
ATOM    654  CD1 LEU H  94       8.281   7.669   4.007  1.00  0.20           C  
ATOM    655  CD2 LEU H  94       8.340   5.356   4.824  1.00  0.20           C  
ATOM    656  N   ARG H  95      11.783   5.021   7.693  1.00  0.23           N  
ATOM    657  CA  ARG H  95      13.123   4.513   8.007  1.00  0.23           C  
ATOM    658  C   ARG H  95      13.763   3.852   6.786  1.00  0.23           C  
ATOM    659  CB  ARG H  95      13.059   3.465   9.119  1.00  0.23           C  
ATOM    660  O   ARG H  95      13.079   3.546   5.812  1.00  0.23           O  
ATOM    661  CG  ARG H  95      12.225   3.728  10.378  1.00  0.23           C  
ATOM    662  CD  ARG H  95      12.384   2.435  11.188  1.00  0.23           C  
ATOM    663  NE  ARG H  95      11.608   2.377  12.435  1.00  0.23           N  
ATOM    664  NH1 ARG H  95      12.173   0.189  12.886  1.00  0.23           N  
ATOM    665  NH2 ARG H  95      10.820   1.278  14.271  1.00  0.23           N  
ATOM    666  CZ  ARG H  95      11.540   1.288  13.184  1.00  0.23           C  
ATOM    667  N   ALA H  96      15.054   3.541   6.875  1.00  0.39           N  
ATOM    668  CA  ALA H  96      15.772   2.816   5.827  1.00  0.39           C  
ATOM    669  C   ALA H  96      15.116   1.457   5.488  1.00  0.39           C  
ATOM    670  CB  ALA H  96      17.224   2.644   6.288  1.00  0.39           C  
ATOM    671  O   ALA H  96      15.005   1.111   4.311  1.00  0.39           O  
ATOM    672  N   GLU H  97      14.606   0.726   6.491  1.00  0.37           N  
ATOM    673  CA  GLU H  97      13.939  -0.581   6.319  1.00  0.37           C  
ATOM    674  C   GLU H  97      12.665  -0.530   5.457  1.00  0.37           C  
ATOM    675  CB  GLU H  97      13.539  -1.207   7.671  1.00  0.37           C  
ATOM    676  O   GLU H  97      12.216  -1.570   4.956  1.00  0.37           O  
ATOM    677  CG  GLU H  97      14.613  -1.250   8.766  1.00  0.37           C  
ATOM    678  CD  GLU H  97      14.489  -0.031   9.684  1.00  0.37           C  
ATOM    679  OE1 GLU H  97      14.945   1.054   9.262  1.00  0.37           O  
ATOM    680  OE2 GLU H  97      13.852  -0.151  10.759  1.00  0.37           O  
ATOM    681  N   ASP H  98      12.081   0.663   5.300  1.00  0.24           N  
ATOM    682  CA  ASP H  98      10.897   0.905   4.478  1.00  0.24           C  
ATOM    683  C   ASP H  98      11.204   1.049   2.981  1.00  0.24           C  
ATOM    684  CB  ASP H  98      10.148   2.149   4.979  1.00  0.24           C  
ATOM    685  O   ASP H  98      10.260   1.087   2.192  1.00  0.24           O  
ATOM    686  CG  ASP H  98       9.702   2.066   6.436  1.00  0.24           C  
ATOM    687  OD1 ASP H  98       9.154   1.024   6.871  1.00  0.24           O  
ATOM    688  OD2 ASP H  98       9.801   3.089   7.144  1.00  0.24           O  
ATOM    689  N   THR H  99      12.477   1.117   2.575  1.00  0.31           N  
ATOM    690  CA  THR H  99      12.882   1.203   1.161  1.00  0.31           C  
ATOM    691  C   THR H  99      12.452  -0.043   0.392  1.00  0.31           C  
ATOM    692  CB  THR H  99      14.399   1.391   1.028  1.00  0.31           C  
ATOM    693  O   THR H  99      12.958  -1.138   0.643  1.00  0.31           O  
ATOM    694  CG2 THR H  99      14.907   1.353  -0.416  1.00  0.31           C  
ATOM    695  OG1 THR H  99      14.747   2.648   1.553  1.00  0.31           O  
ATOM    696  N   ALA H 100      11.517   0.110  -0.545  1.00  0.33           N  
ATOM    697  CA  ALA H 100      10.886  -0.998  -1.254  1.00  0.33           C  
ATOM    698  C   ALA H 100      10.029  -0.526  -2.437  1.00  0.33           C  
ATOM    699  CB  ALA H 100      10.005  -1.760  -0.251  1.00  0.33           C  
ATOM    700  O   ALA H 100       9.625   0.634  -2.510  1.00  0.33           O  
ATOM    701  N   VAL H 101       9.676  -1.449  -3.333  1.00  0.28           N  
ATOM    702  CA  VAL H 101       8.507  -1.274  -4.209  1.00  0.28           C  
ATOM    703  C   VAL H 101       7.251  -1.624  -3.414  1.00  0.28           C  
ATOM    704  CB  VAL H 101       8.611  -2.117  -5.492  1.00  0.28           C  
ATOM    705  O   VAL H 101       7.192  -2.700  -2.825  1.00  0.28           O  
ATOM    706  CG1 VAL H 101       7.405  -1.864  -6.405  1.00  0.28           C  
ATOM    707  CG2 VAL H 101       9.877  -1.764  -6.284  1.00  0.28           C  
ATOM    708  N   TYR H 102       6.273  -0.719  -3.376  1.00  0.28           N  
ATOM    709  CA  TYR H 102       4.993  -0.878  -2.684  1.00  0.28           C  
ATOM    710  C   TYR H 102       3.875  -1.167  -3.676  1.00  0.28           C  
ATOM    711  CB  TYR H 102       4.648   0.390  -1.899  1.00  0.28           C  
ATOM    712  O   TYR H 102       3.603  -0.360  -4.564  1.00  0.28           O  
ATOM    713  CG  TYR H 102       5.434   0.542  -0.621  1.00  0.28           C  
ATOM    714  CD1 TYR H 102       6.786   0.917  -0.679  1.00  0.28           C  
ATOM    715  CD2 TYR H 102       4.820   0.283   0.619  1.00  0.28           C  
ATOM    716  CE1 TYR H 102       7.536   1.012   0.502  1.00  0.28           C  
ATOM    717  CE2 TYR H 102       5.567   0.394   1.806  1.00  0.28           C  
ATOM    718  OH  TYR H 102       7.681   0.806   2.870  1.00  0.28           O  
ATOM    719  CZ  TYR H 102       6.928   0.757   1.745  1.00  0.28           C  
ATOM    720  N   TYR H 103       3.202  -2.292  -3.477  1.00  0.32           N  
ATOM    721  CA  TYR H 103       2.122  -2.797  -4.306  1.00  0.32           C  
ATOM    722  C   TYR H 103       0.767  -2.691  -3.604  1.00  0.32           C  
ATOM    723  CB  TYR H 103       2.382  -4.262  -4.663  1.00  0.32           C  
ATOM    724  O   TYR H 103       0.650  -2.985  -2.414  1.00  0.32           O  
ATOM    725  CG  TYR H 103       3.800  -4.621  -5.070  1.00  0.32           C  
ATOM    726  CD1 TYR H 103       4.656  -5.272  -4.160  1.00  0.32           C  
ATOM    727  CD2 TYR H 103       4.250  -4.338  -6.371  1.00  0.32           C  
ATOM    728  CE1 TYR H 103       5.946  -5.670  -4.562  1.00  0.32           C  
ATOM    729  CE2 TYR H 103       5.551  -4.706  -6.764  1.00  0.32           C  
ATOM    730  OH  TYR H 103       7.604  -5.857  -6.302  1.00  0.32           O  
ATOM    731  CZ  TYR H 103       6.394  -5.403  -5.872  1.00  0.32           C  
ATOM    732  N   CYS H 104      -0.257  -2.351  -4.372  1.00  0.33           N  
ATOM    733  CA  CYS H 104      -1.667  -2.452  -4.025  1.00  0.33           C  
ATOM    734  C   CYS H 104      -2.235  -3.802  -4.505  1.00  0.33           C  
ATOM    735  CB  CYS H 104      -2.329  -1.269  -4.722  1.00  0.33           C  
ATOM    736  O   CYS H 104      -1.781  -4.331  -5.525  1.00  0.33           O  
ATOM    737  SG  CYS H 104      -4.117  -1.108  -4.620  1.00  0.33           S  
ATOM    738  N   ALA H 105      -3.228  -4.363  -3.809  1.00  0.41           N  
ATOM    739  CA  ALA H 105      -3.864  -5.624  -4.204  1.00  0.41           C  
ATOM    740  C   ALA H 105      -5.325  -5.733  -3.745  1.00  0.41           C  
ATOM    741  CB  ALA H 105      -3.037  -6.795  -3.659  1.00  0.41           C  
ATOM    742  O   ALA H 105      -5.672  -5.258  -2.660  1.00  0.41           O  
ATOM    743  N   SER H 106      -6.152  -6.411  -4.551  1.00  0.83           N  
ATOM    744  CA  SER H 106      -7.444  -6.953  -4.107  1.00  0.83           C  
ATOM    745  C   SER H 106      -7.200  -8.015  -3.030  1.00  0.83           C  
ATOM    746  CB  SER H 106      -8.203  -7.536  -5.304  1.00  0.83           C  
ATOM    747  O   SER H 106      -6.366  -8.901  -3.209  1.00  0.83           O  
ATOM    748  OG  SER H 106      -9.328  -8.272  -4.882  1.00  0.83           O  
ATOM    749  N   GLY H 107      -7.877  -7.905  -1.890  1.00  1.36           N  
ATOM    750  CA  GLY H 107      -7.656  -8.764  -0.733  1.00  1.36           C  
ATOM    751  C   GLY H 107      -8.538 -10.009  -0.719  1.00  1.36           C  
ATOM    752  O   GLY H 107      -9.760  -9.919  -0.644  1.00  1.36           O  
ATOM    753  N   VAL H 108      -7.897 -11.175  -0.658  1.00  1.86           N  
ATOM    754  CA  VAL H 108      -8.483 -12.402  -0.088  1.00  1.86           C  
ATOM    755  C   VAL H 108      -7.451 -13.114   0.793  1.00  1.86           C  
ATOM    756  CB  VAL H 108      -9.166 -13.250  -1.178  1.00  1.86           C  
ATOM    757  O   VAL H 108      -7.334 -14.334   0.837  1.00  1.86           O  
ATOM    758  CG1 VAL H 108      -8.180 -13.876  -2.175  1.00  1.86           C  
ATOM    759  CG2 VAL H 108     -10.088 -14.335  -0.608  1.00  1.86           C  
ATOM    760  N   TYR H 109      -6.667 -12.301   1.501  1.00  1.93           N  
ATOM    761  CA  TYR H 109      -5.574 -12.687   2.399  1.00  1.93           C  
ATOM    762  C   TYR H 109      -4.340 -13.310   1.704  1.00  1.93           C  
ATOM    763  CB  TYR H 109      -6.136 -13.494   3.585  1.00  1.93           C  
ATOM    764  O   TYR H 109      -3.223 -13.060   2.152  1.00  1.93           O  
ATOM    765  CG  TYR H 109      -7.406 -12.892   4.175  1.00  1.93           C  
ATOM    766  CD1 TYR H 109      -7.347 -11.688   4.907  1.00  1.93           C  
ATOM    767  CD2 TYR H 109      -8.655 -13.489   3.910  1.00  1.93           C  
ATOM    768  CE1 TYR H 109      -8.533 -11.074   5.361  1.00  1.93           C  
ATOM    769  CE2 TYR H 109      -9.840 -12.883   4.370  1.00  1.93           C  
ATOM    770  OH  TYR H 109     -10.936 -11.088   5.510  1.00  1.93           O  
ATOM    771  CZ  TYR H 109      -9.784 -11.673   5.091  1.00  1.93           C  
ATOM    772  N   SER H 114      -4.496 -14.004   0.572  1.00  1.83           N  
ATOM    773  CA  SER H 114      -3.457 -14.195  -0.458  1.00  1.83           C  
ATOM    774  C   SER H 114      -3.547 -13.105  -1.538  1.00  1.83           C  
ATOM    775  CB  SER H 114      -3.596 -15.588  -1.082  1.00  1.83           C  
ATOM    776  O   SER H 114      -4.577 -12.436  -1.650  1.00  1.83           O  
ATOM    777  OG  SER H 114      -4.885 -15.785  -1.633  1.00  1.83           O  
ATOM    778  N   PHE H 115      -2.492 -12.937  -2.349  1.00  1.63           N  
ATOM    779  CA  PHE H 115      -2.410 -11.883  -3.370  1.00  1.63           C  
ATOM    780  C   PHE H 115      -1.973 -12.428  -4.730  1.00  1.63           C  
ATOM    781  CB  PHE H 115      -1.475 -10.759  -2.891  1.00  1.63           C  
ATOM    782  O   PHE H 115      -0.830 -12.849  -4.900  1.00  1.63           O  
ATOM    783  CG  PHE H 115      -1.828 -10.229  -1.510  1.00  1.63           C  
ATOM    784  CD1 PHE H 115      -3.070  -9.600  -1.297  1.00  1.63           C  
ATOM    785  CD2 PHE H 115      -0.963 -10.446  -0.420  1.00  1.63           C  
ATOM    786  CE1 PHE H 115      -3.445  -9.202  -0.003  1.00  1.63           C  
ATOM    787  CE2 PHE H 115      -1.335 -10.037   0.874  1.00  1.63           C  
ATOM    788  CZ  PHE H 115      -2.579  -9.417   1.083  1.00  1.63           C  
ATOM    789  N   ASP H 116      -2.884 -12.364  -5.694  1.00  1.84           N  
ATOM    790  CA  ASP H 116      -2.690 -12.696  -7.106  1.00  1.84           C  
ATOM    791  C   ASP H 116      -2.814 -11.433  -7.973  1.00  1.84           C  
ATOM    792  CB  ASP H 116      -3.706 -13.780  -7.535  1.00  1.84           C  
ATOM    793  O   ASP H 116      -1.866 -11.038  -8.654  1.00  1.84           O  
ATOM    794  CG  ASP H 116      -5.185 -13.531  -7.167  1.00  1.84           C  
ATOM    795  OD1 ASP H 116      -5.473 -12.566  -6.414  1.00  1.84           O  
ATOM    796  OD2 ASP H 116      -6.032 -14.300  -7.665  1.00  1.84           O  
ATOM    797  N   TYR H 117      -3.957 -10.750  -7.887  1.00  2.00           N  
ATOM    798  CA  TYR H 117      -4.232  -9.456  -8.513  1.00  2.00           C  
ATOM    799  C   TYR H 117      -3.469  -8.310  -7.816  1.00  2.00           C  
ATOM    800  CB  TYR H 117      -5.750  -9.214  -8.556  1.00  2.00           C  
ATOM    801  O   TYR H 117      -4.053  -7.448  -7.152  1.00  2.00           O  
ATOM    802  CG  TYR H 117      -6.502 -10.153  -9.478  1.00  2.00           C  
ATOM    803  CD1 TYR H 117      -6.545  -9.901 -10.864  1.00  2.00           C  
ATOM    804  CD2 TYR H 117      -7.129 -11.298  -8.955  1.00  2.00           C  
ATOM    805  CE1 TYR H 117      -7.202 -10.803 -11.724  1.00  2.00           C  
ATOM    806  CE2 TYR H 117      -7.762 -12.215  -9.811  1.00  2.00           C  
ATOM    807  OH  TYR H 117      -8.391 -12.864 -12.030  1.00  2.00           O  
ATOM    808  CZ  TYR H 117      -7.798 -11.970 -11.199  1.00  2.00           C  
ATOM    809  N   ARG H 118      -2.141  -8.305  -7.978  1.00  1.21           N  
ATOM    810  CA  ARG H 118      -1.195  -7.258  -7.563  1.00  1.21           C  
ATOM    811  C   ARG H 118      -1.073  -6.176  -8.646  1.00  1.21           C  
ATOM    812  CB  ARG H 118       0.154  -7.957  -7.320  1.00  1.21           C  
ATOM    813  O   ARG H 118      -1.065  -6.498  -9.833  1.00  1.21           O  
ATOM    814  CG  ARG H 118       1.160  -7.127  -6.518  1.00  1.21           C  
ATOM    815  CD  ARG H 118       2.600  -7.506  -6.884  1.00  1.21           C  
ATOM    816  NE  ARG H 118       2.942  -6.902  -8.181  1.00  1.21           N  
ATOM    817  NH1 ARG H 118       5.176  -7.408  -8.330  1.00  1.21           N  
ATOM    818  NH2 ARG H 118       4.208  -6.015  -9.798  1.00  1.21           N  
ATOM    819  CZ  ARG H 118       4.113  -6.792  -8.763  1.00  1.21           C  
ATOM    820  N   GLY H 119      -0.921  -4.911  -8.258  1.00  0.74           N  
ATOM    821  CA  GLY H 119      -0.588  -3.833  -9.195  1.00  0.74           C  
ATOM    822  C   GLY H 119       0.865  -3.871  -9.682  1.00  0.74           C  
ATOM    823  O   GLY H 119       1.593  -4.852  -9.496  1.00  0.74           O  
ATOM    824  N   GLN H 120       1.301  -2.807 -10.352  1.00  0.61           N  
ATOM    825  CA  GLN H 120       2.677  -2.706 -10.861  1.00  0.61           C  
ATOM    826  C   GLN H 120       3.661  -2.380  -9.733  1.00  0.61           C  
ATOM    827  CB  GLN H 120       2.749  -1.662 -11.988  1.00  0.61           C  
ATOM    828  O   GLN H 120       4.753  -2.946  -9.677  1.00  0.61           O  
ATOM    829  CG  GLN H 120       1.747  -1.925 -13.128  1.00  0.61           C  
ATOM    830  CD  GLN H 120       1.797  -3.357 -13.660  1.00  0.61           C  
ATOM    831  NE2 GLN H 120       0.669  -3.964 -13.951  1.00  0.61           N  
ATOM    832  OE1 GLN H 120       2.843  -3.965 -13.811  1.00  0.61           O  
ATOM    833  N   GLY H 121       3.211  -1.552  -8.793  1.00  0.33           N  
ATOM    834  CA  GLY H 121       3.942  -1.107  -7.619  1.00  0.33           C  
ATOM    835  C   GLY H 121       4.674   0.213  -7.830  1.00  0.33           C  
ATOM    836  O   GLY H 121       5.260   0.468  -8.880  1.00  0.33           O  
ATOM    837  N   THR H 122       4.678   1.052  -6.797  1.00  0.19           N  
ATOM    838  CA  THR H 122       5.419   2.319  -6.769  1.00  0.19           C  
ATOM    839  C   THR H 122       6.678   2.179  -5.914  1.00  0.19           C  
ATOM    840  CB  THR H 122       4.506   3.480  -6.335  1.00  0.19           C  
ATOM    841  O   THR H 122       6.615   1.729  -4.771  1.00  0.19           O  
ATOM    842  CG2 THR H 122       3.940   3.382  -4.918  1.00  0.19           C  
ATOM    843  OG1 THR H 122       5.201   4.706  -6.405  1.00  0.19           O  
ATOM    844  N   LEU H 123       7.839   2.566  -6.448  1.00  0.14           N  
ATOM    845  CA  LEU H 123       9.099   2.570  -5.697  1.00  0.14           C  
ATOM    846  C   LEU H 123       9.092   3.665  -4.620  1.00  0.14           C  
ATOM    847  CB  LEU H 123      10.285   2.715  -6.670  1.00  0.14           C  
ATOM    848  O   LEU H 123       8.666   4.791  -4.872  1.00  0.14           O  
ATOM    849  CG  LEU H 123      11.676   2.790  -6.003  1.00  0.14           C  
ATOM    850  CD1 LEU H 123      12.041   1.505  -5.256  1.00  0.14           C  
ATOM    851  CD2 LEU H 123      12.743   3.033  -7.070  1.00  0.14           C  
ATOM    852  N   VAL H 124       9.595   3.331  -3.437  1.00  0.19           N  
ATOM    853  CA  VAL H 124       9.837   4.240  -2.317  1.00  0.19           C  
ATOM    854  C   VAL H 124      11.267   4.017  -1.846  1.00  0.19           C  
ATOM    855  CB  VAL H 124       8.834   3.971  -1.185  1.00  0.19           C  
ATOM    856  O   VAL H 124      11.622   2.908  -1.445  1.00  0.19           O  
ATOM    857  CG1 VAL H 124       9.167   4.744   0.098  1.00  0.19           C  
ATOM    858  CG2 VAL H 124       7.403   4.309  -1.622  1.00  0.19           C  
ATOM    859  N   THR H 125      12.077   5.070  -1.888  1.00  0.20           N  
ATOM    860  CA  THR H 125      13.480   5.041  -1.471  1.00  0.20           C  
ATOM    861  C   THR H 125      13.662   5.963  -0.279  1.00  0.20           C  
ATOM    862  CB  THR H 125      14.416   5.440  -2.620  1.00  0.20           C  
ATOM    863  O   THR H 125      13.374   7.156  -0.372  1.00  0.20           O  
ATOM    864  CG2 THR H 125      15.892   5.392  -2.226  1.00  0.20           C  
ATOM    865  OG1 THR H 125      14.264   4.548  -3.700  1.00  0.20           O  
ATOM    866  N   VAL H 126      14.153   5.419   0.833  1.00  0.17           N  
ATOM    867  CA  VAL H 126      14.415   6.176   2.058  1.00  0.17           C  
ATOM    868  C   VAL H 126      15.917   6.200   2.312  1.00  0.17           C  
ATOM    869  CB  VAL H 126      13.630   5.626   3.263  1.00  0.17           C  
ATOM    870  O   VAL H 126      16.490   5.215   2.776  1.00  0.17           O  
ATOM    871  CG1 VAL H 126      13.747   6.595   4.448  1.00  0.17           C  
ATOM    872  CG2 VAL H 126      12.140   5.422   2.953  1.00  0.17           C  
ATOM    873  N   SER H 127      16.551   7.326   1.996  1.00  0.37           N  
ATOM    874  CA  SER H 127      17.998   7.532   2.130  1.00  0.37           C  
ATOM    875  C   SER H 127      18.274   8.918   2.678  1.00  0.37           C  
ATOM    876  CB  SER H 127      18.710   7.370   0.781  1.00  0.37           C  
ATOM    877  O   SER H 127      17.509   9.844   2.414  1.00  0.37           O  
ATOM    878  OG  SER H 127      20.111   7.555   0.904  1.00  0.37           O  
ATOM    879  N   SER H 128      19.374   9.052   3.419  1.00  0.44           N  
ATOM    880  CA  SER H 128      20.049  10.342   3.594  1.00  0.44           C  
ATOM    881  C   SER H 128      20.404  10.926   2.230  1.00  0.44           C  
ATOM    882  CB  SER H 128      21.315  10.139   4.420  1.00  0.44           C  
ATOM    883  O   SER H 128      20.916  10.120   1.415  1.00  0.44           O  
ATOM    884  OG  SER H 128      22.101   9.177   3.748  1.00  0.44           O  
ATOM    885  OXT SER H 128      20.139  12.133   2.049  1.00  0.44           O  
TER     886      SER H 128                                                       
END   
