# Supplementary material for: Characterising nanobody developability to improve therapeutic design using the Therapeutic Nanobody Profiler
Source: Commun Biol. 2026 Jan 31;9:344. doi: 10.1038/s42003-026-09594-y (PMC12963540; doi:10.1038/s42003-026-09594-y)
Supplement: Supplementary file 2 — Supplementary data [file 42003_2026_9594_MOESM2_ESM.zip › paper_data/vhh_clinical_set_models/seq21_NanoBodyBuilder2_Model.pdb]

ATOM      1  N   GLU H   1     -11.730  -8.288 -15.022  1.00  0.74           N  
ATOM      2  CA  GLU H   1     -10.408  -8.309 -14.359  1.00  0.74           C  
ATOM      3  C   GLU H   1     -10.245  -7.009 -13.576  1.00  0.74           C  
ATOM      4  CB  GLU H   1      -9.317  -8.493 -15.416  1.00  0.74           C  
ATOM      5  O   GLU H   1     -10.920  -6.046 -13.928  1.00  0.74           O  
ATOM      6  CG  GLU H   1      -7.924  -8.736 -14.832  1.00  0.74           C  
ATOM      7  CD  GLU H   1      -6.890  -8.618 -15.944  1.00  0.74           C  
ATOM      8  OE1 GLU H   1      -6.653  -7.463 -16.362  1.00  0.74           O  
ATOM      9  OE2 GLU H   1      -6.403  -9.676 -16.386  1.00  0.74           O  
ATOM     10  N   VAL H   2      -9.433  -6.980 -12.517  1.00  0.52           N  
ATOM     11  CA  VAL H   2      -9.142  -5.751 -11.763  1.00  0.52           C  
ATOM     12  C   VAL H   2      -7.679  -5.380 -11.957  1.00  0.52           C  
ATOM     13  CB  VAL H   2      -9.490  -5.890 -10.267  1.00  0.52           C  
ATOM     14  O   VAL H   2      -6.795  -6.030 -11.405  1.00  0.52           O  
ATOM     15  CG1 VAL H   2      -9.195  -4.590  -9.502  1.00  0.52           C  
ATOM     16  CG2 VAL H   2     -10.983  -6.198 -10.080  1.00  0.52           C  
ATOM     17  N   GLN H   3      -7.438  -4.326 -12.731  1.00  0.55           N  
ATOM     18  CA  GLN H   3      -6.125  -3.700 -12.827  1.00  0.55           C  
ATOM     19  C   GLN H   3      -5.937  -2.711 -11.678  1.00  0.55           C  
ATOM     20  CB  GLN H   3      -5.957  -3.034 -14.201  1.00  0.55           C  
ATOM     21  O   GLN H   3      -6.849  -1.926 -11.379  1.00  0.55           O  
ATOM     22  CG  GLN H   3      -5.765  -4.080 -15.318  1.00  0.55           C  
ATOM     23  CD  GLN H   3      -4.445  -4.845 -15.211  1.00  0.55           C  
ATOM     24  NE2 GLN H   3      -4.372  -6.059 -15.701  1.00  0.55           N  
ATOM     25  OE1 GLN H   3      -3.458  -4.364 -14.678  1.00  0.55           O  
ATOM     26  N   LEU H   4      -4.757  -2.774 -11.061  1.00  0.49           N  
ATOM     27  CA  LEU H   4      -4.305  -1.906  -9.977  1.00  0.49           C  
ATOM     28  C   LEU H   4      -3.152  -1.043 -10.491  1.00  0.49           C  
ATOM     29  CB  LEU H   4      -3.847  -2.754  -8.771  1.00  0.49           C  
ATOM     30  O   LEU H   4      -2.196  -1.572 -11.058  1.00  0.49           O  
ATOM     31  CG  LEU H   4      -4.894  -3.719  -8.183  1.00  0.49           C  
ATOM     32  CD1 LEU H   4      -4.275  -4.525  -7.039  1.00  0.49           C  
ATOM     33  CD2 LEU H   4      -6.118  -2.981  -7.639  1.00  0.49           C  
ATOM     34  N   VAL H   5      -3.233   0.270 -10.281  1.00  0.42           N  
ATOM     35  CA  VAL H   5      -2.190   1.220 -10.691  1.00  0.42           C  
ATOM     36  C   VAL H   5      -1.710   1.996  -9.471  1.00  0.42           C  
ATOM     37  CB  VAL H   5      -2.693   2.156 -11.808  1.00  0.42           C  
ATOM     38  O   VAL H   5      -2.477   2.755  -8.875  1.00  0.42           O  
ATOM     39  CG1 VAL H   5      -1.619   3.168 -12.231  1.00  0.42           C  
ATOM     40  CG2 VAL H   5      -3.108   1.363 -13.057  1.00  0.42           C  
ATOM     41  N   GLU H   6      -0.450   1.789  -9.088  1.00  0.46           N  
ATOM     42  CA  GLU H   6       0.194   2.523  -7.997  1.00  0.46           C  
ATOM     43  C   GLU H   6       0.841   3.838  -8.463  1.00  0.46           C  
ATOM     44  CB  GLU H   6       1.255   1.656  -7.300  1.00  0.46           C  
ATOM     45  O   GLU H   6       1.410   3.923  -9.551  1.00  0.46           O  
ATOM     46  CG  GLU H   6       0.723   0.324  -6.743  1.00  0.46           C  
ATOM     47  CD  GLU H   6       1.287  -0.916  -7.451  1.00  0.46           C  
ATOM     48  OE1 GLU H   6       1.451  -0.914  -8.692  1.00  0.46           O  
ATOM     49  OE2 GLU H   6       1.560  -1.907  -6.737  1.00  0.46           O  
ATOM     50  N   SER H   7       0.834   4.856  -7.600  1.00  0.46           N  
ATOM     51  CA  SER H   7       1.535   6.128  -7.811  1.00  0.46           C  
ATOM     52  C   SER H   7       1.904   6.801  -6.481  1.00  0.46           C  
ATOM     53  CB  SER H   7       0.673   7.055  -8.683  1.00  0.46           C  
ATOM     54  O   SER H   7       1.449   6.390  -5.414  1.00  0.46           O  
ATOM     55  OG  SER H   7      -0.481   7.513  -7.999  1.00  0.46           O  
ATOM     56  N   GLY H   8       2.704   7.873  -6.536  1.00  0.34           N  
ATOM     57  CA  GLY H   8       3.055   8.700  -5.367  1.00  0.34           C  
ATOM     58  C   GLY H   8       4.347   8.307  -4.641  1.00  0.34           C  
ATOM     59  O   GLY H   8       4.679   8.912  -3.623  1.00  0.34           O  
ATOM     60  N   GLY H   9       5.084   7.312  -5.147  1.00  0.27           N  
ATOM     61  CA  GLY H   9       6.449   7.034  -4.703  1.00  0.27           C  
ATOM     62  C   GLY H   9       7.466   8.039  -5.252  1.00  0.27           C  
ATOM     63  O   GLY H   9       7.167   8.824  -6.151  1.00  0.27           O  
ATOM     64  N   GLY H  11       8.680   8.012  -4.706  1.00  0.41           N  
ATOM     65  CA  GLY H  11       9.746   8.945  -5.064  1.00  0.41           C  
ATOM     66  C   GLY H  11      10.944   8.864  -4.122  1.00  0.41           C  
ATOM     67  O   GLY H  11      11.103   7.890  -3.381  1.00  0.41           O  
ATOM     68  N   LEU H  12      11.785   9.898  -4.174  1.00  0.37           N  
ATOM     69  CA  LEU H  12      12.896  10.133  -3.253  1.00  0.37           C  
ATOM     70  C   LEU H  12      12.468  11.120  -2.156  1.00  0.37           C  
ATOM     71  CB  LEU H  12      14.093  10.660  -4.065  1.00  0.37           C  
ATOM     72  O   LEU H  12      11.828  12.126  -2.461  1.00  0.37           O  
ATOM     73  CG  LEU H  12      15.361  10.968  -3.247  1.00  0.37           C  
ATOM     74  CD1 LEU H  12      15.952   9.707  -2.617  1.00  0.37           C  
ATOM     75  CD2 LEU H  12      16.420  11.580  -4.163  1.00  0.37           C  
ATOM     76  N   VAL H  13      12.843  10.866  -0.902  1.00  0.44           N  
ATOM     77  CA  VAL H  13      12.566  11.766   0.229  1.00  0.44           C  
ATOM     78  C   VAL H  13      13.659  11.662   1.297  1.00  0.44           C  
ATOM     79  CB  VAL H  13      11.151  11.492   0.781  1.00  0.44           C  
ATOM     80  O   VAL H  13      14.253  10.601   1.479  1.00  0.44           O  
ATOM     81  CG1 VAL H  13      11.037  10.151   1.511  1.00  0.44           C  
ATOM     82  CG2 VAL H  13      10.661  12.598   1.719  1.00  0.44           C  
ATOM     83  N   GLN H  14      13.934  12.758   2.003  1.00  0.42           N  
ATOM     84  CA  GLN H  14      14.863  12.756   3.138  1.00  0.42           C  
ATOM     85  C   GLN H  14      14.240  12.138   4.409  1.00  0.42           C  
ATOM     86  CB  GLN H  14      15.375  14.183   3.397  1.00  0.42           C  
ATOM     87  O   GLN H  14      13.008  12.111   4.536  1.00  0.42           O  
ATOM     88  CG  GLN H  14      16.332  14.650   2.286  1.00  0.42           C  
ATOM     89  CD  GLN H  14      17.377  15.629   2.809  1.00  0.42           C  
ATOM     90  NE2 GLN H  14      18.552  15.168   3.175  1.00  0.42           N  
ATOM     91  OE1 GLN H  14      17.139  16.823   2.904  1.00  0.42           O  
ATOM     92  N   PRO H  15      15.057  11.669   5.376  1.00  0.48           N  
ATOM     93  CA  PRO H  15      14.574  11.156   6.655  1.00  0.48           C  
ATOM     94  C   PRO H  15      13.661  12.137   7.388  1.00  0.48           C  
ATOM     95  CB  PRO H  15      15.815  10.860   7.499  1.00  0.48           C  
ATOM     96  O   PRO H  15      13.868  13.348   7.370  1.00  0.48           O  
ATOM     97  CG  PRO H  15      16.870  10.565   6.447  1.00  0.48           C  
ATOM     98  CD  PRO H  15      16.506  11.535   5.320  1.00  0.48           C  
ATOM     99  N   GLY H  16      12.635  11.608   8.049  1.00  0.43           N  
ATOM    100  CA  GLY H  16      11.610  12.408   8.720  1.00  0.43           C  
ATOM    101  C   GLY H  16      10.550  12.991   7.776  1.00  0.43           C  
ATOM    102  O   GLY H  16       9.467  13.341   8.245  1.00  0.43           O  
ATOM    103  N   GLY H  17      10.813  13.029   6.465  1.00  0.30           N  
ATOM    104  CA  GLY H  17       9.857  13.444   5.443  1.00  0.30           C  
ATOM    105  C   GLY H  17       8.651  12.508   5.313  1.00  0.30           C  
ATOM    106  O   GLY H  17       8.545  11.480   5.990  1.00  0.30           O  
ATOM    107  N   SER H  18       7.721  12.892   4.436  1.00  0.28           N  
ATOM    108  CA  SER H  18       6.445  12.195   4.242  1.00  0.28           C  
ATOM    109  C   SER H  18       6.096  12.026   2.764  1.00  0.28           C  
ATOM    110  CB  SER H  18       5.308  12.919   4.972  1.00  0.28           C  
ATOM    111  O   SER H  18       6.448  12.875   1.949  1.00  0.28           O  
ATOM    112  OG  SER H  18       5.608  13.070   6.350  1.00  0.28           O  
ATOM    113  N   LEU H  19       5.383  10.947   2.434  1.00  0.29           N  
ATOM    114  CA  LEU H  19       4.878  10.633   1.090  1.00  0.29           C  
ATOM    115  C   LEU H  19       3.451  10.073   1.173  1.00  0.29           C  
ATOM    116  CB  LEU H  19       5.804   9.619   0.386  1.00  0.29           C  
ATOM    117  O   LEU H  19       3.065   9.502   2.194  1.00  0.29           O  
ATOM    118  CG  LEU H  19       7.214  10.124   0.024  1.00  0.29           C  
ATOM    119  CD1 LEU H  19       8.042   8.954  -0.511  1.00  0.29           C  
ATOM    120  CD2 LEU H  19       7.184  11.207  -1.054  1.00  0.29           C  
ATOM    121  N   THR H  20       2.689  10.189   0.086  1.00  0.35           N  
ATOM    122  CA  THR H  20       1.296   9.724   0.007  1.00  0.35           C  
ATOM    123  C   THR H  20       1.133   8.801  -1.197  1.00  0.35           C  
ATOM    124  CB  THR H  20       0.314  10.908  -0.082  1.00  0.35           C  
ATOM    125  O   THR H  20       0.915   9.259  -2.321  1.00  0.35           O  
ATOM    126  CG2 THR H  20      -1.127  10.472   0.186  1.00  0.35           C  
ATOM    127  OG1 THR H  20       0.635  11.927   0.836  1.00  0.35           O  
ATOM    128  N   LEU H  21       1.256   7.490  -0.985  1.00  0.32           N  
ATOM    129  CA  LEU H  21       1.016   6.525  -2.058  1.00  0.32           C  
ATOM    130  C   LEU H  21      -0.480   6.442  -2.361  1.00  0.32           C  
ATOM    131  CB  LEU H  21       1.574   5.128  -1.741  1.00  0.32           C  
ATOM    132  O   LEU H  21      -1.311   6.510  -1.453  1.00  0.32           O  
ATOM    133  CG  LEU H  21       3.012   5.068  -1.202  1.00  0.32           C  
ATOM    134  CD1 LEU H  21       3.450   3.609  -1.089  1.00  0.32           C  
ATOM    135  CD2 LEU H  21       4.008   5.786  -2.113  1.00  0.32           C  
ATOM    136  N   SER H  22      -0.811   6.246  -3.630  1.00  0.41           N  
ATOM    137  CA  SER H  22      -2.169   6.022  -4.125  1.00  0.41           C  
ATOM    138  C   SER H  22      -2.193   4.723  -4.919  1.00  0.41           C  
ATOM    139  CB  SER H  22      -2.601   7.179  -5.032  1.00  0.41           C  
ATOM    140  O   SER H  22      -1.255   4.442  -5.662  1.00  0.41           O  
ATOM    141  OG  SER H  22      -2.405   8.427  -4.395  1.00  0.41           O  
ATOM    142  N   CYS H  23      -3.252   3.935  -4.779  1.00  0.41           N  
ATOM    143  CA  CYS H  23      -3.518   2.776  -5.622  1.00  0.41           C  
ATOM    144  C   CYS H  23      -4.962   2.852  -6.102  1.00  0.41           C  
ATOM    145  CB  CYS H  23      -3.220   1.490  -4.853  1.00  0.41           C  
ATOM    146  O   CYS H  23      -5.890   2.670  -5.310  1.00  0.41           O  
ATOM    147  SG  CYS H  23      -3.715  -0.031  -5.704  1.00  0.41           S  
ATOM    148  N   ALA H  24      -5.136   3.162  -7.385  1.00  0.42           N  
ATOM    149  CA  ALA H  24      -6.436   3.163  -8.034  1.00  0.42           C  
ATOM    150  C   ALA H  24      -6.743   1.751  -8.536  1.00  0.42           C  
ATOM    151  CB  ALA H  24      -6.439   4.194  -9.168  1.00  0.42           C  
ATOM    152  O   ALA H  24      -5.988   1.185  -9.334  1.00  0.42           O  
ATOM    153  N   ALA H  25      -7.857   1.192  -8.074  1.00  0.65           N  
ATOM    154  CA  ALA H  25      -8.482   0.069  -8.748  1.00  0.65           C  
ATOM    155  C   ALA H  25      -9.360   0.592  -9.896  1.00  0.65           C  
ATOM    156  CB  ALA H  25      -9.240  -0.778  -7.719  1.00  0.65           C  
ATOM    157  O   ALA H  25      -9.727   1.766  -9.974  1.00  0.65           O  
ATOM    158  N   SER H  26      -9.742  -0.304 -10.794  1.00  0.98           N  
ATOM    159  CA  SER H  26     -10.548   0.003 -11.976  1.00  0.98           C  
ATOM    160  C   SER H  26     -11.755  -0.940 -12.080  1.00  0.98           C  
ATOM    161  CB  SER H  26      -9.634  -0.056 -13.206  1.00  0.98           C  
ATOM    162  O   SER H  26     -11.863  -1.945 -11.371  1.00  0.98           O  
ATOM    163  OG  SER H  26      -9.017  -1.332 -13.279  1.00  0.98           O  
ATOM    164  N   SER H  27     -12.682  -0.616 -12.982  1.00  1.52           N  
ATOM    165  CA  SER H  27     -13.891  -1.376 -13.349  1.00  1.52           C  
ATOM    166  C   SER H  27     -15.062  -1.452 -12.348  1.00  1.52           C  
ATOM    167  CB  SER H  27     -13.537  -2.768 -13.901  1.00  1.52           C  
ATOM    168  O   SER H  27     -16.175  -1.175 -12.787  1.00  1.52           O  
ATOM    169  OG  SER H  27     -13.327  -3.699 -12.852  1.00  1.52           O  
ATOM    170  N   SER H  28     -14.905  -1.872 -11.077  1.00  1.91           N  
ATOM    171  CA  SER H  28     -16.084  -2.390 -10.334  1.00  1.91           C  
ATOM    172  C   SER H  28     -16.007  -2.492  -8.798  1.00  1.91           C  
ATOM    173  CB  SER H  28     -16.463  -3.764 -10.917  1.00  1.91           C  
ATOM    174  O   SER H  28     -16.765  -1.822  -8.103  1.00  1.91           O  
ATOM    175  OG  SER H  28     -15.343  -4.639 -10.930  1.00  1.91           O  
ATOM    176  N   SER H  29     -15.189  -3.386  -8.244  1.00  1.68           N  
ATOM    177  CA  SER H  29     -15.430  -4.020  -6.934  1.00  1.68           C  
ATOM    178  C   SER H  29     -14.925  -3.240  -5.712  1.00  1.68           C  
ATOM    179  CB  SER H  29     -14.842  -5.434  -6.972  1.00  1.68           C  
ATOM    180  O   SER H  29     -14.267  -3.809  -4.840  1.00  1.68           O  
ATOM    181  OG  SER H  29     -13.439  -5.382  -7.140  1.00  1.68           O  
ATOM    182  N   VAL H  30     -15.230  -1.946  -5.650  1.00  1.68           N  
ATOM    183  CA  VAL H  30     -14.580  -0.981  -4.746  1.00  1.68           C  
ATOM    184  C   VAL H  30     -14.573  -1.391  -3.271  1.00  1.68           C  
ATOM    185  CB  VAL H  30     -15.268   0.399  -4.837  1.00  1.68           C  
ATOM    186  O   VAL H  30     -13.568  -1.235  -2.581  1.00  1.68           O  
ATOM    187  CG1 VAL H  30     -14.453   1.444  -4.066  1.00  1.68           C  
ATOM    188  CG2 VAL H  30     -15.580   0.860  -6.269  1.00  1.68           C  
ATOM    189  N   SER H  35     -15.711  -1.867  -2.768  1.00  1.65           N  
ATOM    190  CA  SER H  35     -15.960  -2.010  -1.331  1.00  1.65           C  
ATOM    191  C   SER H  35     -15.862  -3.448  -0.822  1.00  1.65           C  
ATOM    192  CB  SER H  35     -17.340  -1.421  -1.022  1.00  1.65           C  
ATOM    193  O   SER H  35     -16.241  -3.700   0.317  1.00  1.65           O  
ATOM    194  OG  SER H  35     -18.359  -2.187  -1.632  1.00  1.65           O  
ATOM    195  N   LEU H  36     -15.462  -4.402  -1.669  1.00  1.37           N  
ATOM    196  CA  LEU H  36     -15.806  -5.807  -1.439  1.00  1.37           C  
ATOM    197  C   LEU H  36     -14.878  -6.549  -0.488  1.00  1.37           C  
ATOM    198  CB  LEU H  36     -15.907  -6.565  -2.777  1.00  1.37           C  
ATOM    199  O   LEU H  36     -15.383  -7.331   0.305  1.00  1.37           O  
ATOM    200  CG  LEU H  36     -17.328  -6.535  -3.377  1.00  1.37           C  
ATOM    201  CD1 LEU H  36     -17.750  -5.146  -3.857  1.00  1.37           C  
ATOM    202  CD2 LEU H  36     -17.425  -7.500  -4.560  1.00  1.37           C  
ATOM    203  N   LEU H  37     -13.563  -6.396  -0.620  1.00  0.94           N  
ATOM    204  CA  LEU H  37     -12.612  -7.200   0.137  1.00  0.94           C  
ATOM    205  C   LEU H  37     -11.338  -6.427   0.436  1.00  0.94           C  
ATOM    206  CB  LEU H  37     -12.299  -8.532  -0.574  1.00  0.94           C  
ATOM    207  O   LEU H  37     -10.921  -5.567  -0.339  1.00  0.94           O  
ATOM    208  CG  LEU H  37     -13.230  -9.689  -0.122  1.00  0.94           C  
ATOM    209  CD1 LEU H  37     -14.294 -10.044  -1.172  1.00  0.94           C  
ATOM    210  CD2 LEU H  37     -12.388 -10.937   0.176  1.00  0.94           C  
ATOM    211  N   SER H  38     -10.706  -6.811   1.539  1.00  0.62           N  
ATOM    212  CA  SER H  38      -9.505  -6.196   2.080  1.00  0.62           C  
ATOM    213  C   SER H  38      -8.421  -5.907   1.041  1.00  0.62           C  
ATOM    214  CB  SER H  38      -8.924  -7.086   3.180  1.00  0.62           C  
ATOM    215  O   SER H  38      -7.939  -6.808   0.342  1.00  0.62           O  
ATOM    216  OG  SER H  38      -7.792  -6.458   3.756  1.00  0.62           O  
ATOM    217  N   LEU H  39      -7.994  -4.645   1.015  1.00  0.58           N  
ATOM    218  CA  LEU H  39      -6.828  -4.177   0.278  1.00  0.58           C  
ATOM    219  C   LEU H  39      -5.659  -3.987   1.240  1.00  0.58           C  
ATOM    220  CB  LEU H  39      -7.139  -2.872  -0.477  1.00  0.58           C  
ATOM    221  O   LEU H  39      -5.844  -3.660   2.412  1.00  0.58           O  
ATOM    222  CG  LEU H  39      -8.209  -3.039  -1.578  1.00  0.58           C  
ATOM    223  CD1 LEU H  39      -9.575  -2.540  -1.104  1.00  0.58           C  
ATOM    224  CD2 LEU H  39      -7.838  -2.227  -2.821  1.00  0.58           C  
ATOM    225  N   ALA H  40      -4.441  -4.149   0.742  1.00  0.60           N  
ATOM    226  CA  ALA H  40      -3.248  -3.901   1.539  1.00  0.60           C  
ATOM    227  C   ALA H  40      -2.083  -3.399   0.697  1.00  0.60           C  
ATOM    228  CB  ALA H  40      -2.858  -5.144   2.357  1.00  0.60           C  
ATOM    229  O   ALA H  40      -1.924  -3.737  -0.477  1.00  0.60           O  
ATOM    230  N   TRP H  41      -1.235  -2.621   1.354  1.00  0.32           N  
ATOM    231  CA  TRP H  41       0.091  -2.280   0.882  1.00  0.32           C  
ATOM    232  C   TRP H  41       1.099  -3.254   1.484  1.00  0.32           C  
ATOM    233  CB  TRP H  41       0.392  -0.827   1.240  1.00  0.32           C  
ATOM    234  O   TRP H  41       1.232  -3.384   2.705  1.00  0.32           O  
ATOM    235  CG  TRP H  41      -0.321   0.170   0.376  1.00  0.32           C  
ATOM    236  CD1 TRP H  41      -1.519   0.744   0.636  1.00  0.32           C  
ATOM    237  CD2 TRP H  41       0.086   0.682  -0.930  1.00  0.32           C  
ATOM    238  CE2 TRP H  41      -0.879   1.641  -1.358  1.00  0.32           C  
ATOM    239  CE3 TRP H  41       1.177   0.441  -1.794  1.00  0.32           C  
ATOM    240  NE1 TRP H  41      -1.848   1.620  -0.382  1.00  0.32           N  
ATOM    241  CH2 TRP H  41       0.357   2.110  -3.382  1.00  0.32           C  
ATOM    242  CZ2 TRP H  41      -0.745   2.363  -2.549  1.00  0.32           C  
ATOM    243  CZ3 TRP H  41       1.310   1.144  -3.008  1.00  0.32           C  
ATOM    244  N   TYR H  42       1.826  -3.924   0.604  1.00  0.23           N  
ATOM    245  CA  TYR H  42       3.055  -4.640   0.906  1.00  0.23           C  
ATOM    246  C   TYR H  42       4.249  -3.812   0.426  1.00  0.23           C  
ATOM    247  CB  TYR H  42       3.026  -6.002   0.208  1.00  0.23           C  
ATOM    248  O   TYR H  42       4.102  -2.882  -0.367  1.00  0.23           O  
ATOM    249  CG  TYR H  42       2.034  -6.998   0.782  1.00  0.23           C  
ATOM    250  CD1 TYR H  42       0.666  -6.923   0.449  1.00  0.23           C  
ATOM    251  CD2 TYR H  42       2.491  -8.021   1.638  1.00  0.23           C  
ATOM    252  CE1 TYR H  42      -0.238  -7.866   0.976  1.00  0.23           C  
ATOM    253  CE2 TYR H  42       1.587  -8.956   2.176  1.00  0.23           C  
ATOM    254  OH  TYR H  42      -0.662  -9.775   2.361  1.00  0.23           O  
ATOM    255  CZ  TYR H  42       0.217  -8.878   1.845  1.00  0.23           C  
ATOM    256  N   ARG H  43       5.459  -4.182   0.842  1.00  0.18           N  
ATOM    257  CA  ARG H  43       6.691  -3.658   0.247  1.00  0.18           C  
ATOM    258  C   ARG H  43       7.771  -4.722   0.168  1.00  0.18           C  
ATOM    259  CB  ARG H  43       7.135  -2.368   0.959  1.00  0.18           C  
ATOM    260  O   ARG H  43       7.724  -5.729   0.870  1.00  0.18           O  
ATOM    261  CG  ARG H  43       7.733  -2.615   2.348  1.00  0.18           C  
ATOM    262  CD  ARG H  43       7.955  -1.298   3.095  1.00  0.18           C  
ATOM    263  NE  ARG H  43       8.373  -1.556   4.477  1.00  0.18           N  
ATOM    264  NH1 ARG H  43       8.335   0.582   5.327  1.00  0.18           N  
ATOM    265  NH2 ARG H  43       9.027  -1.129   6.571  1.00  0.18           N  
ATOM    266  CZ  ARG H  43       8.567  -0.689   5.444  1.00  0.18           C  
ATOM    267  N   GLN H  44       8.746  -4.510  -0.699  1.00  0.13           N  
ATOM    268  CA  GLN H  44       9.866  -5.416  -0.892  1.00  0.13           C  
ATOM    269  C   GLN H  44      11.136  -4.607  -1.152  1.00  0.13           C  
ATOM    270  CB  GLN H  44       9.508  -6.389  -2.024  1.00  0.13           C  
ATOM    271  O   GLN H  44      11.264  -3.949  -2.183  1.00  0.13           O  
ATOM    272  CG  GLN H  44      10.530  -7.525  -2.137  1.00  0.13           C  
ATOM    273  CD  GLN H  44       9.970  -8.764  -2.828  1.00  0.13           C  
ATOM    274  NE2 GLN H  44      10.677  -9.869  -2.728  1.00  0.13           N  
ATOM    275  OE1 GLN H  44       8.896  -8.779  -3.426  1.00  0.13           O  
ATOM    276  N   ALA H  45      12.056  -4.612  -0.187  1.00  0.31           N  
ATOM    277  CA  ALA H  45      13.391  -4.056  -0.397  1.00  0.31           C  
ATOM    278  C   ALA H  45      14.257  -5.046  -1.202  1.00  0.31           C  
ATOM    279  CB  ALA H  45      14.023  -3.689   0.949  1.00  0.31           C  
ATOM    280  O   ALA H  45      13.961  -6.246  -1.198  1.00  0.31           O  
ATOM    281  N   PRO H  46      15.336  -4.592  -1.865  1.00  0.36           N  
ATOM    282  CA  PRO H  46      16.270  -5.488  -2.540  1.00  0.36           C  
ATOM    283  C   PRO H  46      16.776  -6.595  -1.602  1.00  0.36           C  
ATOM    284  CB  PRO H  46      17.401  -4.589  -3.050  1.00  0.36           C  
ATOM    285  O   PRO H  46      17.095  -6.340  -0.442  1.00  0.36           O  
ATOM    286  CG  PRO H  46      16.724  -3.230  -3.221  1.00  0.36           C  
ATOM    287  CD  PRO H  46      15.735  -3.204  -2.057  1.00  0.36           C  
ATOM    288  N   GLY H  47      16.788  -7.843  -2.076  1.00  0.39           N  
ATOM    289  CA  GLY H  47      17.171  -9.026  -1.291  1.00  0.39           C  
ATOM    290  C   GLY H  47      16.184  -9.459  -0.189  1.00  0.39           C  
ATOM    291  O   GLY H  47      16.213 -10.619   0.220  1.00  0.39           O  
ATOM    292  N   LYS H  48      15.270  -8.591   0.275  1.00  0.31           N  
ATOM    293  CA  LYS H  48      14.211  -8.971   1.228  1.00  0.31           C  
ATOM    294  C   LYS H  48      13.121  -9.824   0.560  1.00  0.31           C  
ATOM    295  CB  LYS H  48      13.515  -7.750   1.865  1.00  0.31           C  
ATOM    296  O   LYS H  48      12.829  -9.729  -0.636  1.00  0.31           O  
ATOM    297  CG  LYS H  48      14.217  -6.922   2.956  1.00  0.31           C  
ATOM    298  CD  LYS H  48      13.143  -5.965   3.534  1.00  0.31           C  
ATOM    299  CE  LYS H  48      13.643  -4.862   4.478  1.00  0.31           C  
ATOM    300  NZ  LYS H  48      12.526  -3.951   4.856  1.00  0.31           N  
ATOM    301  N   LYS H  49      12.408 -10.580   1.400  1.00  0.49           N  
ATOM    302  CA  LYS H  49      11.047 -11.056   1.104  1.00  0.49           C  
ATOM    303  C   LYS H  49      10.063  -9.877   1.093  1.00  0.49           C  
ATOM    304  CB  LYS H  49      10.617 -12.114   2.137  1.00  0.49           C  
ATOM    305  O   LYS H  49      10.325  -8.838   1.692  1.00  0.49           O  
ATOM    306  CG  LYS H  49      11.513 -13.366   2.119  1.00  0.49           C  
ATOM    307  CD  LYS H  49      11.073 -14.394   3.173  1.00  0.49           C  
ATOM    308  CE  LYS H  49      12.025 -15.599   3.154  1.00  0.49           C  
ATOM    309  NZ  LYS H  49      11.674 -16.608   4.188  1.00  0.49           N  
ATOM    310  N   ARG H  50       8.915 -10.050   0.440  1.00  0.29           N  
ATOM    311  CA  ARG H  50       7.804  -9.092   0.497  1.00  0.29           C  
ATOM    312  C   ARG H  50       7.184  -9.089   1.902  1.00  0.29           C  
ATOM    313  CB  ARG H  50       6.804  -9.458  -0.610  1.00  0.29           C  
ATOM    314  O   ARG H  50       6.753 -10.136   2.377  1.00  0.29           O  
ATOM    315  CG  ARG H  50       5.760  -8.361  -0.857  1.00  0.29           C  
ATOM    316  CD  ARG H  50       4.991  -8.568  -2.171  1.00  0.29           C  
ATOM    317  NE  ARG H  50       5.884  -8.474  -3.345  1.00  0.29           N  
ATOM    318  NH1 ARG H  50       4.305  -8.075  -4.980  1.00  0.29           N  
ATOM    319  NH2 ARG H  50       6.488  -8.057  -5.472  1.00  0.29           N  
ATOM    320  CZ  ARG H  50       5.543  -8.205  -4.591  1.00  0.29           C  
ATOM    321  N   GLU H  51       7.161  -7.935   2.562  1.00  0.31           N  
ATOM    322  CA  GLU H  51       6.585  -7.727   3.897  1.00  0.31           C  
ATOM    323  C   GLU H  51       5.245  -6.979   3.789  1.00  0.31           C  
ATOM    324  CB  GLU H  51       7.609  -7.021   4.824  1.00  0.31           C  
ATOM    325  O   GLU H  51       5.091  -6.102   2.937  1.00  0.31           O  
ATOM    326  CG  GLU H  51       7.863  -5.528   4.516  1.00  0.31           C  
ATOM    327  CD  GLU H  51       9.161  -4.946   5.122  1.00  0.31           C  
ATOM    328  OE1 GLU H  51      10.265  -5.468   4.850  1.00  0.31           O  
ATOM    329  OE2 GLU H  51       9.119  -3.871   5.767  1.00  0.31           O  
ATOM    330  N   LEU H  52       4.263  -7.327   4.628  1.00  0.45           N  
ATOM    331  CA  LEU H  52       3.053  -6.515   4.794  1.00  0.45           C  
ATOM    332  C   LEU H  52       3.437  -5.188   5.461  1.00  0.45           C  
ATOM    333  CB  LEU H  52       2.003  -7.300   5.610  1.00  0.45           C  
ATOM    334  O   LEU H  52       4.249  -5.171   6.383  1.00  0.45           O  
ATOM    335  CG  LEU H  52       0.721  -6.514   5.959  1.00  0.45           C  
ATOM    336  CD1 LEU H  52      -0.098  -6.166   4.718  1.00  0.45           C  
ATOM    337  CD2 LEU H  52      -0.167  -7.339   6.890  1.00  0.45           C  
ATOM    338  N   VAL H  53       2.848  -4.086   5.005  1.00  0.32           N  
ATOM    339  CA  VAL H  53       3.021  -2.762   5.616  1.00  0.32           C  
ATOM    340  C   VAL H  53       1.758  -2.396   6.384  1.00  0.32           C  
ATOM    341  CB  VAL H  53       3.368  -1.710   4.543  1.00  0.32           C  
ATOM    342  O   VAL H  53       1.783  -2.236   7.604  1.00  0.32           O  
ATOM    343  CG1 VAL H  53       3.594  -0.326   5.142  1.00  0.32           C  
ATOM    344  CG2 VAL H  53       4.629  -2.089   3.767  1.00  0.32           C  
ATOM    345  N   ALA H  54       0.642  -2.317   5.661  1.00  0.39           N  
ATOM    346  CA  ALA H  54      -0.655  -1.932   6.193  1.00  0.39           C  
ATOM    347  C   ALA H  54      -1.770  -2.560   5.352  1.00  0.39           C  
ATOM    348  CB  ALA H  54      -0.753  -0.402   6.180  1.00  0.39           C  
ATOM    349  O   ALA H  54      -1.768  -2.420   4.130  1.00  0.39           O  
ATOM    350  N   GLY H  55      -2.721  -3.224   6.001  1.00  0.45           N  
ATOM    351  CA  GLY H  55      -3.963  -3.695   5.393  1.00  0.45           C  
ATOM    352  C   GLY H  55      -5.171  -2.944   5.939  1.00  0.45           C  
ATOM    353  O   GLY H  55      -5.153  -2.483   7.079  1.00  0.45           O  
ATOM    354  N   ILE H  56      -6.213  -2.838   5.123  1.00  0.51           N  
ATOM    355  CA  ILE H  56      -7.536  -2.339   5.495  1.00  0.51           C  
ATOM    356  C   ILE H  56      -8.567  -3.352   5.005  1.00  0.51           C  
ATOM    357  CB  ILE H  56      -7.769  -0.905   4.962  1.00  0.51           C  
ATOM    358  O   ILE H  56      -8.531  -3.772   3.845  1.00  0.51           O  
ATOM    359  CG1 ILE H  56      -9.135  -0.369   5.445  1.00  0.51           C  
ATOM    360  CG2 ILE H  56      -7.662  -0.787   3.426  1.00  0.51           C  
ATOM    361  CD1 ILE H  56      -9.290   1.149   5.280  1.00  0.51           C  
ATOM    362  N   SER H  57      -9.442  -3.813   5.887  1.00  0.57           N  
ATOM    363  CA  SER H  57     -10.501  -4.753   5.544  1.00  0.57           C  
ATOM    364  C   SER H  57     -11.663  -4.073   4.823  1.00  0.57           C  
ATOM    365  CB  SER H  57     -10.984  -5.487   6.793  1.00  0.57           C  
ATOM    366  O   SER H  57     -11.730  -2.854   4.653  1.00  0.57           O  
ATOM    367  OG  SER H  57     -11.692  -4.582   7.594  1.00  0.57           O  
ATOM    368  N   ASP H  58     -12.583  -4.905   4.366  1.00  0.88           N  
ATOM    369  CA  ASP H  58     -13.848  -4.573   3.734  1.00  0.88           C  
ATOM    370  C   ASP H  58     -14.646  -3.597   4.627  1.00  0.88           C  
ATOM    371  CB  ASP H  58     -14.653  -5.873   3.437  1.00  0.88           C  
ATOM    372  O   ASP H  58     -15.030  -2.517   4.170  1.00  0.88           O  
ATOM    373  CG  ASP H  58     -13.934  -7.258   3.456  1.00  0.88           C  
ATOM    374  OD1 ASP H  58     -12.676  -7.343   3.411  1.00  0.88           O  
ATOM    375  OD2 ASP H  58     -14.648  -8.278   3.505  1.00  0.88           O  
ATOM    376  N   ASP H  59     -14.791  -3.940   5.913  1.00  0.90           N  
ATOM    377  CA  ASP H  59     -15.530  -3.200   6.947  1.00  0.90           C  
ATOM    378  C   ASP H  59     -14.818  -1.927   7.438  1.00  0.90           C  
ATOM    379  CB  ASP H  59     -15.788  -4.139   8.141  1.00  0.90           C  
ATOM    380  O   ASP H  59     -15.486  -0.938   7.740  1.00  0.90           O  
ATOM    381  CG  ASP H  59     -14.491  -4.725   8.705  1.00  0.90           C  
ATOM    382  OD1 ASP H  59     -13.947  -5.662   8.078  1.00  0.90           O  
ATOM    383  OD2 ASP H  59     -13.930  -4.156   9.662  1.00  0.90           O  
ATOM    384  N   GLY H  63     -13.482  -1.926   7.483  1.00  0.73           N  
ATOM    385  CA  GLY H  63     -12.685  -0.802   7.985  1.00  0.73           C  
ATOM    386  C   GLY H  63     -11.692  -1.150   9.096  1.00  0.73           C  
ATOM    387  O   GLY H  63     -10.939  -0.270   9.511  1.00  0.73           O  
ATOM    388  N   SER H  64     -11.636  -2.400   9.562  1.00  0.44           N  
ATOM    389  CA  SER H  64     -10.552  -2.899  10.410  1.00  0.44           C  
ATOM    390  C   SER H  64      -9.192  -2.731   9.724  1.00  0.44           C  
ATOM    391  CB  SER H  64     -10.802  -4.362  10.780  1.00  0.44           C  
ATOM    392  O   SER H  64      -8.996  -3.120   8.572  1.00  0.44           O  
ATOM    393  OG  SER H  64      -9.823  -4.810  11.700  1.00  0.44           O  
ATOM    394  N   ILE H  65      -8.233  -2.122  10.422  1.00  0.32           N  
ATOM    395  CA  ILE H  65      -6.920  -1.768   9.871  1.00  0.32           C  
ATOM    396  C   ILE H  65      -5.807  -2.497  10.621  1.00  0.32           C  
ATOM    397  CB  ILE H  65      -6.734  -0.237   9.843  1.00  0.32           C  
ATOM    398  O   ILE H  65      -5.741  -2.483  11.850  1.00  0.32           O  
ATOM    399  CG1 ILE H  65      -7.604   0.394   8.734  1.00  0.32           C  
ATOM    400  CG2 ILE H  65      -5.265   0.134   9.603  1.00  0.32           C  
ATOM    401  CD1 ILE H  65      -7.806   1.908   8.879  1.00  0.32           C  
ATOM    402  N   VAL H  66      -4.888  -3.090   9.860  1.00  0.54           N  
ATOM    403  CA  VAL H  66      -3.794  -3.928  10.363  1.00  0.54           C  
ATOM    404  C   VAL H  66      -2.435  -3.432   9.863  1.00  0.54           C  
ATOM    405  CB  VAL H  66      -4.046  -5.422  10.055  1.00  0.54           C  
ATOM    406  O   VAL H  66      -1.997  -3.734   8.755  1.00  0.54           O  
ATOM    407  CG1 VAL H  66      -5.172  -5.962  10.947  1.00  0.54           C  
ATOM    408  CG2 VAL H  66      -4.409  -5.745   8.596  1.00  0.54           C  
ATOM    409  N   TYR H  67      -1.747  -2.658  10.704  1.00  0.42           N  
ATOM    410  CA  TYR H  67      -0.354  -2.245  10.495  1.00  0.42           C  
ATOM    411  C   TYR H  67       0.626  -3.283  11.054  1.00  0.42           C  
ATOM    412  CB  TYR H  67      -0.088  -0.910  11.202  1.00  0.42           C  
ATOM    413  O   TYR H  67       0.436  -3.761  12.176  1.00  0.42           O  
ATOM    414  CG  TYR H  67      -0.976   0.238  10.779  1.00  0.42           C  
ATOM    415  CD1 TYR H  67      -0.761   0.860   9.537  1.00  0.42           C  
ATOM    416  CD2 TYR H  67      -2.016   0.676  11.622  1.00  0.42           C  
ATOM    417  CE1 TYR H  67      -1.626   1.882   9.106  1.00  0.42           C  
ATOM    418  CE2 TYR H  67      -2.867   1.716  11.206  1.00  0.42           C  
ATOM    419  OH  TYR H  67      -3.583   3.218   9.480  1.00  0.42           O  
ATOM    420  CZ  TYR H  67      -2.691   2.299   9.933  1.00  0.42           C  
ATOM    421  N   MET H  68       1.725  -3.549  10.346  1.00  0.49           N  
ATOM    422  CA  MET H  68       2.869  -4.258  10.931  1.00  0.49           C  
ATOM    423  C   MET H  68       3.687  -3.349  11.856  1.00  0.49           C  
ATOM    424  CB  MET H  68       3.757  -4.879   9.844  1.00  0.49           C  
ATOM    425  O   MET H  68       3.785  -2.138  11.655  1.00  0.49           O  
ATOM    426  CG  MET H  68       3.058  -6.029   9.106  1.00  0.49           C  
ATOM    427  SD  MET H  68       2.377  -7.379  10.116  1.00  0.49           S  
ATOM    428  CE  MET H  68       3.852  -7.942  11.008  1.00  0.49           C  
ATOM    429  N   ASP H  69       4.299  -3.938  12.881  1.00  0.46           N  
ATOM    430  CA  ASP H  69       4.938  -3.224  13.996  1.00  0.46           C  
ATOM    431  C   ASP H  69       6.051  -2.241  13.612  1.00  0.46           C  
ATOM    432  CB  ASP H  69       5.420  -4.254  15.028  1.00  0.46           C  
ATOM    433  O   ASP H  69       6.254  -1.249  14.305  1.00  0.46           O  
ATOM    434  CG  ASP H  69       4.214  -4.965  15.637  1.00  0.46           C  
ATOM    435  OD1 ASP H  69       3.828  -4.598  16.767  1.00  0.46           O  
ATOM    436  OD2 ASP H  69       3.510  -5.702  14.910  1.00  0.46           O  
ATOM    437  N   SER H  70       6.716  -2.443  12.475  1.00  0.41           N  
ATOM    438  CA  SER H  70       7.730  -1.518  11.948  1.00  0.41           C  
ATOM    439  C   SER H  70       7.166  -0.176  11.442  1.00  0.41           C  
ATOM    440  CB  SER H  70       8.496  -2.225  10.826  1.00  0.41           C  
ATOM    441  O   SER H  70       7.935   0.764  11.208  1.00  0.41           O  
ATOM    442  OG  SER H  70       7.602  -2.645   9.808  1.00  0.41           O  
ATOM    443  N   VAL H  71       5.843  -0.057  11.264  1.00  0.23           N  
ATOM    444  CA  VAL H  71       5.176   1.142  10.714  1.00  0.23           C  
ATOM    445  C   VAL H  71       3.969   1.627  11.529  1.00  0.23           C  
ATOM    446  CB  VAL H  71       4.803   0.951   9.231  1.00  0.23           C  
ATOM    447  O   VAL H  71       3.394   2.666  11.190  1.00  0.23           O  
ATOM    448  CG1 VAL H  71       6.040   0.677   8.364  1.00  0.23           C  
ATOM    449  CG2 VAL H  71       3.774  -0.161   9.014  1.00  0.23           C  
ATOM    450  N   LYS H  72       3.605   0.936  12.622  1.00  0.27           N  
ATOM    451  CA  LYS H  72       2.538   1.361  13.550  1.00  0.27           C  
ATOM    452  C   LYS H  72       2.758   2.809  14.003  1.00  0.27           C  
ATOM    453  CB  LYS H  72       2.455   0.414  14.768  1.00  0.27           C  
ATOM    454  O   LYS H  72       3.863   3.197  14.370  1.00  0.27           O  
ATOM    455  CG  LYS H  72       1.734  -0.897  14.420  1.00  0.27           C  
ATOM    456  CD  LYS H  72       1.686  -1.922  15.565  1.00  0.27           C  
ATOM    457  CE  LYS H  72       1.207  -3.267  14.994  1.00  0.27           C  
ATOM    458  NZ  LYS H  72       1.252  -4.366  15.986  1.00  0.27           N  
ATOM    459  N   GLY H  74       1.702   3.618  13.928  1.00  0.25           N  
ATOM    460  CA  GLY H  74       1.710   5.037  14.305  1.00  0.25           C  
ATOM    461  C   GLY H  74       2.411   5.985  13.322  1.00  0.25           C  
ATOM    462  O   GLY H  74       2.115   7.175  13.336  1.00  0.25           O  
ATOM    463  N   ARG H  75       3.302   5.490  12.451  1.00  0.15           N  
ATOM    464  CA  ARG H  75       3.974   6.306  11.424  1.00  0.15           C  
ATOM    465  C   ARG H  75       3.160   6.385  10.141  1.00  0.15           C  
ATOM    466  CB  ARG H  75       5.381   5.760  11.131  1.00  0.15           C  
ATOM    467  O   ARG H  75       3.000   7.462   9.571  1.00  0.15           O  
ATOM    468  CG  ARG H  75       6.285   5.754  12.375  1.00  0.15           C  
ATOM    469  CD  ARG H  75       7.767   5.586  12.016  1.00  0.15           C  
ATOM    470  NE  ARG H  75       8.046   4.317  11.309  1.00  0.15           N  
ATOM    471  NH1 ARG H  75       8.962   5.187   9.379  1.00  0.15           N  
ATOM    472  NH2 ARG H  75       8.788   2.996   9.620  1.00  0.15           N  
ATOM    473  CZ  ARG H  75       8.590   4.182  10.111  1.00  0.15           C  
ATOM    474  N   PHE H  76       2.675   5.243   9.661  1.00  0.21           N  
ATOM    475  CA  PHE H  76       1.908   5.166   8.421  1.00  0.21           C  
ATOM    476  C   PHE H  76       0.404   5.152   8.716  1.00  0.21           C  
ATOM    477  CB  PHE H  76       2.365   3.962   7.586  1.00  0.21           C  
ATOM    478  O   PHE H  76      -0.029   4.841   9.825  1.00  0.21           O  
ATOM    479  CG  PHE H  76       3.794   3.964   7.040  1.00  0.21           C  
ATOM    480  CD1 PHE H  76       4.778   4.921   7.385  1.00  0.21           C  
ATOM    481  CD2 PHE H  76       4.137   2.950   6.130  1.00  0.21           C  
ATOM    482  CE1 PHE H  76       6.078   4.835   6.860  1.00  0.21           C  
ATOM    483  CE2 PHE H  76       5.433   2.868   5.592  1.00  0.21           C  
ATOM    484  CZ  PHE H  76       6.407   3.807   5.963  1.00  0.21           C  
ATOM    485  N   THR H  77      -0.409   5.508   7.726  1.00  0.22           N  
ATOM    486  CA  THR H  77      -1.870   5.480   7.806  1.00  0.22           C  
ATOM    487  C   THR H  77      -2.459   5.048   6.473  1.00  0.22           C  
ATOM    488  CB  THR H  77      -2.428   6.823   8.291  1.00  0.22           C  
ATOM    489  O   THR H  77      -2.268   5.719   5.458  1.00  0.22           O  
ATOM    490  CG2 THR H  77      -3.951   6.928   8.214  1.00  0.22           C  
ATOM    491  OG1 THR H  77      -2.080   6.978   9.647  1.00  0.22           O  
ATOM    492  N   ILE H  78      -3.149   3.907   6.470  1.00  0.28           N  
ATOM    493  CA  ILE H  78      -3.888   3.410   5.306  1.00  0.28           C  
ATOM    494  C   ILE H  78      -5.332   3.913   5.366  1.00  0.28           C  
ATOM    495  CB  ILE H  78      -3.768   1.876   5.171  1.00  0.28           C  
ATOM    496  O   ILE H  78      -5.932   3.984   6.436  1.00  0.28           O  
ATOM    497  CG1 ILE H  78      -4.381   1.389   3.839  1.00  0.28           C  
ATOM    498  CG2 ILE H  78      -4.384   1.132   6.367  1.00  0.28           C  
ATOM    499  CD1 ILE H  78      -4.001  -0.053   3.486  1.00  0.28           C  
ATOM    500  N   SER H  79      -5.894   4.271   4.217  1.00  0.28           N  
ATOM    501  CA  SER H  79      -7.286   4.714   4.094  1.00  0.28           C  
ATOM    502  C   SER H  79      -7.833   4.374   2.708  1.00  0.28           C  
ATOM    503  CB  SER H  79      -7.387   6.217   4.382  1.00  0.28           C  
ATOM    504  O   SER H  79      -7.066   4.178   1.766  1.00  0.28           O  
ATOM    505  OG  SER H  79      -6.669   6.958   3.418  1.00  0.28           O  
ATOM    506  N   ARG H  80      -9.158   4.277   2.568  1.00  0.29           N  
ATOM    507  CA  ARG H  80      -9.827   3.916   1.309  1.00  0.29           C  
ATOM    508  C   ARG H  80     -10.915   4.930   0.982  1.00  0.29           C  
ATOM    509  CB  ARG H  80     -10.372   2.477   1.411  1.00  0.29           C  
ATOM    510  O   ARG H  80     -11.910   5.023   1.698  1.00  0.29           O  
ATOM    511  CG  ARG H  80     -10.956   1.956   0.083  1.00  0.29           C  
ATOM    512  CD  ARG H  80     -11.452   0.503   0.191  1.00  0.29           C  
ATOM    513  NE  ARG H  80     -12.708   0.393   0.961  1.00  0.29           N  
ATOM    514  NH1 ARG H  80     -12.150  -1.292   2.423  1.00  0.29           N  
ATOM    515  NH2 ARG H  80     -14.198  -0.422   2.464  1.00  0.29           N  
ATOM    516  CZ  ARG H  80     -13.008  -0.442   1.943  1.00  0.29           C  
ATOM    517  N   ASP H  81     -10.746   5.657  -0.116  1.00  0.29           N  
ATOM    518  CA  ASP H  81     -11.812   6.474  -0.684  1.00  0.29           C  
ATOM    519  C   ASP H  81     -12.708   5.596  -1.568  1.00  0.29           C  
ATOM    520  CB  ASP H  81     -11.226   7.675  -1.429  1.00  0.29           C  
ATOM    521  O   ASP H  81     -12.349   5.207  -2.685  1.00  0.29           O  
ATOM    522  CG  ASP H  81     -12.298   8.662  -1.891  1.00  0.29           C  
ATOM    523  OD1 ASP H  81     -13.432   8.235  -2.198  1.00  0.29           O  
ATOM    524  OD2 ASP H  81     -11.975   9.866  -1.985  1.00  0.29           O  
ATOM    525  N   ASN H  82     -13.885   5.273  -1.035  1.00  0.42           N  
ATOM    526  CA  ASN H  82     -14.880   4.441  -1.707  1.00  0.42           C  
ATOM    527  C   ASN H  82     -15.560   5.137  -2.905  1.00  0.42           C  
ATOM    528  CB  ASN H  82     -15.923   3.968  -0.676  1.00  0.42           C  
ATOM    529  O   ASN H  82     -16.157   4.451  -3.727  1.00  0.42           O  
ATOM    530  CG  ASN H  82     -15.309   3.264   0.525  1.00  0.42           C  
ATOM    531  ND2 ASN H  82     -15.231   3.923   1.658  1.00  0.42           N  
ATOM    532  OD1 ASN H  82     -14.882   2.121   0.467  1.00  0.42           O  
ATOM    533  N   ALA H  83     -15.489   6.468  -3.023  1.00  0.83           N  
ATOM    534  CA  ALA H  83     -15.991   7.194  -4.191  1.00  0.83           C  
ATOM    535  C   ALA H  83     -14.947   7.236  -5.320  1.00  0.83           C  
ATOM    536  CB  ALA H  83     -16.404   8.605  -3.753  1.00  0.83           C  
ATOM    537  O   ALA H  83     -15.295   7.117  -6.493  1.00  0.83           O  
ATOM    538  N   LYS H  84     -13.660   7.374  -4.975  1.00  0.83           N  
ATOM    539  CA  LYS H  84     -12.541   7.404  -5.939  1.00  0.83           C  
ATOM    540  C   LYS H  84     -11.959   6.027  -6.290  1.00  0.83           C  
ATOM    541  CB  LYS H  84     -11.435   8.357  -5.451  1.00  0.83           C  
ATOM    542  O   LYS H  84     -10.938   5.970  -6.973  1.00  0.83           O  
ATOM    543  CG  LYS H  84     -11.911   9.809  -5.305  1.00  0.83           C  
ATOM    544  CD  LYS H  84     -10.720  10.740  -5.027  1.00  0.83           C  
ATOM    545  CE  LYS H  84     -11.193  12.134  -4.595  1.00  0.83           C  
ATOM    546  NZ  LYS H  84     -11.524  12.155  -3.151  1.00  0.83           N  
ATOM    547  N   ASN H  85     -12.542   4.929  -5.802  1.00  0.65           N  
ATOM    548  CA  ASN H  85     -12.040   3.557  -5.987  1.00  0.65           C  
ATOM    549  C   ASN H  85     -10.533   3.403  -5.683  1.00  0.65           C  
ATOM    550  CB  ASN H  85     -12.448   3.028  -7.374  1.00  0.65           C  
ATOM    551  O   ASN H  85      -9.790   2.759  -6.427  1.00  0.65           O  
ATOM    552  CG  ASN H  85     -12.291   1.521  -7.490  1.00  0.65           C  
ATOM    553  ND2 ASN H  85     -12.160   1.002  -8.684  1.00  0.65           N  
ATOM    554  OD1 ASN H  85     -12.312   0.774  -6.529  1.00  0.65           O  
ATOM    555  N   SER H  86     -10.071   4.069  -4.620  1.00  0.32           N  
ATOM    556  CA  SER H  86      -8.644   4.286  -4.371  1.00  0.32           C  
ATOM    557  C   SER H  86      -8.264   4.014  -2.920  1.00  0.32           C  
ATOM    558  CB  SER H  86      -8.245   5.710  -4.768  1.00  0.32           C  
ATOM    559  O   SER H  86      -8.906   4.517  -1.995  1.00  0.32           O  
ATOM    560  OG  SER H  86      -8.297   5.887  -6.171  1.00  0.32           O  
ATOM    561  N   VAL H  87      -7.197   3.238  -2.716  1.00  0.31           N  
ATOM    562  CA  VAL H  87      -6.578   3.017  -1.401  1.00  0.31           C  
ATOM    563  C   VAL H  87      -5.279   3.816  -1.299  1.00  0.31           C  
ATOM    564  CB  VAL H  87      -6.433   1.514  -1.079  1.00  0.31           C  
ATOM    565  O   VAL H  87      -4.386   3.694  -2.139  1.00  0.31           O  
ATOM    566  CG1 VAL H  87      -5.478   0.747  -1.999  1.00  0.31           C  
ATOM    567  CG2 VAL H  87      -5.977   1.276   0.366  1.00  0.31           C  
ATOM    568  N   TYR H  88      -5.172   4.646  -0.265  1.00  0.30           N  
ATOM    569  CA  TYR H  88      -4.038   5.530  -0.020  1.00  0.30           C  
ATOM    570  C   TYR H  88      -3.215   5.035   1.164  1.00  0.30           C  
ATOM    571  CB  TYR H  88      -4.521   6.970   0.202  1.00  0.30           C  
ATOM    572  O   TYR H  88      -3.772   4.558   2.156  1.00  0.30           O  
ATOM    573  CG  TYR H  88      -5.342   7.502  -0.953  1.00  0.30           C  
ATOM    574  CD1 TYR H  88      -4.686   8.053  -2.070  1.00  0.30           C  
ATOM    575  CD2 TYR H  88      -6.747   7.399  -0.938  1.00  0.30           C  
ATOM    576  CE1 TYR H  88      -5.433   8.519  -3.170  1.00  0.30           C  
ATOM    577  CE2 TYR H  88      -7.491   7.858  -2.041  1.00  0.30           C  
ATOM    578  OH  TYR H  88      -7.568   8.897  -4.204  1.00  0.30           O  
ATOM    579  CZ  TYR H  88      -6.841   8.433  -3.151  1.00  0.30           C  
ATOM    580  N   LEU H  89      -1.896   5.195   1.080  1.00  0.31           N  
ATOM    581  CA  LEU H  89      -0.981   5.008   2.202  1.00  0.31           C  
ATOM    582  C   LEU H  89      -0.226   6.310   2.450  1.00  0.31           C  
ATOM    583  CB  LEU H  89      -0.046   3.817   1.941  1.00  0.31           C  
ATOM    584  O   LEU H  89       0.741   6.626   1.755  1.00  0.31           O  
ATOM    585  CG  LEU H  89       0.867   3.475   3.133  1.00  0.31           C  
ATOM    586  CD1 LEU H  89       0.081   2.812   4.267  1.00  0.31           C  
ATOM    587  CD2 LEU H  89       1.965   2.510   2.689  1.00  0.31           C  
ATOM    588  N   GLN H  90      -0.668   7.054   3.459  1.00  0.32           N  
ATOM    589  CA  GLN H  90       0.120   8.142   4.012  1.00  0.32           C  
ATOM    590  C   GLN H  90       1.290   7.543   4.796  1.00  0.32           C  
ATOM    591  CB  GLN H  90      -0.773   9.041   4.885  1.00  0.32           C  
ATOM    592  O   GLN H  90       1.089   6.721   5.691  1.00  0.32           O  
ATOM    593  CG  GLN H  90      -0.005  10.209   5.530  1.00  0.32           C  
ATOM    594  CD  GLN H  90       0.605  11.176   4.519  1.00  0.32           C  
ATOM    595  NE2 GLN H  90       1.520  12.021   4.928  1.00  0.32           N  
ATOM    596  OE1 GLN H  90       0.277  11.185   3.344  1.00  0.32           O  
ATOM    597  N   MET H  91       2.511   7.950   4.473  1.00  0.23           N  
ATOM    598  CA  MET H  91       3.735   7.491   5.121  1.00  0.23           C  
ATOM    599  C   MET H  91       4.440   8.689   5.746  1.00  0.23           C  
ATOM    600  CB  MET H  91       4.637   6.794   4.098  1.00  0.23           C  
ATOM    601  O   MET H  91       5.112   9.437   5.042  1.00  0.23           O  
ATOM    602  CG  MET H  91       3.970   5.596   3.419  1.00  0.23           C  
ATOM    603  SD  MET H  91       5.087   4.611   2.388  1.00  0.23           S  
ATOM    604  CE  MET H  91       5.684   5.891   1.256  1.00  0.23           C  
ATOM    605  N   ASN H  92       4.261   8.891   7.053  1.00  0.23           N  
ATOM    606  CA  ASN H  92       4.922   9.963   7.798  1.00  0.23           C  
ATOM    607  C   ASN H  92       6.223   9.465   8.440  1.00  0.23           C  
ATOM    608  CB  ASN H  92       3.979  10.547   8.866  1.00  0.23           C  
ATOM    609  O   ASN H  92       6.363   8.273   8.727  1.00  0.23           O  
ATOM    610  CG  ASN H  92       2.544  10.726   8.404  1.00  0.23           C  
ATOM    611  ND2 ASN H  92       1.656   9.854   8.819  1.00  0.23           N  
ATOM    612  OD1 ASN H  92       2.202  11.631   7.662  1.00  0.23           O  
ATOM    613  N   SER H  93       7.145  10.388   8.731  1.00  0.25           N  
ATOM    614  CA  SER H  93       8.376  10.110   9.488  1.00  0.25           C  
ATOM    615  C   SER H  93       9.164   8.934   8.904  1.00  0.25           C  
ATOM    616  CB  SER H  93       8.078   9.916  10.981  1.00  0.25           C  
ATOM    617  O   SER H  93       9.517   7.981   9.609  1.00  0.25           O  
ATOM    618  OG  SER H  93       7.352  11.015  11.500  1.00  0.25           O  
ATOM    619  N   LEU H  94       9.368   8.982   7.587  1.00  0.23           N  
ATOM    620  CA  LEU H  94      10.071   7.954   6.828  1.00  0.23           C  
ATOM    621  C   LEU H  94      11.534   7.827   7.275  1.00  0.23           C  
ATOM    622  CB  LEU H  94       9.940   8.281   5.329  1.00  0.23           C  
ATOM    623  O   LEU H  94      12.188   8.816   7.614  1.00  0.23           O  
ATOM    624  CG  LEU H  94       8.573   7.850   4.757  1.00  0.23           C  
ATOM    625  CD1 LEU H  94       8.257   8.573   3.452  1.00  0.23           C  
ATOM    626  CD2 LEU H  94       8.569   6.348   4.461  1.00  0.23           C  
ATOM    627  N   ARG H  95      12.045   6.595   7.270  1.00  0.31           N  
ATOM    628  CA  ARG H  95      13.446   6.262   7.552  1.00  0.31           C  
ATOM    629  C   ARG H  95      14.076   5.499   6.390  1.00  0.31           C  
ATOM    630  CB  ARG H  95      13.558   5.373   8.788  1.00  0.31           C  
ATOM    631  O   ARG H  95      13.362   4.941   5.560  1.00  0.31           O  
ATOM    632  CG  ARG H  95      12.869   5.800  10.086  1.00  0.31           C  
ATOM    633  CD  ARG H  95      13.237   4.684  11.071  1.00  0.31           C  
ATOM    634  NE  ARG H  95      12.786   4.907  12.451  1.00  0.31           N  
ATOM    635  NH1 ARG H  95      13.783   2.997  13.265  1.00  0.31           N  
ATOM    636  NH2 ARG H  95      12.697   4.356  14.656  1.00  0.31           N  
ATOM    637  CZ  ARG H  95      13.090   4.088  13.442  1.00  0.31           C  
ATOM    638  N   ALA H  96      15.403   5.377   6.390  1.00  0.39           N  
ATOM    639  CA  ALA H  96      16.133   4.568   5.413  1.00  0.39           C  
ATOM    640  C   ALA H  96      15.594   3.122   5.321  1.00  0.39           C  
ATOM    641  CB  ALA H  96      17.619   4.596   5.783  1.00  0.39           C  
ATOM    642  O   ALA H  96      15.474   2.588   4.216  1.00  0.39           O  
ATOM    643  N   GLU H  97      15.179   2.512   6.444  1.00  0.43           N  
ATOM    644  CA  GLU H  97      14.593   1.157   6.484  1.00  0.43           C  
ATOM    645  C   GLU H  97      13.275   1.006   5.699  1.00  0.43           C  
ATOM    646  CB  GLU H  97      14.304   0.700   7.929  1.00  0.43           C  
ATOM    647  O   GLU H  97      12.875  -0.119   5.377  1.00  0.43           O  
ATOM    648  CG  GLU H  97      15.446   0.814   8.949  1.00  0.43           C  
ATOM    649  CD  GLU H  97      15.326   2.117   9.745  1.00  0.43           C  
ATOM    650  OE1 GLU H  97      15.672   3.168   9.166  1.00  0.43           O  
ATOM    651  OE2 GLU H  97      14.813   2.085  10.891  1.00  0.43           O  
ATOM    652  N   ASP H  98      12.586   2.116   5.411  1.00  0.31           N  
ATOM    653  CA  ASP H  98      11.361   2.144   4.609  1.00  0.31           C  
ATOM    654  C   ASP H  98      11.619   2.126   3.093  1.00  0.31           C  
ATOM    655  CB  ASP H  98      10.493   3.346   5.012  1.00  0.31           C  
ATOM    656  O   ASP H  98      10.658   2.009   2.328  1.00  0.31           O  
ATOM    657  CG  ASP H  98      10.109   3.350   6.492  1.00  0.31           C  
ATOM    658  OD1 ASP H  98       9.597   2.324   7.008  1.00  0.31           O  
ATOM    659  OD2 ASP H  98      10.224   4.414   7.133  1.00  0.31           O  
ATOM    660  N   THR H  99      12.882   2.203   2.653  1.00  0.26           N  
ATOM    661  CA  THR H  99      13.280   2.083   1.239  1.00  0.26           C  
ATOM    662  C   THR H  99      12.928   0.706   0.678  1.00  0.26           C  
ATOM    663  CB  THR H  99      14.782   2.347   1.060  1.00  0.26           C  
ATOM    664  O   THR H  99      13.472  -0.318   1.102  1.00  0.26           O  
ATOM    665  CG2 THR H  99      15.273   2.160  -0.377  1.00  0.26           C  
ATOM    666  OG1 THR H  99      15.058   3.674   1.428  1.00  0.26           O  
ATOM    667  N   ALA H 100      12.008   0.670  -0.286  1.00  0.24           N  
ATOM    668  CA  ALA H 100      11.478  -0.551  -0.886  1.00  0.24           C  
ATOM    669  C   ALA H 100      10.645  -0.242  -2.141  1.00  0.24           C  
ATOM    670  CB  ALA H 100      10.607  -1.266   0.160  1.00  0.24           C  
ATOM    671  O   ALA H 100      10.232   0.894  -2.367  1.00  0.24           O  
ATOM    672  N   VAL H 101      10.332  -1.272  -2.930  1.00  0.28           N  
ATOM    673  CA  VAL H 101       9.221  -1.206  -3.891  1.00  0.28           C  
ATOM    674  C   VAL H 101       7.923  -1.558  -3.165  1.00  0.28           C  
ATOM    675  CB  VAL H 101       9.452  -2.117  -5.108  1.00  0.28           C  
ATOM    676  O   VAL H 101       7.813  -2.643  -2.593  1.00  0.28           O  
ATOM    677  CG1 VAL H 101       8.343  -1.908  -6.145  1.00  0.28           C  
ATOM    678  CG2 VAL H 101      10.789  -1.814  -5.798  1.00  0.28           C  
ATOM    679  N   TYR H 102       6.958  -0.642  -3.157  1.00  0.17           N  
ATOM    680  CA  TYR H 102       5.657  -0.781  -2.506  1.00  0.17           C  
ATOM    681  C   TYR H 102       4.634  -1.326  -3.498  1.00  0.17           C  
ATOM    682  CB  TYR H 102       5.203   0.565  -1.928  1.00  0.17           C  
ATOM    683  O   TYR H 102       4.376  -0.710  -4.529  1.00  0.17           O  
ATOM    684  CG  TYR H 102       5.930   0.957  -0.657  1.00  0.17           C  
ATOM    685  CD1 TYR H 102       7.301   1.267  -0.701  1.00  0.17           C  
ATOM    686  CD2 TYR H 102       5.241   0.998   0.571  1.00  0.17           C  
ATOM    687  CE1 TYR H 102       7.992   1.586   0.478  1.00  0.17           C  
ATOM    688  CE2 TYR H 102       5.924   1.355   1.749  1.00  0.17           C  
ATOM    689  OH  TYR H 102       7.992   1.942   2.831  1.00  0.17           O  
ATOM    690  CZ  TYR H 102       7.302   1.651   1.701  1.00  0.17           C  
ATOM    691  N   TYR H 103       4.060  -2.478  -3.161  1.00  0.28           N  
ATOM    692  CA  TYR H 103       3.076  -3.197  -3.960  1.00  0.28           C  
ATOM    693  C   TYR H 103       1.686  -3.077  -3.346  1.00  0.28           C  
ATOM    694  CB  TYR H 103       3.482  -4.670  -4.068  1.00  0.28           C  
ATOM    695  O   TYR H 103       1.471  -3.476  -2.198  1.00  0.28           O  
ATOM    696  CG  TYR H 103       4.496  -4.915  -5.157  1.00  0.28           C  
ATOM    697  CD1 TYR H 103       5.876  -4.772  -4.911  1.00  0.28           C  
ATOM    698  CD2 TYR H 103       4.032  -5.240  -6.444  1.00  0.28           C  
ATOM    699  CE1 TYR H 103       6.790  -4.923  -5.973  1.00  0.28           C  
ATOM    700  CE2 TYR H 103       4.944  -5.407  -7.496  1.00  0.28           C  
ATOM    701  OH  TYR H 103       7.177  -5.237  -8.316  1.00  0.28           O  
ATOM    702  CZ  TYR H 103       6.319  -5.205  -7.272  1.00  0.28           C  
ATOM    703  N   CYS H 104       0.738  -2.591  -4.136  1.00  0.37           N  
ATOM    704  CA  CYS H 104      -0.682  -2.689  -3.843  1.00  0.37           C  
ATOM    705  C   CYS H 104      -1.192  -4.110  -4.133  1.00  0.37           C  
ATOM    706  CB  CYS H 104      -1.409  -1.634  -4.679  1.00  0.37           C  
ATOM    707  O   CYS H 104      -0.746  -4.767  -5.081  1.00  0.37           O  
ATOM    708  SG  CYS H 104      -3.189  -1.491  -4.392  1.00  0.37           S  
ATOM    709  N   TYR H 105      -2.148  -4.577  -3.332  1.00  0.35           N  
ATOM    710  CA  TYR H 105      -2.894  -5.809  -3.585  1.00  0.35           C  
ATOM    711  C   TYR H 105      -4.390  -5.611  -3.282  1.00  0.35           C  
ATOM    712  CB  TYR H 105      -2.252  -7.004  -2.839  1.00  0.35           C  
ATOM    713  O   TYR H 105      -4.768  -4.809  -2.419  1.00  0.35           O  
ATOM    714  CG  TYR H 105      -3.150  -7.646  -1.803  1.00  0.35           C  
ATOM    715  CD1 TYR H 105      -3.417  -6.930  -0.630  1.00  0.35           C  
ATOM    716  CD2 TYR H 105      -3.810  -8.866  -2.051  1.00  0.35           C  
ATOM    717  CE1 TYR H 105      -4.380  -7.389   0.282  1.00  0.35           C  
ATOM    718  CE2 TYR H 105      -4.749  -9.352  -1.117  1.00  0.35           C  
ATOM    719  OH  TYR H 105      -6.024  -8.962   0.904  1.00  0.35           O  
ATOM    720  CZ  TYR H 105      -5.051  -8.595   0.038  1.00  0.35           C  
ATOM    721  N   ALA H 106      -5.231  -6.380  -3.975  1.00  0.39           N  
ATOM    722  CA  ALA H 106      -6.666  -6.504  -3.727  1.00  0.39           C  
ATOM    723  C   ALA H 106      -7.059  -7.986  -3.817  1.00  0.39           C  
ATOM    724  CB  ALA H 106      -7.437  -5.644  -4.738  1.00  0.39           C  
ATOM    725  O   ALA H 106      -6.566  -8.698  -4.696  1.00  0.39           O  
ATOM    726  N   TYR H 107      -7.915  -8.466  -2.907  1.00  0.77           N  
ATOM    727  CA  TYR H 107      -8.203  -9.903  -2.812  1.00  0.77           C  
ATOM    728  C   TYR H 107      -9.401 -10.346  -3.662  1.00  0.77           C  
ATOM    729  CB  TYR H 107      -8.237 -10.384  -1.343  1.00  0.77           C  
ATOM    730  O   TYR H 107      -9.259 -10.601  -4.851  1.00  0.77           O  
ATOM    731  CG  TYR H 107      -7.564 -11.725  -1.056  1.00  0.77           C  
ATOM    732  CD1 TYR H 107      -6.977 -11.925   0.210  1.00  0.77           C  
ATOM    733  CD2 TYR H 107      -7.440 -12.734  -2.038  1.00  0.77           C  
ATOM    734  CE1 TYR H 107      -6.194 -13.063   0.471  1.00  0.77           C  
ATOM    735  CE2 TYR H 107      -6.680 -13.892  -1.773  1.00  0.77           C  
ATOM    736  OH  TYR H 107      -5.270 -15.141  -0.276  1.00  0.77           O  
ATOM    737  CZ  TYR H 107      -6.033 -14.045  -0.528  1.00  0.77           C  
ATOM    738  N   SER H 108     -10.575 -10.486  -3.047  1.00  0.69           N  
ATOM    739  CA  SER H 108     -11.661 -11.368  -3.494  1.00  0.69           C  
ATOM    740  C   SER H 108     -11.313 -12.866  -3.422  1.00  0.69           C  
ATOM    741  CB  SER H 108     -12.238 -10.936  -4.840  1.00  0.69           C  
ATOM    742  O   SER H 108     -10.745 -13.483  -4.321  1.00  0.69           O  
ATOM    743  OG  SER H 108     -13.459 -11.622  -5.040  1.00  0.69           O  
ATOM    744  N   TRP H 109     -11.650 -13.464  -2.280  1.00  1.82           N  
ATOM    745  CA  TRP H 109     -11.173 -14.778  -1.837  1.00  1.82           C  
ATOM    746  C   TRP H 109     -12.013 -15.959  -2.304  1.00  1.82           C  
ATOM    747  CB  TRP H 109     -11.176 -14.779  -0.304  1.00  1.82           C  
ATOM    748  O   TRP H 109     -11.565 -17.096  -2.185  1.00  1.82           O  
ATOM    749  CG  TRP H 109     -10.132 -15.618   0.368  1.00  1.82           C  
ATOM    750  CD1 TRP H 109      -8.905 -15.156   0.683  1.00  1.82           C  
ATOM    751  CD2 TRP H 109     -10.179 -16.992   0.875  1.00  1.82           C  
ATOM    752  CE2 TRP H 109      -8.934 -17.269   1.523  1.00  1.82           C  
ATOM    753  CE3 TRP H 109     -11.153 -18.016   0.915  1.00  1.82           C  
ATOM    754  NE1 TRP H 109      -8.182 -16.133   1.332  1.00  1.82           N  
ATOM    755  CH2 TRP H 109      -9.685 -19.458   2.239  1.00  1.82           C  
ATOM    756  CZ2 TRP H 109      -8.677 -18.481   2.183  1.00  1.82           C  
ATOM    757  CZ3 TRP H 109     -10.919 -19.224   1.603  1.00  1.82           C  
ATOM    758  N   ILE H 110     -13.243 -15.717  -2.757  1.00  2.42           N  
ATOM    759  CA  ILE H 110     -14.232 -16.790  -2.922  1.00  2.42           C  
ATOM    760  C   ILE H 110     -13.740 -17.821  -3.955  1.00  2.42           C  
ATOM    761  CB  ILE H 110     -15.618 -16.191  -3.248  1.00  2.42           C  
ATOM    762  O   ILE H 110     -13.805 -19.021  -3.707  1.00  2.42           O  
ATOM    763  CG1 ILE H 110     -16.118 -15.311  -2.074  1.00  2.42           C  
ATOM    764  CG2 ILE H 110     -16.642 -17.294  -3.575  1.00  2.42           C  
ATOM    765  CD1 ILE H 110     -17.367 -14.481  -2.396  1.00  2.42           C  
ATOM    766  N   THR H 113     -13.145 -17.361  -5.063  1.00  2.75           N  
ATOM    767  CA  THR H 113     -12.364 -18.193  -6.007  1.00  2.75           C  
ATOM    768  C   THR H 113     -10.844 -17.995  -5.850  1.00  2.75           C  
ATOM    769  CB  THR H 113     -12.816 -17.949  -7.453  1.00  2.75           C  
ATOM    770  O   THR H 113     -10.059 -18.403  -6.701  1.00  2.75           O  
ATOM    771  CG2 THR H 113     -14.307 -18.225  -7.656  1.00  2.75           C  
ATOM    772  OG1 THR H 113     -12.577 -16.604  -7.801  1.00  2.75           O  
ATOM    773  N   ARG H 114     -10.440 -17.344  -4.750  1.00  1.47           N  
ATOM    774  CA  ARG H 114      -9.089 -17.044  -4.233  1.00  1.47           C  
ATOM    775  C   ARG H 114      -8.074 -16.528  -5.239  1.00  1.47           C  
ATOM    776  CB  ARG H 114      -8.572 -18.193  -3.363  1.00  1.47           C  
ATOM    777  O   ARG H 114      -6.877 -16.783  -5.124  1.00  1.47           O  
ATOM    778  CG  ARG H 114      -7.670 -17.682  -2.222  1.00  1.47           C  
ATOM    779  CD  ARG H 114      -7.118 -18.818  -1.355  1.00  1.47           C  
ATOM    780  NE  ARG H 114      -8.203 -19.591  -0.718  1.00  1.47           N  
ATOM    781  NH1 ARG H 114      -8.314 -21.355  -2.193  1.00  1.47           N  
ATOM    782  NH2 ARG H 114      -9.815 -21.171  -0.556  1.00  1.47           N  
ATOM    783  CZ  ARG H 114      -8.763 -20.702  -1.157  1.00  1.47           C  
ATOM    784  N   SER H 115      -8.562 -15.762  -6.194  1.00  1.30           N  
ATOM    785  CA  SER H 115      -7.727 -14.920  -7.033  1.00  1.30           C  
ATOM    786  C   SER H 115      -7.063 -13.828  -6.183  1.00  1.30           C  
ATOM    787  CB  SER H 115      -8.610 -14.263  -8.092  1.00  1.30           C  
ATOM    788  O   SER H 115      -7.786 -13.125  -5.483  1.00  1.30           O  
ATOM    789  OG  SER H 115      -9.721 -13.596  -7.507  1.00  1.30           O  
ATOM    790  N   PRO H 116      -5.737 -13.632  -6.252  1.00  0.84           N  
ATOM    791  CA  PRO H 116      -5.060 -12.531  -5.576  1.00  0.84           C  
ATOM    792  C   PRO H 116      -4.404 -11.582  -6.592  1.00  0.84           C  
ATOM    793  CB  PRO H 116      -4.033 -13.250  -4.703  1.00  0.84           C  
ATOM    794  O   PRO H 116      -3.389 -11.919  -7.206  1.00  0.84           O  
ATOM    795  CG  PRO H 116      -3.625 -14.475  -5.534  1.00  0.84           C  
ATOM    796  CD  PRO H 116      -4.743 -14.651  -6.569  1.00  0.84           C  
ATOM    797  N   TYR H 117      -4.966 -10.389  -6.767  1.00  0.64           N  
ATOM    798  CA  TYR H 117      -4.455  -9.403  -7.722  1.00  0.64           C  
ATOM    799  C   TYR H 117      -3.337  -8.550  -7.101  1.00  0.64           C  
ATOM    800  CB  TYR H 117      -5.607  -8.536  -8.257  1.00  0.64           C  
ATOM    801  O   TYR H 117      -3.408  -8.175  -5.927  1.00  0.64           O  
ATOM    802  CG  TYR H 117      -6.815  -9.324  -8.740  1.00  0.64           C  
ATOM    803  CD1 TYR H 117      -6.895  -9.769 -10.075  1.00  0.64           C  
ATOM    804  CD2 TYR H 117      -7.837  -9.660  -7.830  1.00  0.64           C  
ATOM    805  CE1 TYR H 117      -7.971 -10.582 -10.485  1.00  0.64           C  
ATOM    806  CE2 TYR H 117      -8.908 -10.476  -8.232  1.00  0.64           C  
ATOM    807  OH  TYR H 117      -9.965 -11.801  -9.919  1.00  0.64           O  
ATOM    808  CZ  TYR H 117      -8.969 -10.951  -9.557  1.00  0.64           C  
ATOM    809  N   TRP H 118      -2.330  -8.208  -7.908  1.00  0.30           N  
ATOM    810  CA  TRP H 118      -1.164  -7.409  -7.519  1.00  0.30           C  
ATOM    811  C   TRP H 118      -0.928  -6.273  -8.509  1.00  0.30           C  
ATOM    812  CB  TRP H 118       0.078  -8.306  -7.452  1.00  0.30           C  
ATOM    813  O   TRP H 118      -1.152  -6.442  -9.707  1.00  0.30           O  
ATOM    814  CG  TRP H 118       0.122  -9.246  -6.291  1.00  0.30           C  
ATOM    815  CD1 TRP H 118      -0.312 -10.526  -6.280  1.00  0.30           C  
ATOM    816  CD2 TRP H 118       0.575  -8.966  -4.935  1.00  0.30           C  
ATOM    817  CE2 TRP H 118       0.447 -10.155  -4.158  1.00  0.30           C  
ATOM    818  CE3 TRP H 118       1.066  -7.816  -4.284  1.00  0.30           C  
ATOM    819  NE1 TRP H 118      -0.112 -11.070  -5.026  1.00  0.30           N  
ATOM    820  CH2 TRP H 118       1.325  -9.050  -2.191  1.00  0.30           C  
ATOM    821  CZ2 TRP H 118       0.826 -10.210  -2.809  1.00  0.30           C  
ATOM    822  CZ3 TRP H 118       1.435  -7.855  -2.927  1.00  0.30           C  
ATOM    823  N   GLY H 119      -0.449  -5.137  -8.004  1.00  0.49           N  
ATOM    824  CA  GLY H 119       0.073  -4.054  -8.832  1.00  0.49           C  
ATOM    825  C   GLY H 119       1.490  -4.324  -9.351  1.00  0.49           C  
ATOM    826  O   GLY H 119       2.072  -5.390  -9.124  1.00  0.49           O  
ATOM    827  N   GLN H 120       2.043  -3.348 -10.068  1.00  0.58           N  
ATOM    828  CA  GLN H 120       3.380  -3.418 -10.674  1.00  0.58           C  
ATOM    829  C   GLN H 120       4.481  -2.981  -9.694  1.00  0.58           C  
ATOM    830  CB  GLN H 120       3.409  -2.570 -11.957  1.00  0.58           C  
ATOM    831  O   GLN H 120       5.617  -3.455  -9.793  1.00  0.58           O  
ATOM    832  CG  GLN H 120       2.311  -2.991 -12.953  1.00  0.58           C  
ATOM    833  CD  GLN H 120       2.389  -2.271 -14.296  1.00  0.58           C  
ATOM    834  NE2 GLN H 120       1.287  -2.149 -15.003  1.00  0.58           N  
ATOM    835  OE1 GLN H 120       3.425  -1.818 -14.751  1.00  0.58           O  
ATOM    836  N   GLY H 121       4.116  -2.157  -8.707  1.00  0.41           N  
ATOM    837  CA  GLY H 121       4.947  -1.737  -7.585  1.00  0.41           C  
ATOM    838  C   GLY H 121       5.639  -0.388  -7.797  1.00  0.41           C  
ATOM    839  O   GLY H 121       6.519  -0.251  -8.645  1.00  0.41           O  
ATOM    840  N   THR H 122       5.310   0.605  -6.967  1.00  0.25           N  
ATOM    841  CA  THR H 122       5.972   1.923  -6.978  1.00  0.25           C  
ATOM    842  C   THR H 122       7.230   1.915  -6.105  1.00  0.25           C  
ATOM    843  CB  THR H 122       4.999   3.055  -6.598  1.00  0.25           C  
ATOM    844  O   THR H 122       7.193   1.511  -4.942  1.00  0.25           O  
ATOM    845  CG2 THR H 122       4.401   2.974  -5.191  1.00  0.25           C  
ATOM    846  OG1 THR H 122       5.650   4.305  -6.678  1.00  0.25           O  
ATOM    847  N   LEU H 123       8.362   2.388  -6.630  1.00  0.17           N  
ATOM    848  CA  LEU H 123       9.583   2.564  -5.838  1.00  0.17           C  
ATOM    849  C   LEU H 123       9.429   3.719  -4.833  1.00  0.17           C  
ATOM    850  CB  LEU H 123      10.788   2.763  -6.778  1.00  0.17           C  
ATOM    851  O   LEU H 123       8.889   4.775  -5.161  1.00  0.17           O  
ATOM    852  CG  LEU H 123      12.139   3.007  -6.073  1.00  0.17           C  
ATOM    853  CD1 LEU H 123      12.591   1.812  -5.229  1.00  0.17           C  
ATOM    854  CD2 LEU H 123      13.223   3.284  -7.113  1.00  0.17           C  
ATOM    855  N   VAL H 124       9.952   3.527  -3.624  1.00  0.15           N  
ATOM    856  CA  VAL H 124      10.123   4.559  -2.597  1.00  0.15           C  
ATOM    857  C   VAL H 124      11.549   4.458  -2.073  1.00  0.15           C  
ATOM    858  CB  VAL H 124       9.113   4.368  -1.455  1.00  0.15           C  
ATOM    859  O   VAL H 124      11.978   3.387  -1.641  1.00  0.15           O  
ATOM    860  CG1 VAL H 124       9.347   5.343  -0.294  1.00  0.15           C  
ATOM    861  CG2 VAL H 124       7.668   4.517  -1.942  1.00  0.15           C  
ATOM    862  N   THR H 125      12.286   5.565  -2.116  1.00  0.33           N  
ATOM    863  CA  THR H 125      13.664   5.652  -1.619  1.00  0.33           C  
ATOM    864  C   THR H 125      13.758   6.735  -0.559  1.00  0.33           C  
ATOM    865  CB  THR H 125      14.653   5.912  -2.762  1.00  0.33           C  
ATOM    866  O   THR H 125      13.364   7.875  -0.801  1.00  0.33           O  
ATOM    867  CG2 THR H 125      16.107   5.941  -2.293  1.00  0.33           C  
ATOM    868  OG1 THR H 125      14.545   4.873  -3.707  1.00  0.33           O  
ATOM    869  N   VAL H 126      14.287   6.384   0.609  1.00  0.46           N  
ATOM    870  CA  VAL H 126      14.545   7.326   1.699  1.00  0.46           C  
ATOM    871  C   VAL H 126      16.054   7.459   1.860  1.00  0.46           C  
ATOM    872  CB  VAL H 126      13.856   6.908   3.006  1.00  0.46           C  
ATOM    873  O   VAL H 126      16.733   6.472   2.144  1.00  0.46           O  
ATOM    874  CG1 VAL H 126      13.972   8.037   4.040  1.00  0.46           C  
ATOM    875  CG2 VAL H 126      12.373   6.566   2.798  1.00  0.46           C  
ATOM    876  N   SER H 127      16.584   8.652   1.598  1.00  0.71           N  
ATOM    877  CA  SER H 127      18.022   8.933   1.639  1.00  0.71           C  
ATOM    878  C   SER H 127      18.511   9.169   3.072  1.00  0.71           C  
ATOM    879  CB  SER H 127      18.310  10.131   0.722  1.00  0.71           C  
ATOM    880  O   SER H 127      17.845   8.819   4.046  1.00  0.71           O  
ATOM    881  OG  SER H 127      17.615  11.288   1.143  1.00  0.71           O  
ATOM    882  N   SER H 128      19.710   9.735   3.212  1.00  1.09           N  
ATOM    883  CA  SER H 128      20.006  10.663   4.313  1.00  1.09           C  
ATOM    884  C   SER H 128      19.945  12.100   3.794  1.00  1.09           C  
ATOM    885  CB  SER H 128      21.321  10.294   4.988  1.00  1.09           C  
ATOM    886  O   SER H 128      18.972  12.379   3.054  1.00  1.09           O  
ATOM    887  OG  SER H 128      21.139   8.987   5.488  1.00  1.09           O  
ATOM    888  OXT SER H 128      20.839  12.900   4.114  1.00  1.09           O  
TER     889      SER H 128                                                       
END   
