# Supplementary material for: Characterising nanobody developability to improve therapeutic design using the Therapeutic Nanobody Profiler
Source: Commun Biol. 2026 Jan 31;9:344. doi: 10.1038/s42003-026-09594-y (PMC12963540; doi:10.1038/s42003-026-09594-y)
Supplement: Supplementary file 2 — Supplementary data [file 42003_2026_9594_MOESM2_ESM.zip › paper_data/vhh_clinical_set_models/seq24_NanoBodyBuilder2_Model.pdb]

ATOM      1  N   GLU H   1     -11.340  -8.832 -12.682  1.00  0.97           N  
ATOM      2  CA  GLU H   1     -10.165  -8.047 -13.097  1.00  0.97           C  
ATOM      3  C   GLU H   1     -10.164  -6.727 -12.339  1.00  0.97           C  
ATOM      4  CB  GLU H   1     -10.202  -7.839 -14.609  1.00  0.97           C  
ATOM      5  O   GLU H   1     -11.247  -6.184 -12.131  1.00  0.97           O  
ATOM      6  CG  GLU H   1      -8.906  -7.241 -15.164  1.00  0.97           C  
ATOM      7  CD  GLU H   1      -9.074  -6.846 -16.634  1.00  0.97           C  
ATOM      8  OE1 GLU H   1      -9.940  -7.458 -17.294  1.00  0.97           O  
ATOM      9  OE2 GLU H   1      -8.382  -5.890 -17.044  1.00  0.97           O  
ATOM     10  N   VAL H   2      -8.996  -6.264 -11.890  1.00  0.52           N  
ATOM     11  CA  VAL H   2      -8.768  -4.976 -11.218  1.00  0.52           C  
ATOM     12  C   VAL H   2      -7.346  -4.541 -11.556  1.00  0.52           C  
ATOM     13  CB  VAL H   2      -8.911  -5.066  -9.680  1.00  0.52           C  
ATOM     14  O   VAL H   2      -6.430  -5.359 -11.502  1.00  0.52           O  
ATOM     15  CG1 VAL H   2      -8.676  -3.710  -9.000  1.00  0.52           C  
ATOM     16  CG2 VAL H   2     -10.285  -5.570  -9.219  1.00  0.52           C  
ATOM     17  N   GLN H   3      -7.175  -3.272 -11.904  1.00  0.60           N  
ATOM     18  CA  GLN H   3      -5.927  -2.705 -12.393  1.00  0.60           C  
ATOM     19  C   GLN H   3      -5.569  -1.512 -11.503  1.00  0.60           C  
ATOM     20  CB  GLN H   3      -6.053  -2.332 -13.886  1.00  0.60           C  
ATOM     21  O   GLN H   3      -6.317  -0.525 -11.441  1.00  0.60           O  
ATOM     22  CG  GLN H   3      -6.887  -3.295 -14.768  1.00  0.60           C  
ATOM     23  CD  GLN H   3      -8.415  -3.118 -14.704  1.00  0.60           C  
ATOM     24  NE2 GLN H   3      -9.145  -3.678 -15.637  1.00  0.60           N  
ATOM     25  OE1 GLN H   3      -9.004  -2.532 -13.802  1.00  0.60           O  
ATOM     26  N   LEU H   4      -4.463  -1.658 -10.774  1.00  0.54           N  
ATOM     27  CA  LEU H   4      -3.974  -0.718  -9.768  1.00  0.54           C  
ATOM     28  C   LEU H   4      -2.752   0.037 -10.299  1.00  0.54           C  
ATOM     29  CB  LEU H   4      -3.614  -1.484  -8.480  1.00  0.54           C  
ATOM     30  O   LEU H   4      -1.945  -0.540 -11.024  1.00  0.54           O  
ATOM     31  CG  LEU H   4      -4.710  -2.395  -7.903  1.00  0.54           C  
ATOM     32  CD1 LEU H   4      -4.180  -3.121  -6.668  1.00  0.54           C  
ATOM     33  CD2 LEU H   4      -5.962  -1.608  -7.510  1.00  0.54           C  
ATOM     34  N   LEU H   5      -2.614   1.304  -9.909  1.00  0.50           N  
ATOM     35  CA  LEU H   5      -1.492   2.159 -10.294  1.00  0.50           C  
ATOM     36  C   LEU H   5      -0.972   2.947  -9.084  1.00  0.50           C  
ATOM     37  CB  LEU H   5      -1.964   3.085 -11.432  1.00  0.50           C  
ATOM     38  O   LEU H   5      -1.659   3.845  -8.588  1.00  0.50           O  
ATOM     39  CG  LEU H   5      -0.839   3.968 -12.012  1.00  0.50           C  
ATOM     40  CD1 LEU H   5      -0.218   3.325 -13.251  1.00  0.50           C  
ATOM     41  CD2 LEU H   5      -1.391   5.335 -12.422  1.00  0.50           C  
ATOM     42  N   GLU H   6       0.228   2.616  -8.603  1.00  0.39           N  
ATOM     43  CA  GLU H   6       0.894   3.332  -7.510  1.00  0.39           C  
ATOM     44  C   GLU H   6       1.632   4.593  -7.973  1.00  0.39           C  
ATOM     45  CB  GLU H   6       1.890   2.447  -6.743  1.00  0.39           C  
ATOM     46  O   GLU H   6       2.261   4.616  -9.030  1.00  0.39           O  
ATOM     47  CG  GLU H   6       1.280   1.153  -6.198  1.00  0.39           C  
ATOM     48  CD  GLU H   6       1.448  -0.037  -7.145  1.00  0.39           C  
ATOM     49  OE1 GLU H   6       1.476   0.144  -8.378  1.00  0.39           O  
ATOM     50  OE2 GLU H   6       1.575  -1.167  -6.633  1.00  0.39           O  
ATOM     51  N   SER H   7       1.644   5.615  -7.117  1.00  0.32           N  
ATOM     52  CA  SER H   7       2.412   6.850  -7.287  1.00  0.32           C  
ATOM     53  C   SER H   7       2.797   7.462  -5.931  1.00  0.32           C  
ATOM     54  CB  SER H   7       1.603   7.845  -8.134  1.00  0.32           C  
ATOM     55  O   SER H   7       2.257   7.095  -4.887  1.00  0.32           O  
ATOM     56  OG  SER H   7       0.505   8.391  -7.420  1.00  0.32           O  
ATOM     57  N   GLY H   8       3.698   8.450  -5.935  1.00  0.22           N  
ATOM     58  CA  GLY H   8       4.065   9.220  -4.734  1.00  0.22           C  
ATOM     59  C   GLY H   8       5.226   8.651  -3.907  1.00  0.22           C  
ATOM     60  O   GLY H   8       5.464   9.127  -2.797  1.00  0.22           O  
ATOM     61  N   GLY H   9       5.942   7.647  -4.424  1.00  0.22           N  
ATOM     62  CA  GLY H   9       7.259   7.266  -3.910  1.00  0.22           C  
ATOM     63  C   GLY H   9       8.365   8.229  -4.359  1.00  0.22           C  
ATOM     64  O   GLY H   9       8.141   9.117  -5.181  1.00  0.22           O  
ATOM     65  N   GLY H  11       9.564   8.051  -3.810  1.00  0.30           N  
ATOM     66  CA  GLY H  11      10.721   8.903  -4.073  1.00  0.30           C  
ATOM     67  C   GLY H  11      11.840   8.698  -3.054  1.00  0.30           C  
ATOM     68  O   GLY H  11      11.792   7.770  -2.241  1.00  0.30           O  
ATOM     69  N   LEU H  12      12.844   9.572  -3.117  1.00  0.35           N  
ATOM     70  CA  LEU H  12      13.892   9.709  -2.106  1.00  0.35           C  
ATOM     71  C   LEU H  12      13.455  10.707  -1.021  1.00  0.35           C  
ATOM     72  CB  LEU H  12      15.197  10.142  -2.804  1.00  0.35           C  
ATOM     73  O   LEU H  12      12.910  11.762  -1.344  1.00  0.35           O  
ATOM     74  CG  LEU H  12      16.371  10.473  -1.860  1.00  0.35           C  
ATOM     75  CD1 LEU H  12      16.825   9.261  -1.048  1.00  0.35           C  
ATOM     76  CD2 LEU H  12      17.563  10.968  -2.677  1.00  0.35           C  
ATOM     77  N   VAL H  13      13.733  10.408   0.248  1.00  0.36           N  
ATOM     78  CA  VAL H  13      13.555  11.341   1.373  1.00  0.36           C  
ATOM     79  C   VAL H  13      14.583  11.058   2.472  1.00  0.36           C  
ATOM     80  CB  VAL H  13      12.101  11.290   1.887  1.00  0.36           C  
ATOM     81  O   VAL H  13      15.000   9.916   2.643  1.00  0.36           O  
ATOM     82  CG1 VAL H  13      11.766  10.000   2.641  1.00  0.36           C  
ATOM     83  CG2 VAL H  13      11.772  12.483   2.790  1.00  0.36           C  
ATOM     84  N   GLN H  14      15.000  12.075   3.224  1.00  0.42           N  
ATOM     85  CA  GLN H  14      15.907  11.874   4.359  1.00  0.42           C  
ATOM     86  C   GLN H  14      15.202  11.238   5.579  1.00  0.42           C  
ATOM     87  CB  GLN H  14      16.629  13.188   4.706  1.00  0.42           C  
ATOM     88  O   GLN H  14      13.983  11.389   5.732  1.00  0.42           O  
ATOM     89  CG  GLN H  14      17.853  13.373   3.788  1.00  0.42           C  
ATOM     90  CD  GLN H  14      18.699  14.593   4.134  1.00  0.42           C  
ATOM     91  NE2 GLN H  14      19.999  14.534   3.955  1.00  0.42           N  
ATOM     92  OE1 GLN H  14      18.204  15.623   4.566  1.00  0.42           O  
ATOM     93  N   PRO H  15      15.942  10.535   6.465  1.00  0.48           N  
ATOM     94  CA  PRO H  15      15.405   9.944   7.689  1.00  0.48           C  
ATOM     95  C   PRO H  15      14.632  10.944   8.554  1.00  0.48           C  
ATOM     96  CB  PRO H  15      16.608   9.372   8.443  1.00  0.48           C  
ATOM     97  O   PRO H  15      15.003  12.108   8.680  1.00  0.48           O  
ATOM     98  CG  PRO H  15      17.591   9.039   7.326  1.00  0.48           C  
ATOM     99  CD  PRO H  15      17.338  10.148   6.310  1.00  0.48           C  
ATOM    100  N   GLY H  16      13.533  10.487   9.152  1.00  0.41           N  
ATOM    101  CA  GLY H  16      12.569  11.337   9.857  1.00  0.41           C  
ATOM    102  C   GLY H  16      11.564  12.038   8.934  1.00  0.41           C  
ATOM    103  O   GLY H  16      10.510  12.462   9.409  1.00  0.41           O  
ATOM    104  N   GLY H  17      11.836  12.096   7.625  1.00  0.32           N  
ATOM    105  CA  GLY H  17      10.936  12.638   6.615  1.00  0.32           C  
ATOM    106  C   GLY H  17       9.635  11.848   6.450  1.00  0.32           C  
ATOM    107  O   GLY H  17       9.389  10.834   7.111  1.00  0.32           O  
ATOM    108  N   SER H  18       8.775  12.346   5.562  1.00  0.29           N  
ATOM    109  CA  SER H  18       7.428  11.814   5.337  1.00  0.29           C  
ATOM    110  C   SER H  18       7.077  11.783   3.847  1.00  0.29           C  
ATOM    111  CB  SER H  18       6.390  12.636   6.114  1.00  0.29           C  
ATOM    112  O   SER H  18       7.520  12.641   3.087  1.00  0.29           O  
ATOM    113  OG  SER H  18       6.688  12.646   7.500  1.00  0.29           O  
ATOM    114  N   LEU H  19       6.259  10.810   3.441  1.00  0.16           N  
ATOM    115  CA  LEU H  19       5.760  10.601   2.078  1.00  0.16           C  
ATOM    116  C   LEU H  19       4.274  10.218   2.112  1.00  0.16           C  
ATOM    117  CB  LEU H  19       6.583   9.502   1.369  1.00  0.16           C  
ATOM    118  O   LEU H  19       3.757   9.763   3.135  1.00  0.16           O  
ATOM    119  CG  LEU H  19       8.050   9.852   1.055  1.00  0.16           C  
ATOM    120  CD1 LEU H  19       8.755   8.612   0.504  1.00  0.16           C  
ATOM    121  CD2 LEU H  19       8.168  10.963   0.010  1.00  0.16           C  
ATOM    122  N   ARG H  20       3.579  10.356   0.978  1.00  0.26           N  
ATOM    123  CA  ARG H  20       2.205   9.861   0.821  1.00  0.26           C  
ATOM    124  C   ARG H  20       2.067   9.069  -0.470  1.00  0.26           C  
ATOM    125  CB  ARG H  20       1.186  11.007   0.940  1.00  0.26           C  
ATOM    126  O   ARG H  20       1.842   9.636  -1.540  1.00  0.26           O  
ATOM    127  CG  ARG H  20      -0.238  10.429   1.010  1.00  0.26           C  
ATOM    128  CD  ARG H  20      -1.297  11.528   1.132  1.00  0.26           C  
ATOM    129  NE  ARG H  20      -2.652  10.946   1.223  1.00  0.26           N  
ATOM    130  NH1 ARG H  20      -2.726  10.637   3.504  1.00  0.26           N  
ATOM    131  NH2 ARG H  20      -4.435   9.971   2.239  1.00  0.26           N  
ATOM    132  CZ  ARG H  20      -3.260  10.530   2.321  1.00  0.26           C  
ATOM    133  N   LEU H  21       2.154   7.748  -0.346  1.00  0.20           N  
ATOM    134  CA  LEU H  21       1.859   6.857  -1.459  1.00  0.20           C  
ATOM    135  C   LEU H  21       0.364   6.925  -1.776  1.00  0.20           C  
ATOM    136  CB  LEU H  21       2.294   5.408  -1.187  1.00  0.20           C  
ATOM    137  O   LEU H  21      -0.483   7.003  -0.880  1.00  0.20           O  
ATOM    138  CG  LEU H  21       3.698   5.217  -0.591  1.00  0.20           C  
ATOM    139  CD1 LEU H  21       4.012   3.726  -0.510  1.00  0.20           C  
ATOM    140  CD2 LEU H  21       4.785   5.888  -1.431  1.00  0.20           C  
ATOM    141  N   SER H  22       0.054   6.880  -3.060  1.00  0.30           N  
ATOM    142  CA  SER H  22      -1.301   6.853  -3.602  1.00  0.30           C  
ATOM    143  C   SER H  22      -1.417   5.661  -4.544  1.00  0.30           C  
ATOM    144  CB  SER H  22      -1.599   8.160  -4.343  1.00  0.30           C  
ATOM    145  O   SER H  22      -0.456   5.319  -5.224  1.00  0.30           O  
ATOM    146  OG  SER H  22      -1.338   9.278  -3.511  1.00  0.30           O  
ATOM    147  N   CYS H  23      -2.578   5.023  -4.581  1.00  0.30           N  
ATOM    148  CA  CYS H  23      -2.886   3.898  -5.452  1.00  0.30           C  
ATOM    149  C   CYS H  23      -4.264   4.124  -6.068  1.00  0.30           C  
ATOM    150  CB  CYS H  23      -2.789   2.595  -4.660  1.00  0.30           C  
ATOM    151  O   CYS H  23      -5.291   4.013  -5.391  1.00  0.30           O  
ATOM    152  SG  CYS H  23      -3.502   1.155  -5.493  1.00  0.30           S  
ATOM    153  N   ALA H  24      -4.280   4.497  -7.344  1.00  0.47           N  
ATOM    154  CA  ALA H  24      -5.509   4.648  -8.106  1.00  0.47           C  
ATOM    155  C   ALA H  24      -5.987   3.266  -8.577  1.00  0.47           C  
ATOM    156  CB  ALA H  24      -5.246   5.607  -9.274  1.00  0.47           C  
ATOM    157  O   ALA H  24      -5.270   2.575  -9.303  1.00  0.47           O  
ATOM    158  N   ALA H  25      -7.193   2.860  -8.177  1.00  0.47           N  
ATOM    159  CA  ALA H  25      -7.854   1.688  -8.740  1.00  0.47           C  
ATOM    160  C   ALA H  25      -8.788   2.131  -9.871  1.00  0.47           C  
ATOM    161  CB  ALA H  25      -8.595   0.945  -7.629  1.00  0.47           C  
ATOM    162  O   ALA H  25      -9.756   2.854  -9.639  1.00  0.47           O  
ATOM    163  N   SER H  26      -8.490   1.706 -11.096  1.00  0.69           N  
ATOM    164  CA  SER H  26      -9.259   2.106 -12.286  1.00  0.69           C  
ATOM    165  C   SER H  26     -10.629   1.417 -12.395  1.00  0.69           C  
ATOM    166  CB  SER H  26      -8.425   1.818 -13.533  1.00  0.69           C  
ATOM    167  O   SER H  26     -11.597   2.020 -12.857  1.00  0.69           O  
ATOM    168  OG  SER H  26      -8.095   0.449 -13.600  1.00  0.69           O  
ATOM    169  N   GLY H  27     -10.716   0.151 -11.982  1.00  0.73           N  
ATOM    170  CA  GLY H  27     -11.918  -0.670 -12.067  1.00  0.73           C  
ATOM    171  C   GLY H  27     -12.911  -0.484 -10.918  1.00  0.73           C  
ATOM    172  O   GLY H  27     -12.739   0.288  -9.978  1.00  0.73           O  
ATOM    173  N   ARG H  28     -13.992  -1.258 -10.996  1.00  1.10           N  
ATOM    174  CA  ARG H  28     -15.177  -1.162 -10.132  1.00  1.10           C  
ATOM    175  C   ARG H  28     -14.940  -1.669  -8.688  1.00  1.10           C  
ATOM    176  CB  ARG H  28     -16.309  -1.900 -10.875  1.00  1.10           C  
ATOM    177  O   ARG H  28     -15.423  -2.737  -8.322  1.00  1.10           O  
ATOM    178  CG  ARG H  28     -17.713  -1.675 -10.292  1.00  1.10           C  
ATOM    179  CD  ARG H  28     -18.745  -2.432 -11.140  1.00  1.10           C  
ATOM    180  NE  ARG H  28     -20.126  -2.230 -10.656  1.00  1.10           N  
ATOM    181  NH1 ARG H  28     -21.179  -3.562 -12.204  1.00  1.10           N  
ATOM    182  NH2 ARG H  28     -22.389  -2.519 -10.653  1.00  1.10           N  
ATOM    183  CZ  ARG H  28     -21.219  -2.769 -11.171  1.00  1.10           C  
ATOM    184  N   ILE H  29     -14.305  -0.873  -7.816  1.00  1.09           N  
ATOM    185  CA  ILE H  29     -13.837  -1.274  -6.462  1.00  1.09           C  
ATOM    186  C   ILE H  29     -14.885  -1.820  -5.475  1.00  1.09           C  
ATOM    187  CB  ILE H  29     -13.057  -0.130  -5.768  1.00  1.09           C  
ATOM    188  O   ILE H  29     -14.525  -2.389  -4.449  1.00  1.09           O  
ATOM    189  CG1 ILE H  29     -13.949   1.047  -5.310  1.00  1.09           C  
ATOM    190  CG2 ILE H  29     -11.899   0.359  -6.649  1.00  1.09           C  
ATOM    191  CD1 ILE H  29     -13.295   1.882  -4.202  1.00  1.09           C  
ATOM    192  N   SER H  30     -16.181  -1.675  -5.752  1.00  1.17           N  
ATOM    193  CA  SER H  30     -17.258  -2.201  -4.899  1.00  1.17           C  
ATOM    194  C   SER H  30     -17.310  -3.740  -4.814  1.00  1.17           C  
ATOM    195  CB  SER H  30     -18.599  -1.656  -5.397  1.00  1.17           C  
ATOM    196  O   SER H  30     -18.085  -4.267  -4.012  1.00  1.17           O  
ATOM    197  OG  SER H  30     -19.662  -2.027  -4.545  1.00  1.17           O  
ATOM    198  N   SER H  35     -16.550  -4.490  -5.619  1.00  1.14           N  
ATOM    199  CA  SER H  35     -16.319  -5.935  -5.443  1.00  1.14           C  
ATOM    200  C   SER H  35     -15.106  -6.232  -4.559  1.00  1.14           C  
ATOM    201  CB  SER H  35     -16.167  -6.603  -6.815  1.00  1.14           C  
ATOM    202  O   SER H  35     -15.109  -7.254  -3.887  1.00  1.14           O  
ATOM    203  OG  SER H  35     -15.295  -5.863  -7.643  1.00  1.14           O  
ATOM    204  N   ILE H  36     -14.121  -5.329  -4.495  1.00  0.73           N  
ATOM    205  CA  ILE H  36     -12.891  -5.498  -3.713  1.00  0.73           C  
ATOM    206  C   ILE H  36     -13.240  -5.615  -2.227  1.00  0.73           C  
ATOM    207  CB  ILE H  36     -11.877  -4.370  -3.995  1.00  0.73           C  
ATOM    208  O   ILE H  36     -14.052  -4.840  -1.703  1.00  0.73           O  
ATOM    209  CG1 ILE H  36     -11.514  -4.272  -5.495  1.00  0.73           C  
ATOM    210  CG2 ILE H  36     -10.606  -4.624  -3.178  1.00  0.73           C  
ATOM    211  CD1 ILE H  36     -10.731  -3.003  -5.858  1.00  0.73           C  
ATOM    212  N   ILE H  37     -12.644  -6.595  -1.542  1.00  0.70           N  
ATOM    213  CA  ILE H  37     -12.992  -6.905  -0.148  1.00  0.70           C  
ATOM    214  C   ILE H  37     -11.898  -6.478   0.834  1.00  0.70           C  
ATOM    215  CB  ILE H  37     -13.540  -8.343   0.004  1.00  0.70           C  
ATOM    216  O   ILE H  37     -12.234  -6.016   1.921  1.00  0.70           O  
ATOM    217  CG1 ILE H  37     -14.781  -8.499  -0.930  1.00  0.70           C  
ATOM    218  CG2 ILE H  37     -13.893  -8.635   1.474  1.00  0.70           C  
ATOM    219  CD1 ILE H  37     -16.045  -9.214  -0.421  1.00  0.70           C  
ATOM    220  N   HIS H  38     -10.635  -6.471   0.421  1.00  0.44           N  
ATOM    221  CA  HIS H  38      -9.535  -5.816   1.125  1.00  0.44           C  
ATOM    222  C   HIS H  38      -8.637  -5.067   0.134  1.00  0.44           C  
ATOM    223  CB  HIS H  38      -8.759  -6.830   1.977  1.00  0.44           C  
ATOM    224  O   HIS H  38      -8.586  -5.400  -1.047  1.00  0.44           O  
ATOM    225  CG  HIS H  38      -9.562  -7.454   3.091  1.00  0.44           C  
ATOM    226  CD2 HIS H  38      -9.611  -7.030   4.390  1.00  0.44           C  
ATOM    227  ND1 HIS H  38     -10.452  -8.496   2.975  1.00  0.44           N  
ATOM    228  CE1 HIS H  38     -11.051  -8.664   4.166  1.00  0.44           C  
ATOM    229  NE2 HIS H  38     -10.607  -7.760   5.050  1.00  0.44           N  
ATOM    230  N   MET H  39      -7.985  -3.999   0.590  1.00  0.46           N  
ATOM    231  CA  MET H  39      -6.980  -3.258  -0.173  1.00  0.46           C  
ATOM    232  C   MET H  39      -5.772  -3.006   0.716  1.00  0.46           C  
ATOM    233  CB  MET H  39      -7.539  -1.933  -0.710  1.00  0.46           C  
ATOM    234  O   MET H  39      -5.926  -2.529   1.838  1.00  0.46           O  
ATOM    235  CG  MET H  39      -8.639  -2.146  -1.748  1.00  0.46           C  
ATOM    236  SD  MET H  39      -9.297  -0.633  -2.507  1.00  0.46           S  
ATOM    237  CE  MET H  39      -7.992  -0.304  -3.728  1.00  0.46           C  
ATOM    238  N   ALA H  40      -4.579  -3.313   0.228  1.00  0.55           N  
ATOM    239  CA  ALA H  40      -3.383  -3.388   1.051  1.00  0.55           C  
ATOM    240  C   ALA H  40      -2.173  -2.726   0.396  1.00  0.55           C  
ATOM    241  CB  ALA H  40      -3.136  -4.859   1.414  1.00  0.55           C  
ATOM    242  O   ALA H  40      -2.145  -2.463  -0.804  1.00  0.55           O  
ATOM    243  N   TRP H  41      -1.169  -2.465   1.221  1.00  0.37           N  
ATOM    244  CA  TRP H  41       0.176  -2.101   0.821  1.00  0.37           C  
ATOM    245  C   TRP H  41       1.131  -3.169   1.333  1.00  0.37           C  
ATOM    246  CB  TRP H  41       0.541  -0.718   1.359  1.00  0.37           C  
ATOM    247  O   TRP H  41       1.209  -3.436   2.534  1.00  0.37           O  
ATOM    248  CG  TRP H  41      -0.158   0.417   0.679  1.00  0.37           C  
ATOM    249  CD1 TRP H  41      -1.330   0.959   1.068  1.00  0.37           C  
ATOM    250  CD2 TRP H  41       0.223   1.127  -0.539  1.00  0.37           C  
ATOM    251  CE2 TRP H  41      -0.756   2.132  -0.803  1.00  0.37           C  
ATOM    252  CE3 TRP H  41       1.303   1.028  -1.442  1.00  0.37           C  
ATOM    253  NE1 TRP H  41      -1.682   1.979   0.207  1.00  0.37           N  
ATOM    254  CH2 TRP H  41       0.429   2.883  -2.773  1.00  0.37           C  
ATOM    255  CZ2 TRP H  41      -0.663   3.007  -1.895  1.00  0.37           C  
ATOM    256  CZ3 TRP H  41       1.408   1.899  -2.543  1.00  0.37           C  
ATOM    257  N   PHE H  42       1.880  -3.752   0.411  1.00  0.36           N  
ATOM    258  CA  PHE H  42       3.041  -4.580   0.689  1.00  0.36           C  
ATOM    259  C   PHE H  42       4.311  -3.806   0.339  1.00  0.36           C  
ATOM    260  CB  PHE H  42       2.957  -5.873  -0.125  1.00  0.36           C  
ATOM    261  O   PHE H  42       4.264  -2.783  -0.348  1.00  0.36           O  
ATOM    262  CG  PHE H  42       1.852  -6.837   0.273  1.00  0.36           C  
ATOM    263  CD1 PHE H  42       0.507  -6.572  -0.057  1.00  0.36           C  
ATOM    264  CD2 PHE H  42       2.183  -8.055   0.900  1.00  0.36           C  
ATOM    265  CE1 PHE H  42      -0.491  -7.518   0.239  1.00  0.36           C  
ATOM    266  CE2 PHE H  42       1.186  -9.005   1.179  1.00  0.36           C  
ATOM    267  CZ  PHE H  42      -0.152  -8.737   0.848  1.00  0.36           C  
ATOM    268  N   ARG H  43       5.466  -4.321   0.751  1.00  0.39           N  
ATOM    269  CA  ARG H  43       6.764  -3.851   0.265  1.00  0.39           C  
ATOM    270  C   ARG H  43       7.735  -5.002   0.083  1.00  0.39           C  
ATOM    271  CB  ARG H  43       7.310  -2.729   1.162  1.00  0.39           C  
ATOM    272  O   ARG H  43       7.626  -6.032   0.742  1.00  0.39           O  
ATOM    273  CG  ARG H  43       7.849  -3.214   2.518  1.00  0.39           C  
ATOM    274  CD  ARG H  43       8.208  -2.017   3.404  1.00  0.39           C  
ATOM    275  NE  ARG H  43       8.446  -2.438   4.789  1.00  0.39           N  
ATOM    276  NH1 ARG H  43       8.629  -0.380   5.788  1.00  0.39           N  
ATOM    277  NH2 ARG H  43       8.629  -2.250   7.022  1.00  0.39           N  
ATOM    278  CZ  ARG H  43       8.575  -1.682   5.857  1.00  0.39           C  
ATOM    279  N   GLN H  44       8.696  -4.811  -0.808  1.00  0.42           N  
ATOM    280  CA  GLN H  44       9.780  -5.755  -1.030  1.00  0.42           C  
ATOM    281  C   GLN H  44      11.102  -4.994  -1.098  1.00  0.42           C  
ATOM    282  CB  GLN H  44       9.465  -6.595  -2.273  1.00  0.42           C  
ATOM    283  O   GLN H  44      11.319  -4.165  -1.987  1.00  0.42           O  
ATOM    284  CG  GLN H  44      10.447  -7.759  -2.447  1.00  0.42           C  
ATOM    285  CD  GLN H  44       9.834  -8.947  -3.186  1.00  0.42           C  
ATOM    286  NE2 GLN H  44      10.404 -10.118  -3.024  1.00  0.42           N  
ATOM    287  OE1 GLN H  44       8.841  -8.845  -3.905  1.00  0.42           O  
ATOM    288  N   ALA H  45      11.952  -5.233  -0.103  1.00  0.46           N  
ATOM    289  CA  ALA H  45      13.312  -4.710  -0.051  1.00  0.46           C  
ATOM    290  C   ALA H  45      14.254  -5.594  -0.894  1.00  0.46           C  
ATOM    291  CB  ALA H  45      13.737  -4.645   1.420  1.00  0.46           C  
ATOM    292  O   ALA H  45      13.952  -6.774  -1.103  1.00  0.46           O  
ATOM    293  N   PRO H  46      15.404  -5.073  -1.359  1.00  0.50           N  
ATOM    294  CA  PRO H  46      16.386  -5.880  -2.078  1.00  0.50           C  
ATOM    295  C   PRO H  46      16.812  -7.110  -1.263  1.00  0.50           C  
ATOM    296  CB  PRO H  46      17.562  -4.940  -2.374  1.00  0.50           C  
ATOM    297  O   PRO H  46      17.200  -6.992  -0.102  1.00  0.50           O  
ATOM    298  CG  PRO H  46      17.415  -3.825  -1.338  1.00  0.50           C  
ATOM    299  CD  PRO H  46      15.900  -3.714  -1.187  1.00  0.50           C  
ATOM    300  N   GLY H  47      16.716  -8.292  -1.881  1.00  0.59           N  
ATOM    301  CA  GLY H  47      17.099  -9.571  -1.273  1.00  0.59           C  
ATOM    302  C   GLY H  47      16.133 -10.125  -0.218  1.00  0.59           C  
ATOM    303  O   GLY H  47      16.458 -11.142   0.384  1.00  0.59           O  
ATOM    304  N   LYS H  48      14.972  -9.492   0.011  1.00  0.54           N  
ATOM    305  CA  LYS H  48      13.922 -10.001   0.910  1.00  0.54           C  
ATOM    306  C   LYS H  48      12.684 -10.468   0.145  1.00  0.54           C  
ATOM    307  CB  LYS H  48      13.510  -8.951   1.956  1.00  0.54           C  
ATOM    308  O   LYS H  48      12.458 -10.123  -1.019  1.00  0.54           O  
ATOM    309  CG  LYS H  48      14.665  -8.346   2.764  1.00  0.54           C  
ATOM    310  CD  LYS H  48      14.090  -7.529   3.932  1.00  0.54           C  
ATOM    311  CE  LYS H  48      15.142  -6.576   4.506  1.00  0.54           C  
ATOM    312  NZ  LYS H  48      14.543  -5.645   5.497  1.00  0.54           N  
ATOM    313  N   GLU H  49      11.845 -11.213   0.844  1.00  0.55           N  
ATOM    314  CA  GLU H  49      10.467 -11.522   0.487  1.00  0.55           C  
ATOM    315  C   GLU H  49       9.562 -10.270   0.516  1.00  0.55           C  
ATOM    316  CB  GLU H  49       9.905 -12.608   1.431  1.00  0.55           C  
ATOM    317  O   GLU H  49       9.996  -9.147   0.793  1.00  0.55           O  
ATOM    318  CG  GLU H  49      10.786 -13.849   1.664  1.00  0.55           C  
ATOM    319  CD  GLU H  49      11.720 -13.720   2.888  1.00  0.55           C  
ATOM    320  OE1 GLU H  49      12.260 -12.610   3.116  1.00  0.55           O  
ATOM    321  OE2 GLU H  49      11.881 -14.736   3.593  1.00  0.55           O  
ATOM    322  N   ARG H  50       8.278 -10.457   0.191  1.00  0.57           N  
ATOM    323  CA  ARG H  50       7.261  -9.397   0.149  1.00  0.57           C  
ATOM    324  C   ARG H  50       6.455  -9.317   1.458  1.00  0.57           C  
ATOM    325  CB  ARG H  50       6.401  -9.635  -1.101  1.00  0.57           C  
ATOM    326  O   ARG H  50       5.534 -10.095   1.680  1.00  0.57           O  
ATOM    327  CG  ARG H  50       5.449  -8.467  -1.397  1.00  0.57           C  
ATOM    328  CD  ARG H  50       4.850  -8.563  -2.806  1.00  0.57           C  
ATOM    329  NE  ARG H  50       5.895  -8.436  -3.840  1.00  0.57           N  
ATOM    330  NH1 ARG H  50       4.692  -7.349  -5.475  1.00  0.57           N  
ATOM    331  NH2 ARG H  50       6.890  -7.743  -5.723  1.00  0.57           N  
ATOM    332  CZ  ARG H  50       5.807  -7.844  -5.011  1.00  0.57           C  
ATOM    333  N   GLU H  51       6.788  -8.347   2.306  1.00  0.73           N  
ATOM    334  CA  GLU H  51       6.137  -8.031   3.593  1.00  0.73           C  
ATOM    335  C   GLU H  51       4.780  -7.335   3.379  1.00  0.73           C  
ATOM    336  CB  GLU H  51       7.112  -7.127   4.395  1.00  0.73           C  
ATOM    337  O   GLU H  51       4.713  -6.339   2.655  1.00  0.73           O  
ATOM    338  CG  GLU H  51       6.605  -6.426   5.685  1.00  0.73           C  
ATOM    339  CD  GLU H  51       7.591  -5.371   6.259  1.00  0.73           C  
ATOM    340  OE1 GLU H  51       8.608  -5.049   5.606  1.00  0.73           O  
ATOM    341  OE2 GLU H  51       7.338  -4.761   7.330  1.00  0.73           O  
ATOM    342  N   LEU H  52       3.708  -7.803   4.035  1.00  0.53           N  
ATOM    343  CA  LEU H  52       2.474  -7.021   4.199  1.00  0.53           C  
ATOM    344  C   LEU H  52       2.732  -5.880   5.190  1.00  0.53           C  
ATOM    345  CB  LEU H  52       1.322  -7.931   4.675  1.00  0.53           C  
ATOM    346  O   LEU H  52       3.040  -6.131   6.352  1.00  0.53           O  
ATOM    347  CG  LEU H  52       0.026  -7.183   5.053  1.00  0.53           C  
ATOM    348  CD1 LEU H  52      -0.566  -6.392   3.887  1.00  0.53           C  
ATOM    349  CD2 LEU H  52      -1.030  -8.180   5.526  1.00  0.53           C  
ATOM    350  N   VAL H  53       2.591  -4.632   4.743  1.00  0.44           N  
ATOM    351  CA  VAL H  53       2.852  -3.436   5.561  1.00  0.44           C  
ATOM    352  C   VAL H  53       1.581  -2.965   6.263  1.00  0.44           C  
ATOM    353  CB  VAL H  53       3.440  -2.309   4.684  1.00  0.44           C  
ATOM    354  O   VAL H  53       1.589  -2.657   7.458  1.00  0.44           O  
ATOM    355  CG1 VAL H  53       3.733  -1.034   5.477  1.00  0.44           C  
ATOM    356  CG2 VAL H  53       4.750  -2.741   4.023  1.00  0.44           C  
ATOM    357  N   SER H  54       0.478  -2.889   5.519  1.00  0.40           N  
ATOM    358  CA  SER H  54      -0.815  -2.442   6.035  1.00  0.40           C  
ATOM    359  C   SER H  54      -1.955  -2.852   5.108  1.00  0.40           C  
ATOM    360  CB  SER H  54      -0.791  -0.920   6.223  1.00  0.40           C  
ATOM    361  O   SER H  54      -1.772  -2.930   3.898  1.00  0.40           O  
ATOM    362  OG  SER H  54      -2.016  -0.439   6.736  1.00  0.40           O  
ATOM    363  N   GLU H  55      -3.144  -3.071   5.663  1.00  0.52           N  
ATOM    364  CA  GLU H  55      -4.358  -3.401   4.915  1.00  0.52           C  
ATOM    365  C   GLU H  55      -5.564  -2.606   5.442  1.00  0.52           C  
ATOM    366  CB  GLU H  55      -4.577  -4.925   4.917  1.00  0.52           C  
ATOM    367  O   GLU H  55      -5.651  -2.276   6.626  1.00  0.52           O  
ATOM    368  CG  GLU H  55      -5.900  -5.360   4.275  1.00  0.52           C  
ATOM    369  CD  GLU H  55      -6.091  -6.872   4.378  1.00  0.52           C  
ATOM    370  OE1 GLU H  55      -6.494  -7.308   5.478  1.00  0.52           O  
ATOM    371  OE2 GLU H  55      -5.907  -7.550   3.346  1.00  0.52           O  
ATOM    372  N   ILE H  56      -6.508  -2.291   4.552  1.00  0.38           N  
ATOM    373  CA  ILE H  56      -7.826  -1.750   4.873  1.00  0.38           C  
ATOM    374  C   ILE H  56      -8.921  -2.542   4.153  1.00  0.38           C  
ATOM    375  CB  ILE H  56      -7.902  -0.224   4.639  1.00  0.38           C  
ATOM    376  O   ILE H  56      -9.021  -2.598   2.923  1.00  0.38           O  
ATOM    377  CG1 ILE H  56      -9.242   0.330   5.175  1.00  0.38           C  
ATOM    378  CG2 ILE H  56      -7.691   0.188   3.173  1.00  0.38           C  
ATOM    379  CD1 ILE H  56      -9.355   1.860   5.132  1.00  0.38           C  
ATOM    380  N   SER H  57      -9.786  -3.144   4.956  1.00  0.53           N  
ATOM    381  CA  SER H  57     -10.955  -3.886   4.496  1.00  0.53           C  
ATOM    382  C   SER H  57     -12.013  -2.993   3.827  1.00  0.53           C  
ATOM    383  CB  SER H  57     -11.569  -4.616   5.692  1.00  0.53           C  
ATOM    384  O   SER H  57     -12.070  -1.770   3.983  1.00  0.53           O  
ATOM    385  OG  SER H  57     -12.058  -3.651   6.604  1.00  0.53           O  
ATOM    386  N   ARG H  58     -12.940  -3.648   3.129  1.00  0.69           N  
ATOM    387  CA  ARG H  58     -14.223  -3.126   2.632  1.00  0.69           C  
ATOM    388  C   ARG H  58     -15.090  -2.500   3.724  1.00  0.69           C  
ATOM    389  CB  ARG H  58     -14.910  -4.338   2.001  1.00  0.69           C  
ATOM    390  O   ARG H  58     -15.875  -1.612   3.413  1.00  0.69           O  
ATOM    391  CG  ARG H  58     -16.370  -4.232   1.562  1.00  0.69           C  
ATOM    392  CD  ARG H  58     -16.796  -5.655   1.164  1.00  0.69           C  
ATOM    393  NE  ARG H  58     -17.992  -5.660   0.317  1.00  0.69           N  
ATOM    394  NH1 ARG H  58     -16.925  -5.170  -1.670  1.00  0.69           N  
ATOM    395  NH2 ARG H  58     -19.112  -5.447  -1.650  1.00  0.69           N  
ATOM    396  CZ  ARG H  58     -17.998  -5.435  -0.982  1.00  0.69           C  
ATOM    397  N   VAL H  59     -14.952  -2.950   4.974  1.00  0.68           N  
ATOM    398  CA  VAL H  59     -15.667  -2.400   6.140  1.00  0.68           C  
ATOM    399  C   VAL H  59     -14.894  -1.269   6.839  1.00  0.68           C  
ATOM    400  CB  VAL H  59     -16.127  -3.512   7.109  1.00  0.68           C  
ATOM    401  O   VAL H  59     -15.276  -0.838   7.921  1.00  0.68           O  
ATOM    402  CG1 VAL H  59     -17.071  -4.493   6.398  1.00  0.68           C  
ATOM    403  CG2 VAL H  59     -14.981  -4.313   7.731  1.00  0.68           C  
ATOM    404  N   GLY H  63     -13.816  -0.754   6.232  1.00  0.50           N  
ATOM    405  CA  GLY H  63     -13.043   0.389   6.734  1.00  0.50           C  
ATOM    406  C   GLY H  63     -12.084   0.063   7.881  1.00  0.50           C  
ATOM    407  O   GLY H  63     -11.210   0.870   8.182  1.00  0.50           O  
ATOM    408  N   THR H  64     -12.187  -1.124   8.484  1.00  0.52           N  
ATOM    409  CA  THR H  64     -11.243  -1.616   9.492  1.00  0.52           C  
ATOM    410  C   THR H  64      -9.840  -1.708   8.894  1.00  0.52           C  
ATOM    411  CB  THR H  64     -11.676  -2.990  10.027  1.00  0.52           C  
ATOM    412  O   THR H  64      -9.644  -2.391   7.883  1.00  0.52           O  
ATOM    413  CG2 THR H  64     -10.802  -3.481  11.180  1.00  0.52           C  
ATOM    414  OG1 THR H  64     -12.999  -2.923  10.502  1.00  0.52           O  
ATOM    415  N   THR H  65      -8.896  -1.004   9.520  1.00  0.52           N  
ATOM    416  CA  THR H  65      -7.475  -0.942   9.154  1.00  0.52           C  
ATOM    417  C   THR H  65      -6.626  -1.860  10.027  1.00  0.52           C  
ATOM    418  CB  THR H  65      -6.914   0.477   9.341  1.00  0.52           C  
ATOM    419  O   THR H  65      -6.828  -1.903  11.242  1.00  0.52           O  
ATOM    420  CG2 THR H  65      -7.614   1.521   8.479  1.00  0.52           C  
ATOM    421  OG1 THR H  65      -7.041   0.887  10.688  1.00  0.52           O  
ATOM    422  N   VAL H  66      -5.593  -2.465   9.448  1.00  0.59           N  
ATOM    423  CA  VAL H  66      -4.542  -3.206  10.160  1.00  0.59           C  
ATOM    424  C   VAL H  66      -3.146  -2.751   9.714  1.00  0.59           C  
ATOM    425  CB  VAL H  66      -4.721  -4.733  10.032  1.00  0.59           C  
ATOM    426  O   VAL H  66      -2.957  -2.228   8.612  1.00  0.59           O  
ATOM    427  CG1 VAL H  66      -6.043  -5.201  10.652  1.00  0.59           C  
ATOM    428  CG2 VAL H  66      -4.646  -5.229   8.589  1.00  0.59           C  
ATOM    429  N   TYR H  67      -2.155  -2.939  10.588  1.00  0.55           N  
ATOM    430  CA  TYR H  67      -0.780  -2.461  10.414  1.00  0.55           C  
ATOM    431  C   TYR H  67       0.221  -3.477  10.956  1.00  0.55           C  
ATOM    432  CB  TYR H  67      -0.578  -1.142  11.174  1.00  0.55           C  
ATOM    433  O   TYR H  67       0.042  -3.965  12.074  1.00  0.55           O  
ATOM    434  CG  TYR H  67      -1.466  -0.005  10.727  1.00  0.55           C  
ATOM    435  CD1 TYR H  67      -1.084   0.768   9.618  1.00  0.55           C  
ATOM    436  CD2 TYR H  67      -2.668   0.274  11.408  1.00  0.55           C  
ATOM    437  CE1 TYR H  67      -1.905   1.820   9.184  1.00  0.55           C  
ATOM    438  CE2 TYR H  67      -3.490   1.333  10.980  1.00  0.55           C  
ATOM    439  OH  TYR H  67      -3.894   3.137   9.453  1.00  0.55           O  
ATOM    440  CZ  TYR H  67      -3.105   2.112   9.868  1.00  0.55           C  
ATOM    441  N   ALA H  68       1.295  -3.730  10.209  1.00  0.75           N  
ATOM    442  CA  ALA H  68       2.431  -4.494  10.704  1.00  0.75           C  
ATOM    443  C   ALA H  68       3.174  -3.740  11.820  1.00  0.75           C  
ATOM    444  CB  ALA H  68       3.360  -4.812   9.528  1.00  0.75           C  
ATOM    445  O   ALA H  68       3.347  -2.517  11.773  1.00  0.75           O  
ATOM    446  N   ASP H  69       3.675  -4.476  12.811  1.00  0.82           N  
ATOM    447  CA  ASP H  69       4.423  -3.935  13.954  1.00  0.82           C  
ATOM    448  C   ASP H  69       5.728  -3.203  13.580  1.00  0.82           C  
ATOM    449  CB  ASP H  69       4.604  -5.030  15.018  1.00  0.82           C  
ATOM    450  O   ASP H  69       6.232  -2.403  14.363  1.00  0.82           O  
ATOM    451  CG  ASP H  69       3.247  -5.367  15.652  1.00  0.82           C  
ATOM    452  OD1 ASP H  69       3.005  -4.981  16.817  1.00  0.82           O  
ATOM    453  OD2 ASP H  69       2.332  -5.843  14.941  1.00  0.82           O  
ATOM    454  N   SER H  70       6.229  -3.375  12.353  1.00  0.69           N  
ATOM    455  CA  SER H  70       7.347  -2.610  11.775  1.00  0.69           C  
ATOM    456  C   SER H  70       7.009  -1.139  11.445  1.00  0.69           C  
ATOM    457  CB  SER H  70       7.806  -3.340  10.501  1.00  0.69           C  
ATOM    458  O   SER H  70       7.913  -0.306  11.298  1.00  0.69           O  
ATOM    459  OG  SER H  70       6.742  -3.409   9.561  1.00  0.69           O  
ATOM    460  N   VAL H  71       5.722  -0.792  11.312  1.00  0.51           N  
ATOM    461  CA  VAL H  71       5.241   0.537  10.860  1.00  0.51           C  
ATOM    462  C   VAL H  71       4.106   1.118  11.711  1.00  0.51           C  
ATOM    463  CB  VAL H  71       4.814   0.495   9.383  1.00  0.51           C  
ATOM    464  O   VAL H  71       3.711   2.273  11.527  1.00  0.51           O  
ATOM    465  CG1 VAL H  71       5.974   0.095   8.464  1.00  0.51           C  
ATOM    466  CG2 VAL H  71       3.610  -0.422   9.133  1.00  0.51           C  
ATOM    467  N   LYS H  72       3.591   0.328  12.653  1.00  0.56           N  
ATOM    468  CA  LYS H  72       2.559   0.676  13.641  1.00  0.56           C  
ATOM    469  C   LYS H  72       2.902   2.005  14.329  1.00  0.56           C  
ATOM    470  CB  LYS H  72       2.497  -0.503  14.633  1.00  0.56           C  
ATOM    471  O   LYS H  72       4.033   2.224  14.752  1.00  0.56           O  
ATOM    472  CG  LYS H  72       1.112  -1.005  15.081  1.00  0.56           C  
ATOM    473  CD  LYS H  72       1.281  -2.480  15.497  1.00  0.56           C  
ATOM    474  CE  LYS H  72       0.048  -3.179  16.070  1.00  0.56           C  
ATOM    475  NZ  LYS H  72       0.385  -4.597  16.356  1.00  0.56           N  
ATOM    476  N   GLY H  74       1.941   2.926  14.384  1.00  0.52           N  
ATOM    477  CA  GLY H  74       2.123   4.276  14.940  1.00  0.52           C  
ATOM    478  C   GLY H  74       2.874   5.276  14.045  1.00  0.52           C  
ATOM    479  O   GLY H  74       2.748   6.475  14.270  1.00  0.52           O  
ATOM    480  N   ARG H  75       3.608   4.824  13.017  1.00  0.44           N  
ATOM    481  CA  ARG H  75       4.323   5.693  12.059  1.00  0.44           C  
ATOM    482  C   ARG H  75       3.522   5.929  10.778  1.00  0.44           C  
ATOM    483  CB  ARG H  75       5.705   5.094  11.730  1.00  0.44           C  
ATOM    484  O   ARG H  75       3.444   7.056  10.287  1.00  0.44           O  
ATOM    485  CG  ARG H  75       6.571   4.844  12.976  1.00  0.44           C  
ATOM    486  CD  ARG H  75       8.039   4.556  12.627  1.00  0.44           C  
ATOM    487  NE  ARG H  75       8.209   3.338  11.803  1.00  0.44           N  
ATOM    488  NH1 ARG H  75       9.192   4.308   9.958  1.00  0.44           N  
ATOM    489  NH2 ARG H  75       8.847   2.118   9.992  1.00  0.44           N  
ATOM    490  CZ  ARG H  75       8.741   3.268  10.593  1.00  0.44           C  
ATOM    491  N   PHE H  76       2.957   4.862  10.213  1.00  0.27           N  
ATOM    492  CA  PHE H  76       2.205   4.896   8.954  1.00  0.27           C  
ATOM    493  C   PHE H  76       0.688   4.933   9.204  1.00  0.27           C  
ATOM    494  CB  PHE H  76       2.615   3.712   8.060  1.00  0.27           C  
ATOM    495  O   PHE H  76       0.208   4.624  10.293  1.00  0.27           O  
ATOM    496  CG  PHE H  76       4.044   3.668   7.515  1.00  0.27           C  
ATOM    497  CD1 PHE H  76       5.066   4.562   7.915  1.00  0.27           C  
ATOM    498  CD2 PHE H  76       4.354   2.673   6.568  1.00  0.27           C  
ATOM    499  CE1 PHE H  76       6.369   4.438   7.404  1.00  0.27           C  
ATOM    500  CE2 PHE H  76       5.652   2.563   6.040  1.00  0.27           C  
ATOM    501  CZ  PHE H  76       6.663   3.439   6.465  1.00  0.27           C  
ATOM    502  N   THR H  77      -0.089   5.329   8.195  1.00  0.24           N  
ATOM    503  CA  THR H  77      -1.561   5.375   8.251  1.00  0.24           C  
ATOM    504  C   THR H  77      -2.169   5.117   6.871  1.00  0.24           C  
ATOM    505  CB  THR H  77      -2.044   6.709   8.838  1.00  0.24           C  
ATOM    506  O   THR H  77      -1.934   5.873   5.925  1.00  0.24           O  
ATOM    507  CG2 THR H  77      -3.560   6.903   8.784  1.00  0.24           C  
ATOM    508  OG1 THR H  77      -1.686   6.772  10.197  1.00  0.24           O  
ATOM    509  N   ILE H  78      -2.957   4.047   6.750  1.00  0.23           N  
ATOM    510  CA  ILE H  78      -3.675   3.683   5.525  1.00  0.23           C  
ATOM    511  C   ILE H  78      -5.039   4.384   5.497  1.00  0.23           C  
ATOM    512  CB  ILE H  78      -3.748   2.146   5.372  1.00  0.23           C  
ATOM    513  O   ILE H  78      -5.674   4.591   6.529  1.00  0.23           O  
ATOM    514  CG1 ILE H  78      -4.072   1.742   3.917  1.00  0.23           C  
ATOM    515  CG2 ILE H  78      -4.742   1.511   6.356  1.00  0.23           C  
ATOM    516  CD1 ILE H  78      -3.907   0.238   3.656  1.00  0.23           C  
ATOM    517  N   SER H  79      -5.488   4.805   4.317  1.00  0.33           N  
ATOM    518  CA  SER H  79      -6.759   5.524   4.139  1.00  0.33           C  
ATOM    519  C   SER H  79      -7.291   5.349   2.715  1.00  0.33           C  
ATOM    520  CB  SER H  79      -6.589   7.004   4.523  1.00  0.33           C  
ATOM    521  O   SER H  79      -6.553   4.948   1.815  1.00  0.33           O  
ATOM    522  OG  SER H  79      -5.498   7.605   3.841  1.00  0.33           O  
ATOM    523  N   ARG H  80      -8.588   5.602   2.505  1.00  0.55           N  
ATOM    524  CA  ARG H  80      -9.307   5.184   1.291  1.00  0.55           C  
ATOM    525  C   ARG H  80     -10.407   6.180   0.918  1.00  0.55           C  
ATOM    526  CB  ARG H  80      -9.844   3.768   1.578  1.00  0.55           C  
ATOM    527  O   ARG H  80     -11.374   6.328   1.661  1.00  0.55           O  
ATOM    528  CG  ARG H  80     -10.608   3.086   0.436  1.00  0.55           C  
ATOM    529  CD  ARG H  80     -10.961   1.650   0.863  1.00  0.55           C  
ATOM    530  NE  ARG H  80     -11.898   1.010  -0.077  1.00  0.55           N  
ATOM    531  NH1 ARG H  80     -11.392  -1.192   0.401  1.00  0.55           N  
ATOM    532  NH2 ARG H  80     -12.840  -0.711  -1.226  1.00  0.55           N  
ATOM    533  CZ  ARG H  80     -12.032  -0.289  -0.294  1.00  0.55           C  
ATOM    534  N   ASP H  81     -10.281   6.835  -0.236  1.00  0.59           N  
ATOM    535  CA  ASP H  81     -11.313   7.726  -0.782  1.00  0.59           C  
ATOM    536  C   ASP H  81     -12.234   6.971  -1.752  1.00  0.59           C  
ATOM    537  CB  ASP H  81     -10.684   8.969  -1.428  1.00  0.59           C  
ATOM    538  O   ASP H  81     -11.936   6.795  -2.937  1.00  0.59           O  
ATOM    539  CG  ASP H  81     -11.735   9.979  -1.917  1.00  0.59           C  
ATOM    540  OD1 ASP H  81     -12.943   9.650  -2.011  1.00  0.59           O  
ATOM    541  OD2 ASP H  81     -11.347  11.123  -2.228  1.00  0.59           O  
ATOM    542  N   ASN H  82     -13.386   6.538  -1.240  1.00  0.81           N  
ATOM    543  CA  ASN H  82     -14.374   5.784  -2.014  1.00  0.81           C  
ATOM    544  C   ASN H  82     -15.170   6.629  -3.029  1.00  0.81           C  
ATOM    545  CB  ASN H  82     -15.283   5.007  -1.047  1.00  0.81           C  
ATOM    546  O   ASN H  82     -15.900   6.051  -3.826  1.00  0.81           O  
ATOM    547  CG  ASN H  82     -14.513   3.957  -0.251  1.00  0.81           C  
ATOM    548  ND2 ASN H  82     -14.457   4.090   1.054  1.00  0.81           N  
ATOM    549  OD1 ASN H  82     -13.941   3.011  -0.779  1.00  0.81           O  
ATOM    550  N   SER H  83     -15.035   7.961  -3.041  1.00  0.89           N  
ATOM    551  CA  SER H  83     -15.598   8.805  -4.111  1.00  0.89           C  
ATOM    552  C   SER H  83     -14.711   8.846  -5.366  1.00  0.89           C  
ATOM    553  CB  SER H  83     -15.844  10.229  -3.594  1.00  0.89           C  
ATOM    554  O   SER H  83     -15.202   9.158  -6.447  1.00  0.89           O  
ATOM    555  OG  SER H  83     -14.638  10.964  -3.413  1.00  0.89           O  
ATOM    556  N   LYS H  84     -13.405   8.554  -5.228  1.00  0.79           N  
ATOM    557  CA  LYS H  84     -12.399   8.587  -6.317  1.00  0.79           C  
ATOM    558  C   LYS H  84     -11.781   7.224  -6.630  1.00  0.79           C  
ATOM    559  CB  LYS H  84     -11.309   9.622  -5.992  1.00  0.79           C  
ATOM    560  O   LYS H  84     -11.063   7.103  -7.615  1.00  0.79           O  
ATOM    561  CG  LYS H  84     -11.912  11.033  -5.978  1.00  0.79           C  
ATOM    562  CD  LYS H  84     -10.951  12.077  -5.400  1.00  0.79           C  
ATOM    563  CE  LYS H  84     -11.734  13.306  -4.919  1.00  0.79           C  
ATOM    564  NZ  LYS H  84     -12.554  12.982  -3.723  1.00  0.79           N  
ATOM    565  N   ASN H  85     -12.106   6.206  -5.831  1.00  0.76           N  
ATOM    566  CA  ASN H  85     -11.568   4.844  -5.904  1.00  0.76           C  
ATOM    567  C   ASN H  85     -10.075   4.727  -5.514  1.00  0.76           C  
ATOM    568  CB  ASN H  85     -11.903   4.184  -7.259  1.00  0.76           C  
ATOM    569  O   ASN H  85      -9.397   3.783  -5.917  1.00  0.76           O  
ATOM    570  CG  ASN H  85     -13.309   4.450  -7.763  1.00  0.76           C  
ATOM    571  ND2 ASN H  85     -13.457   5.327  -8.727  1.00  0.76           N  
ATOM    572  OD1 ASN H  85     -14.285   3.896  -7.288  1.00  0.76           O  
ATOM    573  N   THR H  86      -9.549   5.664  -4.717  1.00  0.52           N  
ATOM    574  CA  THR H  86      -8.103   5.769  -4.438  1.00  0.52           C  
ATOM    575  C   THR H  86      -7.744   5.262  -3.040  1.00  0.52           C  
ATOM    576  CB  THR H  86      -7.600   7.211  -4.620  1.00  0.52           C  
ATOM    577  O   THR H  86      -8.293   5.729  -2.036  1.00  0.52           O  
ATOM    578  CG2 THR H  86      -6.075   7.314  -4.648  1.00  0.52           C  
ATOM    579  OG1 THR H  86      -8.050   7.737  -5.844  1.00  0.52           O  
ATOM    580  N   LEU H  87      -6.786   4.338  -2.963  1.00  0.37           N  
ATOM    581  CA  LEU H  87      -6.120   3.921  -1.727  1.00  0.37           C  
ATOM    582  C   LEU H  87      -4.898   4.818  -1.456  1.00  0.37           C  
ATOM    583  CB  LEU H  87      -5.747   2.432  -1.865  1.00  0.37           C  
ATOM    584  O   LEU H  87      -4.220   5.244  -2.385  1.00  0.37           O  
ATOM    585  CG  LEU H  87      -5.091   1.805  -0.622  1.00  0.37           C  
ATOM    586  CD1 LEU H  87      -6.136   1.545   0.458  1.00  0.37           C  
ATOM    587  CD2 LEU H  87      -4.384   0.501  -0.977  1.00  0.37           C  
ATOM    588  N   TYR H  88      -4.576   5.081  -0.192  1.00  0.27           N  
ATOM    589  CA  TYR H  88      -3.412   5.874   0.208  1.00  0.27           C  
ATOM    590  C   TYR H  88      -2.659   5.235   1.373  1.00  0.27           C  
ATOM    591  CB  TYR H  88      -3.852   7.274   0.639  1.00  0.27           C  
ATOM    592  O   TYR H  88      -3.285   4.684   2.281  1.00  0.27           O  
ATOM    593  CG  TYR H  88      -4.527   8.126  -0.413  1.00  0.27           C  
ATOM    594  CD1 TYR H  88      -3.741   8.892  -1.292  1.00  0.27           C  
ATOM    595  CD2 TYR H  88      -5.932   8.195  -0.477  1.00  0.27           C  
ATOM    596  CE1 TYR H  88      -4.357   9.732  -2.239  1.00  0.27           C  
ATOM    597  CE2 TYR H  88      -6.551   9.034  -1.424  1.00  0.27           C  
ATOM    598  OH  TYR H  88      -6.364  10.595  -3.234  1.00  0.27           O  
ATOM    599  CZ  TYR H  88      -5.765   9.802  -2.308  1.00  0.27           C  
ATOM    600  N   LEU H  89      -1.337   5.414   1.398  1.00  0.17           N  
ATOM    601  CA  LEU H  89      -0.497   5.172   2.570  1.00  0.17           C  
ATOM    602  C   LEU H  89       0.263   6.451   2.925  1.00  0.17           C  
ATOM    603  CB  LEU H  89       0.438   3.975   2.325  1.00  0.17           C  
ATOM    604  O   LEU H  89       1.211   6.846   2.247  1.00  0.17           O  
ATOM    605  CG  LEU H  89       1.218   3.508   3.568  1.00  0.17           C  
ATOM    606  CD1 LEU H  89       0.297   2.879   4.619  1.00  0.17           C  
ATOM    607  CD2 LEU H  89       2.251   2.461   3.157  1.00  0.17           C  
ATOM    608  N   GLN H  90      -0.167   7.101   4.002  1.00  0.21           N  
ATOM    609  CA  GLN H  90       0.616   8.135   4.663  1.00  0.21           C  
ATOM    610  C   GLN H  90       1.779   7.457   5.396  1.00  0.21           C  
ATOM    611  CB  GLN H  90      -0.302   8.886   5.639  1.00  0.21           C  
ATOM    612  O   GLN H  90       1.547   6.561   6.209  1.00  0.21           O  
ATOM    613  CG  GLN H  90       0.375  10.099   6.285  1.00  0.21           C  
ATOM    614  CD  GLN H  90       0.622  11.242   5.307  1.00  0.21           C  
ATOM    615  NE2 GLN H  90       1.632  12.042   5.553  1.00  0.21           N  
ATOM    616  OE1 GLN H  90      -0.101  11.427   4.330  1.00  0.21           O  
ATOM    617  N   MET H  91       3.012   7.875   5.129  1.00  0.17           N  
ATOM    618  CA  MET H  91       4.213   7.356   5.781  1.00  0.17           C  
ATOM    619  C   MET H  91       4.950   8.509   6.452  1.00  0.17           C  
ATOM    620  CB  MET H  91       5.120   6.656   4.762  1.00  0.17           C  
ATOM    621  O   MET H  91       5.420   9.412   5.766  1.00  0.17           O  
ATOM    622  CG  MET H  91       4.415   5.521   4.012  1.00  0.17           C  
ATOM    623  SD  MET H  91       5.512   4.450   3.045  1.00  0.17           S  
ATOM    624  CE  MET H  91       6.365   5.672   2.019  1.00  0.17           C  
ATOM    625  N   ASN H  92       5.047   8.489   7.779  1.00  0.24           N  
ATOM    626  CA  ASN H  92       5.703   9.535   8.564  1.00  0.24           C  
ATOM    627  C   ASN H  92       6.866   8.941   9.368  1.00  0.24           C  
ATOM    628  CB  ASN H  92       4.682  10.246   9.474  1.00  0.24           C  
ATOM    629  O   ASN H  92       6.868   7.739   9.642  1.00  0.24           O  
ATOM    630  CG  ASN H  92       3.290  10.392   8.876  1.00  0.24           C  
ATOM    631  ND2 ASN H  92       2.370   9.551   9.289  1.00  0.24           N  
ATOM    632  OD1 ASN H  92       3.003  11.231   8.033  1.00  0.24           O  
ATOM    633  N   SER H  93       7.837   9.771   9.762  1.00  0.35           N  
ATOM    634  CA  SER H  93       9.013   9.342  10.539  1.00  0.35           C  
ATOM    635  C   SER H  93       9.725   8.150   9.883  1.00  0.35           C  
ATOM    636  CB  SER H  93       8.642   9.068  12.003  1.00  0.35           C  
ATOM    637  O   SER H  93       9.922   7.094  10.496  1.00  0.35           O  
ATOM    638  OG  SER H  93       8.005  10.196  12.577  1.00  0.35           O  
ATOM    639  N   LEU H  94      10.034   8.303   8.592  1.00  0.27           N  
ATOM    640  CA  LEU H  94      10.640   7.263   7.765  1.00  0.27           C  
ATOM    641  C   LEU H  94      12.064   6.918   8.221  1.00  0.27           C  
ATOM    642  CB  LEU H  94      10.597   7.699   6.289  1.00  0.27           C  
ATOM    643  O   LEU H  94      12.860   7.792   8.568  1.00  0.27           O  
ATOM    644  CG  LEU H  94       9.217   7.454   5.645  1.00  0.27           C  
ATOM    645  CD1 LEU H  94       9.030   8.295   4.387  1.00  0.27           C  
ATOM    646  CD2 LEU H  94       9.067   5.985   5.239  1.00  0.27           C  
ATOM    647  N   LYS H  95      12.376   5.624   8.203  1.00  0.33           N  
ATOM    648  CA  LYS H  95      13.689   5.049   8.507  1.00  0.33           C  
ATOM    649  C   LYS H  95      14.411   4.589   7.233  1.00  0.33           C  
ATOM    650  CB  LYS H  95      13.496   3.806   9.382  1.00  0.33           C  
ATOM    651  O   LYS H  95      13.731   4.214   6.279  1.00  0.33           O  
ATOM    652  CG  LYS H  95      13.352   4.041  10.897  1.00  0.33           C  
ATOM    653  CD  LYS H  95      13.884   2.757  11.543  1.00  0.33           C  
ATOM    654  CE  LYS H  95      13.936   2.648  13.060  1.00  0.33           C  
ATOM    655  NZ  LYS H  95      14.617   1.369  13.387  1.00  0.33           N  
ATOM    656  N   PRO H  96      15.752   4.455   7.250  1.00  0.34           N  
ATOM    657  CA  PRO H  96      16.489   3.740   6.207  1.00  0.34           C  
ATOM    658  C   PRO H  96      15.921   2.343   5.904  1.00  0.34           C  
ATOM    659  CB  PRO H  96      17.939   3.677   6.700  1.00  0.34           C  
ATOM    660  O   PRO H  96      15.775   1.982   4.736  1.00  0.34           O  
ATOM    661  CG  PRO H  96      18.052   4.895   7.614  1.00  0.34           C  
ATOM    662  CD  PRO H  96      16.670   4.956   8.261  1.00  0.34           C  
ATOM    663  N   GLU H  97      15.508   1.591   6.932  1.00  0.32           N  
ATOM    664  CA  GLU H  97      14.896   0.257   6.799  1.00  0.32           C  
ATOM    665  C   GLU H  97      13.554   0.234   6.045  1.00  0.32           C  
ATOM    666  CB  GLU H  97      14.676  -0.390   8.182  1.00  0.32           C  
ATOM    667  O   GLU H  97      13.135  -0.836   5.603  1.00  0.32           O  
ATOM    668  CG  GLU H  97      15.934  -0.587   9.045  1.00  0.32           C  
ATOM    669  CD  GLU H  97      16.109   0.557  10.050  1.00  0.32           C  
ATOM    670  OE1 GLU H  97      15.867   0.338  11.264  1.00  0.32           O  
ATOM    671  OE2 GLU H  97      16.387   1.690   9.601  1.00  0.32           O  
ATOM    672  N   ASP H  98      12.884   1.380   5.881  1.00  0.26           N  
ATOM    673  CA  ASP H  98      11.679   1.494   5.055  1.00  0.26           C  
ATOM    674  C   ASP H  98      11.985   1.553   3.545  1.00  0.26           C  
ATOM    675  CB  ASP H  98      10.834   2.703   5.496  1.00  0.26           C  
ATOM    676  O   ASP H  98      11.047   1.574   2.748  1.00  0.26           O  
ATOM    677  CG  ASP H  98      10.329   2.633   6.940  1.00  0.26           C  
ATOM    678  OD1 ASP H  98       9.772   1.593   7.372  1.00  0.26           O  
ATOM    679  OD2 ASP H  98      10.398   3.667   7.638  1.00  0.26           O  
ATOM    680  N   THR H  99      13.260   1.566   3.133  1.00  0.22           N  
ATOM    681  CA  THR H  99      13.687   1.528   1.722  1.00  0.22           C  
ATOM    682  C   THR H  99      13.273   0.218   1.044  1.00  0.22           C  
ATOM    683  CB  THR H  99      15.207   1.712   1.603  1.00  0.22           C  
ATOM    684  O   THR H  99      13.788  -0.856   1.362  1.00  0.22           O  
ATOM    685  CG2 THR H  99      15.739   1.597   0.172  1.00  0.22           C  
ATOM    686  OG1 THR H  99      15.557   2.988   2.082  1.00  0.22           O  
ATOM    687  N   ALA H 100      12.349   0.308   0.088  1.00  0.21           N  
ATOM    688  CA  ALA H 100      11.764  -0.828  -0.621  1.00  0.21           C  
ATOM    689  C   ALA H 100      10.961  -0.357  -1.846  1.00  0.21           C  
ATOM    690  CB  ALA H 100      10.845  -1.586   0.351  1.00  0.21           C  
ATOM    691  O   ALA H 100      10.608   0.818  -1.961  1.00  0.21           O  
ATOM    692  N   VAL H 101      10.600  -1.283  -2.738  1.00  0.26           N  
ATOM    693  CA  VAL H 101       9.480  -1.049  -3.663  1.00  0.26           C  
ATOM    694  C   VAL H 101       8.183  -1.385  -2.931  1.00  0.26           C  
ATOM    695  CB  VAL H 101       9.617  -1.840  -4.976  1.00  0.26           C  
ATOM    696  O   VAL H 101       8.028  -2.504  -2.439  1.00  0.26           O  
ATOM    697  CG1 VAL H 101       8.471  -1.508  -5.942  1.00  0.26           C  
ATOM    698  CG2 VAL H 101      10.933  -1.508  -5.691  1.00  0.26           C  
ATOM    699  N   TYR H 102       7.277  -0.416  -2.834  1.00  0.28           N  
ATOM    700  CA  TYR H 102       5.953  -0.564  -2.231  1.00  0.28           C  
ATOM    701  C   TYR H 102       4.938  -0.913  -3.312  1.00  0.28           C  
ATOM    702  CB  TYR H 102       5.547   0.720  -1.499  1.00  0.28           C  
ATOM    703  O   TYR H 102       4.928  -0.287  -4.368  1.00  0.28           O  
ATOM    704  CG  TYR H 102       6.292   0.924  -0.196  1.00  0.28           C  
ATOM    705  CD1 TYR H 102       7.659   1.251  -0.221  1.00  0.28           C  
ATOM    706  CD2 TYR H 102       5.634   0.743   1.037  1.00  0.28           C  
ATOM    707  CE1 TYR H 102       8.379   1.357   0.977  1.00  0.28           C  
ATOM    708  CE2 TYR H 102       6.349   0.877   2.243  1.00  0.28           C  
ATOM    709  OH  TYR H 102       8.453   1.226   3.356  1.00  0.28           O  
ATOM    710  CZ  TYR H 102       7.728   1.173   2.211  1.00  0.28           C  
ATOM    711  N   TYR H 103       4.083  -1.889  -3.030  1.00  0.37           N  
ATOM    712  CA  TYR H 103       3.079  -2.407  -3.953  1.00  0.37           C  
ATOM    713  C   TYR H 103       1.691  -2.305  -3.333  1.00  0.37           C  
ATOM    714  CB  TYR H 103       3.380  -3.863  -4.312  1.00  0.37           C  
ATOM    715  O   TYR H 103       1.469  -2.766  -2.213  1.00  0.37           O  
ATOM    716  CG  TYR H 103       4.691  -4.101  -5.031  1.00  0.37           C  
ATOM    717  CD1 TYR H 103       5.873  -4.290  -4.288  1.00  0.37           C  
ATOM    718  CD2 TYR H 103       4.720  -4.176  -6.438  1.00  0.37           C  
ATOM    719  CE1 TYR H 103       7.084  -4.564  -4.948  1.00  0.37           C  
ATOM    720  CE2 TYR H 103       5.929  -4.464  -7.100  1.00  0.37           C  
ATOM    721  OH  TYR H 103       8.264  -4.994  -6.986  1.00  0.37           O  
ATOM    722  CZ  TYR H 103       7.111  -4.658  -6.355  1.00  0.37           C  
ATOM    723  N   CYS H 104       0.756  -1.738  -4.077  1.00  0.39           N  
ATOM    724  CA  CYS H 104      -0.660  -1.770  -3.776  1.00  0.39           C  
ATOM    725  C   CYS H 104      -1.248  -3.136  -4.152  1.00  0.39           C  
ATOM    726  CB  CYS H 104      -1.323  -0.623  -4.532  1.00  0.39           C  
ATOM    727  O   CYS H 104      -0.859  -3.757  -5.144  1.00  0.39           O  
ATOM    728  SG  CYS H 104      -3.082  -0.362  -4.216  1.00  0.39           S  
ATOM    729  N   ASN H 105      -2.208  -3.588  -3.359  1.00  0.73           N  
ATOM    730  CA  ASN H 105      -2.920  -4.846  -3.511  1.00  0.73           C  
ATOM    731  C   ASN H 105      -4.432  -4.599  -3.335  1.00  0.73           C  
ATOM    732  CB  ASN H 105      -2.296  -5.851  -2.526  1.00  0.73           C  
ATOM    733  O   ASN H 105      -4.842  -3.691  -2.607  1.00  0.73           O  
ATOM    734  CG  ASN H 105      -3.111  -7.119  -2.355  1.00  0.73           C  
ATOM    735  ND2 ASN H 105      -2.578  -8.241  -2.760  1.00  0.73           N  
ATOM    736  OD1 ASN H 105      -4.221  -7.085  -1.848  1.00  0.73           O  
ATOM    737  N   ALA H 106      -5.266  -5.390  -4.010  1.00  0.47           N  
ATOM    738  CA  ALA H 106      -6.724  -5.313  -3.952  1.00  0.47           C  
ATOM    739  C   ALA H 106      -7.375  -6.694  -3.813  1.00  0.47           C  
ATOM    740  CB  ALA H 106      -7.235  -4.538  -5.167  1.00  0.47           C  
ATOM    741  O   ALA H 106      -8.142  -7.115  -4.680  1.00  0.47           O  
ATOM    742  N   LEU H 107      -7.068  -7.384  -2.716  1.00  0.76           N  
ATOM    743  CA  LEU H 107      -7.586  -8.700  -2.365  1.00  0.76           C  
ATOM    744  C   LEU H 107      -9.120  -8.777  -2.442  1.00  0.76           C  
ATOM    745  CB  LEU H 107      -6.982  -9.066  -1.002  1.00  0.76           C  
ATOM    746  O   LEU H 107      -9.879  -8.378  -1.549  1.00  0.76           O  
ATOM    747  CG  LEU H 107      -7.427 -10.402  -0.392  1.00  0.76           C  
ATOM    748  CD1 LEU H 107      -7.252 -11.583  -1.351  1.00  0.76           C  
ATOM    749  CD2 LEU H 107      -6.592 -10.673   0.861  1.00  0.76           C  
ATOM    750  N   GLN H 108      -9.591  -9.305  -3.566  1.00  0.99           N  
ATOM    751  CA  GLN H 108     -10.999  -9.464  -3.857  1.00  0.99           C  
ATOM    752  C   GLN H 108     -11.419 -10.853  -3.375  1.00  0.99           C  
ATOM    753  CB  GLN H 108     -11.222  -9.191  -5.353  1.00  0.99           C  
ATOM    754  O   GLN H 108     -11.125 -11.865  -4.010  1.00  0.99           O  
ATOM    755  CG  GLN H 108     -12.672  -8.799  -5.673  1.00  0.99           C  
ATOM    756  CD  GLN H 108     -12.781  -7.982  -6.952  1.00  0.99           C  
ATOM    757  NE2 GLN H 108     -12.710  -8.559  -8.126  1.00  0.99           N  
ATOM    758  OE1 GLN H 108     -12.971  -6.777  -6.928  1.00  0.99           O  
ATOM    759  N   TYR H 109     -12.087 -10.925  -2.221  1.00  1.97           N  
ATOM    760  CA  TYR H 109     -12.791 -12.148  -1.832  1.00  1.97           C  
ATOM    761  C   TYR H 109     -13.944 -12.314  -2.835  1.00  1.97           C  
ATOM    762  CB  TYR H 109     -13.321 -12.075  -0.395  1.00  1.97           C  
ATOM    763  O   TYR H 109     -14.750 -11.399  -3.007  1.00  1.97           O  
ATOM    764  CG  TYR H 109     -12.366 -11.993   0.790  1.00  1.97           C  
ATOM    765  CD1 TYR H 109     -10.970 -11.816   0.661  1.00  1.97           C  
ATOM    766  CD2 TYR H 109     -12.930 -12.101   2.078  1.00  1.97           C  
ATOM    767  CE1 TYR H 109     -10.159 -11.737   1.813  1.00  1.97           C  
ATOM    768  CE2 TYR H 109     -12.120 -12.030   3.226  1.00  1.97           C  
ATOM    769  OH  TYR H 109      -9.965 -11.754   4.214  1.00  1.97           O  
ATOM    770  CZ  TYR H 109     -10.730 -11.851   3.097  1.00  1.97           C  
ATOM    771  N   GLU H 110     -13.960 -13.412  -3.587  1.00  2.96           N  
ATOM    772  CA  GLU H 110     -14.457 -13.375  -4.969  1.00  2.96           C  
ATOM    773  C   GLU H 110     -15.510 -14.425  -5.321  1.00  2.96           C  
ATOM    774  CB  GLU H 110     -13.245 -13.467  -5.945  1.00  2.96           C  
ATOM    775  O   GLU H 110     -16.015 -15.168  -4.484  1.00  2.96           O  
ATOM    776  CG  GLU H 110     -13.117 -12.178  -6.779  1.00  2.96           C  
ATOM    777  CD  GLU H 110     -12.419 -12.265  -8.142  1.00  2.96           C  
ATOM    778  OE1 GLU H 110     -12.246 -13.378  -8.674  1.00  2.96           O  
ATOM    779  OE2 GLU H 110     -12.123 -11.194  -8.727  1.00  2.96           O  
ATOM    780  N   LYS H 111     -15.772 -14.492  -6.637  1.00  4.62           N  
ATOM    781  CA  LYS H 111     -16.150 -15.692  -7.394  1.00  4.62           C  
ATOM    782  C   LYS H 111     -15.280 -16.912  -7.044  1.00  4.62           C  
ATOM    783  CB  LYS H 111     -16.112 -15.380  -8.908  1.00  4.62           C  
ATOM    784  O   LYS H 111     -14.483 -17.395  -7.854  1.00  4.62           O  
ATOM    785  CG  LYS H 111     -14.756 -14.854  -9.417  1.00  4.62           C  
ATOM    786  CD  LYS H 111     -14.350 -15.430 -10.784  1.00  4.62           C  
ATOM    787  CE  LYS H 111     -12.941 -14.996 -11.228  1.00  4.62           C  
ATOM    788  NZ  LYS H 111     -11.879 -15.436 -10.286  1.00  4.62           N  
ATOM    789  N   HIS H 112     -15.506 -17.443  -5.851  1.00  4.85           N  
ATOM    790  CA  HIS H 112     -14.930 -18.665  -5.306  1.00  4.85           C  
ATOM    791  C   HIS H 112     -13.439 -18.585  -4.983  1.00  4.85           C  
ATOM    792  CB  HIS H 112     -15.259 -19.865  -6.215  1.00  4.85           C  
ATOM    793  O   HIS H 112     -13.059 -18.688  -3.824  1.00  4.85           O  
ATOM    794  CG  HIS H 112     -16.655 -19.851  -6.793  1.00  4.85           C  
ATOM    795  CD2 HIS H 112     -17.835 -19.965  -6.108  1.00  4.85           C  
ATOM    796  ND1 HIS H 112     -16.974 -19.648  -8.117  1.00  4.85           N  
ATOM    797  CE1 HIS H 112     -18.312 -19.649  -8.229  1.00  4.85           C  
ATOM    798  NE2 HIS H 112     -18.878 -19.822  -7.027  1.00  4.85           N  
ATOM    799  N   GLY H 113     -12.596 -18.435  -6.005  1.00  4.87           N  
ATOM    800  CA  GLY H 113     -11.179 -18.806  -5.921  1.00  4.87           C  
ATOM    801  C   GLY H 113     -10.295 -17.875  -5.090  1.00  4.87           C  
ATOM    802  O   GLY H 113      -9.086 -18.077  -5.042  1.00  4.87           O  
ATOM    803  N   GLY H 114     -10.870 -16.814  -4.521  1.00  3.37           N  
ATOM    804  CA  GLY H 114     -10.139 -15.576  -4.287  1.00  3.37           C  
ATOM    805  C   GLY H 114      -9.724 -14.933  -5.616  1.00  3.37           C  
ATOM    806  O   GLY H 114      -9.806 -15.536  -6.691  1.00  3.37           O  
ATOM    807  N   ALA H 115      -9.295 -13.683  -5.557  1.00  2.79           N  
ATOM    808  CA  ALA H 115      -8.384 -13.135  -6.544  1.00  2.79           C  
ATOM    809  C   ALA H 115      -7.548 -12.056  -5.874  1.00  2.79           C  
ATOM    810  CB  ALA H 115      -9.127 -12.590  -7.761  1.00  2.79           C  
ATOM    811  O   ALA H 115      -8.060 -11.048  -5.381  1.00  2.79           O  
ATOM    812  N   ASP H 116      -6.250 -12.307  -5.866  1.00  0.79           N  
ATOM    813  CA  ASP H 116      -5.259 -11.306  -5.543  1.00  0.79           C  
ATOM    814  C   ASP H 116      -5.040 -10.422  -6.779  1.00  0.79           C  
ATOM    815  CB  ASP H 116      -3.978 -12.035  -5.103  1.00  0.79           C  
ATOM    816  O   ASP H 116      -4.858 -10.927  -7.890  1.00  0.79           O  
ATOM    817  CG  ASP H 116      -3.245 -11.336  -3.965  1.00  0.79           C  
ATOM    818  OD1 ASP H 116      -3.897 -10.588  -3.205  1.00  0.79           O  
ATOM    819  OD2 ASP H 116      -2.016 -11.538  -3.883  1.00  0.79           O  
ATOM    820  N   TYR H 117      -5.059  -9.104  -6.595  1.00  0.48           N  
ATOM    821  CA  TYR H 117      -4.761  -8.127  -7.644  1.00  0.48           C  
ATOM    822  C   TYR H 117      -3.697  -7.162  -7.129  1.00  0.48           C  
ATOM    823  CB  TYR H 117      -6.024  -7.378  -8.095  1.00  0.48           C  
ATOM    824  O   TYR H 117      -3.727  -6.780  -5.961  1.00  0.48           O  
ATOM    825  CG  TYR H 117      -7.129  -8.225  -8.707  1.00  0.48           C  
ATOM    826  CD1 TYR H 117      -7.035  -8.668 -10.042  1.00  0.48           C  
ATOM    827  CD2 TYR H 117      -8.280  -8.529  -7.956  1.00  0.48           C  
ATOM    828  CE1 TYR H 117      -8.088  -9.407 -10.624  1.00  0.48           C  
ATOM    829  CE2 TYR H 117      -9.339  -9.245  -8.541  1.00  0.48           C  
ATOM    830  OH  TYR H 117     -10.310 -10.330 -10.446  1.00  0.48           O  
ATOM    831  CZ  TYR H 117      -9.253  -9.684  -9.875  1.00  0.48           C  
ATOM    832  N   TRP H 118      -2.781  -6.759  -8.006  1.00  0.37           N  
ATOM    833  CA  TRP H 118      -1.553  -6.034  -7.677  1.00  0.37           C  
ATOM    834  C   TRP H 118      -1.366  -4.817  -8.584  1.00  0.37           C  
ATOM    835  CB  TRP H 118      -0.370  -6.997  -7.825  1.00  0.37           C  
ATOM    836  O   TRP H 118      -1.853  -4.807  -9.716  1.00  0.37           O  
ATOM    837  CG  TRP H 118      -0.292  -8.036  -6.758  1.00  0.37           C  
ATOM    838  CD1 TRP H 118      -0.874  -9.258  -6.771  1.00  0.37           C  
ATOM    839  CD2 TRP H 118       0.339  -7.906  -5.453  1.00  0.37           C  
ATOM    840  CE2 TRP H 118       0.133  -9.114  -4.732  1.00  0.37           C  
ATOM    841  CE3 TRP H 118       1.036  -6.874  -4.795  1.00  0.37           C  
ATOM    842  NE1 TRP H 118      -0.630  -9.887  -5.566  1.00  0.37           N  
ATOM    843  CH2 TRP H 118       1.325  -8.276  -2.814  1.00  0.37           C  
ATOM    844  CZ2 TRP H 118       0.608  -9.308  -3.433  1.00  0.37           C  
ATOM    845  CZ3 TRP H 118       1.526  -7.058  -3.490  1.00  0.37           C  
ATOM    846  N   GLY H 119      -0.657  -3.803  -8.088  1.00  0.34           N  
ATOM    847  CA  GLY H 119      -0.118  -2.717  -8.909  1.00  0.34           C  
ATOM    848  C   GLY H 119       1.304  -2.995  -9.402  1.00  0.34           C  
ATOM    849  O   GLY H 119       1.896  -4.036  -9.094  1.00  0.34           O  
ATOM    850  N   GLN H 120       1.852  -2.076 -10.201  1.00  0.57           N  
ATOM    851  CA  GLN H 120       3.205  -2.207 -10.757  1.00  0.57           C  
ATOM    852  C   GLN H 120       4.309  -1.975  -9.712  1.00  0.57           C  
ATOM    853  CB  GLN H 120       3.363  -1.297 -11.993  1.00  0.57           C  
ATOM    854  O   GLN H 120       5.448  -2.405  -9.899  1.00  0.57           O  
ATOM    855  CG  GLN H 120       3.855   0.146 -11.758  1.00  0.57           C  
ATOM    856  CD  GLN H 120       2.854   1.095 -11.101  1.00  0.57           C  
ATOM    857  NE2 GLN H 120       3.322   1.999 -10.270  1.00  0.57           N  
ATOM    858  OE1 GLN H 120       1.669   1.089 -11.387  1.00  0.57           O  
ATOM    859  N   GLY H 121       3.968  -1.297  -8.618  1.00  0.45           N  
ATOM    860  CA  GLY H 121       4.869  -0.891  -7.549  1.00  0.45           C  
ATOM    861  C   GLY H 121       5.473   0.506  -7.740  1.00  0.45           C  
ATOM    862  O   GLY H 121       5.610   1.025  -8.848  1.00  0.45           O  
ATOM    863  N   THR H 122       5.877   1.129  -6.632  1.00  0.22           N  
ATOM    864  CA  THR H 122       6.595   2.412  -6.591  1.00  0.22           C  
ATOM    865  C   THR H 122       7.813   2.303  -5.679  1.00  0.22           C  
ATOM    866  CB  THR H 122       5.666   3.577  -6.195  1.00  0.22           C  
ATOM    867  O   THR H 122       7.717   1.827  -4.547  1.00  0.22           O  
ATOM    868  CG2 THR H 122       5.016   3.460  -4.813  1.00  0.22           C  
ATOM    869  OG1 THR H 122       6.382   4.795  -6.186  1.00  0.22           O  
ATOM    870  N   LEU H 123       8.980   2.742  -6.155  1.00  0.18           N  
ATOM    871  CA  LEU H 123      10.192   2.782  -5.336  1.00  0.18           C  
ATOM    872  C   LEU H 123      10.071   3.860  -4.250  1.00  0.18           C  
ATOM    873  CB  LEU H 123      11.428   2.984  -6.234  1.00  0.18           C  
ATOM    874  O   LEU H 123       9.613   4.974  -4.505  1.00  0.18           O  
ATOM    875  CG  LEU H 123      12.771   3.078  -5.479  1.00  0.18           C  
ATOM    876  CD1 LEU H 123      13.119   1.783  -4.738  1.00  0.18           C  
ATOM    877  CD2 LEU H 123      13.899   3.375  -6.465  1.00  0.18           C  
ATOM    878  N   VAL H 124      10.519   3.522  -3.046  1.00  0.18           N  
ATOM    879  CA  VAL H 124      10.757   4.442  -1.934  1.00  0.18           C  
ATOM    880  C   VAL H 124      12.179   4.201  -1.452  1.00  0.18           C  
ATOM    881  CB  VAL H 124       9.743   4.208  -0.805  1.00  0.18           C  
ATOM    882  O   VAL H 124      12.602   3.056  -1.291  1.00  0.18           O  
ATOM    883  CG1 VAL H 124      10.056   5.025   0.454  1.00  0.18           C  
ATOM    884  CG2 VAL H 124       8.320   4.538  -1.268  1.00  0.18           C  
ATOM    885  N   THR H 125      12.938   5.268  -1.239  1.00  0.23           N  
ATOM    886  CA  THR H 125      14.312   5.192  -0.734  1.00  0.23           C  
ATOM    887  C   THR H 125      14.511   6.221   0.363  1.00  0.23           C  
ATOM    888  CB  THR H 125      15.324   5.341  -1.878  1.00  0.23           C  
ATOM    889  O   THR H 125      14.056   7.358   0.251  1.00  0.23           O  
ATOM    890  CG2 THR H 125      16.782   5.339  -1.419  1.00  0.23           C  
ATOM    891  OG1 THR H 125      15.174   4.232  -2.735  1.00  0.23           O  
ATOM    892  N   VAL H 126      15.170   5.809   1.442  1.00  0.32           N  
ATOM    893  CA  VAL H 126      15.425   6.645   2.610  1.00  0.32           C  
ATOM    894  C   VAL H 126      16.913   6.587   2.921  1.00  0.32           C  
ATOM    895  CB  VAL H 126      14.547   6.230   3.807  1.00  0.32           C  
ATOM    896  O   VAL H 126      17.398   5.604   3.479  1.00  0.32           O  
ATOM    897  CG1 VAL H 126      14.727   7.208   4.977  1.00  0.32           C  
ATOM    898  CG2 VAL H 126      13.053   6.168   3.458  1.00  0.32           C  
ATOM    899  N   SER H 127      17.651   7.623   2.530  1.00  0.40           N  
ATOM    900  CA  SER H 127      19.096   7.720   2.751  1.00  0.40           C  
ATOM    901  C   SER H 127      19.446   9.036   3.426  1.00  0.40           C  
ATOM    902  CB  SER H 127      19.893   7.539   1.450  1.00  0.40           C  
ATOM    903  O   SER H 127      18.721  10.021   3.290  1.00  0.40           O  
ATOM    904  OG  SER H 127      19.896   8.701   0.645  1.00  0.40           O  
ATOM    905  N   SER H 128      20.564   9.038   4.152  1.00  1.08           N  
ATOM    906  CA  SER H 128      21.277  10.271   4.507  1.00  1.08           C  
ATOM    907  C   SER H 128      21.676  11.026   3.243  1.00  1.08           C  
ATOM    908  CB  SER H 128      22.520   9.919   5.319  1.00  1.08           C  
ATOM    909  O   SER H 128      21.436  12.251   3.218  1.00  1.08           O  
ATOM    910  OG  SER H 128      23.290   9.049   4.515  1.00  1.08           O  
ATOM    911  OXT SER H 128      22.207  10.334   2.342  1.00  1.08           O  
TER     912      SER H 128                                                       
END   
