# Supplementary material for: Characterising nanobody developability to improve therapeutic design using the Therapeutic Nanobody Profiler
Source: Commun Biol. 2026 Jan 31;9:344. doi: 10.1038/s42003-026-09594-y (PMC12963540; doi:10.1038/s42003-026-09594-y)
Supplement: Supplementary file 2 — Supplementary data [file 42003_2026_9594_MOESM2_ESM.zip › paper_data/vhh_clinical_set_models/seq28_NanoBodyBuilder2_Model.pdb]

ATOM      1  N   GLU H   1     -11.364  -5.479 -17.057  1.00  0.95           N  
ATOM      2  CA  GLU H   1     -10.185  -5.842 -16.252  1.00  0.95           C  
ATOM      3  C   GLU H   1      -9.771  -4.766 -15.287  1.00  0.95           C  
ATOM      4  CB  GLU H   1      -8.997  -6.335 -17.106  1.00  0.95           C  
ATOM      5  O   GLU H   1     -10.031  -3.593 -15.525  1.00  0.95           O  
ATOM      6  CG  GLU H   1      -9.091  -7.836 -17.434  1.00  0.95           C  
ATOM      7  CD  GLU H   1      -9.769  -8.576 -16.281  1.00  0.95           C  
ATOM      8  OE1 GLU H   1      -9.103  -8.757 -15.236  1.00  0.95           O  
ATOM      9  OE2 GLU H   1     -11.018  -8.616 -16.323  1.00  0.95           O  
ATOM     10  N   VAL H   2      -9.195  -5.230 -14.180  1.00  0.51           N  
ATOM     11  CA  VAL H   2      -8.703  -4.424 -13.063  1.00  0.51           C  
ATOM     12  C   VAL H   2      -7.423  -3.681 -13.443  1.00  0.51           C  
ATOM     13  CB  VAL H   2      -8.437  -5.340 -11.850  1.00  0.51           C  
ATOM     14  O   VAL H   2      -6.568  -4.224 -14.140  1.00  0.51           O  
ATOM     15  CG1 VAL H   2      -7.771  -4.619 -10.673  1.00  0.51           C  
ATOM     16  CG2 VAL H   2      -9.733  -6.001 -11.359  1.00  0.51           C  
ATOM     17  N   GLN H   3      -7.253  -2.476 -12.903  1.00  0.61           N  
ATOM     18  CA  GLN H   3      -5.961  -1.798 -12.816  1.00  0.61           C  
ATOM     19  C   GLN H   3      -5.736  -1.303 -11.383  1.00  0.61           C  
ATOM     20  CB  GLN H   3      -5.871  -0.610 -13.788  1.00  0.61           C  
ATOM     21  O   GLN H   3      -6.685  -0.907 -10.701  1.00  0.61           O  
ATOM     22  CG  GLN H   3      -6.258  -0.915 -15.245  1.00  0.61           C  
ATOM     23  CD  GLN H   3      -6.349   0.355 -16.088  1.00  0.61           C  
ATOM     24  NE2 GLN H   3      -5.892   0.328 -17.321  1.00  0.61           N  
ATOM     25  OE1 GLN H   3      -6.851   1.388 -15.668  1.00  0.61           O  
ATOM     26  N   LEU H   4      -4.474  -1.282 -10.958  1.00  0.41           N  
ATOM     27  CA  LEU H   4      -3.985  -0.537  -9.799  1.00  0.41           C  
ATOM     28  C   LEU H   4      -2.806   0.320 -10.271  1.00  0.41           C  
ATOM     29  CB  LEU H   4      -3.548  -1.490  -8.670  1.00  0.41           C  
ATOM     30  O   LEU H   4      -1.961  -0.172 -11.020  1.00  0.41           O  
ATOM     31  CG  LEU H   4      -4.624  -2.440  -8.116  1.00  0.41           C  
ATOM     32  CD1 LEU H   4      -3.999  -3.338  -7.049  1.00  0.41           C  
ATOM     33  CD2 LEU H   4      -5.793  -1.702  -7.464  1.00  0.41           C  
ATOM     34  N   LEU H   5      -2.752   1.581  -9.845  1.00  0.53           N  
ATOM     35  CA  LEU H   5      -1.683   2.517 -10.198  1.00  0.53           C  
ATOM     36  C   LEU H   5      -1.167   3.232  -8.948  1.00  0.53           C  
ATOM     37  CB  LEU H   5      -2.202   3.489 -11.276  1.00  0.53           C  
ATOM     38  O   LEU H   5      -1.866   4.069  -8.372  1.00  0.53           O  
ATOM     39  CG  LEU H   5      -1.209   4.604 -11.664  1.00  0.53           C  
ATOM     40  CD1 LEU H   5       0.099   4.050 -12.233  1.00  0.53           C  
ATOM     41  CD2 LEU H   5      -1.848   5.503 -12.723  1.00  0.53           C  
ATOM     42  N   GLU H   6       0.049   2.886  -8.523  1.00  0.40           N  
ATOM     43  CA  GLU H   6       0.772   3.584  -7.462  1.00  0.40           C  
ATOM     44  C   GLU H   6       1.331   4.941  -7.914  1.00  0.40           C  
ATOM     45  CB  GLU H   6       1.923   2.727  -6.905  1.00  0.40           C  
ATOM     46  O   GLU H   6       1.664   5.161  -9.075  1.00  0.40           O  
ATOM     47  CG  GLU H   6       1.480   1.371  -6.335  1.00  0.40           C  
ATOM     48  CD  GLU H   6       1.442   0.222  -7.353  1.00  0.40           C  
ATOM     49  OE1 GLU H   6       1.565   0.460  -8.577  1.00  0.40           O  
ATOM     50  OE2 GLU H   6       1.309  -0.933  -6.889  1.00  0.40           O  
ATOM     51  N   SER H   7       1.465   5.855  -6.956  1.00  0.39           N  
ATOM     52  CA  SER H   7       2.012   7.204  -7.120  1.00  0.39           C  
ATOM     53  C   SER H   7       2.394   7.779  -5.746  1.00  0.39           C  
ATOM     54  CB  SER H   7       0.963   8.084  -7.813  1.00  0.39           C  
ATOM     55  O   SER H   7       2.038   7.208  -4.711  1.00  0.39           O  
ATOM     56  OG  SER H   7      -0.215   8.142  -7.033  1.00  0.39           O  
ATOM     57  N   GLY H   8       3.109   8.908  -5.712  1.00  0.39           N  
ATOM     58  CA  GLY H   8       3.435   9.626  -4.467  1.00  0.39           C  
ATOM     59  C   GLY H   8       4.631   9.087  -3.669  1.00  0.39           C  
ATOM     60  O   GLY H   8       4.836   9.512  -2.531  1.00  0.39           O  
ATOM     61  N   GLY H   9       5.407   8.160  -4.240  1.00  0.19           N  
ATOM     62  CA  GLY H   9       6.754   7.836  -3.766  1.00  0.19           C  
ATOM     63  C   GLY H   9       7.814   8.791  -4.331  1.00  0.19           C  
ATOM     64  O   GLY H   9       7.497   9.695  -5.103  1.00  0.19           O  
ATOM     65  N   GLY H  11       9.069   8.592  -3.931  1.00  0.43           N  
ATOM     66  CA  GLY H  11      10.205   9.437  -4.305  1.00  0.43           C  
ATOM     67  C   GLY H  11      11.335   9.388  -3.275  1.00  0.43           C  
ATOM     68  O   GLY H  11      11.343   8.533  -2.385  1.00  0.43           O  
ATOM     69  N   GLU H  12      12.272  10.323  -3.408  1.00  0.72           N  
ATOM     70  CA  GLU H  12      13.394  10.529  -2.489  1.00  0.72           C  
ATOM     71  C   GLU H  12      12.951  11.324  -1.249  1.00  0.72           C  
ATOM     72  CB  GLU H  12      14.527  11.285  -3.213  1.00  0.72           C  
ATOM     73  O   GLU H  12      12.254  12.334  -1.371  1.00  0.72           O  
ATOM     74  CG  GLU H  12      14.969  10.663  -4.550  1.00  0.72           C  
ATOM     75  CD  GLU H  12      15.399   9.200  -4.396  1.00  0.72           C  
ATOM     76  OE1 GLU H  12      16.453   8.970  -3.766  1.00  0.72           O  
ATOM     77  OE2 GLU H  12      14.649   8.302  -4.850  1.00  0.72           O  
ATOM     78  N   VAL H  13      13.377  10.910  -0.053  1.00  0.46           N  
ATOM     79  CA  VAL H  13      13.122  11.643   1.196  1.00  0.46           C  
ATOM     80  C   VAL H  13      14.219  11.374   2.228  1.00  0.46           C  
ATOM     81  CB  VAL H  13      11.713  11.321   1.734  1.00  0.46           C  
ATOM     82  O   VAL H  13      14.666  10.244   2.401  1.00  0.46           O  
ATOM     83  CG1 VAL H  13      11.552   9.871   2.204  1.00  0.46           C  
ATOM     84  CG2 VAL H  13      11.319  12.242   2.892  1.00  0.46           C  
ATOM     85  N   GLN H  14      14.664  12.411   2.939  1.00  0.54           N  
ATOM     86  CA  GLN H  14      15.680  12.249   3.983  1.00  0.54           C  
ATOM     87  C   GLN H  14      15.136  11.485   5.211  1.00  0.54           C  
ATOM     88  CB  GLN H  14      16.264  13.615   4.372  1.00  0.54           C  
ATOM     89  O   GLN H  14      13.940  11.585   5.517  1.00  0.54           O  
ATOM     90  CG  GLN H  14      17.145  14.172   3.240  1.00  0.54           C  
ATOM     91  CD  GLN H  14      17.847  15.472   3.615  1.00  0.54           C  
ATOM     92  NE2 GLN H  14      19.016  15.734   3.073  1.00  0.54           N  
ATOM     93  OE1 GLN H  14      17.362  16.281   4.386  1.00  0.54           O  
ATOM     94  N   PRO H  15      15.990  10.744   5.951  1.00  0.62           N  
ATOM     95  CA  PRO H  15      15.604  10.075   7.193  1.00  0.62           C  
ATOM     96  C   PRO H  15      14.915  11.012   8.197  1.00  0.62           C  
ATOM     97  CB  PRO H  15      16.897   9.480   7.760  1.00  0.62           C  
ATOM     98  O   PRO H  15      15.302  12.164   8.366  1.00  0.62           O  
ATOM     99  CG  PRO H  15      17.745   9.236   6.512  1.00  0.62           C  
ATOM    100  CD  PRO H  15      17.369  10.412   5.612  1.00  0.62           C  
ATOM    101  N   GLY H  16      13.870  10.513   8.858  1.00  0.74           N  
ATOM    102  CA  GLY H  16      12.955  11.297   9.695  1.00  0.74           C  
ATOM    103  C   GLY H  16      11.809  11.963   8.920  1.00  0.74           C  
ATOM    104  O   GLY H  16      10.789  12.293   9.524  1.00  0.74           O  
ATOM    105  N   GLY H  17      11.931  12.101   7.596  1.00  0.65           N  
ATOM    106  CA  GLY H  17      10.929  12.710   6.723  1.00  0.65           C  
ATOM    107  C   GLY H  17       9.644  11.893   6.530  1.00  0.65           C  
ATOM    108  O   GLY H  17       9.398  10.875   7.186  1.00  0.65           O  
ATOM    109  N   SER H  18       8.795  12.381   5.622  1.00  0.49           N  
ATOM    110  CA  SER H  18       7.431  11.888   5.387  1.00  0.49           C  
ATOM    111  C   SER H  18       7.077  11.890   3.896  1.00  0.49           C  
ATOM    112  CB  SER H  18       6.419  12.756   6.147  1.00  0.49           C  
ATOM    113  O   SER H  18       7.521  12.765   3.159  1.00  0.49           O  
ATOM    114  OG  SER H  18       6.675  12.748   7.539  1.00  0.49           O  
ATOM    115  N   LEU H  19       6.240  10.942   3.468  1.00  0.25           N  
ATOM    116  CA  LEU H  19       5.715  10.798   2.099  1.00  0.25           C  
ATOM    117  C   LEU H  19       4.268  10.286   2.146  1.00  0.25           C  
ATOM    118  CB  LEU H  19       6.590   9.828   1.275  1.00  0.25           C  
ATOM    119  O   LEU H  19       3.833   9.744   3.162  1.00  0.25           O  
ATOM    120  CG  LEU H  19       7.957  10.368   0.816  1.00  0.25           C  
ATOM    121  CD1 LEU H  19       8.722   9.234   0.136  1.00  0.25           C  
ATOM    122  CD2 LEU H  19       7.825  11.517  -0.184  1.00  0.25           C  
ATOM    123  N   ARG H  20       3.514  10.422   1.049  1.00  0.26           N  
ATOM    124  CA  ARG H  20       2.121   9.953   0.967  1.00  0.26           C  
ATOM    125  C   ARG H  20       1.866   9.199  -0.331  1.00  0.26           C  
ATOM    126  CB  ARG H  20       1.153  11.126   1.175  1.00  0.26           C  
ATOM    127  O   ARG H  20       1.551   9.792  -1.361  1.00  0.26           O  
ATOM    128  CG  ARG H  20      -0.304  10.636   1.184  1.00  0.26           C  
ATOM    129  CD  ARG H  20      -1.263  11.790   1.469  1.00  0.26           C  
ATOM    130  NE  ARG H  20      -2.654  11.413   1.147  1.00  0.26           N  
ATOM    131  NH1 ARG H  20      -3.697  13.054   2.362  1.00  0.26           N  
ATOM    132  NH2 ARG H  20      -4.916  11.637   1.140  1.00  0.26           N  
ATOM    133  CZ  ARG H  20      -3.745  12.034   1.551  1.00  0.26           C  
ATOM    134  N   LEU H  21       1.942   7.875  -0.248  1.00  0.17           N  
ATOM    135  CA  LEU H  21       1.642   7.011  -1.382  1.00  0.17           C  
ATOM    136  C   LEU H  21       0.140   7.034  -1.674  1.00  0.17           C  
ATOM    137  CB  LEU H  21       2.139   5.576  -1.157  1.00  0.17           C  
ATOM    138  O   LEU H  21      -0.685   7.061  -0.755  1.00  0.17           O  
ATOM    139  CG  LEU H  21       3.540   5.442  -0.541  1.00  0.17           C  
ATOM    140  CD1 LEU H  21       3.937   3.972  -0.544  1.00  0.17           C  
ATOM    141  CD2 LEU H  21       4.605   6.219  -1.313  1.00  0.17           C  
ATOM    142  N   SER H  22      -0.208   6.996  -2.954  1.00  0.28           N  
ATOM    143  CA  SER H  22      -1.586   7.012  -3.445  1.00  0.28           C  
ATOM    144  C   SER H  22      -1.761   5.918  -4.495  1.00  0.28           C  
ATOM    145  CB  SER H  22      -1.935   8.392  -4.016  1.00  0.28           C  
ATOM    146  O   SER H  22      -0.968   5.824  -5.429  1.00  0.28           O  
ATOM    147  OG  SER H  22      -1.694   9.412  -3.061  1.00  0.28           O  
ATOM    148  N   CYS H  23      -2.784   5.082  -4.335  1.00  0.39           N  
ATOM    149  CA  CYS H  23      -3.126   4.004  -5.258  1.00  0.39           C  
ATOM    150  C   CYS H  23      -4.523   4.242  -5.819  1.00  0.39           C  
ATOM    151  CB  CYS H  23      -3.035   2.655  -4.544  1.00  0.39           C  
ATOM    152  O   CYS H  23      -5.507   4.100  -5.089  1.00  0.39           O  
ATOM    153  SG  CYS H  23      -3.701   1.259  -5.490  1.00  0.39           S  
ATOM    154  N   ALA H  24      -4.600   4.597  -7.099  1.00  0.46           N  
ATOM    155  CA  ALA H  24      -5.857   4.623  -7.833  1.00  0.46           C  
ATOM    156  C   ALA H  24      -6.203   3.201  -8.298  1.00  0.46           C  
ATOM    157  CB  ALA H  24      -5.726   5.597  -9.010  1.00  0.46           C  
ATOM    158  O   ALA H  24      -5.358   2.515  -8.877  1.00  0.46           O  
ATOM    159  N   ALA H  25      -7.437   2.761  -8.054  1.00  0.52           N  
ATOM    160  CA  ALA H  25      -7.960   1.492  -8.542  1.00  0.52           C  
ATOM    161  C   ALA H  25      -9.027   1.717  -9.626  1.00  0.52           C  
ATOM    162  CB  ALA H  25      -8.491   0.697  -7.346  1.00  0.52           C  
ATOM    163  O   ALA H  25      -9.850   2.629  -9.522  1.00  0.52           O  
ATOM    164  N   SER H  26      -9.046   0.871 -10.657  1.00  0.61           N  
ATOM    165  CA  SER H  26     -10.023   0.940 -11.753  1.00  0.61           C  
ATOM    166  C   SER H  26     -10.488  -0.454 -12.191  1.00  0.61           C  
ATOM    167  CB  SER H  26      -9.468   1.763 -12.932  1.00  0.61           C  
ATOM    168  O   SER H  26      -9.857  -1.463 -11.873  1.00  0.61           O  
ATOM    169  OG  SER H  26      -8.917   0.914 -13.920  1.00  0.61           O  
ATOM    170  N   GLY H  27     -11.609  -0.517 -12.917  1.00  0.67           N  
ATOM    171  CA  GLY H  27     -12.103  -1.751 -13.538  1.00  0.67           C  
ATOM    172  C   GLY H  27     -12.919  -2.689 -12.639  1.00  0.67           C  
ATOM    173  O   GLY H  27     -13.300  -3.767 -13.090  1.00  0.67           O  
ATOM    174  N   PHE H  28     -13.211  -2.302 -11.392  1.00  0.60           N  
ATOM    175  CA  PHE H  28     -14.039  -3.063 -10.445  1.00  0.60           C  
ATOM    176  C   PHE H  28     -14.650  -2.149  -9.367  1.00  0.60           C  
ATOM    177  CB  PHE H  28     -13.202  -4.174  -9.784  1.00  0.60           C  
ATOM    178  O   PHE H  28     -14.203  -1.021  -9.165  1.00  0.60           O  
ATOM    179  CG  PHE H  28     -12.148  -3.664  -8.819  1.00  0.60           C  
ATOM    180  CD1 PHE H  28     -10.953  -3.118  -9.314  1.00  0.60           C  
ATOM    181  CD2 PHE H  28     -12.371  -3.692  -7.431  1.00  0.60           C  
ATOM    182  CE1 PHE H  28     -10.002  -2.572  -8.441  1.00  0.60           C  
ATOM    183  CE2 PHE H  28     -11.410  -3.163  -6.552  1.00  0.60           C  
ATOM    184  CZ  PHE H  28     -10.234  -2.585  -7.057  1.00  0.60           C  
ATOM    185  N   SER H  29     -15.656  -2.647  -8.636  1.00  1.32           N  
ATOM    186  CA  SER H  29     -16.250  -1.926  -7.501  1.00  1.32           C  
ATOM    187  C   SER H  29     -15.310  -1.917  -6.288  1.00  1.32           C  
ATOM    188  CB  SER H  29     -17.616  -2.522  -7.139  1.00  1.32           C  
ATOM    189  O   SER H  29     -15.289  -2.861  -5.494  1.00  1.32           O  
ATOM    190  OG  SER H  29     -18.249  -1.722  -6.161  1.00  1.32           O  
ATOM    191  N   PHE H  30     -14.535  -0.844  -6.123  1.00  1.87           N  
ATOM    192  CA  PHE H  30     -13.561  -0.684  -5.034  1.00  1.87           C  
ATOM    193  C   PHE H  30     -14.161  -0.869  -3.634  1.00  1.87           C  
ATOM    194  CB  PHE H  30     -12.964   0.716  -5.159  1.00  1.87           C  
ATOM    195  O   PHE H  30     -13.535  -1.476  -2.767  1.00  1.87           O  
ATOM    196  CG  PHE H  30     -11.955   1.110  -4.099  1.00  1.87           C  
ATOM    197  CD1 PHE H  30     -10.621   0.685  -4.217  1.00  1.87           C  
ATOM    198  CD2 PHE H  30     -12.316   2.010  -3.076  1.00  1.87           C  
ATOM    199  CE1 PHE H  30      -9.644   1.192  -3.347  1.00  1.87           C  
ATOM    200  CE2 PHE H  30     -11.335   2.523  -2.211  1.00  1.87           C  
ATOM    201  CZ  PHE H  30      -9.996   2.116  -2.350  1.00  1.87           C  
ATOM    202  N   SER H  35     -15.384  -0.371  -3.436  1.00  2.09           N  
ATOM    203  CA  SER H  35     -16.097  -0.285  -2.155  1.00  2.09           C  
ATOM    204  C   SER H  35     -16.109  -1.587  -1.343  1.00  2.09           C  
ATOM    205  CB  SER H  35     -17.536   0.171  -2.439  1.00  2.09           C  
ATOM    206  O   SER H  35     -15.758  -1.566  -0.165  1.00  2.09           O  
ATOM    207  OG  SER H  35     -18.148  -0.692  -3.387  1.00  2.09           O  
ATOM    208  N   ILE H  36     -16.485  -2.710  -1.961  1.00  1.95           N  
ATOM    209  CA  ILE H  36     -16.664  -4.008  -1.285  1.00  1.95           C  
ATOM    210  C   ILE H  36     -15.351  -4.765  -1.037  1.00  1.95           C  
ATOM    211  CB  ILE H  36     -17.679  -4.889  -2.054  1.00  1.95           C  
ATOM    212  O   ILE H  36     -15.316  -5.667  -0.201  1.00  1.95           O  
ATOM    213  CG1 ILE H  36     -17.147  -5.339  -3.435  1.00  1.95           C  
ATOM    214  CG2 ILE H  36     -19.035  -4.167  -2.157  1.00  1.95           C  
ATOM    215  CD1 ILE H  36     -18.103  -6.247  -4.217  1.00  1.95           C  
ATOM    216  N   ASN H  37     -14.273  -4.405  -1.735  1.00  1.45           N  
ATOM    217  CA  ASN H  37     -12.990  -5.104  -1.671  1.00  1.45           C  
ATOM    218  C   ASN H  37     -12.077  -4.509  -0.589  1.00  1.45           C  
ATOM    219  CB  ASN H  37     -12.334  -5.064  -3.057  1.00  1.45           C  
ATOM    220  O   ASN H  37     -12.019  -3.287  -0.422  1.00  1.45           O  
ATOM    221  CG  ASN H  37     -13.098  -5.888  -4.079  1.00  1.45           C  
ATOM    222  ND2 ASN H  37     -14.010  -5.324  -4.833  1.00  1.45           N  
ATOM    223  OD1 ASN H  37     -12.891  -7.076  -4.221  1.00  1.45           O  
ATOM    224  N   ALA H  38     -11.332  -5.356   0.125  1.00  0.67           N  
ATOM    225  CA  ALA H  38     -10.239  -4.909   0.989  1.00  0.67           C  
ATOM    226  C   ALA H  38      -8.975  -4.606   0.162  1.00  0.67           C  
ATOM    227  CB  ALA H  38      -9.996  -5.947   2.090  1.00  0.67           C  
ATOM    228  O   ALA H  38      -8.749  -5.196  -0.898  1.00  0.67           O  
ATOM    229  N   MET H  39      -8.154  -3.682   0.658  1.00  0.48           N  
ATOM    230  CA  MET H  39      -6.946  -3.190  -0.010  1.00  0.48           C  
ATOM    231  C   MET H  39      -5.753  -3.233   0.939  1.00  0.48           C  
ATOM    232  CB  MET H  39      -7.156  -1.745  -0.484  1.00  0.48           C  
ATOM    233  O   MET H  39      -5.922  -3.091   2.150  1.00  0.48           O  
ATOM    234  CG  MET H  39      -8.288  -1.577  -1.502  1.00  0.48           C  
ATOM    235  SD  MET H  39      -8.090  -2.431  -3.089  1.00  0.48           S  
ATOM    236  CE  MET H  39      -6.525  -1.757  -3.714  1.00  0.48           C  
ATOM    237  N   GLY H  40      -4.542  -3.358   0.402  1.00  0.45           N  
ATOM    238  CA  GLY H  40      -3.324  -3.285   1.202  1.00  0.45           C  
ATOM    239  C   GLY H  40      -2.140  -2.680   0.465  1.00  0.45           C  
ATOM    240  O   GLY H  40      -2.052  -2.734  -0.759  1.00  0.45           O  
ATOM    241  N   TRP H  41      -1.226  -2.115   1.243  1.00  0.38           N  
ATOM    242  CA  TRP H  41       0.117  -1.760   0.822  1.00  0.38           C  
ATOM    243  C   TRP H  41       1.105  -2.821   1.308  1.00  0.38           C  
ATOM    244  CB  TRP H  41       0.481  -0.360   1.317  1.00  0.38           C  
ATOM    245  O   TRP H  41       1.073  -3.282   2.454  1.00  0.38           O  
ATOM    246  CG  TRP H  41      -0.220   0.747   0.590  1.00  0.38           C  
ATOM    247  CD1 TRP H  41      -1.388   1.316   0.958  1.00  0.38           C  
ATOM    248  CD2 TRP H  41       0.165   1.405  -0.659  1.00  0.38           C  
ATOM    249  CE2 TRP H  41      -0.793   2.423  -0.944  1.00  0.38           C  
ATOM    250  CE3 TRP H  41       1.235   1.259  -1.569  1.00  0.38           C  
ATOM    251  NE1 TRP H  41      -1.724   2.315   0.066  1.00  0.38           N  
ATOM    252  CH2 TRP H  41       0.394   3.103  -2.940  1.00  0.38           C  
ATOM    253  CZ2 TRP H  41      -0.682   3.275  -2.050  1.00  0.38           C  
ATOM    254  CZ3 TRP H  41       1.347   2.096  -2.697  1.00  0.38           C  
ATOM    255  N   TYR H  42       2.010  -3.167   0.408  1.00  0.52           N  
ATOM    256  CA  TYR H  42       3.133  -4.075   0.589  1.00  0.52           C  
ATOM    257  C   TYR H  42       4.385  -3.357   0.085  1.00  0.52           C  
ATOM    258  CB  TYR H  42       2.871  -5.368  -0.200  1.00  0.52           C  
ATOM    259  O   TYR H  42       4.282  -2.352  -0.620  1.00  0.52           O  
ATOM    260  CG  TYR H  42       1.633  -6.137   0.232  1.00  0.52           C  
ATOM    261  CD1 TYR H  42       0.353  -5.726  -0.195  1.00  0.52           C  
ATOM    262  CD2 TYR H  42       1.763  -7.270   1.060  1.00  0.52           C  
ATOM    263  CE1 TYR H  42      -0.793  -6.425   0.226  1.00  0.52           C  
ATOM    264  CE2 TYR H  42       0.618  -7.976   1.480  1.00  0.52           C  
ATOM    265  OH  TYR H  42      -1.776  -8.205   1.486  1.00  0.52           O  
ATOM    266  CZ  TYR H  42      -0.664  -7.546   1.069  1.00  0.52           C  
ATOM    267  N   ARG H  43       5.578  -3.860   0.392  1.00  0.40           N  
ATOM    268  CA  ARG H  43       6.815  -3.314  -0.180  1.00  0.40           C  
ATOM    269  C   ARG H  43       7.867  -4.390  -0.394  1.00  0.40           C  
ATOM    270  CB  ARG H  43       7.304  -2.104   0.644  1.00  0.40           C  
ATOM    271  O   ARG H  43       7.751  -5.504   0.110  1.00  0.40           O  
ATOM    272  CG  ARG H  43       7.898  -2.510   1.994  1.00  0.40           C  
ATOM    273  CD  ARG H  43       8.248  -1.317   2.879  1.00  0.40           C  
ATOM    274  NE  ARG H  43       8.828  -1.770   4.152  1.00  0.40           N  
ATOM    275  NH1 ARG H  43       8.676   0.183   5.355  1.00  0.40           N  
ATOM    276  NH2 ARG H  43       9.668  -1.603   6.227  1.00  0.40           N  
ATOM    277  CZ  ARG H  43       9.040  -1.056   5.234  1.00  0.40           C  
ATOM    278  N   GLN H  44       8.883  -4.074  -1.179  1.00  0.48           N  
ATOM    279  CA  GLN H  44       9.992  -4.973  -1.451  1.00  0.48           C  
ATOM    280  C   GLN H  44      11.273  -4.163  -1.650  1.00  0.48           C  
ATOM    281  CB  GLN H  44       9.618  -5.846  -2.659  1.00  0.48           C  
ATOM    282  O   GLN H  44      11.423  -3.455  -2.645  1.00  0.48           O  
ATOM    283  CG  GLN H  44      10.602  -7.001  -2.870  1.00  0.48           C  
ATOM    284  CD  GLN H  44      10.033  -8.105  -3.759  1.00  0.48           C  
ATOM    285  NE2 GLN H  44      10.681  -9.247  -3.797  1.00  0.48           N  
ATOM    286  OE1 GLN H  44       8.992  -7.984  -4.401  1.00  0.48           O  
ATOM    287  N   ALA H  45      12.175  -4.226  -0.672  1.00  0.55           N  
ATOM    288  CA  ALA H  45      13.534  -3.709  -0.833  1.00  0.55           C  
ATOM    289  C   ALA H  45      14.383  -4.677  -1.687  1.00  0.55           C  
ATOM    290  CB  ALA H  45      14.152  -3.462   0.545  1.00  0.55           C  
ATOM    291  O   ALA H  45      14.012  -5.851  -1.811  1.00  0.55           O  
ATOM    292  N   PRO H  46      15.529  -4.239  -2.242  1.00  0.48           N  
ATOM    293  CA  PRO H  46      16.442  -5.116  -2.973  1.00  0.48           C  
ATOM    294  C   PRO H  46      16.793  -6.384  -2.179  1.00  0.48           C  
ATOM    295  CB  PRO H  46      17.675  -4.260  -3.282  1.00  0.48           C  
ATOM    296  O   PRO H  46      17.039  -6.329  -0.975  1.00  0.48           O  
ATOM    297  CG  PRO H  46      17.103  -2.844  -3.346  1.00  0.48           C  
ATOM    298  CD  PRO H  46      16.032  -2.871  -2.258  1.00  0.48           C  
ATOM    299  N   GLY H  47      16.754  -7.544  -2.839  1.00  0.56           N  
ATOM    300  CA  GLY H  47      17.018  -8.859  -2.233  1.00  0.56           C  
ATOM    301  C   GLY H  47      15.953  -9.393  -1.255  1.00  0.56           C  
ATOM    302  O   GLY H  47      15.886 -10.605  -1.049  1.00  0.56           O  
ATOM    303  N   LYS H  48      15.088  -8.550  -0.669  1.00  0.74           N  
ATOM    304  CA  LYS H  48      14.013  -9.008   0.232  1.00  0.74           C  
ATOM    305  C   LYS H  48      12.939  -9.811  -0.518  1.00  0.74           C  
ATOM    306  CB  LYS H  48      13.312  -7.837   0.953  1.00  0.74           C  
ATOM    307  O   LYS H  48      12.601  -9.542  -1.674  1.00  0.74           O  
ATOM    308  CG  LYS H  48      14.089  -7.044   2.024  1.00  0.74           C  
ATOM    309  CD  LYS H  48      13.089  -6.062   2.679  1.00  0.74           C  
ATOM    310  CE  LYS H  48      13.660  -4.974   3.609  1.00  0.74           C  
ATOM    311  NZ  LYS H  48      12.603  -3.982   3.967  1.00  0.74           N  
ATOM    312  N   ARG H  49      12.290 -10.728   0.208  1.00  0.80           N  
ATOM    313  CA  ARG H  49      10.934 -11.209  -0.121  1.00  0.80           C  
ATOM    314  C   ARG H  49       9.935 -10.066   0.134  1.00  0.80           C  
ATOM    315  CB  ARG H  49      10.587 -12.449   0.725  1.00  0.80           C  
ATOM    316  O   ARG H  49      10.157  -9.270   1.041  1.00  0.80           O  
ATOM    317  CG  ARG H  49      11.538 -13.633   0.461  1.00  0.80           C  
ATOM    318  CD  ARG H  49      11.207 -14.836   1.356  1.00  0.80           C  
ATOM    319  NE  ARG H  49      12.171 -15.939   1.154  1.00  0.80           N  
ATOM    320  NH1 ARG H  49      11.508 -17.283   2.901  1.00  0.80           N  
ATOM    321  NH2 ARG H  49      13.203 -17.921   1.604  1.00  0.80           N  
ATOM    322  CZ  ARG H  49      12.288 -17.037   1.884  1.00  0.80           C  
ATOM    323  N   ARG H  50       8.850  -9.978  -0.643  1.00  0.65           N  
ATOM    324  CA  ARG H  50       7.838  -8.911  -0.511  1.00  0.65           C  
ATOM    325  C   ARG H  50       7.196  -8.927   0.884  1.00  0.65           C  
ATOM    326  CB  ARG H  50       6.813  -9.055  -1.648  1.00  0.65           C  
ATOM    327  O   ARG H  50       6.605  -9.929   1.276  1.00  0.65           O  
ATOM    328  CG  ARG H  50       5.878  -7.839  -1.780  1.00  0.65           C  
ATOM    329  CD  ARG H  50       5.153  -7.809  -3.135  1.00  0.65           C  
ATOM    330  NE  ARG H  50       6.109  -7.625  -4.246  1.00  0.65           N  
ATOM    331  NH1 ARG H  50       4.699  -6.754  -5.843  1.00  0.65           N  
ATOM    332  NH2 ARG H  50       6.905  -6.914  -6.221  1.00  0.65           N  
ATOM    333  CZ  ARG H  50       5.887  -7.099  -5.433  1.00  0.65           C  
ATOM    334  N   GLU H  51       7.337  -7.833   1.626  1.00  0.59           N  
ATOM    335  CA  GLU H  51       6.860  -7.674   3.002  1.00  0.59           C  
ATOM    336  C   GLU H  51       5.497  -6.953   3.042  1.00  0.59           C  
ATOM    337  CB  GLU H  51       7.952  -6.997   3.871  1.00  0.59           C  
ATOM    338  O   GLU H  51       5.188  -6.107   2.198  1.00  0.59           O  
ATOM    339  CG  GLU H  51       8.098  -5.478   3.664  1.00  0.59           C  
ATOM    340  CD  GLU H  51       9.536  -4.931   3.783  1.00  0.59           C  
ATOM    341  OE1 GLU H  51      10.290  -4.971   2.787  1.00  0.59           O  
ATOM    342  OE2 GLU H  51       9.905  -4.299   4.807  1.00  0.59           O  
ATOM    343  N   PHE H  52       4.661  -7.294   4.024  1.00  0.63           N  
ATOM    344  CA  PHE H  52       3.421  -6.570   4.315  1.00  0.63           C  
ATOM    345  C   PHE H  52       3.713  -5.224   4.999  1.00  0.63           C  
ATOM    346  CB  PHE H  52       2.519  -7.467   5.176  1.00  0.63           C  
ATOM    347  O   PHE H  52       4.658  -5.126   5.780  1.00  0.63           O  
ATOM    348  CG  PHE H  52       1.259  -6.793   5.679  1.00  0.63           C  
ATOM    349  CD1 PHE H  52       0.329  -6.270   4.763  1.00  0.63           C  
ATOM    350  CD2 PHE H  52       1.023  -6.668   7.062  1.00  0.63           C  
ATOM    351  CE1 PHE H  52      -0.829  -5.630   5.227  1.00  0.63           C  
ATOM    352  CE2 PHE H  52      -0.135  -6.021   7.527  1.00  0.63           C  
ATOM    353  CZ  PHE H  52      -1.066  -5.505   6.609  1.00  0.63           C  
ATOM    354  N   VAL H  53       2.895  -4.199   4.727  1.00  0.52           N  
ATOM    355  CA  VAL H  53       3.009  -2.870   5.353  1.00  0.52           C  
ATOM    356  C   VAL H  53       1.720  -2.498   6.088  1.00  0.52           C  
ATOM    357  CB  VAL H  53       3.432  -1.798   4.323  1.00  0.52           C  
ATOM    358  O   VAL H  53       1.742  -2.320   7.305  1.00  0.52           O  
ATOM    359  CG1 VAL H  53       3.575  -0.407   4.945  1.00  0.52           C  
ATOM    360  CG2 VAL H  53       4.772  -2.138   3.662  1.00  0.52           C  
ATOM    361  N   ALA H  54       0.592  -2.402   5.379  1.00  0.49           N  
ATOM    362  CA  ALA H  54      -0.697  -2.025   5.966  1.00  0.49           C  
ATOM    363  C   ALA H  54      -1.887  -2.510   5.122  1.00  0.49           C  
ATOM    364  CB  ALA H  54      -0.738  -0.501   6.141  1.00  0.49           C  
ATOM    365  O   ALA H  54      -1.765  -2.663   3.910  1.00  0.49           O  
ATOM    366  N   ALA H  55      -3.049  -2.714   5.738  1.00  0.62           N  
ATOM    367  CA  ALA H  55      -4.289  -3.139   5.089  1.00  0.62           C  
ATOM    368  C   ALA H  55      -5.497  -2.359   5.615  1.00  0.62           C  
ATOM    369  CB  ALA H  55      -4.491  -4.650   5.266  1.00  0.62           C  
ATOM    370  O   ALA H  55      -5.505  -1.908   6.760  1.00  0.62           O  
ATOM    371  N   ILE H  56      -6.522  -2.223   4.775  1.00  0.44           N  
ATOM    372  CA  ILE H  56      -7.792  -1.575   5.094  1.00  0.44           C  
ATOM    373  C   ILE H  56      -8.959  -2.361   4.487  1.00  0.44           C  
ATOM    374  CB  ILE H  56      -7.771  -0.080   4.706  1.00  0.44           C  
ATOM    375  O   ILE H  56      -9.008  -2.639   3.284  1.00  0.44           O  
ATOM    376  CG1 ILE H  56      -9.063   0.612   5.195  1.00  0.44           C  
ATOM    377  CG2 ILE H  56      -7.540   0.157   3.198  1.00  0.44           C  
ATOM    378  CD1 ILE H  56      -8.971   2.143   5.196  1.00  0.44           C  
ATOM    379  N   GLU H  57      -9.907  -2.734   5.337  1.00  0.67           N  
ATOM    380  CA  GLU H  57     -11.098  -3.485   4.951  1.00  0.67           C  
ATOM    381  C   GLU H  57     -12.093  -2.654   4.123  1.00  0.67           C  
ATOM    382  CB  GLU H  57     -11.825  -3.969   6.205  1.00  0.67           C  
ATOM    383  O   GLU H  57     -12.034  -1.421   4.048  1.00  0.67           O  
ATOM    384  CG  GLU H  57     -11.048  -4.955   7.078  1.00  0.67           C  
ATOM    385  CD  GLU H  57     -11.898  -5.386   8.281  1.00  0.67           C  
ATOM    386  OE1 GLU H  57     -12.991  -4.799   8.477  1.00  0.67           O  
ATOM    387  OE2 GLU H  57     -11.424  -6.257   9.033  1.00  0.67           O  
ATOM    388  N   SER H  58     -13.085  -3.330   3.540  1.00  0.95           N  
ATOM    389  CA  SER H  58     -14.362  -2.705   3.169  1.00  0.95           C  
ATOM    390  C   SER H  58     -15.218  -2.382   4.407  1.00  0.95           C  
ATOM    391  CB  SER H  58     -15.096  -3.606   2.179  1.00  0.95           C  
ATOM    392  O   SER H  58     -15.867  -1.338   4.427  1.00  0.95           O  
ATOM    393  OG  SER H  58     -15.074  -4.960   2.587  1.00  0.95           O  
ATOM    394  N   GLY H  59     -15.092  -3.163   5.492  1.00  0.95           N  
ATOM    395  CA  GLY H  59     -15.550  -2.831   6.855  1.00  0.95           C  
ATOM    396  C   GLY H  59     -14.816  -1.651   7.518  1.00  0.95           C  
ATOM    397  O   GLY H  59     -15.129  -1.279   8.642  1.00  0.95           O  
ATOM    398  N   ARG H  63     -13.877  -1.015   6.799  1.00  1.25           N  
ATOM    399  CA  ARG H  63     -13.126   0.206   7.155  1.00  1.25           C  
ATOM    400  C   ARG H  63     -12.105   0.066   8.295  1.00  1.25           C  
ATOM    401  CB  ARG H  63     -14.075   1.413   7.349  1.00  1.25           C  
ATOM    402  O   ARG H  63     -11.332   1.002   8.488  1.00  1.25           O  
ATOM    403  CG  ARG H  63     -15.198   1.501   6.293  1.00  1.25           C  
ATOM    404  CD  ARG H  63     -16.083   2.742   6.461  1.00  1.25           C  
ATOM    405  NE  ARG H  63     -15.579   3.907   5.701  1.00  1.25           N  
ATOM    406  NH1 ARG H  63     -15.975   5.564   7.252  1.00  1.25           N  
ATOM    407  NH2 ARG H  63     -15.224   6.080   5.212  1.00  1.25           N  
ATOM    408  CZ  ARG H  63     -15.593   5.174   6.068  1.00  1.25           C  
ATOM    409  N   ASN H  64     -12.027  -1.079   8.978  1.00  0.95           N  
ATOM    410  CA  ASN H  64     -10.949  -1.381   9.929  1.00  0.95           C  
ATOM    411  C   ASN H  64      -9.570  -1.411   9.240  1.00  0.95           C  
ATOM    412  CB  ASN H  64     -11.237  -2.706  10.654  1.00  0.95           C  
ATOM    413  O   ASN H  64      -9.468  -1.709   8.046  1.00  0.95           O  
ATOM    414  CG  ASN H  64     -12.594  -2.710  11.331  1.00  0.95           C  
ATOM    415  ND2 ASN H  64     -13.517  -3.521  10.880  1.00  0.95           N  
ATOM    416  OD1 ASN H  64     -12.835  -1.948  12.251  1.00  0.95           O  
ATOM    417  N   THR H  65      -8.504  -1.119   9.994  1.00  0.68           N  
ATOM    418  CA  THR H  65      -7.123  -1.017   9.485  1.00  0.68           C  
ATOM    419  C   THR H  65      -6.144  -1.888  10.266  1.00  0.68           C  
ATOM    420  CB  THR H  65      -6.591   0.424   9.519  1.00  0.68           C  
ATOM    421  O   THR H  65      -6.157  -1.877  11.496  1.00  0.68           O  
ATOM    422  CG2 THR H  65      -7.409   1.390   8.668  1.00  0.68           C  
ATOM    423  OG1 THR H  65      -6.569   0.915  10.842  1.00  0.68           O  
ATOM    424  N   VAL H  66      -5.232  -2.558   9.561  1.00  0.66           N  
ATOM    425  CA  VAL H  66      -4.176  -3.418  10.124  1.00  0.66           C  
ATOM    426  C   VAL H  66      -2.805  -2.944   9.634  1.00  0.66           C  
ATOM    427  CB  VAL H  66      -4.438  -4.901   9.776  1.00  0.66           C  
ATOM    428  O   VAL H  66      -2.679  -2.482   8.504  1.00  0.66           O  
ATOM    429  CG1 VAL H  66      -3.359  -5.843  10.328  1.00  0.66           C  
ATOM    430  CG2 VAL H  66      -5.790  -5.374  10.328  1.00  0.66           C  
ATOM    431  N   TYR H  67      -1.769  -3.076  10.464  1.00  0.70           N  
ATOM    432  CA  TYR H  67      -0.406  -2.602  10.192  1.00  0.70           C  
ATOM    433  C   TYR H  67       0.626  -3.657  10.589  1.00  0.70           C  
ATOM    434  CB  TYR H  67      -0.143  -1.317  10.988  1.00  0.70           C  
ATOM    435  O   TYR H  67       0.446  -4.331  11.603  1.00  0.70           O  
ATOM    436  CG  TYR H  67      -1.051  -0.159  10.642  1.00  0.70           C  
ATOM    437  CD1 TYR H  67      -0.697   0.706   9.592  1.00  0.70           C  
ATOM    438  CD2 TYR H  67      -2.243   0.053  11.365  1.00  0.70           C  
ATOM    439  CE1 TYR H  67      -1.538   1.780   9.257  1.00  0.70           C  
ATOM    440  CE2 TYR H  67      -3.084   1.132  11.036  1.00  0.70           C  
ATOM    441  OH  TYR H  67      -3.551   3.030   9.648  1.00  0.70           O  
ATOM    442  CZ  TYR H  67      -2.732   1.998   9.981  1.00  0.70           C  
ATOM    443  N   ALA H  68       1.717  -3.772   9.830  1.00  0.74           N  
ATOM    444  CA  ALA H  68       2.871  -4.578  10.218  1.00  0.74           C  
ATOM    445  C   ALA H  68       3.631  -3.944  11.400  1.00  0.74           C  
ATOM    446  CB  ALA H  68       3.781  -4.761   8.997  1.00  0.74           C  
ATOM    447  O   ALA H  68       3.719  -2.720  11.509  1.00  0.74           O  
ATOM    448  N   GLU H  69       4.225  -4.775  12.262  1.00  0.74           N  
ATOM    449  CA  GLU H  69       4.899  -4.354  13.506  1.00  0.74           C  
ATOM    450  C   GLU H  69       5.899  -3.202  13.315  1.00  0.74           C  
ATOM    451  CB  GLU H  69       5.634  -5.561  14.130  1.00  0.74           C  
ATOM    452  O   GLU H  69       5.898  -2.239  14.076  1.00  0.74           O  
ATOM    453  CG  GLU H  69       4.778  -6.826  14.305  1.00  0.74           C  
ATOM    454  CD  GLU H  69       3.386  -6.493  14.840  1.00  0.74           C  
ATOM    455  OE1 GLU H  69       3.287  -5.812  15.886  1.00  0.74           O  
ATOM    456  OE2 GLU H  69       2.382  -6.774  14.148  1.00  0.74           O  
ATOM    457  N   SER H  70       6.707  -3.259  12.254  1.00  0.79           N  
ATOM    458  CA  SER H  70       7.753  -2.276  11.934  1.00  0.79           C  
ATOM    459  C   SER H  70       7.237  -0.897  11.485  1.00  0.79           C  
ATOM    460  CB  SER H  70       8.661  -2.871  10.853  1.00  0.79           C  
ATOM    461  O   SER H  70       8.035   0.038  11.352  1.00  0.79           O  
ATOM    462  OG  SER H  70       7.902  -3.215   9.706  1.00  0.79           O  
ATOM    463  N   VAL H  71       5.929  -0.739  11.247  1.00  0.54           N  
ATOM    464  CA  VAL H  71       5.315   0.517  10.766  1.00  0.54           C  
ATOM    465  C   VAL H  71       4.123   0.995  11.605  1.00  0.54           C  
ATOM    466  CB  VAL H  71       4.957   0.443   9.268  1.00  0.54           C  
ATOM    467  O   VAL H  71       3.584   2.069  11.327  1.00  0.54           O  
ATOM    468  CG1 VAL H  71       6.170   0.073   8.403  1.00  0.54           C  
ATOM    469  CG2 VAL H  71       3.813  -0.528   8.971  1.00  0.54           C  
ATOM    470  N   LYS H  72       3.732   0.256  12.655  1.00  0.58           N  
ATOM    471  CA  LYS H  72       2.717   0.695  13.630  1.00  0.58           C  
ATOM    472  C   LYS H  72       3.092   2.058  14.222  1.00  0.58           C  
ATOM    473  CB  LYS H  72       2.539  -0.362  14.738  1.00  0.58           C  
ATOM    474  O   LYS H  72       4.255   2.323  14.516  1.00  0.58           O  
ATOM    475  CG  LYS H  72       1.688  -1.537  14.238  1.00  0.58           C  
ATOM    476  CD  LYS H  72       1.558  -2.672  15.259  1.00  0.58           C  
ATOM    477  CE  LYS H  72       0.865  -3.856  14.575  1.00  0.58           C  
ATOM    478  NZ  LYS H  72       0.784  -5.042  15.451  1.00  0.58           N  
ATOM    479  N   GLY H  74       2.106   2.947  14.342  1.00  0.57           N  
ATOM    480  CA  GLY H  74       2.274   4.333  14.802  1.00  0.57           C  
ATOM    481  C   GLY H  74       2.974   5.274  13.808  1.00  0.57           C  
ATOM    482  O   GLY H  74       2.610   6.442  13.733  1.00  0.57           O  
ATOM    483  N   ARG H  75       3.943   4.787  13.020  1.00  0.43           N  
ATOM    484  CA  ARG H  75       4.698   5.597  12.047  1.00  0.43           C  
ATOM    485  C   ARG H  75       3.920   5.884  10.764  1.00  0.43           C  
ATOM    486  CB  ARG H  75       6.034   4.916  11.705  1.00  0.43           C  
ATOM    487  O   ARG H  75       4.016   6.986  10.225  1.00  0.43           O  
ATOM    488  CG  ARG H  75       6.928   4.718  12.941  1.00  0.43           C  
ATOM    489  CD  ARG H  75       8.394   4.471  12.564  1.00  0.43           C  
ATOM    490  NE  ARG H  75       8.569   3.288  11.694  1.00  0.43           N  
ATOM    491  NH1 ARG H  75       9.616   4.313   9.910  1.00  0.43           N  
ATOM    492  NH2 ARG H  75       9.207   2.139   9.850  1.00  0.43           N  
ATOM    493  CZ  ARG H  75       9.125   3.263  10.495  1.00  0.43           C  
ATOM    494  N   PHE H  76       3.210   4.887  10.237  1.00  0.37           N  
ATOM    495  CA  PHE H  76       2.433   4.993   8.995  1.00  0.37           C  
ATOM    496  C   PHE H  76       0.922   5.001   9.292  1.00  0.37           C  
ATOM    497  CB  PHE H  76       2.805   3.851   8.029  1.00  0.37           C  
ATOM    498  O   PHE H  76       0.482   4.618  10.375  1.00  0.37           O  
ATOM    499  CG  PHE H  76       4.228   3.754   7.476  1.00  0.37           C  
ATOM    500  CD1 PHE H  76       5.283   4.612   7.860  1.00  0.37           C  
ATOM    501  CD2 PHE H  76       4.491   2.745   6.530  1.00  0.37           C  
ATOM    502  CE1 PHE H  76       6.577   4.434   7.342  1.00  0.37           C  
ATOM    503  CE2 PHE H  76       5.780   2.579   5.993  1.00  0.37           C  
ATOM    504  CZ  PHE H  76       6.827   3.417   6.407  1.00  0.37           C  
ATOM    505  N   THR H  77       0.102   5.418   8.325  1.00  0.30           N  
ATOM    506  CA  THR H  77      -1.369   5.399   8.421  1.00  0.30           C  
ATOM    507  C   THR H  77      -2.003   5.143   7.055  1.00  0.30           C  
ATOM    508  CB  THR H  77      -1.891   6.690   9.071  1.00  0.30           C  
ATOM    509  O   THR H  77      -1.764   5.884   6.100  1.00  0.30           O  
ATOM    510  CG2 THR H  77      -3.398   6.907   8.927  1.00  0.30           C  
ATOM    511  OG1 THR H  77      -1.646   6.616  10.454  1.00  0.30           O  
ATOM    512  N   ILE H  78      -2.809   4.082   6.950  1.00  0.32           N  
ATOM    513  CA  ILE H  78      -3.554   3.723   5.738  1.00  0.32           C  
ATOM    514  C   ILE H  78      -4.975   4.297   5.803  1.00  0.32           C  
ATOM    515  CB  ILE H  78      -3.507   2.197   5.478  1.00  0.32           C  
ATOM    516  O   ILE H  78      -5.609   4.316   6.855  1.00  0.32           O  
ATOM    517  CG1 ILE H  78      -4.003   1.863   4.052  1.00  0.32           C  
ATOM    518  CG2 ILE H  78      -4.292   1.392   6.528  1.00  0.32           C  
ATOM    519  CD1 ILE H  78      -3.830   0.393   3.651  1.00  0.32           C  
ATOM    520  N   SER H  79      -5.493   4.765   4.671  1.00  0.34           N  
ATOM    521  CA  SER H  79      -6.870   5.260   4.539  1.00  0.34           C  
ATOM    522  C   SER H  79      -7.383   5.045   3.113  1.00  0.34           C  
ATOM    523  CB  SER H  79      -6.945   6.734   4.959  1.00  0.34           C  
ATOM    524  O   SER H  79      -6.624   4.649   2.226  1.00  0.34           O  
ATOM    525  OG  SER H  79      -6.153   7.539   4.111  1.00  0.34           O  
ATOM    526  N   ARG H  80      -8.680   5.273   2.870  1.00  0.42           N  
ATOM    527  CA  ARG H  80      -9.278   5.132   1.535  1.00  0.42           C  
ATOM    528  C   ARG H  80     -10.418   6.114   1.292  1.00  0.42           C  
ATOM    529  CB  ARG H  80      -9.690   3.668   1.279  1.00  0.42           C  
ATOM    530  O   ARG H  80     -11.265   6.307   2.161  1.00  0.42           O  
ATOM    531  CG  ARG H  80     -10.910   3.181   2.085  1.00  0.42           C  
ATOM    532  CD  ARG H  80     -11.058   1.652   2.057  1.00  0.42           C  
ATOM    533  NE  ARG H  80     -11.205   1.121   0.690  1.00  0.42           N  
ATOM    534  NH1 ARG H  80     -11.758  -1.056   1.220  1.00  0.42           N  
ATOM    535  NH2 ARG H  80     -11.598  -0.449  -0.896  1.00  0.42           N  
ATOM    536  CZ  ARG H  80     -11.517  -0.117   0.356  1.00  0.42           C  
ATOM    537  N   ASP H  81     -10.458   6.692   0.097  1.00  0.66           N  
ATOM    538  CA  ASP H  81     -11.626   7.415  -0.404  1.00  0.66           C  
ATOM    539  C   ASP H  81     -12.634   6.394  -0.951  1.00  0.66           C  
ATOM    540  CB  ASP H  81     -11.192   8.463  -1.440  1.00  0.66           C  
ATOM    541  O   ASP H  81     -12.355   5.675  -1.914  1.00  0.66           O  
ATOM    542  CG  ASP H  81     -12.351   9.341  -1.927  1.00  0.66           C  
ATOM    543  OD1 ASP H  81     -13.473   8.825  -2.126  1.00  0.66           O  
ATOM    544  OD2 ASP H  81     -12.126  10.552  -2.141  1.00  0.66           O  
ATOM    545  N   ASN H  82     -13.795   6.294  -0.299  1.00  0.91           N  
ATOM    546  CA  ASN H  82     -14.831   5.319  -0.643  1.00  0.91           C  
ATOM    547  C   ASN H  82     -15.542   5.591  -1.984  1.00  0.91           C  
ATOM    548  CB  ASN H  82     -15.834   5.215   0.527  1.00  0.91           C  
ATOM    549  O   ASN H  82     -16.190   4.672  -2.480  1.00  0.91           O  
ATOM    550  CG  ASN H  82     -15.363   4.292   1.641  1.00  0.91           C  
ATOM    551  ND2 ASN H  82     -15.335   3.003   1.389  1.00  0.91           N  
ATOM    552  OD1 ASN H  82     -15.034   4.700   2.747  1.00  0.91           O  
ATOM    553  N   ALA H  83     -15.428   6.794  -2.561  1.00  1.09           N  
ATOM    554  CA  ALA H  83     -16.016   7.151  -3.855  1.00  1.09           C  
ATOM    555  C   ALA H  83     -14.977   7.152  -4.990  1.00  1.09           C  
ATOM    556  CB  ALA H  83     -16.690   8.522  -3.714  1.00  1.09           C  
ATOM    557  O   ALA H  83     -15.222   6.597  -6.057  1.00  1.09           O  
ATOM    558  N   LYS H  84     -13.795   7.742  -4.768  1.00  1.01           N  
ATOM    559  CA  LYS H  84     -12.746   7.913  -5.798  1.00  1.01           C  
ATOM    560  C   LYS H  84     -11.869   6.672  -6.017  1.00  1.01           C  
ATOM    561  CB  LYS H  84     -11.900   9.170  -5.517  1.00  1.01           C  
ATOM    562  O   LYS H  84     -10.758   6.797  -6.523  1.00  1.01           O  
ATOM    563  CG  LYS H  84     -12.751  10.442  -5.387  1.00  1.01           C  
ATOM    564  CD  LYS H  84     -11.868  11.695  -5.279  1.00  1.01           C  
ATOM    565  CE  LYS H  84     -12.688  12.883  -4.762  1.00  1.01           C  
ATOM    566  NZ  LYS H  84     -12.846  12.811  -3.289  1.00  1.01           N  
ATOM    567  N   ASN H  85     -12.325   5.489  -5.599  1.00  0.86           N  
ATOM    568  CA  ASN H  85     -11.632   4.204  -5.770  1.00  0.86           C  
ATOM    569  C   ASN H  85     -10.149   4.209  -5.324  1.00  0.86           C  
ATOM    570  CB  ASN H  85     -11.829   3.693  -7.211  1.00  0.86           C  
ATOM    571  O   ASN H  85      -9.318   3.540  -5.933  1.00  0.86           O  
ATOM    572  CG  ASN H  85     -13.282   3.640  -7.637  1.00  0.86           C  
ATOM    573  ND2 ASN H  85     -13.631   4.258  -8.739  1.00  0.86           N  
ATOM    574  OD1 ASN H  85     -14.124   3.059  -6.973  1.00  0.86           O  
ATOM    575  N   THR H  86      -9.790   5.005  -4.309  1.00  0.53           N  
ATOM    576  CA  THR H  86      -8.385   5.353  -4.024  1.00  0.53           C  
ATOM    577  C   THR H  86      -7.959   4.967  -2.610  1.00  0.53           C  
ATOM    578  CB  THR H  86      -8.118   6.841  -4.308  1.00  0.53           C  
ATOM    579  O   THR H  86      -8.648   5.282  -1.639  1.00  0.53           O  
ATOM    580  CG2 THR H  86      -6.725   7.316  -3.886  1.00  0.53           C  
ATOM    581  OG1 THR H  86      -8.188   7.087  -5.692  1.00  0.53           O  
ATOM    582  N   VAL H  87      -6.803   4.309  -2.487  1.00  0.40           N  
ATOM    583  CA  VAL H  87      -6.107   4.042  -1.213  1.00  0.40           C  
ATOM    584  C   VAL H  87      -5.004   5.081  -1.005  1.00  0.40           C  
ATOM    585  CB  VAL H  87      -5.454   2.639  -1.168  1.00  0.40           C  
ATOM    586  O   VAL H  87      -4.305   5.430  -1.955  1.00  0.40           O  
ATOM    587  CG1 VAL H  87      -5.236   2.173   0.279  1.00  0.40           C  
ATOM    588  CG2 VAL H  87      -6.249   1.546  -1.885  1.00  0.40           C  
ATOM    589  N   TYR H  88      -4.771   5.498   0.236  1.00  0.20           N  
ATOM    590  CA  TYR H  88      -3.594   6.274   0.632  1.00  0.20           C  
ATOM    591  C   TYR H  88      -2.792   5.540   1.705  1.00  0.20           C  
ATOM    592  CB  TYR H  88      -4.005   7.654   1.159  1.00  0.20           C  
ATOM    593  O   TYR H  88      -3.381   4.926   2.595  1.00  0.20           O  
ATOM    594  CG  TYR H  88      -4.808   8.494   0.191  1.00  0.20           C  
ATOM    595  CD1 TYR H  88      -4.169   9.049  -0.931  1.00  0.20           C  
ATOM    596  CD2 TYR H  88      -6.181   8.726   0.407  1.00  0.20           C  
ATOM    597  CE1 TYR H  88      -4.897   9.828  -1.849  1.00  0.20           C  
ATOM    598  CE2 TYR H  88      -6.914   9.505  -0.510  1.00  0.20           C  
ATOM    599  OH  TYR H  88      -6.990  10.791  -2.528  1.00  0.20           O  
ATOM    600  CZ  TYR H  88      -6.277  10.048  -1.647  1.00  0.20           C  
ATOM    601  N   LEU H  89      -1.466   5.667   1.663  1.00  0.18           N  
ATOM    602  CA  LEU H  89      -0.578   5.360   2.783  1.00  0.18           C  
ATOM    603  C   LEU H  89       0.224   6.615   3.125  1.00  0.18           C  
ATOM    604  CB  LEU H  89       0.327   4.162   2.447  1.00  0.18           C  
ATOM    605  O   LEU H  89       1.157   6.980   2.409  1.00  0.18           O  
ATOM    606  CG  LEU H  89       1.247   3.729   3.604  1.00  0.18           C  
ATOM    607  CD1 LEU H  89       0.458   3.017   4.705  1.00  0.18           C  
ATOM    608  CD2 LEU H  89       2.319   2.770   3.091  1.00  0.18           C  
ATOM    609  N   GLN H  90      -0.143   7.273   4.221  1.00  0.19           N  
ATOM    610  CA  GLN H  90       0.724   8.261   4.844  1.00  0.19           C  
ATOM    611  C   GLN H  90       1.894   7.528   5.505  1.00  0.19           C  
ATOM    612  CB  GLN H  90      -0.066   9.100   5.863  1.00  0.19           C  
ATOM    613  O   GLN H  90       1.692   6.550   6.227  1.00  0.19           O  
ATOM    614  CG  GLN H  90       0.778  10.229   6.482  1.00  0.19           C  
ATOM    615  CD  GLN H  90       1.281  11.210   5.426  1.00  0.19           C  
ATOM    616  NE2 GLN H  90       2.561  11.502   5.384  1.00  0.19           N  
ATOM    617  OE1 GLN H  90       0.528  11.693   4.591  1.00  0.19           O  
ATOM    618  N   MET H  91       3.104   8.016   5.273  1.00  0.28           N  
ATOM    619  CA  MET H  91       4.329   7.543   5.904  1.00  0.28           C  
ATOM    620  C   MET H  91       5.033   8.729   6.555  1.00  0.28           C  
ATOM    621  CB  MET H  91       5.230   6.853   4.877  1.00  0.28           C  
ATOM    622  O   MET H  91       5.055   9.827   5.995  1.00  0.28           O  
ATOM    623  CG  MET H  91       4.515   5.718   4.135  1.00  0.28           C  
ATOM    624  SD  MET H  91       5.579   4.700   3.083  1.00  0.28           S  
ATOM    625  CE  MET H  91       6.260   5.967   1.984  1.00  0.28           C  
ATOM    626  N   SER H  92       5.588   8.508   7.739  1.00  0.41           N  
ATOM    627  CA  SER H  92       6.134   9.555   8.605  1.00  0.41           C  
ATOM    628  C   SER H  92       7.194   8.963   9.527  1.00  0.41           C  
ATOM    629  CB  SER H  92       5.023  10.273   9.401  1.00  0.41           C  
ATOM    630  O   SER H  92       7.127   7.779   9.867  1.00  0.41           O  
ATOM    631  OG  SER H  92       3.796   9.558   9.445  1.00  0.41           O  
ATOM    632  N   SER H  93       8.206   9.761   9.880  1.00  0.49           N  
ATOM    633  CA  SER H  93       9.414   9.279  10.567  1.00  0.49           C  
ATOM    634  C   SER H  93      10.044   8.089   9.826  1.00  0.49           C  
ATOM    635  CB  SER H  93       9.145   8.983  12.048  1.00  0.49           C  
ATOM    636  O   SER H  93      10.325   7.038  10.415  1.00  0.49           O  
ATOM    637  OG  SER H  93       8.572  10.106  12.692  1.00  0.49           O  
ATOM    638  N   LEU H  94      10.191   8.239   8.504  1.00  0.48           N  
ATOM    639  CA  LEU H  94      10.784   7.239   7.614  1.00  0.48           C  
ATOM    640  C   LEU H  94      12.255   6.978   7.964  1.00  0.48           C  
ATOM    641  CB  LEU H  94      10.627   7.704   6.153  1.00  0.48           C  
ATOM    642  O   LEU H  94      12.984   7.887   8.363  1.00  0.48           O  
ATOM    643  CG  LEU H  94       9.221   7.427   5.587  1.00  0.48           C  
ATOM    644  CD1 LEU H  94       8.947   8.279   4.352  1.00  0.48           C  
ATOM    645  CD2 LEU H  94       9.094   5.959   5.171  1.00  0.48           C  
ATOM    646  N   ARG H  95      12.699   5.731   7.797  1.00  0.50           N  
ATOM    647  CA  ARG H  95      14.083   5.297   8.033  1.00  0.50           C  
ATOM    648  C   ARG H  95      14.668   4.562   6.827  1.00  0.50           C  
ATOM    649  CB  ARG H  95      14.146   4.338   9.220  1.00  0.50           C  
ATOM    650  O   ARG H  95      13.933   4.139   5.939  1.00  0.50           O  
ATOM    651  CG  ARG H  95      13.550   4.759  10.565  1.00  0.50           C  
ATOM    652  CD  ARG H  95      13.836   3.555  11.472  1.00  0.50           C  
ATOM    653  NE  ARG H  95      13.535   3.765  12.894  1.00  0.50           N  
ATOM    654  NH1 ARG H  95      14.400   1.734  13.555  1.00  0.50           N  
ATOM    655  NH2 ARG H  95      13.629   3.153  15.086  1.00  0.50           N  
ATOM    656  CZ  ARG H  95      13.854   2.886  13.830  1.00  0.50           C  
ATOM    657  N   ALA H  96      15.976   4.306   6.857  1.00  0.46           N  
ATOM    658  CA  ALA H  96      16.669   3.509   5.847  1.00  0.46           C  
ATOM    659  C   ALA H  96      16.005   2.133   5.606  1.00  0.46           C  
ATOM    660  CB  ALA H  96      18.130   3.363   6.286  1.00  0.46           C  
ATOM    661  O   ALA H  96      15.845   1.736   4.452  1.00  0.46           O  
ATOM    662  N   GLU H  97      15.529   1.449   6.659  1.00  0.53           N  
ATOM    663  CA  GLU H  97      14.829   0.149   6.577  1.00  0.53           C  
ATOM    664  C   GLU H  97      13.538   0.177   5.733  1.00  0.53           C  
ATOM    665  CB  GLU H  97      14.434  -0.365   7.978  1.00  0.53           C  
ATOM    666  O   GLU H  97      13.071  -0.872   5.267  1.00  0.53           O  
ATOM    667  CG  GLU H  97      15.541  -0.425   9.043  1.00  0.53           C  
ATOM    668  CD  GLU H  97      15.549   0.842   9.906  1.00  0.53           C  
ATOM    669  OE1 GLU H  97      15.999   1.885   9.388  1.00  0.53           O  
ATOM    670  OE2 GLU H  97      15.042   0.800  11.055  1.00  0.53           O  
ATOM    671  N   ASP H  98      12.953   1.367   5.561  1.00  0.41           N  
ATOM    672  CA  ASP H  98      11.753   1.616   4.764  1.00  0.41           C  
ATOM    673  C   ASP H  98      12.028   1.824   3.267  1.00  0.41           C  
ATOM    674  CB  ASP H  98      10.977   2.812   5.338  1.00  0.41           C  
ATOM    675  O   ASP H  98      11.067   1.887   2.500  1.00  0.41           O  
ATOM    676  CG  ASP H  98      10.606   2.666   6.811  1.00  0.41           C  
ATOM    677  OD1 ASP H  98      10.073   1.603   7.217  1.00  0.41           O  
ATOM    678  OD2 ASP H  98      10.740   3.659   7.555  1.00  0.41           O  
ATOM    679  N   THR H  99      13.296   1.900   2.845  1.00  0.41           N  
ATOM    680  CA  THR H  99      13.699   2.014   1.431  1.00  0.41           C  
ATOM    681  C   THR H  99      13.282   0.766   0.653  1.00  0.41           C  
ATOM    682  CB  THR H  99      15.216   2.217   1.302  1.00  0.41           C  
ATOM    683  O   THR H  99      13.774  -0.332   0.923  1.00  0.41           O  
ATOM    684  CG2 THR H  99      15.699   2.294  -0.147  1.00  0.41           C  
ATOM    685  OG1 THR H  99      15.586   3.416   1.938  1.00  0.41           O  
ATOM    686  N   ALA H 100      12.359   0.913  -0.299  1.00  0.43           N  
ATOM    687  CA  ALA H 100      11.756  -0.201  -1.032  1.00  0.43           C  
ATOM    688  C   ALA H 100      10.924   0.274  -2.234  1.00  0.43           C  
ATOM    689  CB  ALA H 100      10.852  -0.982  -0.062  1.00  0.43           C  
ATOM    690  O   ALA H 100      10.545   1.440  -2.322  1.00  0.43           O  
ATOM    691  N   VAL H 101      10.559  -0.651  -3.127  1.00  0.30           N  
ATOM    692  CA  VAL H 101       9.434  -0.439  -4.051  1.00  0.30           C  
ATOM    693  C   VAL H 101       8.137  -0.831  -3.336  1.00  0.30           C  
ATOM    694  CB  VAL H 101       9.610  -1.208  -5.373  1.00  0.30           C  
ATOM    695  O   VAL H 101       7.999  -1.969  -2.882  1.00  0.30           O  
ATOM    696  CG1 VAL H 101       8.481  -0.869  -6.353  1.00  0.30           C  
ATOM    697  CG2 VAL H 101      10.939  -0.859  -6.056  1.00  0.30           C  
ATOM    698  N   TYR H 102       7.202   0.106  -3.200  1.00  0.39           N  
ATOM    699  CA  TYR H 102       5.909  -0.066  -2.537  1.00  0.39           C  
ATOM    700  C   TYR H 102       4.816  -0.393  -3.549  1.00  0.39           C  
ATOM    701  CB  TYR H 102       5.528   1.193  -1.754  1.00  0.39           C  
ATOM    702  O   TYR H 102       4.633   0.320  -4.532  1.00  0.39           O  
ATOM    703  CG  TYR H 102       6.283   1.372  -0.455  1.00  0.39           C  
ATOM    704  CD1 TYR H 102       7.659   1.654  -0.483  1.00  0.39           C  
ATOM    705  CD2 TYR H 102       5.608   1.278   0.779  1.00  0.39           C  
ATOM    706  CE1 TYR H 102       8.366   1.834   0.714  1.00  0.39           C  
ATOM    707  CE2 TYR H 102       6.310   1.488   1.981  1.00  0.39           C  
ATOM    708  OH  TYR H 102       8.399   1.915   3.091  1.00  0.39           O  
ATOM    709  CZ  TYR H 102       7.691   1.771   1.945  1.00  0.39           C  
ATOM    710  N   TYR H 103       4.061  -1.448  -3.263  1.00  0.37           N  
ATOM    711  CA  TYR H 103       3.009  -1.995  -4.108  1.00  0.37           C  
ATOM    712  C   TYR H 103       1.641  -1.891  -3.445  1.00  0.37           C  
ATOM    713  CB  TYR H 103       3.310  -3.463  -4.409  1.00  0.37           C  
ATOM    714  O   TYR H 103       1.471  -2.247  -2.276  1.00  0.37           O  
ATOM    715  CG  TYR H 103       4.348  -3.657  -5.484  1.00  0.37           C  
ATOM    716  CD1 TYR H 103       5.722  -3.632  -5.172  1.00  0.37           C  
ATOM    717  CD2 TYR H 103       3.922  -3.845  -6.812  1.00  0.37           C  
ATOM    718  CE1 TYR H 103       6.672  -3.773  -6.201  1.00  0.37           C  
ATOM    719  CE2 TYR H 103       4.869  -4.014  -7.833  1.00  0.37           C  
ATOM    720  OH  TYR H 103       7.148  -4.010  -8.536  1.00  0.37           O  
ATOM    721  CZ  TYR H 103       6.243  -3.937  -7.534  1.00  0.37           C  
ATOM    722  N   CYS H 104       0.656  -1.488  -4.234  1.00  0.38           N  
ATOM    723  CA  CYS H 104      -0.754  -1.608  -3.918  1.00  0.38           C  
ATOM    724  C   CYS H 104      -1.263  -3.004  -4.307  1.00  0.38           C  
ATOM    725  CB  CYS H 104      -1.480  -0.500  -4.673  1.00  0.38           C  
ATOM    726  O   CYS H 104      -0.953  -3.512  -5.387  1.00  0.38           O  
ATOM    727  SG  CYS H 104      -3.243  -0.332  -4.321  1.00  0.38           S  
ATOM    728  N   GLY H 105      -2.046  -3.627  -3.426  1.00  0.68           N  
ATOM    729  CA  GLY H 105      -2.619  -4.958  -3.611  1.00  0.68           C  
ATOM    730  C   GLY H 105      -4.119  -4.986  -3.320  1.00  0.68           C  
ATOM    731  O   GLY H 105      -4.591  -4.399  -2.342  1.00  0.68           O  
ATOM    732  N   LEU H 106      -4.863  -5.685  -4.177  1.00  0.60           N  
ATOM    733  CA  LEU H 106      -6.318  -5.828  -4.116  1.00  0.60           C  
ATOM    734  C   LEU H 106      -6.726  -7.228  -3.630  1.00  0.60           C  
ATOM    735  CB  LEU H 106      -6.859  -5.511  -5.525  1.00  0.60           C  
ATOM    736  O   LEU H 106      -6.507  -8.217  -4.335  1.00  0.60           O  
ATOM    737  CG  LEU H 106      -8.314  -5.922  -5.782  1.00  0.60           C  
ATOM    738  CD1 LEU H 106      -9.295  -5.183  -4.883  1.00  0.60           C  
ATOM    739  CD2 LEU H 106      -8.670  -5.674  -7.242  1.00  0.60           C  
ATOM    740  N   LEU H 107      -7.413  -7.315  -2.484  1.00  0.64           N  
ATOM    741  CA  LEU H 107      -8.013  -8.561  -1.985  1.00  0.64           C  
ATOM    742  C   LEU H 107      -9.390  -8.820  -2.630  1.00  0.64           C  
ATOM    743  CB  LEU H 107      -8.024  -8.567  -0.443  1.00  0.64           C  
ATOM    744  O   LEU H 107     -10.408  -8.957  -1.953  1.00  0.64           O  
ATOM    745  CG  LEU H 107      -8.320  -9.945   0.193  1.00  0.64           C  
ATOM    746  CD1 LEU H 107      -7.200 -10.954  -0.070  1.00  0.64           C  
ATOM    747  CD2 LEU H 107      -8.471  -9.802   1.707  1.00  0.64           C  
ATOM    748  N   LYS H 108      -9.417  -8.896  -3.965  1.00  0.80           N  
ATOM    749  CA  LYS H 108     -10.565  -9.354  -4.771  1.00  0.80           C  
ATOM    750  C   LYS H 108     -10.657 -10.885  -4.717  1.00  0.80           C  
ATOM    751  CB  LYS H 108     -10.487  -8.703  -6.164  1.00  0.80           C  
ATOM    752  O   LYS H 108     -10.505 -11.595  -5.714  1.00  0.80           O  
ATOM    753  CG  LYS H 108     -11.437  -9.241  -7.258  1.00  0.80           C  
ATOM    754  CD  LYS H 108     -10.656  -9.793  -8.467  1.00  0.80           C  
ATOM    755  CE  LYS H 108     -11.060 -11.210  -8.883  1.00  0.80           C  
ATOM    756  NZ  LYS H 108     -10.031 -11.804  -9.777  1.00  0.80           N  
ATOM    757  N   GLY H 109     -10.865 -11.380  -3.499  1.00  2.74           N  
ATOM    758  CA  GLY H 109     -11.026 -12.790  -3.170  1.00  2.74           C  
ATOM    759  C   GLY H 109     -12.368 -13.328  -3.650  1.00  2.74           C  
ATOM    760  O   GLY H 109     -13.329 -13.402  -2.884  1.00  2.74           O  
ATOM    761  N   ASN H 110     -12.438 -13.716  -4.928  1.00  2.54           N  
ATOM    762  CA  ASN H 110     -13.394 -14.753  -5.295  1.00  2.54           C  
ATOM    763  C   ASN H 110     -12.927 -16.051  -4.616  1.00  2.54           C  
ATOM    764  CB  ASN H 110     -13.582 -14.877  -6.814  1.00  2.54           C  
ATOM    765  O   ASN H 110     -11.763 -16.440  -4.685  1.00  2.54           O  
ATOM    766  CG  ASN H 110     -14.713 -15.833  -7.172  1.00  2.54           C  
ATOM    767  ND2 ASN H 110     -14.869 -16.171  -8.429  1.00  2.54           N  
ATOM    768  OD1 ASN H 110     -15.473 -16.290  -6.334  1.00  2.54           O  
ATOM    769  N   ARG H 111     -13.891 -16.674  -3.945  1.00  3.61           N  
ATOM    770  CA  ARG H 111     -13.776 -17.441  -2.702  1.00  3.61           C  
ATOM    771  C   ARG H 111     -13.183 -16.635  -1.530  1.00  3.61           C  
ATOM    772  CB  ARG H 111     -13.180 -18.846  -2.895  1.00  3.61           C  
ATOM    773  O   ARG H 111     -12.145 -15.994  -1.608  1.00  3.61           O  
ATOM    774  CG  ARG H 111     -14.260 -19.804  -3.438  1.00  3.61           C  
ATOM    775  CD  ARG H 111     -13.869 -21.284  -3.331  1.00  3.61           C  
ATOM    776  NE  ARG H 111     -15.042 -22.153  -3.586  1.00  3.61           N  
ATOM    777  NH1 ARG H 111     -14.597 -23.841  -2.081  1.00  3.61           N  
ATOM    778  NH2 ARG H 111     -16.501 -23.868  -3.232  1.00  3.61           N  
ATOM    779  CZ  ARG H 111     -15.368 -23.278  -2.969  1.00  3.61           C  
ATOM    780  N   VAL H 111A    -13.932 -16.698  -0.429  1.00  4.60           N  
ATOM    781  CA  VAL H 111A    -13.804 -15.896   0.796  1.00  4.60           C  
ATOM    782  C   VAL H 111A    -12.467 -16.141   1.504  1.00  4.60           C  
ATOM    783  CB  VAL H 111A    -15.003 -16.201   1.726  1.00  4.60           C  
ATOM    784  O   VAL H 111A    -11.939 -17.251   1.484  1.00  4.60           O  
ATOM    785  CG1 VAL H 111A    -15.023 -15.373   3.017  1.00  4.60           C  
ATOM    786  CG2 VAL H 111A    -16.349 -15.953   1.024  1.00  4.60           C  
ATOM    787  N   VAL H 112A    -11.932 -15.093   2.138  1.00  5.47           N  
ATOM    788  CA  VAL H 112A    -10.565 -14.965   2.681  1.00  5.47           C  
ATOM    789  C   VAL H 112A     -9.487 -15.026   1.598  1.00  5.47           C  
ATOM    790  CB  VAL H 112A    -10.265 -15.920   3.865  1.00  5.47           C  
ATOM    791  O   VAL H 112A     -8.709 -14.086   1.497  1.00  5.47           O  
ATOM    792  CG1 VAL H 112A     -8.861 -15.666   4.433  1.00  5.47           C  
ATOM    793  CG2 VAL H 112A    -11.268 -15.722   5.010  1.00  5.47           C  
ATOM    794  N   SER H 112      -9.443 -16.107   0.815  1.00  4.48           N  
ATOM    795  CA  SER H 112      -8.387 -16.456  -0.142  1.00  4.48           C  
ATOM    796  C   SER H 112      -7.855 -15.282  -0.992  1.00  4.48           C  
ATOM    797  CB  SER H 112      -8.892 -17.584  -1.046  1.00  4.48           C  
ATOM    798  O   SER H 112      -8.469 -14.902  -1.997  1.00  4.48           O  
ATOM    799  OG  SER H 112      -7.914 -17.999  -1.982  1.00  4.48           O  
ATOM    800  N   PRO H 113      -6.653 -14.753  -0.671  1.00  3.98           N  
ATOM    801  CA  PRO H 113      -5.826 -14.124  -1.684  1.00  3.98           C  
ATOM    802  C   PRO H 113      -5.421 -15.215  -2.681  1.00  3.98           C  
ATOM    803  CB  PRO H 113      -4.631 -13.530  -0.935  1.00  3.98           C  
ATOM    804  O   PRO H 113      -4.739 -16.182  -2.342  1.00  3.98           O  
ATOM    805  CG  PRO H 113      -4.446 -14.473   0.250  1.00  3.98           C  
ATOM    806  CD  PRO H 113      -5.873 -14.933   0.556  1.00  3.98           C  
ATOM    807  N   SER H 114      -5.882 -15.074  -3.917  1.00  3.06           N  
ATOM    808  CA  SER H 114      -5.613 -16.012  -5.009  1.00  3.06           C  
ATOM    809  C   SER H 114      -5.512 -15.259  -6.336  1.00  3.06           C  
ATOM    810  CB  SER H 114      -6.651 -17.142  -5.022  1.00  3.06           C  
ATOM    811  O   SER H 114      -4.426 -14.807  -6.689  1.00  3.06           O  
ATOM    812  OG  SER H 114      -7.975 -16.633  -5.067  1.00  3.06           O  
ATOM    813  N   VAL H 115      -6.629 -15.030  -7.037  1.00  2.59           N  
ATOM    814  CA  VAL H 115      -6.687 -14.206  -8.264  1.00  2.59           C  
ATOM    815  C   VAL H 115      -6.711 -12.708  -7.906  1.00  2.59           C  
ATOM    816  CB  VAL H 115      -7.828 -14.635  -9.214  1.00  2.59           C  
ATOM    817  O   VAL H 115      -7.639 -11.970  -8.259  1.00  2.59           O  
ATOM    818  CG1 VAL H 115      -7.636 -14.042 -10.621  1.00  2.59           C  
ATOM    819  CG2 VAL H 115      -7.909 -16.158  -9.390  1.00  2.59           C  
ATOM    820  N   ALA H 116      -5.715 -12.304  -7.116  1.00  0.72           N  
ATOM    821  CA  ALA H 116      -5.429 -10.937  -6.702  1.00  0.72           C  
ATOM    822  C   ALA H 116      -4.831 -10.116  -7.859  1.00  0.72           C  
ATOM    823  CB  ALA H 116      -4.470 -11.005  -5.504  1.00  0.72           C  
ATOM    824  O   ALA H 116      -4.407 -10.670  -8.872  1.00  0.72           O  
ATOM    825  N   TYR H 117      -4.758  -8.796  -7.682  1.00  0.37           N  
ATOM    826  CA  TYR H 117      -4.060  -7.894  -8.602  1.00  0.37           C  
ATOM    827  C   TYR H 117      -3.064  -7.019  -7.835  1.00  0.37           C  
ATOM    828  CB  TYR H 117      -5.042  -7.040  -9.423  1.00  0.37           C  
ATOM    829  O   TYR H 117      -3.309  -6.644  -6.683  1.00  0.37           O  
ATOM    830  CG  TYR H 117      -5.959  -7.807 -10.365  1.00  0.37           C  
ATOM    831  CD1 TYR H 117      -5.703  -7.864 -11.754  1.00  0.37           C  
ATOM    832  CD2 TYR H 117      -7.111  -8.425  -9.850  1.00  0.37           C  
ATOM    833  CE1 TYR H 117      -6.601  -8.526 -12.625  1.00  0.37           C  
ATOM    834  CE2 TYR H 117      -7.997  -9.083 -10.717  1.00  0.37           C  
ATOM    835  OH  TYR H 117      -8.678  -9.778 -12.873  1.00  0.37           O  
ATOM    836  CZ  TYR H 117      -7.759  -9.137 -12.100  1.00  0.37           C  
ATOM    837  N   TRP H 118      -1.963  -6.701  -8.513  1.00  0.36           N  
ATOM    838  CA  TRP H 118      -0.917  -5.763  -8.105  1.00  0.36           C  
ATOM    839  C   TRP H 118      -0.903  -4.556  -9.050  1.00  0.36           C  
ATOM    840  CB  TRP H 118       0.449  -6.463  -8.172  1.00  0.36           C  
ATOM    841  O   TRP H 118      -1.354  -4.669 -10.192  1.00  0.36           O  
ATOM    842  CG  TRP H 118       0.682  -7.575  -7.195  1.00  0.36           C  
ATOM    843  CD1 TRP H 118       0.736  -8.895  -7.482  1.00  0.36           C  
ATOM    844  CD2 TRP H 118       0.932  -7.470  -5.764  1.00  0.36           C  
ATOM    845  CE2 TRP H 118       1.167  -8.776  -5.242  1.00  0.36           C  
ATOM    846  CE3 TRP H 118       0.992  -6.393  -4.859  1.00  0.36           C  
ATOM    847  NE1 TRP H 118       1.014  -9.609  -6.330  1.00  0.36           N  
ATOM    848  CH2 TRP H 118       1.520  -7.901  -3.010  1.00  0.36           C  
ATOM    849  CZ2 TRP H 118       1.466  -8.999  -3.888  1.00  0.36           C  
ATOM    850  CZ3 TRP H 118       1.282  -6.603  -3.499  1.00  0.36           C  
ATOM    851  N   GLY H 119      -0.359  -3.427  -8.595  1.00  0.38           N  
ATOM    852  CA  GLY H 119       0.119  -2.374  -9.492  1.00  0.38           C  
ATOM    853  C   GLY H 119       1.567  -2.614  -9.946  1.00  0.38           C  
ATOM    854  O   GLY H 119       2.108  -3.714  -9.796  1.00  0.38           O  
ATOM    855  N   GLN H 120       2.196  -1.590 -10.524  1.00  0.62           N  
ATOM    856  CA  GLN H 120       3.590  -1.645 -11.000  1.00  0.62           C  
ATOM    857  C   GLN H 120       4.611  -1.432  -9.869  1.00  0.62           C  
ATOM    858  CB  GLN H 120       3.802  -0.604 -12.111  1.00  0.62           C  
ATOM    859  O   GLN H 120       5.718  -1.976  -9.927  1.00  0.62           O  
ATOM    860  CG  GLN H 120       2.899  -0.858 -13.331  1.00  0.62           C  
ATOM    861  CD  GLN H 120       3.243   0.014 -14.537  1.00  0.62           C  
ATOM    862  NE2 GLN H 120       2.583  -0.180 -15.657  1.00  0.62           N  
ATOM    863  OE1 GLN H 120       4.099   0.878 -14.517  1.00  0.62           O  
ATOM    864  N   GLY H 121       4.203  -0.710  -8.823  1.00  0.38           N  
ATOM    865  CA  GLY H 121       4.985  -0.393  -7.633  1.00  0.38           C  
ATOM    866  C   GLY H 121       5.766   0.920  -7.752  1.00  0.38           C  
ATOM    867  O   GLY H 121       6.558   1.105  -8.672  1.00  0.38           O  
ATOM    868  N   THR H 122       5.578   1.832  -6.795  1.00  0.29           N  
ATOM    869  CA  THR H 122       6.336   3.095  -6.716  1.00  0.29           C  
ATOM    870  C   THR H 122       7.624   2.908  -5.919  1.00  0.29           C  
ATOM    871  CB  THR H 122       5.480   4.244  -6.150  1.00  0.29           C  
ATOM    872  O   THR H 122       7.606   2.326  -4.835  1.00  0.29           O  
ATOM    873  CG2 THR H 122       4.976   4.055  -4.717  1.00  0.29           C  
ATOM    874  OG1 THR H 122       6.200   5.458  -6.161  1.00  0.29           O  
ATOM    875  N   LEU H 123       8.747   3.438  -6.408  1.00  0.22           N  
ATOM    876  CA  LEU H 123       9.970   3.545  -5.607  1.00  0.22           C  
ATOM    877  C   LEU H 123       9.757   4.508  -4.424  1.00  0.22           C  
ATOM    878  CB  LEU H 123      11.143   3.973  -6.514  1.00  0.22           C  
ATOM    879  O   LEU H 123       9.031   5.498  -4.540  1.00  0.22           O  
ATOM    880  CG  LEU H 123      12.499   4.154  -5.798  1.00  0.22           C  
ATOM    881  CD1 LEU H 123      13.009   2.847  -5.180  1.00  0.22           C  
ATOM    882  CD2 LEU H 123      13.543   4.643  -6.799  1.00  0.22           C  
ATOM    883  N   VAL H 124      10.396   4.204  -3.296  1.00  0.22           N  
ATOM    884  CA  VAL H 124      10.534   5.065  -2.118  1.00  0.22           C  
ATOM    885  C   VAL H 124      11.956   4.906  -1.596  1.00  0.22           C  
ATOM    886  CB  VAL H 124       9.528   4.670  -1.026  1.00  0.22           C  
ATOM    887  O   VAL H 124      12.341   3.809  -1.175  1.00  0.22           O  
ATOM    888  CG1 VAL H 124       9.767   5.412   0.296  1.00  0.22           C  
ATOM    889  CG2 VAL H 124       8.080   4.912  -1.465  1.00  0.22           C  
ATOM    890  N   THR H 125      12.719   5.995  -1.597  1.00  0.32           N  
ATOM    891  CA  THR H 125      14.133   5.982  -1.217  1.00  0.32           C  
ATOM    892  C   THR H 125      14.346   6.817   0.036  1.00  0.32           C  
ATOM    893  CB  THR H 125      15.029   6.501  -2.346  1.00  0.32           C  
ATOM    894  O   THR H 125      14.016   8.001   0.057  1.00  0.32           O  
ATOM    895  CG2 THR H 125      16.483   6.087  -2.129  1.00  0.32           C  
ATOM    896  OG1 THR H 125      14.637   5.989  -3.595  1.00  0.32           O  
ATOM    897  N   VAL H 126      14.920   6.209   1.079  1.00  0.59           N  
ATOM    898  CA  VAL H 126      15.235   6.873   2.358  1.00  0.59           C  
ATOM    899  C   VAL H 126      16.749   6.868   2.611  1.00  0.59           C  
ATOM    900  CB  VAL H 126      14.392   6.333   3.532  1.00  0.59           C  
ATOM    901  O   VAL H 126      17.240   6.589   3.707  1.00  0.59           O  
ATOM    902  CG1 VAL H 126      14.345   7.358   4.677  1.00  0.59           C  
ATOM    903  CG2 VAL H 126      12.937   6.015   3.146  1.00  0.59           C  
ATOM    904  N   LYS H 127      17.502   7.122   1.536  1.00  0.86           N  
ATOM    905  CA  LYS H 127      18.951   7.341   1.535  1.00  0.86           C  
ATOM    906  C   LYS H 127      19.231   8.803   1.936  1.00  0.86           C  
ATOM    907  CB  LYS H 127      19.486   6.976   0.131  1.00  0.86           C  
ATOM    908  O   LYS H 127      18.612   9.692   1.352  1.00  0.86           O  
ATOM    909  CG  LYS H 127      20.941   7.378  -0.176  1.00  0.86           C  
ATOM    910  CD  LYS H 127      21.030   8.751  -0.865  1.00  0.86           C  
ATOM    911  CE  LYS H 127      22.487   9.171  -1.086  1.00  0.86           C  
ATOM    912  NZ  LYS H 127      22.637  10.637  -0.935  1.00  0.86           N  
ATOM    913  N   PRO H 128      20.142   9.077   2.889  1.00  1.25           N  
ATOM    914  CA  PRO H 128      20.706  10.412   3.097  1.00  1.25           C  
ATOM    915  C   PRO H 128      21.715  10.755   1.994  1.00  1.25           C  
ATOM    916  CB  PRO H 128      21.347  10.362   4.485  1.00  1.25           C  
ATOM    917  O   PRO H 128      22.650   9.961   1.754  1.00  1.25           O  
ATOM    918  CG  PRO H 128      21.792   8.905   4.617  1.00  1.25           C  
ATOM    919  CD  PRO H 128      20.749   8.127   3.811  1.00  1.25           C  
ATOM    920  OXT PRO H 128      21.529  11.770   1.292  1.00  1.25           O  
TER     921      PRO H 128                                                       
END   
