# Supplementary material for: Characterising nanobody developability to improve therapeutic design using the Therapeutic Nanobody Profiler
Source: Commun Biol. 2026 Jan 31;9:344. doi: 10.1038/s42003-026-09594-y (PMC12963540; doi:10.1038/s42003-026-09594-y)
Supplement: Supplementary file 2 — Supplementary data [file 42003_2026_9594_MOESM2_ESM.zip › paper_data/vhh_clinical_set_models/seq7_NanoBodyBuilder2_Model.pdb]

ATOM      1  N   ASP H   1      -9.871  -9.065 -13.439  1.00  1.96           N  
ATOM      2  CA  ASP H   1      -8.955  -7.934 -13.677  1.00  1.96           C  
ATOM      3  C   ASP H   1      -9.567  -6.644 -13.143  1.00  1.96           C  
ATOM      4  CB  ASP H   1      -8.579  -7.794 -15.160  1.00  1.96           C  
ATOM      5  O   ASP H   1     -10.741  -6.393 -13.414  1.00  1.96           O  
ATOM      6  CG  ASP H   1      -7.450  -6.774 -15.340  1.00  1.96           C  
ATOM      7  OD1 ASP H   1      -6.849  -6.408 -14.310  1.00  1.96           O  
ATOM      8  OD2 ASP H   1      -7.197  -6.356 -16.485  1.00  1.96           O  
ATOM      9  N   VAL H   2      -8.774  -5.869 -12.402  1.00  0.85           N  
ATOM     10  CA  VAL H   2      -8.983  -4.460 -12.035  1.00  0.85           C  
ATOM     11  C   VAL H   2      -7.590  -3.826 -11.916  1.00  0.85           C  
ATOM     12  CB  VAL H   2      -9.790  -4.285 -10.722  1.00  0.85           C  
ATOM     13  O   VAL H   2      -7.005  -3.823 -10.834  1.00  0.85           O  
ATOM     14  CG1 VAL H   2      -9.996  -2.796 -10.388  1.00  0.85           C  
ATOM     15  CG2 VAL H   2     -11.188  -4.914 -10.794  1.00  0.85           C  
ATOM     16  N   GLN H   3      -7.037  -3.323 -13.025  1.00  0.40           N  
ATOM     17  CA  GLN H   3      -5.662  -2.803 -13.067  1.00  0.40           C  
ATOM     18  C   GLN H   3      -5.458  -1.671 -12.047  1.00  0.40           C  
ATOM     19  CB  GLN H   3      -5.272  -2.338 -14.485  1.00  0.40           C  
ATOM     20  O   GLN H   3      -6.287  -0.753 -11.935  1.00  0.40           O  
ATOM     21  CG  GLN H   3      -5.355  -3.437 -15.560  1.00  0.40           C  
ATOM     22  CD  GLN H   3      -4.257  -4.491 -15.449  1.00  0.40           C  
ATOM     23  NE2 GLN H   3      -4.458  -5.657 -16.012  1.00  0.40           N  
ATOM     24  OE1 GLN H   3      -3.197  -4.274 -14.882  1.00  0.40           O  
ATOM     25  N   LEU H   4      -4.355  -1.749 -11.303  1.00  0.16           N  
ATOM     26  CA  LEU H   4      -3.956  -0.805 -10.259  1.00  0.16           C  
ATOM     27  C   LEU H   4      -2.771   0.038 -10.749  1.00  0.16           C  
ATOM     28  CB  LEU H   4      -3.593  -1.574  -8.972  1.00  0.16           C  
ATOM     29  O   LEU H   4      -1.946  -0.447 -11.519  1.00  0.16           O  
ATOM     30  CG  LEU H   4      -4.595  -2.650  -8.511  1.00  0.16           C  
ATOM     31  CD1 LEU H   4      -4.127  -3.254  -7.187  1.00  0.16           C  
ATOM     32  CD2 LEU H   4      -6.001  -2.083  -8.289  1.00  0.16           C  
ATOM     33  N   VAL H   5      -2.678   1.289 -10.293  1.00  0.26           N  
ATOM     34  CA  VAL H   5      -1.591   2.209 -10.673  1.00  0.26           C  
ATOM     35  C   VAL H   5      -1.120   2.974  -9.443  1.00  0.26           C  
ATOM     36  CB  VAL H   5      -2.032   3.186 -11.787  1.00  0.26           C  
ATOM     37  O   VAL H   5      -1.903   3.736  -8.870  1.00  0.26           O  
ATOM     38  CG1 VAL H   5      -0.901   4.144 -12.184  1.00  0.26           C  
ATOM     39  CG2 VAL H   5      -2.490   2.454 -13.057  1.00  0.26           C  
ATOM     40  N   GLU H   6       0.126   2.750  -9.025  1.00  0.22           N  
ATOM     41  CA  GLU H   6       0.794   3.500  -7.959  1.00  0.22           C  
ATOM     42  C   GLU H   6       1.353   4.860  -8.412  1.00  0.22           C  
ATOM     43  CB  GLU H   6       1.941   2.686  -7.336  1.00  0.22           C  
ATOM     44  O   GLU H   6       1.783   5.041  -9.549  1.00  0.22           O  
ATOM     45  CG  GLU H   6       1.497   1.358  -6.713  1.00  0.22           C  
ATOM     46  CD  GLU H   6       1.655   0.139  -7.631  1.00  0.22           C  
ATOM     47  OE1 GLU H   6       1.601   0.267  -8.876  1.00  0.22           O  
ATOM     48  OE2 GLU H   6       1.814  -0.969  -7.074  1.00  0.22           O  
ATOM     49  N   SER H   7       1.421   5.805  -7.474  1.00  0.25           N  
ATOM     50  CA  SER H   7       2.072   7.110  -7.631  1.00  0.25           C  
ATOM     51  C   SER H   7       2.472   7.706  -6.272  1.00  0.25           C  
ATOM     52  CB  SER H   7       1.166   8.066  -8.432  1.00  0.25           C  
ATOM     53  O   SER H   7       1.848   7.416  -5.248  1.00  0.25           O  
ATOM     54  OG  SER H   7      -0.191   8.078  -8.013  1.00  0.25           O  
ATOM     55  N   GLY H   8       3.487   8.576  -6.241  1.00  0.23           N  
ATOM     56  CA  GLY H   8       3.883   9.329  -5.035  1.00  0.23           C  
ATOM     57  C   GLY H   8       5.008   8.725  -4.180  1.00  0.23           C  
ATOM     58  O   GLY H   8       5.168   9.133  -3.030  1.00  0.23           O  
ATOM     59  N   GLY H   9       5.777   7.766  -4.710  1.00  0.23           N  
ATOM     60  CA  GLY H   9       7.087   7.404  -4.151  1.00  0.23           C  
ATOM     61  C   GLY H   9       8.181   8.423  -4.508  1.00  0.23           C  
ATOM     62  O   GLY H   9       7.914   9.423  -5.174  1.00  0.23           O  
ATOM     63  N   GLY H  11       9.415   8.174  -4.066  1.00  0.28           N  
ATOM     64  CA  GLY H  11      10.550   9.079  -4.277  1.00  0.28           C  
ATOM     65  C   GLY H  11      11.697   8.872  -3.282  1.00  0.28           C  
ATOM     66  O   GLY H  11      11.723   7.888  -2.540  1.00  0.28           O  
ATOM     67  N   VAL H  12      12.645   9.813  -3.278  1.00  0.29           N  
ATOM     68  CA  VAL H  12      13.720   9.913  -2.274  1.00  0.29           C  
ATOM     69  C   VAL H  12      13.262  10.806  -1.115  1.00  0.29           C  
ATOM     70  CB  VAL H  12      15.029  10.450  -2.894  1.00  0.29           C  
ATOM     71  O   VAL H  12      12.591  11.811  -1.349  1.00  0.29           O  
ATOM     72  CG1 VAL H  12      16.177  10.497  -1.877  1.00  0.29           C  
ATOM     73  CG2 VAL H  12      15.495   9.582  -4.073  1.00  0.29           C  
ATOM     74  N   VAL H  13      13.622  10.467   0.125  1.00  0.25           N  
ATOM     75  CA  VAL H  13      13.312  11.268   1.323  1.00  0.25           C  
ATOM     76  C   VAL H  13      14.350  11.048   2.430  1.00  0.25           C  
ATOM     77  CB  VAL H  13      11.876  10.965   1.799  1.00  0.25           C  
ATOM     78  O   VAL H  13      14.866   9.944   2.585  1.00  0.25           O  
ATOM     79  CG1 VAL H  13      11.708   9.532   2.315  1.00  0.25           C  
ATOM     80  CG2 VAL H  13      11.399  11.926   2.893  1.00  0.25           C  
ATOM     81  N   GLN H  14      14.649  12.085   3.215  1.00  0.35           N  
ATOM     82  CA  GLN H  14      15.591  11.986   4.336  1.00  0.35           C  
ATOM     83  C   GLN H  14      15.003  11.266   5.569  1.00  0.35           C  
ATOM     84  CB  GLN H  14      16.180  13.368   4.664  1.00  0.35           C  
ATOM     85  O   GLN H  14      13.781  11.280   5.760  1.00  0.35           O  
ATOM     86  CG  GLN H  14      17.164  13.813   3.564  1.00  0.35           C  
ATOM     87  CD  GLN H  14      17.925  15.086   3.915  1.00  0.35           C  
ATOM     88  NE2 GLN H  14      19.175  15.203   3.531  1.00  0.35           N  
ATOM     89  OE1 GLN H  14      17.402  16.003   4.530  1.00  0.35           O  
ATOM     90  N   PRO H  15      15.838  10.634   6.424  1.00  0.33           N  
ATOM     91  CA  PRO H  15      15.388   9.948   7.636  1.00  0.33           C  
ATOM     92  C   PRO H  15      14.588  10.863   8.572  1.00  0.33           C  
ATOM     93  CB  PRO H  15      16.653   9.411   8.315  1.00  0.33           C  
ATOM     94  O   PRO H  15      14.903  12.037   8.743  1.00  0.33           O  
ATOM     95  CG  PRO H  15      17.637   9.262   7.156  1.00  0.33           C  
ATOM     96  CD  PRO H  15      17.275  10.446   6.266  1.00  0.33           C  
ATOM     97  N   GLY H  16      13.521  10.331   9.167  1.00  0.31           N  
ATOM     98  CA  GLY H  16      12.533  11.105   9.927  1.00  0.31           C  
ATOM     99  C   GLY H  16      11.519  11.861   9.054  1.00  0.31           C  
ATOM    100  O   GLY H  16      10.465  12.250   9.557  1.00  0.31           O  
ATOM    101  N   GLY H  17      11.788  12.012   7.753  1.00  0.26           N  
ATOM    102  CA  GLY H  17      10.888  12.605   6.769  1.00  0.26           C  
ATOM    103  C   GLY H  17       9.640  11.765   6.485  1.00  0.26           C  
ATOM    104  O   GLY H  17       9.387  10.731   7.111  1.00  0.26           O  
ATOM    105  N   SER H  18       8.822  12.241   5.544  1.00  0.27           N  
ATOM    106  CA  SER H  18       7.501  11.672   5.253  1.00  0.27           C  
ATOM    107  C   SER H  18       7.187  11.661   3.756  1.00  0.27           C  
ATOM    108  CB  SER H  18       6.402  12.444   5.997  1.00  0.27           C  
ATOM    109  O   SER H  18       7.592  12.564   3.029  1.00  0.27           O  
ATOM    110  OG  SER H  18       6.653  12.489   7.392  1.00  0.27           O  
ATOM    111  N   LEU H  19       6.414  10.668   3.315  1.00  0.25           N  
ATOM    112  CA  LEU H  19       5.878  10.531   1.955  1.00  0.25           C  
ATOM    113  C   LEU H  19       4.400  10.116   2.007  1.00  0.25           C  
ATOM    114  CB  LEU H  19       6.710   9.510   1.147  1.00  0.25           C  
ATOM    115  O   LEU H  19       3.890   9.691   3.045  1.00  0.25           O  
ATOM    116  CG  LEU H  19       8.127   9.967   0.754  1.00  0.25           C  
ATOM    117  CD1 LEU H  19       8.862   8.792   0.109  1.00  0.25           C  
ATOM    118  CD2 LEU H  19       8.108  11.119  -0.252  1.00  0.25           C  
ATOM    119  N   ARG H  20       3.704  10.210   0.871  1.00  0.17           N  
ATOM    120  CA  ARG H  20       2.313   9.761   0.734  1.00  0.17           C  
ATOM    121  C   ARG H  20       2.131   9.002  -0.570  1.00  0.17           C  
ATOM    122  CB  ARG H  20       1.359  10.955   0.873  1.00  0.17           C  
ATOM    123  O   ARG H  20       1.860   9.596  -1.612  1.00  0.17           O  
ATOM    124  CG  ARG H  20      -0.109  10.498   0.837  1.00  0.17           C  
ATOM    125  CD  ARG H  20      -1.046  11.693   1.015  1.00  0.17           C  
ATOM    126  NE  ARG H  20      -2.448  11.321   0.741  1.00  0.17           N  
ATOM    127  NH1 ARG H  20      -3.452  12.916   2.048  1.00  0.17           N  
ATOM    128  NH2 ARG H  20      -4.708  11.545   0.811  1.00  0.17           N  
ATOM    129  CZ  ARG H  20      -3.525  11.927   1.202  1.00  0.17           C  
ATOM    130  N   LEU H  21       2.233   7.679  -0.488  1.00  0.21           N  
ATOM    131  CA  LEU H  21       1.919   6.819  -1.620  1.00  0.21           C  
ATOM    132  C   LEU H  21       0.420   6.881  -1.917  1.00  0.21           C  
ATOM    133  CB  LEU H  21       2.382   5.371  -1.395  1.00  0.21           C  
ATOM    134  O   LEU H  21      -0.419   7.100  -1.035  1.00  0.21           O  
ATOM    135  CG  LEU H  21       3.795   5.203  -0.817  1.00  0.21           C  
ATOM    136  CD1 LEU H  21       4.152   3.722  -0.803  1.00  0.21           C  
ATOM    137  CD2 LEU H  21       4.856   5.939  -1.634  1.00  0.21           C  
ATOM    138  N   SER H  22       0.082   6.660  -3.175  1.00  0.36           N  
ATOM    139  CA  SER H  22      -1.272   6.704  -3.710  1.00  0.36           C  
ATOM    140  C   SER H  22      -1.425   5.600  -4.746  1.00  0.36           C  
ATOM    141  CB  SER H  22      -1.549   8.094  -4.291  1.00  0.36           C  
ATOM    142  O   SER H  22      -0.463   5.243  -5.419  1.00  0.36           O  
ATOM    143  OG  SER H  22      -0.657   8.408  -5.337  1.00  0.36           O  
ATOM    144  N   CYS H  23      -2.614   5.013  -4.833  1.00  0.15           N  
ATOM    145  CA  CYS H  23      -2.894   3.929  -5.758  1.00  0.15           C  
ATOM    146  C   CYS H  23      -4.351   3.942  -6.224  1.00  0.15           C  
ATOM    147  CB  CYS H  23      -2.524   2.593  -5.122  1.00  0.15           C  
ATOM    148  O   CYS H  23      -5.272   3.584  -5.471  1.00  0.15           O  
ATOM    149  SG  CYS H  23      -2.942   1.191  -6.178  1.00  0.15           S  
ATOM    150  N   ALA H  24      -4.542   4.315  -7.486  1.00  0.32           N  
ATOM    151  CA  ALA H  24      -5.831   4.296  -8.167  1.00  0.32           C  
ATOM    152  C   ALA H  24      -6.348   2.858  -8.390  1.00  0.32           C  
ATOM    153  CB  ALA H  24      -5.671   5.059  -9.488  1.00  0.32           C  
ATOM    154  O   ALA H  24      -5.628   1.869  -8.218  1.00  0.32           O  
ATOM    155  N   ALA H  25      -7.616   2.724  -8.767  1.00  0.36           N  
ATOM    156  CA  ALA H  25      -8.209   1.487  -9.269  1.00  0.36           C  
ATOM    157  C   ALA H  25      -8.970   1.800 -10.562  1.00  0.36           C  
ATOM    158  CB  ALA H  25      -9.110   0.876  -8.189  1.00  0.36           C  
ATOM    159  O   ALA H  25      -9.847   2.667 -10.574  1.00  0.36           O  
ATOM    160  N   SER H  26      -8.603   1.142 -11.660  1.00  0.64           N  
ATOM    161  CA  SER H  26      -9.131   1.476 -12.985  1.00  0.64           C  
ATOM    162  C   SER H  26     -10.534   0.902 -13.236  1.00  0.64           C  
ATOM    163  CB  SER H  26      -8.148   1.049 -14.080  1.00  0.64           C  
ATOM    164  O   SER H  26     -10.746  -0.305 -13.325  1.00  0.64           O  
ATOM    165  OG  SER H  26      -7.951  -0.344 -14.073  1.00  0.64           O  
ATOM    166  N   GLY H  27     -11.505   1.801 -13.421  1.00  0.87           N  
ATOM    167  CA  GLY H  27     -12.782   1.541 -14.094  1.00  0.87           C  
ATOM    168  C   GLY H  27     -13.689   0.455 -13.503  1.00  0.87           C  
ATOM    169  O   GLY H  27     -14.696   0.758 -12.865  1.00  0.87           O  
ATOM    170  N   ARG H  28     -13.424  -0.811 -13.840  1.00  0.93           N  
ATOM    171  CA  ARG H  28     -14.372  -1.918 -13.666  1.00  0.93           C  
ATOM    172  C   ARG H  28     -14.384  -2.449 -12.231  1.00  0.93           C  
ATOM    173  CB  ARG H  28     -14.087  -3.015 -14.713  1.00  0.93           C  
ATOM    174  O   ARG H  28     -13.370  -2.518 -11.546  1.00  0.93           O  
ATOM    175  CG  ARG H  28     -15.300  -3.932 -14.965  1.00  0.93           C  
ATOM    176  CD  ARG H  28     -15.040  -4.970 -16.069  1.00  0.93           C  
ATOM    177  NE  ARG H  28     -15.033  -4.372 -17.423  1.00  0.93           N  
ATOM    178  NH1 ARG H  28     -17.303  -4.380 -17.815  1.00  0.93           N  
ATOM    179  NH2 ARG H  28     -15.921  -3.612 -19.381  1.00  0.93           N  
ATOM    180  CZ  ARG H  28     -16.080  -4.126 -18.195  1.00  0.93           C  
ATOM    181  N   THR H  29     -15.554  -2.924 -11.816  1.00  1.36           N  
ATOM    182  CA  THR H  29     -15.805  -3.779 -10.640  1.00  1.36           C  
ATOM    183  C   THR H  29     -15.561  -3.196  -9.247  1.00  1.36           C  
ATOM    184  CB  THR H  29     -15.116  -5.167 -10.724  1.00  1.36           C  
ATOM    185  O   THR H  29     -16.360  -3.540  -8.387  1.00  1.36           O  
ATOM    186  CG2 THR H  29     -16.142  -6.289 -10.576  1.00  1.36           C  
ATOM    187  OG1 THR H  29     -14.460  -5.411 -11.949  1.00  1.36           O  
ATOM    188  N   PHE H  30     -14.562  -2.327  -9.012  1.00  1.89           N  
ATOM    189  CA  PHE H  30     -13.910  -1.990  -7.717  1.00  1.89           C  
ATOM    190  C   PHE H  30     -14.782  -1.860  -6.445  1.00  1.89           C  
ATOM    191  CB  PHE H  30     -13.054  -0.725  -7.929  1.00  1.89           C  
ATOM    192  O   PHE H  30     -14.295  -2.079  -5.339  1.00  1.89           O  
ATOM    193  CG  PHE H  30     -12.231  -0.274  -6.728  1.00  1.89           C  
ATOM    194  CD1 PHE H  30     -11.269  -1.132  -6.163  1.00  1.89           C  
ATOM    195  CD2 PHE H  30     -12.421   1.007  -6.173  1.00  1.89           C  
ATOM    196  CE1 PHE H  30     -10.519  -0.726  -5.045  1.00  1.89           C  
ATOM    197  CE2 PHE H  30     -11.659   1.423  -5.065  1.00  1.89           C  
ATOM    198  CZ  PHE H  30     -10.708   0.556  -4.498  1.00  1.89           C  
ATOM    199  N   SER H  31     -16.081  -1.599  -6.581  1.00  0.96           N  
ATOM    200  CA  SER H  31     -17.094  -1.856  -5.547  1.00  0.96           C  
ATOM    201  C   SER H  31     -17.063  -3.280  -4.946  1.00  0.96           C  
ATOM    202  CB  SER H  31     -18.474  -1.604  -6.166  1.00  0.96           C  
ATOM    203  O   SER H  31     -17.353  -3.431  -3.759  1.00  0.96           O  
ATOM    204  OG  SER H  31     -18.788  -2.576  -7.149  1.00  0.96           O  
ATOM    205  N   SER H  35     -16.715  -4.317  -5.722  1.00  0.83           N  
ATOM    206  CA  SER H  35     -16.646  -5.718  -5.287  1.00  0.83           C  
ATOM    207  C   SER H  35     -15.527  -5.931  -4.266  1.00  0.83           C  
ATOM    208  CB  SER H  35     -16.458  -6.648  -6.499  1.00  0.83           C  
ATOM    209  O   SER H  35     -15.808  -6.363  -3.149  1.00  0.83           O  
ATOM    210  OG  SER H  35     -15.303  -6.314  -7.255  1.00  0.83           O  
ATOM    211  N   ILE H  36     -14.307  -5.547  -4.657  1.00  0.75           N  
ATOM    212  CA  ILE H  36     -13.023  -5.711  -3.963  1.00  0.75           C  
ATOM    213  C   ILE H  36     -13.140  -5.370  -2.475  1.00  0.75           C  
ATOM    214  CB  ILE H  36     -11.954  -4.899  -4.744  1.00  0.75           C  
ATOM    215  O   ILE H  36     -13.262  -4.203  -2.077  1.00  0.75           O  
ATOM    216  CG1 ILE H  36     -11.520  -5.726  -5.981  1.00  0.75           C  
ATOM    217  CG2 ILE H  36     -10.711  -4.490  -3.936  1.00  0.75           C  
ATOM    218  CD1 ILE H  36     -10.856  -4.923  -7.103  1.00  0.75           C  
ATOM    219  N   TYR H  37     -13.131  -6.414  -1.638  1.00  0.93           N  
ATOM    220  CA  TYR H  37     -13.398  -6.261  -0.211  1.00  0.93           C  
ATOM    221  C   TYR H  37     -12.187  -5.776   0.594  1.00  0.93           C  
ATOM    222  CB  TYR H  37     -14.061  -7.499   0.404  1.00  0.93           C  
ATOM    223  O   TYR H  37     -12.366  -5.352   1.739  1.00  0.93           O  
ATOM    224  CG  TYR H  37     -15.313  -7.199   1.203  1.00  0.93           C  
ATOM    225  CD1 TYR H  37     -15.210  -6.789   2.547  1.00  0.93           C  
ATOM    226  CD2 TYR H  37     -16.579  -7.370   0.613  1.00  0.93           C  
ATOM    227  CE1 TYR H  37     -16.370  -6.516   3.297  1.00  0.93           C  
ATOM    228  CE2 TYR H  37     -17.741  -7.129   1.370  1.00  0.93           C  
ATOM    229  OH  TYR H  37     -18.769  -6.416   3.408  1.00  0.93           O  
ATOM    230  CZ  TYR H  37     -17.640  -6.680   2.702  1.00  0.93           C  
ATOM    231  N   ALA H  38     -10.986  -5.742   0.006  1.00  0.57           N  
ATOM    232  CA  ALA H  38      -9.846  -5.016   0.561  1.00  0.57           C  
ATOM    233  C   ALA H  38      -8.853  -4.522  -0.508  1.00  0.57           C  
ATOM    234  CB  ALA H  38      -9.146  -5.867   1.633  1.00  0.57           C  
ATOM    235  O   ALA H  38      -8.647  -5.153  -1.544  1.00  0.57           O  
ATOM    236  N   LYS H  39      -8.209  -3.384  -0.227  1.00  1.47           N  
ATOM    237  CA  LYS H  39      -6.933  -2.988  -0.845  1.00  1.47           C  
ATOM    238  C   LYS H  39      -5.815  -3.153   0.181  1.00  1.47           C  
ATOM    239  CB  LYS H  39      -6.960  -1.544  -1.371  1.00  1.47           C  
ATOM    240  O   LYS H  39      -6.049  -2.991   1.380  1.00  1.47           O  
ATOM    241  CG  LYS H  39      -7.438  -1.397  -2.831  1.00  1.47           C  
ATOM    242  CD  LYS H  39      -6.382  -0.674  -3.693  1.00  1.47           C  
ATOM    243  CE  LYS H  39      -6.920  -0.233  -5.060  1.00  1.47           C  
ATOM    244  NZ  LYS H  39      -5.956   0.663  -5.750  1.00  1.47           N  
ATOM    245  N   GLY H  40      -4.611  -3.415  -0.305  1.00  0.55           N  
ATOM    246  CA  GLY H  40      -3.404  -3.550   0.497  1.00  0.55           C  
ATOM    247  C   GLY H  40      -2.247  -2.726  -0.056  1.00  0.55           C  
ATOM    248  O   GLY H  40      -2.249  -2.313  -1.217  1.00  0.55           O  
ATOM    249  N   TRP H  41      -1.259  -2.516   0.802  1.00  0.30           N  
ATOM    250  CA  TRP H  41       0.083  -2.076   0.463  1.00  0.30           C  
ATOM    251  C   TRP H  41       1.076  -3.106   0.997  1.00  0.30           C  
ATOM    252  CB  TRP H  41       0.363  -0.678   1.022  1.00  0.30           C  
ATOM    253  O   TRP H  41       0.981  -3.557   2.141  1.00  0.30           O  
ATOM    254  CG  TRP H  41      -0.255   0.447   0.251  1.00  0.30           C  
ATOM    255  CD1 TRP H  41      -1.426   1.056   0.538  1.00  0.30           C  
ATOM    256  CD2 TRP H  41       0.246   1.100  -0.957  1.00  0.30           C  
ATOM    257  CE2 TRP H  41      -0.657   2.147  -1.311  1.00  0.30           C  
ATOM    258  CE3 TRP H  41       1.380   0.927  -1.780  1.00  0.30           C  
ATOM    259  NE1 TRP H  41      -1.664   2.068  -0.373  1.00  0.30           N  
ATOM    260  CH2 TRP H  41       0.699   2.790  -3.208  1.00  0.30           C  
ATOM    261  CZ2 TRP H  41      -0.438   2.994  -2.405  1.00  0.30           C  
ATOM    262  CZ3 TRP H  41       1.602   1.758  -2.894  1.00  0.30           C  
ATOM    263  N   PHE H  42       2.038  -3.440   0.152  1.00  0.22           N  
ATOM    264  CA  PHE H  42       3.162  -4.332   0.398  1.00  0.22           C  
ATOM    265  C   PHE H  42       4.447  -3.614  -0.018  1.00  0.22           C  
ATOM    266  CB  PHE H  42       2.976  -5.622  -0.413  1.00  0.22           C  
ATOM    267  O   PHE H  42       4.398  -2.613  -0.736  1.00  0.22           O  
ATOM    268  CG  PHE H  42       1.837  -6.507   0.054  1.00  0.22           C  
ATOM    269  CD1 PHE H  42       0.508  -6.230  -0.327  1.00  0.22           C  
ATOM    270  CD2 PHE H  42       2.109  -7.611   0.883  1.00  0.22           C  
ATOM    271  CE1 PHE H  42      -0.544  -7.025   0.162  1.00  0.22           C  
ATOM    272  CE2 PHE H  42       1.056  -8.394   1.381  1.00  0.22           C  
ATOM    273  CZ  PHE H  42      -0.268  -8.094   1.030  1.00  0.22           C  
ATOM    274  N   ARG H  43       5.610  -4.126   0.377  1.00  0.17           N  
ATOM    275  CA  ARG H  43       6.900  -3.600  -0.078  1.00  0.17           C  
ATOM    276  C   ARG H  43       7.931  -4.699  -0.247  1.00  0.17           C  
ATOM    277  CB  ARG H  43       7.370  -2.474   0.853  1.00  0.17           C  
ATOM    278  O   ARG H  43       7.945  -5.662   0.507  1.00  0.17           O  
ATOM    279  CG  ARG H  43       7.857  -2.965   2.225  1.00  0.17           C  
ATOM    280  CD  ARG H  43       8.176  -1.767   3.116  1.00  0.17           C  
ATOM    281  NE  ARG H  43       8.526  -2.192   4.474  1.00  0.17           N  
ATOM    282  NH1 ARG H  43       8.535  -0.140   5.483  1.00  0.17           N  
ATOM    283  NH2 ARG H  43       8.946  -1.970   6.679  1.00  0.17           N  
ATOM    284  CZ  ARG H  43       8.668  -1.432   5.535  1.00  0.17           C  
ATOM    285  N   GLN H  44       8.808  -4.542  -1.228  1.00  0.13           N  
ATOM    286  CA  GLN H  44       9.898  -5.473  -1.484  1.00  0.13           C  
ATOM    287  C   GLN H  44      11.223  -4.710  -1.488  1.00  0.13           C  
ATOM    288  CB  GLN H  44       9.585  -6.247  -2.771  1.00  0.13           C  
ATOM    289  O   GLN H  44      11.506  -3.933  -2.401  1.00  0.13           O  
ATOM    290  CG  GLN H  44      10.585  -7.387  -3.012  1.00  0.13           C  
ATOM    291  CD  GLN H  44       9.956  -8.610  -3.678  1.00  0.13           C  
ATOM    292  NE2 GLN H  44      10.539  -9.771  -3.487  1.00  0.13           N  
ATOM    293  OE1 GLN H  44       8.937  -8.550  -4.363  1.00  0.13           O  
ATOM    294  N   ALA H  45      11.991  -4.861  -0.410  1.00  0.23           N  
ATOM    295  CA  ALA H  45      13.317  -4.262  -0.285  1.00  0.23           C  
ATOM    296  C   ALA H  45      14.356  -5.044  -1.119  1.00  0.23           C  
ATOM    297  CB  ALA H  45      13.692  -4.202   1.198  1.00  0.23           C  
ATOM    298  O   ALA H  45      14.140  -6.230  -1.396  1.00  0.23           O  
ATOM    299  N   PRO H  46      15.496  -4.432  -1.495  1.00  0.33           N  
ATOM    300  CA  PRO H  46      16.561  -5.127  -2.214  1.00  0.33           C  
ATOM    301  C   PRO H  46      16.998  -6.409  -1.490  1.00  0.33           C  
ATOM    302  CB  PRO H  46      17.704  -4.113  -2.344  1.00  0.33           C  
ATOM    303  O   PRO H  46      17.312  -6.380  -0.301  1.00  0.33           O  
ATOM    304  CG  PRO H  46      16.982  -2.766  -2.298  1.00  0.33           C  
ATOM    305  CD  PRO H  46      15.841  -3.027  -1.317  1.00  0.33           C  
ATOM    306  N   GLY H  47      16.986  -7.538  -2.205  1.00  0.34           N  
ATOM    307  CA  GLY H  47      17.363  -8.849  -1.663  1.00  0.34           C  
ATOM    308  C   GLY H  47      16.381  -9.468  -0.655  1.00  0.34           C  
ATOM    309  O   GLY H  47      16.771 -10.407   0.033  1.00  0.34           O  
ATOM    310  N   LYS H  48      15.139  -8.970  -0.538  1.00  0.31           N  
ATOM    311  CA  LYS H  48      14.124  -9.497   0.397  1.00  0.31           C  
ATOM    312  C   LYS H  48      12.846  -9.982  -0.296  1.00  0.31           C  
ATOM    313  CB  LYS H  48      13.774  -8.452   1.474  1.00  0.31           C  
ATOM    314  O   LYS H  48      12.590  -9.716  -1.472  1.00  0.31           O  
ATOM    315  CG  LYS H  48      14.981  -7.881   2.233  1.00  0.31           C  
ATOM    316  CD  LYS H  48      14.514  -7.133   3.493  1.00  0.31           C  
ATOM    317  CE  LYS H  48      15.589  -6.146   3.967  1.00  0.31           C  
ATOM    318  NZ  LYS H  48      15.060  -5.220   5.003  1.00  0.31           N  
ATOM    319  N   GLU H  49      12.019 -10.669   0.484  1.00  0.29           N  
ATOM    320  CA  GLU H  49      10.624 -10.992   0.175  1.00  0.29           C  
ATOM    321  C   GLU H  49       9.711  -9.745   0.135  1.00  0.29           C  
ATOM    322  CB  GLU H  49      10.106 -11.983   1.228  1.00  0.29           C  
ATOM    323  O   GLU H  49      10.140  -8.609   0.361  1.00  0.29           O  
ATOM    324  CG  GLU H  49      10.864 -13.314   1.229  1.00  0.29           C  
ATOM    325  CD  GLU H  49      10.285 -14.218   2.317  1.00  0.29           C  
ATOM    326  OE1 GLU H  49      10.514 -13.886   3.502  1.00  0.29           O  
ATOM    327  OE2 GLU H  49       9.580 -15.181   1.947  1.00  0.29           O  
ATOM    328  N   ARG H  50       8.427  -9.965  -0.171  1.00  0.28           N  
ATOM    329  CA  ARG H  50       7.385  -8.936  -0.286  1.00  0.28           C  
ATOM    330  C   ARG H  50       6.611  -8.763   1.032  1.00  0.28           C  
ATOM    331  CB  ARG H  50       6.515  -9.305  -1.499  1.00  0.28           C  
ATOM    332  O   ARG H  50       5.539  -9.332   1.217  1.00  0.28           O  
ATOM    333  CG  ARG H  50       5.543  -8.187  -1.903  1.00  0.28           C  
ATOM    334  CD  ARG H  50       4.957  -8.415  -3.304  1.00  0.28           C  
ATOM    335  NE  ARG H  50       6.005  -8.354  -4.343  1.00  0.28           N  
ATOM    336  NH1 ARG H  50       4.717  -7.727  -6.144  1.00  0.28           N  
ATOM    337  NH2 ARG H  50       6.944  -7.925  -6.339  1.00  0.28           N  
ATOM    338  CZ  ARG H  50       5.872  -8.004  -5.607  1.00  0.28           C  
ATOM    339  N   GLU H  51       7.169  -7.969   1.943  1.00  0.27           N  
ATOM    340  CA  GLU H  51       6.600  -7.620   3.255  1.00  0.27           C  
ATOM    341  C   GLU H  51       5.195  -6.997   3.133  1.00  0.27           C  
ATOM    342  CB  GLU H  51       7.586  -6.670   3.980  1.00  0.27           C  
ATOM    343  O   GLU H  51       4.980  -6.061   2.359  1.00  0.27           O  
ATOM    344  CG  GLU H  51       7.107  -6.083   5.327  1.00  0.27           C  
ATOM    345  CD  GLU H  51       8.096  -5.082   5.965  1.00  0.27           C  
ATOM    346  OE1 GLU H  51       9.114  -4.729   5.330  1.00  0.27           O  
ATOM    347  OE2 GLU H  51       7.824  -4.528   7.060  1.00  0.27           O  
ATOM    348  N   PHE H  52       4.238  -7.485   3.929  1.00  0.23           N  
ATOM    349  CA  PHE H  52       2.952  -6.817   4.147  1.00  0.23           C  
ATOM    350  C   PHE H  52       3.151  -5.504   4.911  1.00  0.23           C  
ATOM    351  CB  PHE H  52       2.009  -7.748   4.926  1.00  0.23           C  
ATOM    352  O   PHE H  52       3.787  -5.502   5.959  1.00  0.23           O  
ATOM    353  CG  PHE H  52       0.761  -7.044   5.422  1.00  0.23           C  
ATOM    354  CD1 PHE H  52      -0.206  -6.618   4.497  1.00  0.23           C  
ATOM    355  CD2 PHE H  52       0.603  -6.740   6.788  1.00  0.23           C  
ATOM    356  CE1 PHE H  52      -1.327  -5.900   4.933  1.00  0.23           C  
ATOM    357  CE2 PHE H  52      -0.526  -6.026   7.228  1.00  0.23           C  
ATOM    358  CZ  PHE H  52      -1.493  -5.606   6.299  1.00  0.23           C  
ATOM    359  N   VAL H  53       2.582  -4.395   4.426  1.00  0.17           N  
ATOM    360  CA  VAL H  53       2.710  -3.079   5.076  1.00  0.17           C  
ATOM    361  C   VAL H  53       1.400  -2.658   5.741  1.00  0.17           C  
ATOM    362  CB  VAL H  53       3.233  -2.018   4.085  1.00  0.17           C  
ATOM    363  O   VAL H  53       1.391  -2.360   6.937  1.00  0.17           O  
ATOM    364  CG1 VAL H  53       3.392  -0.638   4.727  1.00  0.17           C  
ATOM    365  CG2 VAL H  53       4.604  -2.407   3.521  1.00  0.17           C  
ATOM    366  N   ALA H  54       0.293  -2.631   4.989  1.00  0.15           N  
ATOM    367  CA  ALA H  54      -1.017  -2.214   5.497  1.00  0.15           C  
ATOM    368  C   ALA H  54      -2.196  -2.722   4.644  1.00  0.15           C  
ATOM    369  CB  ALA H  54      -1.047  -0.681   5.595  1.00  0.15           C  
ATOM    370  O   ALA H  54      -2.050  -2.945   3.446  1.00  0.15           O  
ATOM    371  N   ALA H  55      -3.389  -2.840   5.235  1.00  0.26           N  
ATOM    372  CA  ALA H  55      -4.629  -3.256   4.561  1.00  0.26           C  
ATOM    373  C   ALA H  55      -5.826  -2.375   4.947  1.00  0.26           C  
ATOM    374  CB  ALA H  55      -4.931  -4.729   4.873  1.00  0.26           C  
ATOM    375  O   ALA H  55      -5.889  -1.868   6.068  1.00  0.26           O  
ATOM    376  N   ILE H  56      -6.797  -2.224   4.037  1.00  0.24           N  
ATOM    377  CA  ILE H  56      -8.044  -1.479   4.261  1.00  0.24           C  
ATOM    378  C   ILE H  56      -9.255  -2.135   3.579  1.00  0.24           C  
ATOM    379  CB  ILE H  56      -7.879   0.013   3.891  1.00  0.24           C  
ATOM    380  O   ILE H  56      -9.302  -2.321   2.362  1.00  0.24           O  
ATOM    381  CG1 ILE H  56      -9.133   0.808   4.318  1.00  0.24           C  
ATOM    382  CG2 ILE H  56      -7.566   0.256   2.401  1.00  0.24           C  
ATOM    383  CD1 ILE H  56      -8.875   2.315   4.438  1.00  0.24           C  
ATOM    384  N   SER H  57     -10.263  -2.449   4.393  1.00  0.38           N  
ATOM    385  CA  SER H  57     -11.525  -3.090   3.992  1.00  0.38           C  
ATOM    386  C   SER H  57     -12.395  -2.249   3.035  1.00  0.38           C  
ATOM    387  CB  SER H  57     -12.329  -3.432   5.255  1.00  0.38           C  
ATOM    388  O   SER H  57     -12.228  -1.031   2.898  1.00  0.38           O  
ATOM    389  OG  SER H  57     -12.568  -2.263   6.023  1.00  0.38           O  
ATOM    390  N   ARG H  58     -13.388  -2.893   2.401  1.00  0.54           N  
ATOM    391  CA  ARG H  58     -14.427  -2.293   1.530  1.00  0.54           C  
ATOM    392  C   ARG H  58     -15.151  -1.137   2.213  1.00  0.54           C  
ATOM    393  CB  ARG H  58     -15.447  -3.390   1.136  1.00  0.54           C  
ATOM    394  O   ARG H  58     -15.380  -0.088   1.619  1.00  0.54           O  
ATOM    395  CG  ARG H  58     -15.932  -3.317  -0.328  1.00  0.54           C  
ATOM    396  CD  ARG H  58     -17.316  -2.669  -0.492  1.00  0.54           C  
ATOM    397  NE  ARG H  58     -18.421  -3.551  -0.050  1.00  0.54           N  
ATOM    398  NH1 ARG H  58     -18.404  -5.067  -1.797  1.00  0.54           N  
ATOM    399  NH2 ARG H  58     -19.896  -5.282  -0.177  1.00  0.54           N  
ATOM    400  CZ  ARG H  58     -18.890  -4.621  -0.676  1.00  0.54           C  
ATOM    401  N   SER H  59     -15.478  -1.359   3.482  1.00  0.66           N  
ATOM    402  CA  SER H  59     -16.166  -0.457   4.403  1.00  0.66           C  
ATOM    403  C   SER H  59     -15.261   0.572   5.086  1.00  0.66           C  
ATOM    404  CB  SER H  59     -16.839  -1.328   5.475  1.00  0.66           C  
ATOM    405  O   SER H  59     -15.773   1.401   5.833  1.00  0.66           O  
ATOM    406  OG  SER H  59     -15.952  -2.334   5.951  1.00  0.66           O  
ATOM    407  N   GLY H  62     -13.933   0.492   4.942  1.00  0.53           N  
ATOM    408  CA  GLY H  62     -12.957   1.314   5.678  1.00  0.53           C  
ATOM    409  C   GLY H  62     -12.857   1.020   7.186  1.00  0.53           C  
ATOM    410  O   GLY H  62     -11.764   1.086   7.735  1.00  0.53           O  
ATOM    411  N   ARG H  63     -13.960   0.612   7.838  1.00  0.78           N  
ATOM    412  CA  ARG H  63     -14.126   0.282   9.277  1.00  0.78           C  
ATOM    413  C   ARG H  63     -13.228  -0.836   9.842  1.00  0.78           C  
ATOM    414  CB  ARG H  63     -15.609  -0.054   9.548  1.00  0.78           C  
ATOM    415  O   ARG H  63     -13.396  -1.229  10.994  1.00  0.78           O  
ATOM    416  CG  ARG H  63     -16.529   1.178   9.514  1.00  0.78           C  
ATOM    417  CD  ARG H  63     -17.972   0.848   9.937  1.00  0.78           C  
ATOM    418  NE  ARG H  63     -18.052   0.359  11.333  1.00  0.78           N  
ATOM    419  NH1 ARG H  63     -20.158   1.119  11.877  1.00  0.78           N  
ATOM    420  NH2 ARG H  63     -18.977  -0.027  13.376  1.00  0.78           N  
ATOM    421  CZ  ARG H  63     -19.058   0.488  12.182  1.00  0.78           C  
ATOM    422  N   SER H  64     -12.292  -1.346   9.054  1.00  0.47           N  
ATOM    423  CA  SER H  64     -11.273  -2.308   9.468  1.00  0.47           C  
ATOM    424  C   SER H  64     -10.028  -2.084   8.619  1.00  0.47           C  
ATOM    425  CB  SER H  64     -11.754  -3.760   9.326  1.00  0.47           C  
ATOM    426  O   SER H  64     -10.119  -2.054   7.383  1.00  0.47           O  
ATOM    427  OG  SER H  64     -13.056  -3.926   9.855  1.00  0.47           O  
ATOM    428  N   THR H  65      -8.892  -1.936   9.293  1.00  0.32           N  
ATOM    429  CA  THR H  65      -7.549  -1.799   8.726  1.00  0.32           C  
ATOM    430  C   THR H  65      -6.584  -2.708   9.485  1.00  0.32           C  
ATOM    431  CB  THR H  65      -7.041  -0.343   8.766  1.00  0.32           C  
ATOM    432  O   THR H  65      -6.907  -3.214  10.559  1.00  0.32           O  
ATOM    433  CG2 THR H  65      -7.832   0.593   7.858  1.00  0.32           C  
ATOM    434  OG1 THR H  65      -7.118   0.182  10.069  1.00  0.32           O  
ATOM    435  N   SER H  66      -5.404  -2.935   8.917  1.00  0.35           N  
ATOM    436  CA  SER H  66      -4.301  -3.640   9.574  1.00  0.35           C  
ATOM    437  C   SER H  66      -2.965  -3.063   9.105  1.00  0.35           C  
ATOM    438  CB  SER H  66      -4.396  -5.149   9.326  1.00  0.35           C  
ATOM    439  O   SER H  66      -2.913  -2.422   8.054  1.00  0.35           O  
ATOM    440  OG  SER H  66      -3.387  -5.815  10.056  1.00  0.35           O  
ATOM    441  N   TYR H  67      -1.911  -3.282   9.887  1.00  0.21           N  
ATOM    442  CA  TYR H  67      -0.556  -2.769   9.684  1.00  0.21           C  
ATOM    443  C   TYR H  67       0.457  -3.777  10.225  1.00  0.21           C  
ATOM    444  CB  TYR H  67      -0.361  -1.453  10.451  1.00  0.21           C  
ATOM    445  O   TYR H  67       0.219  -4.357  11.288  1.00  0.21           O  
ATOM    446  CG  TYR H  67      -1.276  -0.308  10.073  1.00  0.21           C  
ATOM    447  CD1 TYR H  67      -0.912   0.559   9.027  1.00  0.21           C  
ATOM    448  CD2 TYR H  67      -2.462  -0.082  10.800  1.00  0.21           C  
ATOM    449  CE1 TYR H  67      -1.731   1.658   8.709  1.00  0.21           C  
ATOM    450  CE2 TYR H  67      -3.280   1.020  10.492  1.00  0.21           C  
ATOM    451  OH  TYR H  67      -3.686   2.976   9.170  1.00  0.21           O  
ATOM    452  CZ  TYR H  67      -2.909   1.896   9.450  1.00  0.21           C  
ATOM    453  N   ALA H  68       1.599  -3.943   9.559  1.00  0.17           N  
ATOM    454  CA  ALA H  68       2.732  -4.655  10.148  1.00  0.17           C  
ATOM    455  C   ALA H  68       3.381  -3.840  11.280  1.00  0.17           C  
ATOM    456  CB  ALA H  68       3.738  -5.004   9.053  1.00  0.17           C  
ATOM    457  O   ALA H  68       3.440  -2.610  11.235  1.00  0.17           O  
ATOM    458  N   ASP H  69       3.896  -4.520  12.305  1.00  0.24           N  
ATOM    459  CA  ASP H  69       4.548  -3.902  13.471  1.00  0.24           C  
ATOM    460  C   ASP H  69       5.777  -3.047  13.129  1.00  0.24           C  
ATOM    461  CB  ASP H  69       4.884  -4.991  14.501  1.00  0.24           C  
ATOM    462  O   ASP H  69       6.096  -2.112  13.859  1.00  0.24           O  
ATOM    463  CG  ASP H  69       3.597  -5.620  15.027  1.00  0.24           C  
ATOM    464  OD1 ASP H  69       3.137  -5.200  16.111  1.00  0.24           O  
ATOM    465  OD2 ASP H  69       2.912  -6.343  14.267  1.00  0.24           O  
ATOM    466  N   SER H  70       6.398  -3.279  11.970  1.00  0.18           N  
ATOM    467  CA  SER H  70       7.442  -2.422  11.398  1.00  0.18           C  
ATOM    468  C   SER H  70       6.968  -0.984  11.111  1.00  0.18           C  
ATOM    469  CB  SER H  70       7.951  -3.083  10.105  1.00  0.18           C  
ATOM    470  O   SER H  70       7.793  -0.068  11.046  1.00  0.18           O  
ATOM    471  OG  SER H  70       6.886  -3.295   9.195  1.00  0.18           O  
ATOM    472  N   VAL H  71       5.657  -0.753  10.954  1.00  0.10           N  
ATOM    473  CA  VAL H  71       5.071   0.523  10.493  1.00  0.10           C  
ATOM    474  C   VAL H  71       3.881   1.030  11.325  1.00  0.10           C  
ATOM    475  CB  VAL H  71       4.698   0.441   8.999  1.00  0.10           C  
ATOM    476  O   VAL H  71       3.372   2.120  11.048  1.00  0.10           O  
ATOM    477  CG1 VAL H  71       5.916   0.137   8.117  1.00  0.10           C  
ATOM    478  CG2 VAL H  71       3.596  -0.582   8.706  1.00  0.10           C  
ATOM    479  N   LYS H  72       3.442   0.295  12.360  1.00  0.18           N  
ATOM    480  CA  LYS H  72       2.365   0.724  13.278  1.00  0.18           C  
ATOM    481  C   LYS H  72       2.665   2.100  13.888  1.00  0.18           C  
ATOM    482  CB  LYS H  72       2.128  -0.328  14.382  1.00  0.18           C  
ATOM    483  O   LYS H  72       3.801   2.408  14.241  1.00  0.18           O  
ATOM    484  CG  LYS H  72       1.321  -1.527  13.861  1.00  0.18           C  
ATOM    485  CD  LYS H  72       1.148  -2.642  14.904  1.00  0.18           C  
ATOM    486  CE  LYS H  72       0.677  -3.923  14.201  1.00  0.18           C  
ATOM    487  NZ  LYS H  72       0.644  -5.089  15.113  1.00  0.18           N  
ATOM    488  N   GLY H  74       1.641   2.951  13.974  1.00  0.20           N  
ATOM    489  CA  GLY H  74       1.738   4.345  14.435  1.00  0.20           C  
ATOM    490  C   GLY H  74       2.419   5.301  13.443  1.00  0.20           C  
ATOM    491  O   GLY H  74       1.931   6.407  13.235  1.00  0.20           O  
ATOM    492  N   ARG H  75       3.509   4.871  12.793  1.00  0.17           N  
ATOM    493  CA  ARG H  75       4.256   5.665  11.803  1.00  0.17           C  
ATOM    494  C   ARG H  75       3.459   5.904  10.521  1.00  0.17           C  
ATOM    495  CB  ARG H  75       5.594   4.977  11.475  1.00  0.17           C  
ATOM    496  O   ARG H  75       3.416   7.025  10.017  1.00  0.17           O  
ATOM    497  CG  ARG H  75       6.501   4.811  12.704  1.00  0.17           C  
ATOM    498  CD  ARG H  75       7.965   4.563  12.316  1.00  0.17           C  
ATOM    499  NE  ARG H  75       8.148   3.348  11.493  1.00  0.17           N  
ATOM    500  NH1 ARG H  75       9.194   4.309   9.673  1.00  0.17           N  
ATOM    501  NH2 ARG H  75       8.844   2.134   9.709  1.00  0.17           N  
ATOM    502  CZ  ARG H  75       8.719   3.279  10.301  1.00  0.17           C  
ATOM    503  N   PHE H  76       2.862   4.852   9.961  1.00  0.08           N  
ATOM    504  CA  PHE H  76       2.126   4.916   8.695  1.00  0.08           C  
ATOM    505  C   PHE H  76       0.605   4.976   8.929  1.00  0.08           C  
ATOM    506  CB  PHE H  76       2.519   3.734   7.789  1.00  0.08           C  
ATOM    507  O   PHE H  76       0.105   4.679  10.013  1.00  0.08           O  
ATOM    508  CG  PHE H  76       3.949   3.644   7.252  1.00  0.08           C  
ATOM    509  CD1 PHE H  76       5.015   4.456   7.705  1.00  0.08           C  
ATOM    510  CD2 PHE H  76       4.214   2.677   6.264  1.00  0.08           C  
ATOM    511  CE1 PHE H  76       6.315   4.278   7.203  1.00  0.08           C  
ATOM    512  CE2 PHE H  76       5.509   2.516   5.742  1.00  0.08           C  
ATOM    513  CZ  PHE H  76       6.564   3.307   6.220  1.00  0.08           C  
ATOM    514  N   THR H  77      -0.160   5.361   7.905  1.00  0.12           N  
ATOM    515  CA  THR H  77      -1.632   5.379   7.931  1.00  0.12           C  
ATOM    516  C   THR H  77      -2.219   5.120   6.545  1.00  0.12           C  
ATOM    517  CB  THR H  77      -2.151   6.686   8.550  1.00  0.12           C  
ATOM    518  O   THR H  77      -1.959   5.864   5.598  1.00  0.12           O  
ATOM    519  CG2 THR H  77      -3.633   6.970   8.298  1.00  0.12           C  
ATOM    520  OG1 THR H  77      -2.016   6.591   9.947  1.00  0.12           O  
ATOM    521  N   ILE H  78      -3.022   4.059   6.420  1.00  0.12           N  
ATOM    522  CA  ILE H  78      -3.733   3.703   5.186  1.00  0.12           C  
ATOM    523  C   ILE H  78      -5.135   4.332   5.171  1.00  0.12           C  
ATOM    524  CB  ILE H  78      -3.730   2.170   4.967  1.00  0.12           C  
ATOM    525  O   ILE H  78      -5.823   4.378   6.188  1.00  0.12           O  
ATOM    526  CG1 ILE H  78      -4.168   1.828   3.525  1.00  0.12           C  
ATOM    527  CG2 ILE H  78      -4.591   1.422   6.000  1.00  0.12           C  
ATOM    528  CD1 ILE H  78      -4.018   0.348   3.155  1.00  0.12           C  
ATOM    529  N   SER H  79      -5.576   4.825   4.014  1.00  0.22           N  
ATOM    530  CA  SER H  79      -6.894   5.459   3.840  1.00  0.22           C  
ATOM    531  C   SER H  79      -7.412   5.285   2.408  1.00  0.22           C  
ATOM    532  CB  SER H  79      -6.820   6.941   4.227  1.00  0.22           C  
ATOM    533  O   SER H  79      -6.642   4.965   1.503  1.00  0.22           O  
ATOM    534  OG  SER H  79      -5.910   7.630   3.393  1.00  0.22           O  
ATOM    535  N   ARG H  80      -8.718   5.475   2.176  1.00  0.33           N  
ATOM    536  CA  ARG H  80      -9.339   5.329   0.847  1.00  0.33           C  
ATOM    537  C   ARG H  80     -10.411   6.381   0.593  1.00  0.33           C  
ATOM    538  CB  ARG H  80      -9.860   3.889   0.633  1.00  0.33           C  
ATOM    539  O   ARG H  80     -11.280   6.581   1.436  1.00  0.33           O  
ATOM    540  CG  ARG H  80     -11.029   3.446   1.538  1.00  0.33           C  
ATOM    541  CD  ARG H  80     -11.380   1.956   1.362  1.00  0.33           C  
ATOM    542  NE  ARG H  80     -12.019   1.684   0.060  1.00  0.33           N  
ATOM    543  NH1 ARG H  80     -11.732  -0.604  -0.048  1.00  0.33           N  
ATOM    544  NH2 ARG H  80     -12.690   0.502  -1.740  1.00  0.33           N  
ATOM    545  CZ  ARG H  80     -12.139   0.524  -0.561  1.00  0.33           C  
ATOM    546  N   ASP H  81     -10.373   7.000  -0.583  1.00  0.36           N  
ATOM    547  CA  ASP H  81     -11.450   7.846  -1.093  1.00  0.36           C  
ATOM    548  C   ASP H  81     -12.192   7.106  -2.215  1.00  0.36           C  
ATOM    549  CB  ASP H  81     -10.910   9.214  -1.534  1.00  0.36           C  
ATOM    550  O   ASP H  81     -11.729   7.024  -3.357  1.00  0.36           O  
ATOM    551  CG  ASP H  81     -12.026  10.159  -1.996  1.00  0.36           C  
ATOM    552  OD1 ASP H  81     -13.204   9.735  -2.084  1.00  0.36           O  
ATOM    553  OD2 ASP H  81     -11.721  11.332  -2.293  1.00  0.36           O  
ATOM    554  N   ASN H  82     -13.361   6.556  -1.877  1.00  0.47           N  
ATOM    555  CA  ASN H  82     -14.212   5.851  -2.835  1.00  0.47           C  
ATOM    556  C   ASN H  82     -14.853   6.789  -3.879  1.00  0.47           C  
ATOM    557  CB  ASN H  82     -15.276   5.029  -2.083  1.00  0.47           C  
ATOM    558  O   ASN H  82     -15.205   6.310  -4.950  1.00  0.47           O  
ATOM    559  CG  ASN H  82     -14.726   3.844  -1.298  1.00  0.47           C  
ATOM    560  ND2 ASN H  82     -15.416   3.431  -0.259  1.00  0.47           N  
ATOM    561  OD1 ASN H  82     -13.692   3.258  -1.597  1.00  0.47           O  
ATOM    562  N   SER H  83     -14.953   8.104  -3.634  1.00  0.44           N  
ATOM    563  CA  SER H  83     -15.414   9.065  -4.656  1.00  0.44           C  
ATOM    564  C   SER H  83     -14.383   9.282  -5.773  1.00  0.44           C  
ATOM    565  CB  SER H  83     -15.803  10.410  -4.020  1.00  0.44           C  
ATOM    566  O   SER H  83     -14.715   9.828  -6.821  1.00  0.44           O  
ATOM    567  OG  SER H  83     -14.679  11.169  -3.605  1.00  0.44           O  
ATOM    568  N   LYS H  84     -13.130   8.851  -5.556  1.00  0.37           N  
ATOM    569  CA  LYS H  84     -11.990   9.009  -6.479  1.00  0.37           C  
ATOM    570  C   LYS H  84     -11.242   7.689  -6.720  1.00  0.37           C  
ATOM    571  CB  LYS H  84     -11.072  10.144  -5.973  1.00  0.37           C  
ATOM    572  O   LYS H  84     -10.109   7.702  -7.195  1.00  0.37           O  
ATOM    573  CG  LYS H  84     -11.813  11.491  -5.921  1.00  0.37           C  
ATOM    574  CD  LYS H  84     -10.989  12.604  -5.260  1.00  0.37           C  
ATOM    575  CE  LYS H  84     -11.886  13.761  -4.789  1.00  0.37           C  
ATOM    576  NZ  LYS H  84     -12.804  13.331  -3.703  1.00  0.37           N  
ATOM    577  N   ASN H  85     -11.852   6.551  -6.363  1.00  0.37           N  
ATOM    578  CA  ASN H  85     -11.329   5.183  -6.532  1.00  0.37           C  
ATOM    579  C   ASN H  85      -9.868   4.971  -6.068  1.00  0.37           C  
ATOM    580  CB  ASN H  85     -11.600   4.704  -7.972  1.00  0.37           C  
ATOM    581  O   ASN H  85      -9.165   4.103  -6.586  1.00  0.37           O  
ATOM    582  CG  ASN H  85     -13.085   4.602  -8.255  1.00  0.37           C  
ATOM    583  ND2 ASN H  85     -13.583   5.269  -9.269  1.00  0.37           N  
ATOM    584  OD1 ASN H  85     -13.818   3.938  -7.544  1.00  0.37           O  
ATOM    585  N   THR H  86      -9.394   5.759  -5.097  1.00  0.27           N  
ATOM    586  CA  THR H  86      -7.963   5.860  -4.764  1.00  0.27           C  
ATOM    587  C   THR H  86      -7.693   5.496  -3.310  1.00  0.27           C  
ATOM    588  CB  THR H  86      -7.406   7.246  -5.125  1.00  0.27           C  
ATOM    589  O   THR H  86      -8.415   5.909  -2.401  1.00  0.27           O  
ATOM    590  CG2 THR H  86      -5.933   7.428  -4.751  1.00  0.27           C  
ATOM    591  OG1 THR H  86      -7.463   7.407  -6.522  1.00  0.27           O  
ATOM    592  N   VAL H  87      -6.631   4.721  -3.091  1.00  0.27           N  
ATOM    593  CA  VAL H  87      -6.146   4.308  -1.768  1.00  0.27           C  
ATOM    594  C   VAL H  87      -4.781   4.935  -1.516  1.00  0.27           C  
ATOM    595  CB  VAL H  87      -6.111   2.774  -1.658  1.00  0.27           C  
ATOM    596  O   VAL H  87      -3.912   4.875  -2.380  1.00  0.27           O  
ATOM    597  CG1 VAL H  87      -5.630   2.279  -0.288  1.00  0.27           C  
ATOM    598  CG2 VAL H  87      -7.520   2.214  -1.911  1.00  0.27           C  
ATOM    599  N   TYR H  88      -4.586   5.532  -0.345  1.00  0.17           N  
ATOM    600  CA  TYR H  88      -3.339   6.181   0.056  1.00  0.17           C  
ATOM    601  C   TYR H  88      -2.655   5.421   1.187  1.00  0.17           C  
ATOM    602  CB  TYR H  88      -3.598   7.624   0.509  1.00  0.17           C  
ATOM    603  O   TYR H  88      -3.332   4.870   2.057  1.00  0.17           O  
ATOM    604  CG  TYR H  88      -4.277   8.505  -0.516  1.00  0.17           C  
ATOM    605  CD1 TYR H  88      -3.508   9.135  -1.511  1.00  0.17           C  
ATOM    606  CD2 TYR H  88      -5.671   8.701  -0.468  1.00  0.17           C  
ATOM    607  CE1 TYR H  88      -4.133   9.950  -2.475  1.00  0.17           C  
ATOM    608  CE2 TYR H  88      -6.298   9.514  -1.430  1.00  0.17           C  
ATOM    609  OH  TYR H  88      -6.154  10.900  -3.372  1.00  0.17           O  
ATOM    610  CZ  TYR H  88      -5.534  10.131  -2.443  1.00  0.17           C  
ATOM    611  N   LEU H  89      -1.326   5.483   1.214  1.00  0.19           N  
ATOM    612  CA  LEU H  89      -0.513   5.162   2.380  1.00  0.19           C  
ATOM    613  C   LEU H  89       0.305   6.403   2.745  1.00  0.19           C  
ATOM    614  CB  LEU H  89       0.353   3.925   2.091  1.00  0.19           C  
ATOM    615  O   LEU H  89       1.295   6.728   2.091  1.00  0.19           O  
ATOM    616  CG  LEU H  89       1.188   3.455   3.294  1.00  0.19           C  
ATOM    617  CD1 LEU H  89       0.312   2.815   4.375  1.00  0.19           C  
ATOM    618  CD2 LEU H  89       2.213   2.424   2.831  1.00  0.19           C  
ATOM    619  N   GLN H  90      -0.141   7.116   3.775  1.00  0.15           N  
ATOM    620  CA  GLN H  90       0.671   8.129   4.438  1.00  0.15           C  
ATOM    621  C   GLN H  90       1.795   7.409   5.192  1.00  0.15           C  
ATOM    622  CB  GLN H  90      -0.229   8.946   5.381  1.00  0.15           C  
ATOM    623  O   GLN H  90       1.523   6.461   5.930  1.00  0.15           O  
ATOM    624  CG  GLN H  90       0.510  10.088   6.096  1.00  0.15           C  
ATOM    625  CD  GLN H  90       0.937  11.220   5.164  1.00  0.15           C  
ATOM    626  NE2 GLN H  90       1.974  11.944   5.510  1.00  0.15           N  
ATOM    627  OE1 GLN H  90       0.335  11.473   4.129  1.00  0.15           O  
ATOM    628  N   MET H  91       3.038   7.846   5.024  1.00  0.16           N  
ATOM    629  CA  MET H  91       4.213   7.249   5.654  1.00  0.16           C  
ATOM    630  C   MET H  91       5.006   8.346   6.352  1.00  0.16           C  
ATOM    631  CB  MET H  91       5.079   6.542   4.603  1.00  0.16           C  
ATOM    632  O   MET H  91       5.670   9.137   5.686  1.00  0.16           O  
ATOM    633  CG  MET H  91       4.328   5.472   3.808  1.00  0.16           C  
ATOM    634  SD  MET H  91       5.378   4.398   2.795  1.00  0.16           S  
ATOM    635  CE  MET H  91       6.324   5.623   1.854  1.00  0.16           C  
ATOM    636  N   ASN H  92       4.904   8.422   7.679  1.00  0.11           N  
ATOM    637  CA  ASN H  92       5.594   9.428   8.486  1.00  0.11           C  
ATOM    638  C   ASN H  92       6.790   8.809   9.219  1.00  0.11           C  
ATOM    639  CB  ASN H  92       4.613  10.098   9.466  1.00  0.11           C  
ATOM    640  O   ASN H  92       6.798   7.604   9.480  1.00  0.11           O  
ATOM    641  CG  ASN H  92       3.222  10.328   8.900  1.00  0.11           C  
ATOM    642  ND2 ASN H  92       2.265   9.525   9.301  1.00  0.11           N  
ATOM    643  OD1 ASN H  92       2.970  11.201   8.084  1.00  0.11           O  
ATOM    644  N   SER H  93       7.777   9.630   9.587  1.00  0.15           N  
ATOM    645  CA  SER H  93       8.959   9.198  10.351  1.00  0.15           C  
ATOM    646  C   SER H  93       9.662   7.997   9.701  1.00  0.15           C  
ATOM    647  CB  SER H  93       8.609   8.948  11.824  1.00  0.15           C  
ATOM    648  O   SER H  93       9.904   6.969  10.344  1.00  0.15           O  
ATOM    649  OG  SER H  93       7.972  10.080  12.388  1.00  0.15           O  
ATOM    650  N   LEU H  94       9.917   8.112   8.396  1.00  0.16           N  
ATOM    651  CA  LEU H  94      10.557   7.086   7.574  1.00  0.16           C  
ATOM    652  C   LEU H  94      12.005   6.820   8.015  1.00  0.16           C  
ATOM    653  CB  LEU H  94      10.474   7.515   6.096  1.00  0.16           C  
ATOM    654  O   LEU H  94      12.712   7.725   8.460  1.00  0.16           O  
ATOM    655  CG  LEU H  94       9.088   7.238   5.481  1.00  0.16           C  
ATOM    656  CD1 LEU H  94       8.868   8.051   4.210  1.00  0.16           C  
ATOM    657  CD2 LEU H  94       8.957   5.761   5.100  1.00  0.16           C  
ATOM    658  N   ARG H  95      12.450   5.570   7.877  1.00  0.21           N  
ATOM    659  CA  ARG H  95      13.807   5.107   8.206  1.00  0.21           C  
ATOM    660  C   ARG H  95      14.467   4.406   7.009  1.00  0.21           C  
ATOM    661  CB  ARG H  95      13.761   4.084   9.340  1.00  0.21           C  
ATOM    662  O   ARG H  95      13.737   3.924   6.143  1.00  0.21           O  
ATOM    663  CG  ARG H  95      12.953   4.380  10.607  1.00  0.21           C  
ATOM    664  CD  ARG H  95      13.194   3.141  11.478  1.00  0.21           C  
ATOM    665  NE  ARG H  95      12.525   3.161  12.786  1.00  0.21           N  
ATOM    666  NH1 ARG H  95      13.300   1.081  13.407  1.00  0.21           N  
ATOM    667  NH2 ARG H  95      12.007   2.231  14.801  1.00  0.21           N  
ATOM    668  CZ  ARG H  95      12.616   2.163  13.650  1.00  0.21           C  
ATOM    669  N   PRO H  96      15.803   4.236   6.981  1.00  0.22           N  
ATOM    670  CA  PRO H  96      16.483   3.435   5.960  1.00  0.22           C  
ATOM    671  C   PRO H  96      15.892   2.030   5.753  1.00  0.22           C  
ATOM    672  CB  PRO H  96      17.948   3.382   6.400  1.00  0.22           C  
ATOM    673  O   PRO H  96      15.795   1.591   4.606  1.00  0.22           O  
ATOM    674  CG  PRO H  96      18.122   4.706   7.142  1.00  0.22           C  
ATOM    675  CD  PRO H  96      16.785   4.850   7.864  1.00  0.22           C  
ATOM    676  N   GLU H  97      15.416   1.354   6.810  1.00  0.22           N  
ATOM    677  CA  GLU H  97      14.762   0.034   6.710  1.00  0.22           C  
ATOM    678  C   GLU H  97      13.495   0.028   5.839  1.00  0.22           C  
ATOM    679  CB  GLU H  97      14.362  -0.527   8.090  1.00  0.22           C  
ATOM    680  O   GLU H  97      13.123  -1.023   5.315  1.00  0.22           O  
ATOM    681  CG  GLU H  97      15.454  -0.555   9.167  1.00  0.22           C  
ATOM    682  CD  GLU H  97      15.363   0.690  10.052  1.00  0.22           C  
ATOM    683  OE1 GLU H  97      14.777   0.598  11.159  1.00  0.22           O  
ATOM    684  OE2 GLU H  97      15.800   1.761   9.581  1.00  0.22           O  
ATOM    685  N   ASP H  98      12.837   1.181   5.677  1.00  0.14           N  
ATOM    686  CA  ASP H  98      11.656   1.351   4.830  1.00  0.14           C  
ATOM    687  C   ASP H  98      11.978   1.440   3.325  1.00  0.14           C  
ATOM    688  CB  ASP H  98      10.859   2.590   5.278  1.00  0.14           C  
ATOM    689  O   ASP H  98      11.045   1.508   2.525  1.00  0.14           O  
ATOM    690  CG  ASP H  98      10.397   2.563   6.734  1.00  0.14           C  
ATOM    691  OD1 ASP H  98       9.812   1.550   7.186  1.00  0.14           O  
ATOM    692  OD2 ASP H  98      10.495   3.604   7.417  1.00  0.14           O  
ATOM    693  N   THR H  99      13.257   1.448   2.927  1.00  0.13           N  
ATOM    694  CA  THR H  99      13.699   1.536   1.522  1.00  0.13           C  
ATOM    695  C   THR H  99      13.311   0.288   0.726  1.00  0.13           C  
ATOM    696  CB  THR H  99      15.216   1.762   1.440  1.00  0.13           C  
ATOM    697  O   THR H  99      13.843  -0.801   0.956  1.00  0.13           O  
ATOM    698  CG2 THR H  99      15.768   1.764   0.013  1.00  0.13           C  
ATOM    699  OG1 THR H  99      15.522   3.007   2.021  1.00  0.13           O  
ATOM    700  N   ALA H 100      12.379   0.435  -0.220  1.00  0.26           N  
ATOM    701  CA  ALA H 100      11.771  -0.682  -0.940  1.00  0.26           C  
ATOM    702  C   ALA H 100      10.965  -0.249  -2.178  1.00  0.26           C  
ATOM    703  CB  ALA H 100      10.858  -1.431   0.043  1.00  0.26           C  
ATOM    704  O   ALA H 100      10.608   0.917  -2.347  1.00  0.26           O  
ATOM    705  N   LEU H 101      10.625  -1.223  -3.025  1.00  0.27           N  
ATOM    706  CA  LEU H 101       9.604  -1.101  -4.064  1.00  0.27           C  
ATOM    707  C   LEU H 101       8.219  -1.384  -3.450  1.00  0.27           C  
ATOM    708  CB  LEU H 101       9.994  -2.072  -5.198  1.00  0.27           C  
ATOM    709  O   LEU H 101       7.921  -2.527  -3.098  1.00  0.27           O  
ATOM    710  CG  LEU H 101       9.089  -2.048  -6.441  1.00  0.27           C  
ATOM    711  CD1 LEU H 101       9.052  -0.670  -7.095  1.00  0.27           C  
ATOM    712  CD2 LEU H 101       9.627  -3.033  -7.478  1.00  0.27           C  
ATOM    713  N   TYR H 102       7.398  -0.349  -3.260  1.00  0.18           N  
ATOM    714  CA  TYR H 102       6.075  -0.439  -2.629  1.00  0.18           C  
ATOM    715  C   TYR H 102       4.994  -0.793  -3.644  1.00  0.18           C  
ATOM    716  CB  TYR H 102       5.707   0.868  -1.920  1.00  0.18           C  
ATOM    717  O   TYR H 102       4.671   0.006  -4.521  1.00  0.18           O  
ATOM    718  CG  TYR H 102       6.400   1.047  -0.590  1.00  0.18           C  
ATOM    719  CD1 TYR H 102       7.772   1.342  -0.563  1.00  0.18           C  
ATOM    720  CD2 TYR H 102       5.685   0.898   0.616  1.00  0.18           C  
ATOM    721  CE1 TYR H 102       8.439   1.469   0.664  1.00  0.18           C  
ATOM    722  CE2 TYR H 102       6.347   1.054   1.849  1.00  0.18           C  
ATOM    723  OH  TYR H 102       8.399   1.428   3.044  1.00  0.18           O  
ATOM    724  CZ  TYR H 102       7.728   1.336   1.870  1.00  0.18           C  
ATOM    725  N   TYR H 103       4.413  -1.977  -3.483  1.00  0.14           N  
ATOM    726  CA  TYR H 103       3.309  -2.488  -4.283  1.00  0.14           C  
ATOM    727  C   TYR H 103       1.957  -2.175  -3.654  1.00  0.14           C  
ATOM    728  CB  TYR H 103       3.447  -4.003  -4.443  1.00  0.14           C  
ATOM    729  O   TYR H 103       1.725  -2.421  -2.470  1.00  0.14           O  
ATOM    730  CG  TYR H 103       4.430  -4.384  -5.520  1.00  0.14           C  
ATOM    731  CD1 TYR H 103       5.801  -4.509  -5.228  1.00  0.14           C  
ATOM    732  CD2 TYR H 103       3.963  -4.552  -6.836  1.00  0.14           C  
ATOM    733  CE1 TYR H 103       6.709  -4.788  -6.266  1.00  0.14           C  
ATOM    734  CE2 TYR H 103       4.867  -4.839  -7.871  1.00  0.14           C  
ATOM    735  OH  TYR H 103       7.115  -5.162  -8.600  1.00  0.14           O  
ATOM    736  CZ  TYR H 103       6.244  -4.929  -7.591  1.00  0.14           C  
ATOM    737  N   CYS H 104       1.032  -1.723  -4.484  1.00  0.24           N  
ATOM    738  CA  CYS H 104      -0.389  -1.735  -4.197  1.00  0.24           C  
ATOM    739  C   CYS H 104      -1.002  -3.090  -4.586  1.00  0.24           C  
ATOM    740  CB  CYS H 104      -0.987  -0.586  -4.993  1.00  0.24           C  
ATOM    741  O   CYS H 104      -0.614  -3.689  -5.590  1.00  0.24           O  
ATOM    742  SG  CYS H 104      -2.771  -0.369  -4.910  1.00  0.24           S  
ATOM    743  N   ALA H 105      -1.995  -3.549  -3.826  1.00  0.14           N  
ATOM    744  CA  ALA H 105      -2.734  -4.780  -4.097  1.00  0.14           C  
ATOM    745  C   ALA H 105      -4.244  -4.590  -3.883  1.00  0.14           C  
ATOM    746  CB  ALA H 105      -2.159  -5.907  -3.232  1.00  0.14           C  
ATOM    747  O   ALA H 105      -4.683  -3.684  -3.165  1.00  0.14           O  
ATOM    748  N   ALA H 106      -5.050  -5.451  -4.496  1.00  0.19           N  
ATOM    749  CA  ALA H 106      -6.497  -5.502  -4.332  1.00  0.19           C  
ATOM    750  C   ALA H 106      -6.996  -6.950  -4.402  1.00  0.19           C  
ATOM    751  CB  ALA H 106      -7.152  -4.623  -5.399  1.00  0.19           C  
ATOM    752  O   ALA H 106      -6.598  -7.696  -5.292  1.00  0.19           O  
ATOM    753  N   VAL H 107      -7.863  -7.321  -3.458  1.00  0.60           N  
ATOM    754  CA  VAL H 107      -8.483  -8.648  -3.377  1.00  0.60           C  
ATOM    755  C   VAL H 107      -9.986  -8.529  -3.606  1.00  0.60           C  
ATOM    756  CB  VAL H 107      -8.102  -9.386  -2.075  1.00  0.60           C  
ATOM    757  O   VAL H 107     -10.683  -7.765  -2.930  1.00  0.60           O  
ATOM    758  CG1 VAL H 107      -8.463  -8.626  -0.795  1.00  0.60           C  
ATOM    759  CG2 VAL H 107      -8.768 -10.761  -1.993  1.00  0.60           C  
ATOM    760  N   GLY H 108     -10.503  -9.280  -4.579  1.00  1.26           N  
ATOM    761  CA  GLY H 108     -11.931  -9.365  -4.885  1.00  1.26           C  
ATOM    762  C   GLY H 108     -12.763  -9.864  -3.701  1.00  1.26           C  
ATOM    763  O   GLY H 108     -13.889  -9.413  -3.499  1.00  1.26           O  
ATOM    764  N   GLY H 109     -12.177 -10.773  -2.920  1.00  1.41           N  
ATOM    765  CA  GLY H 109     -12.776 -11.478  -1.795  1.00  1.41           C  
ATOM    766  C   GLY H 109     -12.449 -10.961  -0.393  1.00  1.41           C  
ATOM    767  O   GLY H 109     -12.324  -9.770  -0.139  1.00  1.41           O  
ATOM    768  N   ALA H 110     -12.433 -11.914   0.533  1.00  1.56           N  
ATOM    769  CA  ALA H 110     -12.832 -11.770   1.921  1.00  1.56           C  
ATOM    770  C   ALA H 110     -11.670 -11.627   2.913  1.00  1.56           C  
ATOM    771  CB  ALA H 110     -13.660 -13.026   2.220  1.00  1.56           C  
ATOM    772  O   ALA H 110     -11.086 -12.614   3.353  1.00  1.56           O  
ATOM    773  N   THR H 111     -11.430 -10.389   3.358  1.00  1.50           N  
ATOM    774  CA  THR H 111     -10.255 -10.004   4.164  1.00  1.50           C  
ATOM    775  C   THR H 111      -8.931 -10.261   3.443  1.00  1.50           C  
ATOM    776  CB  THR H 111     -10.213 -10.679   5.562  1.00  1.50           C  
ATOM    777  O   THR H 111      -8.908 -10.732   2.315  1.00  1.50           O  
ATOM    778  CG2 THR H 111     -11.563 -10.824   6.260  1.00  1.50           C  
ATOM    779  OG1 THR H 111      -9.635 -11.955   5.534  1.00  1.50           O  
ATOM    780  N   THR H 111A     -7.845  -9.839   4.089  1.00  1.65           N  
ATOM    781  CA  THR H 111A     -6.588 -10.589   4.250  1.00  1.65           C  
ATOM    782  C   THR H 111A     -5.427  -9.637   4.564  1.00  1.65           C  
ATOM    783  CB  THR H 111A     -6.250 -11.576   3.118  1.00  1.65           C  
ATOM    784  O   THR H 111A     -5.555  -8.411   4.474  1.00  1.65           O  
ATOM    785  CG2 THR H 111A     -5.838 -10.903   1.815  1.00  1.65           C  
ATOM    786  OG1 THR H 111A     -5.177 -12.377   3.557  1.00  1.65           O  
ATOM    787  N   VAL H 112B     -4.302 -10.221   4.977  1.00  1.03           N  
ATOM    788  CA  VAL H 112B     -2.975  -9.596   5.104  1.00  1.03           C  
ATOM    789  C   VAL H 112B     -1.846 -10.466   4.524  1.00  1.03           C  
ATOM    790  CB  VAL H 112B     -2.647  -9.209   6.562  1.00  1.03           C  
ATOM    791  O   VAL H 112B     -0.742  -9.958   4.343  1.00  1.03           O  
ATOM    792  CG1 VAL H 112B     -3.650  -8.199   7.135  1.00  1.03           C  
ATOM    793  CG2 VAL H 112B     -2.568 -10.413   7.511  1.00  1.03           C  
ATOM    794  N   THR H 112A     -2.071 -11.753   4.214  1.00  0.90           N  
ATOM    795  CA  THR H 112A     -1.035 -12.590   3.572  1.00  0.90           C  
ATOM    796  C   THR H 112A     -0.899 -12.216   2.100  1.00  0.90           C  
ATOM    797  CB  THR H 112A     -1.281 -14.102   3.744  1.00  0.90           C  
ATOM    798  O   THR H 112A     -1.902 -12.023   1.423  1.00  0.90           O  
ATOM    799  CG2 THR H 112A     -2.675 -14.591   3.377  1.00  0.90           C  
ATOM    800  OG1 THR H 112A     -0.374 -14.847   2.953  1.00  0.90           O  
ATOM    801  N   ALA H 112       0.328 -12.131   1.580  1.00  0.75           N  
ATOM    802  CA  ALA H 112       0.595 -11.772   0.181  1.00  0.75           C  
ATOM    803  C   ALA H 112       0.058 -12.795  -0.847  1.00  0.75           C  
ATOM    804  CB  ALA H 112       2.109 -11.578   0.019  1.00  0.75           C  
ATOM    805  O   ALA H 112       0.030 -12.503  -2.037  1.00  0.75           O  
ATOM    806  N   SER H 113      -0.367 -13.982  -0.404  1.00  0.65           N  
ATOM    807  CA  SER H 113      -0.912 -15.039  -1.270  1.00  0.65           C  
ATOM    808  C   SER H 113      -2.353 -14.787  -1.749  1.00  0.65           C  
ATOM    809  CB  SER H 113      -0.817 -16.384  -0.539  1.00  0.65           C  
ATOM    810  O   SER H 113      -2.702 -15.175  -2.859  1.00  0.65           O  
ATOM    811  OG  SER H 113      -1.499 -16.361   0.702  1.00  0.65           O  
ATOM    812  N   GLU H 114      -3.190 -14.116  -0.954  1.00  0.48           N  
ATOM    813  CA  GLU H 114      -4.639 -13.990  -1.192  1.00  0.48           C  
ATOM    814  C   GLU H 114      -5.036 -12.698  -1.951  1.00  0.48           C  
ATOM    815  CB  GLU H 114      -5.384 -14.148   0.149  1.00  0.48           C  
ATOM    816  O   GLU H 114      -5.952 -11.989  -1.544  1.00  0.48           O  
ATOM    817  CG  GLU H 114      -5.283 -15.557   0.752  1.00  0.48           C  
ATOM    818  CD  GLU H 114      -6.007 -15.647   2.106  1.00  0.48           C  
ATOM    819  OE1 GLU H 114      -6.756 -16.626   2.311  1.00  0.48           O  
ATOM    820  OE2 GLU H 114      -5.805 -14.735   2.943  1.00  0.48           O  
ATOM    821  N   TRP H 115      -4.357 -12.355  -3.054  1.00  0.56           N  
ATOM    822  CA  TRP H 115      -4.592 -11.097  -3.798  1.00  0.56           C  
ATOM    823  C   TRP H 115      -4.629 -11.318  -5.314  1.00  0.56           C  
ATOM    824  CB  TRP H 115      -3.506 -10.068  -3.445  1.00  0.56           C  
ATOM    825  O   TRP H 115      -3.593 -11.608  -5.914  1.00  0.56           O  
ATOM    826  CG  TRP H 115      -3.422  -9.675  -2.006  1.00  0.56           C  
ATOM    827  CD1 TRP H 115      -2.777 -10.389  -1.067  1.00  0.56           C  
ATOM    828  CD2 TRP H 115      -4.064  -8.577  -1.290  1.00  0.56           C  
ATOM    829  CE2 TRP H 115      -3.783  -8.706   0.100  1.00  0.56           C  
ATOM    830  CE3 TRP H 115      -4.875  -7.496  -1.674  1.00  0.56           C  
ATOM    831  NE1 TRP H 115      -2.999  -9.834   0.171  1.00  0.56           N  
ATOM    832  CH2 TRP H 115      -5.115  -6.758   0.642  1.00  0.56           C  
ATOM    833  CZ2 TRP H 115      -4.293  -7.818   1.061  1.00  0.56           C  
ATOM    834  CZ3 TRP H 115      -5.400  -6.596  -0.727  1.00  0.56           C  
ATOM    835  N   ASP H 116      -5.799 -11.145  -5.947  1.00  0.54           N  
ATOM    836  CA  ASP H 116      -5.960 -11.360  -7.392  1.00  0.54           C  
ATOM    837  C   ASP H 116      -5.475 -10.187  -8.269  1.00  0.54           C  
ATOM    838  CB  ASP H 116      -7.386 -11.836  -7.776  1.00  0.54           C  
ATOM    839  O   ASP H 116      -5.187 -10.418  -9.445  1.00  0.54           O  
ATOM    840  CG  ASP H 116      -8.600 -11.015  -7.305  1.00  0.54           C  
ATOM    841  OD1 ASP H 116      -9.636 -11.037  -8.019  1.00  0.54           O  
ATOM    842  OD2 ASP H 116      -8.547 -10.410  -6.211  1.00  0.54           O  
ATOM    843  N   TYR H 117      -5.309  -8.965  -7.734  1.00  0.25           N  
ATOM    844  CA  TYR H 117      -4.737  -7.827  -8.481  1.00  0.25           C  
ATOM    845  C   TYR H 117      -3.609  -7.112  -7.742  1.00  0.25           C  
ATOM    846  CB  TYR H 117      -5.808  -6.812  -8.921  1.00  0.25           C  
ATOM    847  O   TYR H 117      -3.664  -6.874  -6.534  1.00  0.25           O  
ATOM    848  CG  TYR H 117      -7.029  -7.461  -9.526  1.00  0.25           C  
ATOM    849  CD1 TYR H 117      -6.875  -8.283 -10.657  1.00  0.25           C  
ATOM    850  CD2 TYR H 117      -8.247  -7.430  -8.824  1.00  0.25           C  
ATOM    851  CE1 TYR H 117      -7.894  -9.182 -11.003  1.00  0.25           C  
ATOM    852  CE2 TYR H 117      -9.298  -8.273  -9.217  1.00  0.25           C  
ATOM    853  OH  TYR H 117     -10.035 -10.122 -10.532  1.00  0.25           O  
ATOM    854  CZ  TYR H 117      -9.100  -9.179 -10.277  1.00  0.25           C  
ATOM    855  N   TRP H 118      -2.620  -6.688  -8.524  1.00  0.29           N  
ATOM    856  CA  TRP H 118      -1.406  -6.006  -8.094  1.00  0.29           C  
ATOM    857  C   TRP H 118      -1.137  -4.806  -9.002  1.00  0.29           C  
ATOM    858  CB  TRP H 118      -0.242  -7.006  -8.115  1.00  0.29           C  
ATOM    859  O   TRP H 118      -1.526  -4.803 -10.171  1.00  0.29           O  
ATOM    860  CG  TRP H 118      -0.324  -8.054  -7.049  1.00  0.29           C  
ATOM    861  CD1 TRP H 118      -1.035  -9.204  -7.112  1.00  0.29           C  
ATOM    862  CD2 TRP H 118       0.244  -8.014  -5.706  1.00  0.29           C  
ATOM    863  CE2 TRP H 118      -0.176  -9.179  -4.999  1.00  0.29           C  
ATOM    864  CE3 TRP H 118       1.063  -7.095  -5.015  1.00  0.29           C  
ATOM    865  NE1 TRP H 118      -0.960  -9.867  -5.904  1.00  0.29           N  
ATOM    866  CH2 TRP H 118       1.013  -8.481  -3.004  1.00  0.29           C  
ATOM    867  CZ2 TRP H 118       0.197  -9.413  -3.668  1.00  0.29           C  
ATOM    868  CZ3 TRP H 118       1.446  -7.325  -3.680  1.00  0.29           C  
ATOM    869  N   GLY H 119      -0.497  -3.776  -8.455  1.00  0.26           N  
ATOM    870  CA  GLY H 119       0.144  -2.733  -9.249  1.00  0.26           C  
ATOM    871  C   GLY H 119       1.554  -3.145  -9.682  1.00  0.26           C  
ATOM    872  O   GLY H 119       1.970  -4.291  -9.491  1.00  0.26           O  
ATOM    873  N   GLN H 120       2.291  -2.213 -10.281  1.00  0.35           N  
ATOM    874  CA  GLN H 120       3.654  -2.460 -10.781  1.00  0.35           C  
ATOM    875  C   GLN H 120       4.738  -2.136  -9.738  1.00  0.35           C  
ATOM    876  CB  GLN H 120       3.871  -1.680 -12.090  1.00  0.35           C  
ATOM    877  O   GLN H 120       5.867  -2.623  -9.841  1.00  0.35           O  
ATOM    878  CG  GLN H 120       2.802  -1.974 -13.162  1.00  0.35           C  
ATOM    879  CD  GLN H 120       2.610  -3.466 -13.433  1.00  0.35           C  
ATOM    880  NE2 GLN H 120       1.390  -3.949 -13.519  1.00  0.35           N  
ATOM    881  OE1 GLN H 120       3.551  -4.228 -13.572  1.00  0.35           O  
ATOM    882  N   GLY H 121       4.368  -1.376  -8.704  1.00  0.20           N  
ATOM    883  CA  GLY H 121       5.228  -0.940  -7.611  1.00  0.20           C  
ATOM    884  C   GLY H 121       5.853   0.441  -7.838  1.00  0.20           C  
ATOM    885  O   GLY H 121       6.338   0.756  -8.922  1.00  0.20           O  
ATOM    886  N   THR H 122       5.888   1.268  -6.789  1.00  0.23           N  
ATOM    887  CA  THR H 122       6.593   2.563  -6.767  1.00  0.23           C  
ATOM    888  C   THR H 122       7.812   2.499  -5.846  1.00  0.23           C  
ATOM    889  CB  THR H 122       5.645   3.722  -6.404  1.00  0.23           C  
ATOM    890  O   THR H 122       7.713   2.055  -4.703  1.00  0.23           O  
ATOM    891  CG2 THR H 122       4.970   3.624  -5.033  1.00  0.23           C  
ATOM    892  OG1 THR H 122       6.342   4.949  -6.408  1.00  0.23           O  
ATOM    893  N   LEU H 123       8.980   2.941  -6.321  1.00  0.23           N  
ATOM    894  CA  LEU H 123      10.197   2.981  -5.504  1.00  0.23           C  
ATOM    895  C   LEU H 123      10.087   4.033  -4.388  1.00  0.23           C  
ATOM    896  CB  LEU H 123      11.424   3.212  -6.410  1.00  0.23           C  
ATOM    897  O   LEU H 123       9.550   5.125  -4.592  1.00  0.23           O  
ATOM    898  CG  LEU H 123      12.779   3.285  -5.673  1.00  0.23           C  
ATOM    899  CD1 LEU H 123      13.135   1.976  -4.963  1.00  0.23           C  
ATOM    900  CD2 LEU H 123      13.892   3.592  -6.674  1.00  0.23           C  
ATOM    901  N   VAL H 124      10.632   3.702  -3.220  1.00  0.18           N  
ATOM    902  CA  VAL H 124      10.835   4.601  -2.082  1.00  0.18           C  
ATOM    903  C   VAL H 124      12.243   4.380  -1.545  1.00  0.18           C  
ATOM    904  CB  VAL H 124       9.793   4.333  -0.987  1.00  0.18           C  
ATOM    905  O   VAL H 124      12.589   3.256  -1.174  1.00  0.18           O  
ATOM    906  CG1 VAL H 124      10.070   5.121   0.301  1.00  0.18           C  
ATOM    907  CG2 VAL H 124       8.376   4.661  -1.469  1.00  0.18           C  
ATOM    908  N   THR H 125      13.032   5.450  -1.472  1.00  0.15           N  
ATOM    909  CA  THR H 125      14.415   5.421  -0.980  1.00  0.15           C  
ATOM    910  C   THR H 125      14.562   6.376   0.192  1.00  0.15           C  
ATOM    911  CB  THR H 125      15.406   5.776  -2.098  1.00  0.15           C  
ATOM    912  O   THR H 125      14.338   7.577   0.038  1.00  0.15           O  
ATOM    913  CG2 THR H 125      16.862   5.779  -1.632  1.00  0.15           C  
ATOM    914  OG1 THR H 125      15.319   4.831  -3.139  1.00  0.15           O  
ATOM    915  N   VAL H 126      14.946   5.856   1.358  1.00  0.22           N  
ATOM    916  CA  VAL H 126      15.156   6.664   2.562  1.00  0.22           C  
ATOM    917  C   VAL H 126      16.653   6.795   2.833  1.00  0.22           C  
ATOM    918  CB  VAL H 126      14.382   6.121   3.773  1.00  0.22           C  
ATOM    919  O   VAL H 126      17.289   5.856   3.307  1.00  0.22           O  
ATOM    920  CG1 VAL H 126      14.465   7.126   4.932  1.00  0.22           C  
ATOM    921  CG2 VAL H 126      12.903   5.864   3.448  1.00  0.22           C  
ATOM    922  N   SER H 127      17.211   7.960   2.511  1.00  0.30           N  
ATOM    923  CA  SER H 127      18.644   8.271   2.598  1.00  0.30           C  
ATOM    924  C   SER H 127      18.835   9.712   3.029  1.00  0.30           C  
ATOM    925  CB  SER H 127      19.335   8.094   1.239  1.00  0.30           C  
ATOM    926  O   SER H 127      18.040  10.565   2.640  1.00  0.30           O  
ATOM    927  OG  SER H 127      20.714   8.422   1.311  1.00  0.30           O  
ATOM    928  N   SER H 128      19.901   9.974   3.788  1.00  0.86           N  
ATOM    929  CA  SER H 128      20.470  11.322   3.903  1.00  0.86           C  
ATOM    930  C   SER H 128      20.778  11.895   2.519  1.00  0.86           C  
ATOM    931  CB  SER H 128      21.752  11.289   4.726  1.00  0.86           C  
ATOM    932  O   SER H 128      21.128  11.082   1.631  1.00  0.86           O  
ATOM    933  OG  SER H 128      21.496  10.713   5.998  1.00  0.86           O  
ATOM    934  OXT SER H 128      20.647  13.133   2.399  1.00  0.86           O  
TER     935      SER H 128                                                       
END   
