# Supplementary material for: Characterising nanobody developability to improve therapeutic design using the Therapeutic Nanobody Profiler
Source: Commun Biol. 2026 Jan 31;9:344. doi: 10.1038/s42003-026-09594-y (PMC12963540; doi:10.1038/s42003-026-09594-y)
Supplement: Supplementary file 2 — Supplementary data [file 42003_2026_9594_MOESM2_ESM.zip › paper_data/vhh_clinical_set_models/seq11_NanoBodyBuilder2_Model.pdb]

ATOM      1  N   GLU H   1     -12.160  -4.686 -17.277  1.00  0.59           N  
ATOM      2  CA  GLU H   1     -11.104  -5.540 -16.697  1.00  0.59           C  
ATOM      3  C   GLU H   1     -10.430  -4.789 -15.569  1.00  0.59           C  
ATOM      4  CB  GLU H   1     -10.078  -6.003 -17.751  1.00  0.59           C  
ATOM      5  O   GLU H   1     -10.320  -3.573 -15.670  1.00  0.59           O  
ATOM      6  CG  GLU H   1      -8.826  -6.773 -17.248  1.00  0.59           C  
ATOM      7  CD  GLU H   1      -9.056  -7.842 -16.160  1.00  0.59           C  
ATOM      8  OE1 GLU H   1     -10.225  -8.043 -15.762  1.00  0.59           O  
ATOM      9  OE2 GLU H   1      -8.073  -8.426 -15.649  1.00  0.59           O  
ATOM     10  N   VAL H   2     -10.011  -5.507 -14.531  1.00  0.35           N  
ATOM     11  CA  VAL H   2      -9.306  -4.995 -13.354  1.00  0.35           C  
ATOM     12  C   VAL H   2      -8.084  -4.159 -13.731  1.00  0.35           C  
ATOM     13  CB  VAL H   2      -8.868  -6.168 -12.453  1.00  0.35           C  
ATOM     14  O   VAL H   2      -7.216  -4.595 -14.484  1.00  0.35           O  
ATOM     15  CG1 VAL H   2      -7.991  -5.727 -11.275  1.00  0.35           C  
ATOM     16  CG2 VAL H   2     -10.076  -6.915 -11.875  1.00  0.35           C  
ATOM     17  N   GLN H   3      -7.996  -2.979 -13.130  1.00  0.31           N  
ATOM     18  CA  GLN H   3      -6.842  -2.094 -13.168  1.00  0.31           C  
ATOM     19  C   GLN H   3      -6.556  -1.605 -11.746  1.00  0.31           C  
ATOM     20  CB  GLN H   3      -7.118  -0.900 -14.097  1.00  0.31           C  
ATOM     21  O   GLN H   3      -7.480  -1.224 -11.024  1.00  0.31           O  
ATOM     22  CG  GLN H   3      -7.375  -1.270 -15.567  1.00  0.31           C  
ATOM     23  CD  GLN H   3      -8.042  -0.132 -16.335  1.00  0.31           C  
ATOM     24  NE2 GLN H   3      -7.454   0.340 -17.411  1.00  0.31           N  
ATOM     25  OE1 GLN H   3      -9.108   0.359 -15.992  1.00  0.31           O  
ATOM     26  N   LEU H   4      -5.280  -1.584 -11.374  1.00  0.26           N  
ATOM     27  CA  LEU H   4      -4.747  -0.859 -10.223  1.00  0.26           C  
ATOM     28  C   LEU H   4      -3.565  -0.038 -10.737  1.00  0.26           C  
ATOM     29  CB  LEU H   4      -4.281  -1.818  -9.113  1.00  0.26           C  
ATOM     30  O   LEU H   4      -2.770  -0.553 -11.528  1.00  0.26           O  
ATOM     31  CG  LEU H   4      -5.320  -2.796  -8.543  1.00  0.26           C  
ATOM     32  CD1 LEU H   4      -4.626  -3.747  -7.566  1.00  0.26           C  
ATOM     33  CD2 LEU H   4      -6.447  -2.083  -7.794  1.00  0.26           C  
ATOM     34  N   VAL H   5      -3.475   1.221 -10.322  1.00  0.25           N  
ATOM     35  CA  VAL H   5      -2.358   2.108 -10.660  1.00  0.25           C  
ATOM     36  C   VAL H   5      -1.858   2.766  -9.385  1.00  0.25           C  
ATOM     37  CB  VAL H   5      -2.748   3.148 -11.730  1.00  0.25           C  
ATOM     38  O   VAL H   5      -2.501   3.670  -8.844  1.00  0.25           O  
ATOM     39  CG1 VAL H   5      -1.560   4.052 -12.089  1.00  0.25           C  
ATOM     40  CG2 VAL H   5      -3.234   2.480 -13.025  1.00  0.25           C  
ATOM     41  N   GLU H   6      -0.734   2.269  -8.880  1.00  0.16           N  
ATOM     42  CA  GLU H   6      -0.015   2.857  -7.760  1.00  0.16           C  
ATOM     43  C   GLU H   6       0.704   4.161  -8.156  1.00  0.16           C  
ATOM     44  CB  GLU H   6       0.959   1.831  -7.161  1.00  0.16           C  
ATOM     45  O   GLU H   6       1.195   4.314  -9.274  1.00  0.16           O  
ATOM     46  CG  GLU H   6       0.284   0.544  -6.653  1.00  0.16           C  
ATOM     47  CD  GLU H   6       0.268  -0.630  -7.653  1.00  0.16           C  
ATOM     48  OE1 GLU H   6       0.157  -0.419  -8.880  1.00  0.16           O  
ATOM     49  OE2 GLU H   6       0.363  -1.779  -7.167  1.00  0.16           O  
ATOM     50  N   SER H   7       0.771   5.117  -7.228  1.00  0.19           N  
ATOM     51  CA  SER H   7       1.473   6.391  -7.408  1.00  0.19           C  
ATOM     52  C   SER H   7       1.884   6.999  -6.063  1.00  0.19           C  
ATOM     53  CB  SER H   7       0.596   7.373  -8.202  1.00  0.19           C  
ATOM     54  O   SER H   7       1.376   6.619  -5.007  1.00  0.19           O  
ATOM     55  OG  SER H   7      -0.493   7.860  -7.432  1.00  0.19           O  
ATOM     56  N   GLY H   8       2.774   7.997  -6.097  1.00  0.15           N  
ATOM     57  CA  GLY H   8       3.253   8.698  -4.896  1.00  0.15           C  
ATOM     58  C   GLY H   8       4.494   8.076  -4.249  1.00  0.15           C  
ATOM     59  O   GLY H   8       4.808   8.403  -3.110  1.00  0.15           O  
ATOM     60  N   GLY H   9       5.185   7.180  -4.958  1.00  0.17           N  
ATOM     61  CA  GLY H   9       6.527   6.722  -4.604  1.00  0.17           C  
ATOM     62  C   GLY H   9       7.608   7.772  -4.893  1.00  0.17           C  
ATOM     63  O   GLY H   9       7.354   8.768  -5.570  1.00  0.17           O  
ATOM     64  N   GLY H  11       8.820   7.548  -4.384  1.00  0.29           N  
ATOM     65  CA  GLY H  11       9.950   8.467  -4.535  1.00  0.29           C  
ATOM     66  C   GLY H  11      11.086   8.197  -3.547  1.00  0.29           C  
ATOM     67  O   GLY H  11      11.043   7.229  -2.783  1.00  0.29           O  
ATOM     68  N   LEU H  12      12.101   9.063  -3.574  1.00  0.29           N  
ATOM     69  CA  LEU H  12      13.153   9.138  -2.557  1.00  0.29           C  
ATOM     70  C   LEU H  12      12.732  10.117  -1.456  1.00  0.29           C  
ATOM     71  CB  LEU H  12      14.473   9.569  -3.230  1.00  0.29           C  
ATOM     72  O   LEU H  12      12.289  11.223  -1.765  1.00  0.29           O  
ATOM     73  CG  LEU H  12      15.650   9.826  -2.264  1.00  0.29           C  
ATOM     74  CD1 LEU H  12      16.064   8.569  -1.500  1.00  0.29           C  
ATOM     75  CD2 LEU H  12      16.861  10.318  -3.055  1.00  0.29           C  
ATOM     76  N   VAL H  13      12.901   9.743  -0.187  1.00  0.29           N  
ATOM     77  CA  VAL H  13      12.694  10.657   0.943  1.00  0.29           C  
ATOM     78  C   VAL H  13      13.617  10.309   2.113  1.00  0.29           C  
ATOM     79  CB  VAL H  13      11.197  10.702   1.326  1.00  0.29           C  
ATOM     80  O   VAL H  13      13.847   9.136   2.392  1.00  0.29           O  
ATOM     81  CG1 VAL H  13      10.746   9.603   2.295  1.00  0.29           C  
ATOM     82  CG2 VAL H  13      10.853  12.078   1.899  1.00  0.29           C  
ATOM     83  N   GLN H  14      14.161  11.310   2.807  1.00  0.29           N  
ATOM     84  CA  GLN H  14      15.111  11.069   3.899  1.00  0.29           C  
ATOM     85  C   GLN H  14      14.461  10.420   5.141  1.00  0.29           C  
ATOM     86  CB  GLN H  14      15.870  12.362   4.242  1.00  0.29           C  
ATOM     87  O   GLN H  14      13.270  10.631   5.380  1.00  0.29           O  
ATOM     88  CG  GLN H  14      16.905  12.727   3.160  1.00  0.29           C  
ATOM     89  CD  GLN H  14      17.792  13.900   3.564  1.00  0.29           C  
ATOM     90  NE2 GLN H  14      19.043  13.927   3.167  1.00  0.29           N  
ATOM     91  OE1 GLN H  14      17.371  14.818   4.250  1.00  0.29           O  
ATOM     92  N   PRO H  15      15.211   9.672   5.978  1.00  0.24           N  
ATOM     93  CA  PRO H  15      14.703   9.099   7.224  1.00  0.24           C  
ATOM     94  C   PRO H  15      13.941  10.102   8.101  1.00  0.24           C  
ATOM     95  CB  PRO H  15      15.927   8.537   7.950  1.00  0.24           C  
ATOM     96  O   PRO H  15      14.258  11.288   8.149  1.00  0.24           O  
ATOM     97  CG  PRO H  15      16.866   8.159   6.807  1.00  0.24           C  
ATOM     98  CD  PRO H  15      16.570   9.213   5.741  1.00  0.24           C  
ATOM     99  N   GLY H  16      12.906   9.620   8.786  1.00  0.21           N  
ATOM    100  CA  GLY H  16      11.994  10.429   9.597  1.00  0.21           C  
ATOM    101  C   GLY H  16      10.877  11.121   8.807  1.00  0.21           C  
ATOM    102  O   GLY H  16       9.834  11.414   9.394  1.00  0.21           O  
ATOM    103  N   ASN H  17      11.041  11.331   7.496  1.00  0.32           N  
ATOM    104  CA  ASN H  17      10.019  11.953   6.653  1.00  0.32           C  
ATOM    105  C   ASN H  17       8.790  11.056   6.438  1.00  0.32           C  
ATOM    106  CB  ASN H  17      10.640  12.436   5.333  1.00  0.32           C  
ATOM    107  O   ASN H  17       8.684   9.938   6.955  1.00  0.32           O  
ATOM    108  CG  ASN H  17      11.545  13.629   5.562  1.00  0.32           C  
ATOM    109  ND2 ASN H  17      12.827  13.426   5.725  1.00  0.32           N  
ATOM    110  OD1 ASN H  17      11.087  14.754   5.623  1.00  0.32           O  
ATOM    111  N   SER H  18       7.832  11.596   5.687  1.00  0.19           N  
ATOM    112  CA  SER H  18       6.526  10.995   5.436  1.00  0.19           C  
ATOM    113  C   SER H  18       6.184  11.026   3.949  1.00  0.19           C  
ATOM    114  CB  SER H  18       5.444  11.717   6.249  1.00  0.19           C  
ATOM    115  O   SER H  18       6.639  11.908   3.224  1.00  0.19           O  
ATOM    116  OG  SER H  18       5.780  11.747   7.626  1.00  0.19           O  
ATOM    117  N   LEU H  19       5.363  10.078   3.500  1.00  0.19           N  
ATOM    118  CA  LEU H  19       4.972   9.900   2.103  1.00  0.19           C  
ATOM    119  C   LEU H  19       3.555   9.312   2.031  1.00  0.19           C  
ATOM    120  CB  LEU H  19       6.032   9.003   1.430  1.00  0.19           C  
ATOM    121  O   LEU H  19       3.156   8.562   2.922  1.00  0.19           O  
ATOM    122  CG  LEU H  19       5.978   8.922  -0.104  1.00  0.19           C  
ATOM    123  CD1 LEU H  19       6.273  10.277  -0.750  1.00  0.19           C  
ATOM    124  CD2 LEU H  19       7.031   7.922  -0.585  1.00  0.19           C  
ATOM    125  N   ARG H  20       2.783   9.634   0.986  1.00  0.17           N  
ATOM    126  CA  ARG H  20       1.420   9.111   0.802  1.00  0.17           C  
ATOM    127  C   ARG H  20       1.281   8.395  -0.532  1.00  0.17           C  
ATOM    128  CB  ARG H  20       0.378  10.222   0.987  1.00  0.17           C  
ATOM    129  O   ARG H  20       1.140   9.034  -1.573  1.00  0.17           O  
ATOM    130  CG  ARG H  20      -1.047   9.647   0.919  1.00  0.17           C  
ATOM    131  CD  ARG H  20      -2.080  10.717   1.274  1.00  0.17           C  
ATOM    132  NE  ARG H  20      -3.457  10.235   1.037  1.00  0.17           N  
ATOM    133  NH1 ARG H  20      -4.498  11.417   2.707  1.00  0.17           N  
ATOM    134  NH2 ARG H  20      -5.709  10.137   1.344  1.00  0.17           N  
ATOM    135  CZ  ARG H  20      -4.543  10.596   1.695  1.00  0.17           C  
ATOM    136  N   LEU H  21       1.252   7.067  -0.478  1.00  0.22           N  
ATOM    137  CA  LEU H  21       0.902   6.259  -1.639  1.00  0.22           C  
ATOM    138  C   LEU H  21      -0.592   6.386  -1.936  1.00  0.22           C  
ATOM    139  CB  LEU H  21       1.287   4.783  -1.445  1.00  0.22           C  
ATOM    140  O   LEU H  21      -1.418   6.497  -1.023  1.00  0.22           O  
ATOM    141  CG  LEU H  21       2.746   4.525  -1.031  1.00  0.22           C  
ATOM    142  CD1 LEU H  21       2.988   3.020  -0.935  1.00  0.22           C  
ATOM    143  CD2 LEU H  21       3.743   5.110  -2.031  1.00  0.22           C  
ATOM    144  N   SER H  22      -0.925   6.320  -3.219  1.00  0.25           N  
ATOM    145  CA  SER H  22      -2.286   6.179  -3.733  1.00  0.25           C  
ATOM    146  C   SER H  22      -2.337   4.984  -4.681  1.00  0.25           C  
ATOM    147  CB  SER H  22      -2.737   7.454  -4.451  1.00  0.25           C  
ATOM    148  O   SER H  22      -1.332   4.644  -5.299  1.00  0.25           O  
ATOM    149  OG  SER H  22      -2.578   8.576  -3.600  1.00  0.25           O  
ATOM    150  N   CYS H  23      -3.493   4.344  -4.789  1.00  0.26           N  
ATOM    151  CA  CYS H  23      -3.764   3.262  -5.725  1.00  0.26           C  
ATOM    152  C   CYS H  23      -5.149   3.492  -6.325  1.00  0.26           C  
ATOM    153  CB  CYS H  23      -3.625   1.920  -5.002  1.00  0.26           C  
ATOM    154  O   CYS H  23      -6.163   3.285  -5.652  1.00  0.26           O  
ATOM    155  SG  CYS H  23      -4.327   0.495  -5.871  1.00  0.26           S  
ATOM    156  N   ALA H  24      -5.176   3.979  -7.566  1.00  0.29           N  
ATOM    157  CA  ALA H  24      -6.404   4.183  -8.321  1.00  0.29           C  
ATOM    158  C   ALA H  24      -6.880   2.839  -8.885  1.00  0.29           C  
ATOM    159  CB  ALA H  24      -6.140   5.214  -9.425  1.00  0.29           C  
ATOM    160  O   ALA H  24      -6.169   2.205  -9.668  1.00  0.29           O  
ATOM    161  N   ALA H  25      -8.068   2.397  -8.478  1.00  0.34           N  
ATOM    162  CA  ALA H  25      -8.686   1.171  -8.960  1.00  0.34           C  
ATOM    163  C   ALA H  25      -9.737   1.458 -10.039  1.00  0.34           C  
ATOM    164  CB  ALA H  25      -9.292   0.421  -7.773  1.00  0.34           C  
ATOM    165  O   ALA H  25     -10.508   2.415  -9.934  1.00  0.34           O  
ATOM    166  N   SER H  26      -9.809   0.589 -11.047  1.00  0.45           N  
ATOM    167  CA  SER H  26     -10.798   0.656 -12.126  1.00  0.45           C  
ATOM    168  C   SER H  26     -11.170  -0.744 -12.629  1.00  0.45           C  
ATOM    169  CB  SER H  26     -10.278   1.585 -13.233  1.00  0.45           C  
ATOM    170  O   SER H  26     -10.450  -1.720 -12.418  1.00  0.45           O  
ATOM    171  OG  SER H  26     -11.012   1.455 -14.434  1.00  0.45           O  
ATOM    172  N   GLY H  27     -12.337  -0.853 -13.266  1.00  0.44           N  
ATOM    173  CA  GLY H  27     -12.796  -2.066 -13.945  1.00  0.44           C  
ATOM    174  C   GLY H  27     -13.339  -3.193 -13.060  1.00  0.44           C  
ATOM    175  O   GLY H  27     -13.635  -4.262 -13.592  1.00  0.44           O  
ATOM    176  N   PHE H  28     -13.509  -2.950 -11.758  1.00  0.40           N  
ATOM    177  CA  PHE H  28     -14.218  -3.802 -10.798  1.00  0.40           C  
ATOM    178  C   PHE H  28     -14.853  -2.936  -9.698  1.00  0.40           C  
ATOM    179  CB  PHE H  28     -13.266  -4.851 -10.197  1.00  0.40           C  
ATOM    180  O   PHE H  28     -14.471  -1.780  -9.505  1.00  0.40           O  
ATOM    181  CG  PHE H  28     -12.206  -4.295  -9.260  1.00  0.40           C  
ATOM    182  CD1 PHE H  28     -11.065  -3.660  -9.780  1.00  0.40           C  
ATOM    183  CD2 PHE H  28     -12.362  -4.404  -7.865  1.00  0.40           C  
ATOM    184  CE1 PHE H  28     -10.102  -3.110  -8.918  1.00  0.40           C  
ATOM    185  CE2 PHE H  28     -11.389  -3.875  -7.000  1.00  0.40           C  
ATOM    186  CZ  PHE H  28     -10.268  -3.211  -7.526  1.00  0.40           C  
ATOM    187  N   THR H  29     -15.822  -3.488  -8.966  1.00  0.63           N  
ATOM    188  CA  THR H  29     -16.538  -2.780  -7.894  1.00  0.63           C  
ATOM    189  C   THR H  29     -15.653  -2.619  -6.655  1.00  0.63           C  
ATOM    190  CB  THR H  29     -17.854  -3.502  -7.546  1.00  0.63           C  
ATOM    191  O   THR H  29     -15.768  -3.382  -5.700  1.00  0.63           O  
ATOM    192  CG2 THR H  29     -18.786  -2.633  -6.704  1.00  0.63           C  
ATOM    193  OG1 THR H  29     -18.549  -3.809  -8.733  1.00  0.63           O  
ATOM    194  N   PHE H  30     -14.749  -1.636  -6.667  1.00  0.27           N  
ATOM    195  CA  PHE H  30     -13.726  -1.415  -5.633  1.00  0.27           C  
ATOM    196  C   PHE H  30     -14.260  -1.493  -4.195  1.00  0.27           C  
ATOM    197  CB  PHE H  30     -13.065  -0.053  -5.898  1.00  0.27           C  
ATOM    198  O   PHE H  30     -13.654  -2.146  -3.345  1.00  0.27           O  
ATOM    199  CG  PHE H  30     -12.123   0.437  -4.810  1.00  0.27           C  
ATOM    200  CD1 PHE H  30     -10.816  -0.077  -4.720  1.00  0.27           C  
ATOM    201  CD2 PHE H  30     -12.541   1.432  -3.905  1.00  0.27           C  
ATOM    202  CE1 PHE H  30      -9.924   0.425  -3.756  1.00  0.27           C  
ATOM    203  CE2 PHE H  30     -11.646   1.942  -2.947  1.00  0.27           C  
ATOM    204  CZ  PHE H  30     -10.338   1.436  -2.871  1.00  0.27           C  
ATOM    205  N   SER H  35     -15.419  -0.884  -3.934  1.00  0.45           N  
ATOM    206  CA  SER H  35     -16.080  -0.865  -2.623  1.00  0.45           C  
ATOM    207  C   SER H  35     -16.462  -2.253  -2.084  1.00  0.45           C  
ATOM    208  CB  SER H  35     -17.326   0.023  -2.713  1.00  0.45           C  
ATOM    209  O   SER H  35     -16.561  -2.415  -0.869  1.00  0.45           O  
ATOM    210  OG  SER H  35     -18.156  -0.393  -3.782  1.00  0.45           O  
ATOM    211  N   SER H  36     -16.633  -3.266  -2.941  1.00  0.24           N  
ATOM    212  CA  SER H  36     -16.945  -4.643  -2.530  1.00  0.24           C  
ATOM    213  C   SER H  36     -15.729  -5.441  -2.044  1.00  0.24           C  
ATOM    214  CB  SER H  36     -17.592  -5.409  -3.690  1.00  0.24           C  
ATOM    215  O   SER H  36     -15.912  -6.464  -1.389  1.00  0.24           O  
ATOM    216  OG  SER H  36     -18.746  -4.739  -4.162  1.00  0.24           O  
ATOM    217  N   PHE H  37     -14.497  -5.019  -2.356  1.00  0.23           N  
ATOM    218  CA  PHE H  37     -13.287  -5.801  -2.076  1.00  0.23           C  
ATOM    219  C   PHE H  37     -12.493  -5.263  -0.881  1.00  0.23           C  
ATOM    220  CB  PHE H  37     -12.410  -5.902  -3.332  1.00  0.23           C  
ATOM    221  O   PHE H  37     -12.242  -4.060  -0.761  1.00  0.23           O  
ATOM    222  CG  PHE H  37     -13.005  -6.783  -4.416  1.00  0.23           C  
ATOM    223  CD1 PHE H  37     -12.598  -8.124  -4.549  1.00  0.23           C  
ATOM    224  CD2 PHE H  37     -13.993  -6.272  -5.275  1.00  0.23           C  
ATOM    225  CE1 PHE H  37     -13.165  -8.940  -5.545  1.00  0.23           C  
ATOM    226  CE2 PHE H  37     -14.570  -7.087  -6.264  1.00  0.23           C  
ATOM    227  CZ  PHE H  37     -14.152  -8.422  -6.402  1.00  0.23           C  
ATOM    228  N   GLY H  38     -12.037  -6.180  -0.022  1.00  0.25           N  
ATOM    229  CA  GLY H  38     -10.924  -5.921   0.890  1.00  0.25           C  
ATOM    230  C   GLY H  38      -9.626  -5.745   0.098  1.00  0.25           C  
ATOM    231  O   GLY H  38      -9.359  -6.497  -0.843  1.00  0.25           O  
ATOM    232  N   MET H  39      -8.841  -4.735   0.461  1.00  0.17           N  
ATOM    233  CA  MET H  39      -7.614  -4.349  -0.238  1.00  0.17           C  
ATOM    234  C   MET H  39      -6.410  -4.452   0.696  1.00  0.17           C  
ATOM    235  CB  MET H  39      -7.738  -2.914  -0.767  1.00  0.17           C  
ATOM    236  O   MET H  39      -6.546  -4.253   1.906  1.00  0.17           O  
ATOM    237  CG  MET H  39      -8.848  -2.706  -1.806  1.00  0.17           C  
ATOM    238  SD  MET H  39      -8.622  -3.531  -3.408  1.00  0.17           S  
ATOM    239  CE  MET H  39      -7.096  -2.742  -3.997  1.00  0.17           C  
ATOM    240  N   SER H  40      -5.227  -4.688   0.133  1.00  0.24           N  
ATOM    241  CA  SER H  40      -3.978  -4.751   0.894  1.00  0.24           C  
ATOM    242  C   SER H  40      -2.853  -3.981   0.214  1.00  0.24           C  
ATOM    243  CB  SER H  40      -3.536  -6.201   1.125  1.00  0.24           C  
ATOM    244  O   SER H  40      -2.784  -3.908  -1.013  1.00  0.24           O  
ATOM    245  OG  SER H  40      -4.554  -6.975   1.727  1.00  0.24           O  
ATOM    246  N   TRP H  41      -1.940  -3.462   1.032  1.00  0.15           N  
ATOM    247  CA  TRP H  41      -0.597  -3.079   0.615  1.00  0.15           C  
ATOM    248  C   TRP H  41       0.386  -4.181   1.012  1.00  0.15           C  
ATOM    249  CB  TRP H  41      -0.201  -1.734   1.232  1.00  0.15           C  
ATOM    250  O   TRP H  41       0.374  -4.668   2.148  1.00  0.15           O  
ATOM    251  CG  TRP H  41      -0.972  -0.554   0.726  1.00  0.15           C  
ATOM    252  CD1 TRP H  41      -1.988   0.051   1.375  1.00  0.15           C  
ATOM    253  CD2 TRP H  41      -0.802   0.191  -0.521  1.00  0.15           C  
ATOM    254  CE2 TRP H  41      -1.755   1.256  -0.546  1.00  0.15           C  
ATOM    255  CE3 TRP H  41       0.085   0.096  -1.615  1.00  0.15           C  
ATOM    256  NE1 TRP H  41      -2.469   1.106   0.626  1.00  0.15           N  
ATOM    257  CH2 TRP H  41      -0.900   2.075  -2.657  1.00  0.15           C  
ATOM    258  CZ2 TRP H  41      -1.812   2.191  -1.593  1.00  0.15           C  
ATOM    259  CZ3 TRP H  41       0.039   1.028  -2.669  1.00  0.15           C  
ATOM    260  N   VAL H  42       1.264  -4.543   0.085  1.00  0.19           N  
ATOM    261  CA  VAL H  42       2.428  -5.410   0.317  1.00  0.19           C  
ATOM    262  C   VAL H  42       3.674  -4.693  -0.203  1.00  0.19           C  
ATOM    263  CB  VAL H  42       2.241  -6.814  -0.302  1.00  0.19           C  
ATOM    264  O   VAL H  42       3.560  -3.790  -1.029  1.00  0.19           O  
ATOM    265  CG1 VAL H  42       0.935  -7.484   0.154  1.00  0.19           C  
ATOM    266  CG2 VAL H  42       2.228  -6.814  -1.832  1.00  0.19           C  
ATOM    267  N   ARG H  43       4.866  -5.052   0.270  1.00  0.26           N  
ATOM    268  CA  ARG H  43       6.127  -4.451  -0.179  1.00  0.26           C  
ATOM    269  C   ARG H  43       7.232  -5.484  -0.330  1.00  0.26           C  
ATOM    270  CB  ARG H  43       6.525  -3.280   0.738  1.00  0.26           C  
ATOM    271  O   ARG H  43       7.243  -6.484   0.376  1.00  0.26           O  
ATOM    272  CG  ARG H  43       7.099  -3.717   2.099  1.00  0.26           C  
ATOM    273  CD  ARG H  43       7.384  -2.489   2.967  1.00  0.26           C  
ATOM    274  NE  ARG H  43       7.838  -2.866   4.314  1.00  0.26           N  
ATOM    275  NH1 ARG H  43       7.828  -0.776   5.261  1.00  0.26           N  
ATOM    276  NH2 ARG H  43       8.450  -2.519   6.469  1.00  0.26           N  
ATOM    277  CZ  ARG H  43       8.030  -2.055   5.335  1.00  0.26           C  
ATOM    278  N   GLN H  44       8.196  -5.224  -1.200  1.00  0.35           N  
ATOM    279  CA  GLN H  44       9.407  -6.027  -1.335  1.00  0.35           C  
ATOM    280  C   GLN H  44      10.635  -5.122  -1.298  1.00  0.35           C  
ATOM    281  CB  GLN H  44       9.330  -6.871  -2.609  1.00  0.35           C  
ATOM    282  O   GLN H  44      10.875  -4.338  -2.218  1.00  0.35           O  
ATOM    283  CG  GLN H  44      10.537  -7.812  -2.729  1.00  0.35           C  
ATOM    284  CD  GLN H  44      10.295  -8.940  -3.724  1.00  0.35           C  
ATOM    285  NE2 GLN H  44      11.029 -10.023  -3.621  1.00  0.35           N  
ATOM    286  OE1 GLN H  44       9.444  -8.873  -4.596  1.00  0.35           O  
ATOM    287  N   ALA H  45      11.391  -5.204  -0.203  1.00  0.35           N  
ATOM    288  CA  ALA H  45      12.688  -4.542  -0.107  1.00  0.35           C  
ATOM    289  C   ALA H  45      13.743  -5.306  -0.926  1.00  0.35           C  
ATOM    290  CB  ALA H  45      13.098  -4.417   1.360  1.00  0.35           C  
ATOM    291  O   ALA H  45      13.568  -6.507  -1.155  1.00  0.35           O  
ATOM    292  N   PRO H  46      14.856  -4.665  -1.323  1.00  0.55           N  
ATOM    293  CA  PRO H  46      15.954  -5.346  -2.002  1.00  0.55           C  
ATOM    294  C   PRO H  46      16.401  -6.611  -1.252  1.00  0.55           C  
ATOM    295  CB  PRO H  46      17.069  -4.299  -2.111  1.00  0.55           C  
ATOM    296  O   PRO H  46      16.729  -6.559  -0.069  1.00  0.55           O  
ATOM    297  CG  PRO H  46      16.300  -2.978  -2.159  1.00  0.55           C  
ATOM    298  CD  PRO H  46      15.133  -3.238  -1.211  1.00  0.55           C  
ATOM    299  N   GLY H  47      16.355  -7.763  -1.926  1.00  0.48           N  
ATOM    300  CA  GLY H  47      16.715  -9.069  -1.356  1.00  0.48           C  
ATOM    301  C   GLY H  47      15.715  -9.688  -0.358  1.00  0.48           C  
ATOM    302  O   GLY H  47      15.858 -10.866  -0.038  1.00  0.48           O  
ATOM    303  N   LYS H  48      14.688  -8.964   0.120  1.00  0.56           N  
ATOM    304  CA  LYS H  48      13.573  -9.562   0.890  1.00  0.56           C  
ATOM    305  C   LYS H  48      12.644 -10.361  -0.040  1.00  0.56           C  
ATOM    306  CB  LYS H  48      12.712  -8.499   1.614  1.00  0.56           C  
ATOM    307  O   LYS H  48      12.592 -10.136  -1.250  1.00  0.56           O  
ATOM    308  CG  LYS H  48      13.214  -7.828   2.906  1.00  0.56           C  
ATOM    309  CD  LYS H  48      12.065  -6.951   3.482  1.00  0.56           C  
ATOM    310  CE  LYS H  48      12.529  -5.844   4.448  1.00  0.56           C  
ATOM    311  NZ  LYS H  48      11.487  -4.794   4.651  1.00  0.56           N  
ATOM    312  N   GLY H  49      11.814 -11.217   0.558  1.00  0.37           N  
ATOM    313  CA  GLY H  49      10.535 -11.627  -0.033  1.00  0.37           C  
ATOM    314  C   GLY H  49       9.459 -10.531   0.061  1.00  0.37           C  
ATOM    315  O   GLY H  49       9.727  -9.409   0.494  1.00  0.37           O  
ATOM    316  N   LEU H  50       8.228 -10.860  -0.334  1.00  0.33           N  
ATOM    317  CA  LEU H  50       7.067  -9.982  -0.161  1.00  0.33           C  
ATOM    318  C   LEU H  50       6.612  -9.940   1.306  1.00  0.33           C  
ATOM    319  CB  LEU H  50       5.927 -10.432  -1.092  1.00  0.33           C  
ATOM    320  O   LEU H  50       6.247 -10.952   1.897  1.00  0.33           O  
ATOM    321  CG  LEU H  50       6.147  -9.981  -2.548  1.00  0.33           C  
ATOM    322  CD1 LEU H  50       5.349 -10.864  -3.505  1.00  0.33           C  
ATOM    323  CD2 LEU H  50       5.693  -8.533  -2.744  1.00  0.33           C  
ATOM    324  N   GLU H  51       6.616  -8.741   1.872  1.00  0.23           N  
ATOM    325  CA  GLU H  51       6.148  -8.395   3.211  1.00  0.23           C  
ATOM    326  C   GLU H  51       4.755  -7.769   3.092  1.00  0.23           C  
ATOM    327  CB  GLU H  51       7.185  -7.429   3.833  1.00  0.23           C  
ATOM    328  O   GLU H  51       4.596  -6.710   2.485  1.00  0.23           O  
ATOM    329  CG  GLU H  51       6.864  -6.831   5.221  1.00  0.23           C  
ATOM    330  CD  GLU H  51       7.895  -5.775   5.696  1.00  0.23           C  
ATOM    331  OE1 GLU H  51       8.848  -5.428   4.951  1.00  0.23           O  
ATOM    332  OE2 GLU H  51       7.740  -5.186   6.794  1.00  0.23           O  
ATOM    333  N   TRP H  52       3.729  -8.398   3.665  1.00  0.21           N  
ATOM    334  CA  TRP H  52       2.448  -7.720   3.843  1.00  0.21           C  
ATOM    335  C   TRP H  52       2.600  -6.533   4.805  1.00  0.21           C  
ATOM    336  CB  TRP H  52       1.378  -8.716   4.288  1.00  0.21           C  
ATOM    337  O   TRP H  52       3.241  -6.655   5.846  1.00  0.21           O  
ATOM    338  CG  TRP H  52       0.133  -8.067   4.787  1.00  0.21           C  
ATOM    339  CD1 TRP H  52      -0.861  -7.569   4.020  1.00  0.21           C  
ATOM    340  CD2 TRP H  52      -0.215  -7.742   6.166  1.00  0.21           C  
ATOM    341  CE2 TRP H  52      -1.461  -7.052   6.163  1.00  0.21           C  
ATOM    342  CE3 TRP H  52       0.395  -7.965   7.419  1.00  0.21           C  
ATOM    343  NE1 TRP H  52      -1.803  -6.975   4.831  1.00  0.21           N  
ATOM    344  CH2 TRP H  52      -1.450  -6.859   8.570  1.00  0.21           C  
ATOM    345  CZ2 TRP H  52      -2.079  -6.610   7.340  1.00  0.21           C  
ATOM    346  CZ3 TRP H  52      -0.221  -7.538   8.609  1.00  0.21           C  
ATOM    347  N   VAL H  53       2.035  -5.381   4.432  1.00  0.21           N  
ATOM    348  CA  VAL H  53       2.203  -4.108   5.151  1.00  0.21           C  
ATOM    349  C   VAL H  53       0.937  -3.746   5.915  1.00  0.21           C  
ATOM    350  CB  VAL H  53       2.581  -2.981   4.162  1.00  0.21           C  
ATOM    351  O   VAL H  53       0.990  -3.414   7.101  1.00  0.21           O  
ATOM    352  CG1 VAL H  53       2.744  -1.611   4.826  1.00  0.21           C  
ATOM    353  CG2 VAL H  53       3.899  -3.280   3.446  1.00  0.21           C  
ATOM    354  N   SER H  54      -0.206  -3.776   5.228  1.00  0.16           N  
ATOM    355  CA  SER H  54      -1.492  -3.377   5.794  1.00  0.16           C  
ATOM    356  C   SER H  54      -2.665  -3.885   4.952  1.00  0.16           C  
ATOM    357  CB  SER H  54      -1.524  -1.850   5.937  1.00  0.16           C  
ATOM    358  O   SER H  54      -2.521  -4.111   3.749  1.00  0.16           O  
ATOM    359  OG  SER H  54      -2.728  -1.416   6.520  1.00  0.16           O  
ATOM    360  N   SER H  55      -3.826  -4.063   5.578  1.00  0.26           N  
ATOM    361  CA  SER H  55      -5.089  -4.450   4.938  1.00  0.26           C  
ATOM    362  C   SER H  55      -6.230  -3.560   5.413  1.00  0.26           C  
ATOM    363  CB  SER H  55      -5.454  -5.908   5.229  1.00  0.26           C  
ATOM    364  O   SER H  55      -6.202  -3.061   6.539  1.00  0.26           O  
ATOM    365  OG  SER H  55      -4.618  -6.787   4.504  1.00  0.26           O  
ATOM    366  N   ILE H  56      -7.236  -3.390   4.557  1.00  0.35           N  
ATOM    367  CA  ILE H  56      -8.456  -2.637   4.845  1.00  0.35           C  
ATOM    368  C   ILE H  56      -9.683  -3.345   4.262  1.00  0.35           C  
ATOM    369  CB  ILE H  56      -8.310  -1.169   4.376  1.00  0.35           C  
ATOM    370  O   ILE H  56      -9.764  -3.624   3.059  1.00  0.35           O  
ATOM    371  CG1 ILE H  56      -9.517  -0.314   4.802  1.00  0.35           C  
ATOM    372  CG2 ILE H  56      -8.085  -1.028   2.859  1.00  0.35           C  
ATOM    373  CD1 ILE H  56      -9.265   1.198   4.722  1.00  0.35           C  
ATOM    374  N   SER H  57     -10.658  -3.604   5.127  1.00  0.43           N  
ATOM    375  CA  SER H  57     -12.016  -4.054   4.801  1.00  0.43           C  
ATOM    376  C   SER H  57     -12.668  -3.270   3.651  1.00  0.43           C  
ATOM    377  CB  SER H  57     -12.887  -3.927   6.059  1.00  0.43           C  
ATOM    378  O   SER H  57     -12.335  -2.113   3.379  1.00  0.43           O  
ATOM    379  OG  SER H  57     -12.774  -2.622   6.604  1.00  0.43           O  
ATOM    380  N   GLY H  58     -13.657  -3.880   2.984  1.00  0.43           N  
ATOM    381  CA  GLY H  58     -14.479  -3.202   1.965  1.00  0.43           C  
ATOM    382  C   GLY H  58     -15.166  -1.935   2.500  1.00  0.43           C  
ATOM    383  O   GLY H  58     -15.188  -0.892   1.840  1.00  0.43           O  
ATOM    384  N   SER H  59     -15.649  -2.012   3.744  1.00  0.59           N  
ATOM    385  CA  SER H  59     -16.262  -0.915   4.503  1.00  0.59           C  
ATOM    386  C   SER H  59     -15.270   0.157   4.968  1.00  0.59           C  
ATOM    387  CB  SER H  59     -16.953  -1.508   5.739  1.00  0.59           C  
ATOM    388  O   SER H  59     -15.688   1.281   5.227  1.00  0.59           O  
ATOM    389  OG  SER H  59     -16.041  -2.338   6.438  1.00  0.59           O  
ATOM    390  N   GLY H  62     -13.979  -0.166   5.098  1.00  0.35           N  
ATOM    391  CA  GLY H  62     -12.983   0.709   5.723  1.00  0.35           C  
ATOM    392  C   GLY H  62     -13.097   0.820   7.248  1.00  0.35           C  
ATOM    393  O   GLY H  62     -12.470   1.697   7.833  1.00  0.35           O  
ATOM    394  N   SER H  63     -13.911  -0.030   7.886  1.00  0.44           N  
ATOM    395  CA  SER H  63     -14.134  -0.037   9.341  1.00  0.44           C  
ATOM    396  C   SER H  63     -13.111  -0.879  10.111  1.00  0.44           C  
ATOM    397  CB  SER H  63     -15.553  -0.538   9.632  1.00  0.44           C  
ATOM    398  O   SER H  63     -12.816  -0.583  11.263  1.00  0.44           O  
ATOM    399  OG  SER H  63     -15.762  -1.852   9.130  1.00  0.44           O  
ATOM    400  N   ASP H  64     -12.591  -1.937   9.490  1.00  0.35           N  
ATOM    401  CA  ASP H  64     -11.366  -2.625   9.910  1.00  0.35           C  
ATOM    402  C   ASP H  64     -10.161  -2.026   9.167  1.00  0.35           C  
ATOM    403  CB  ASP H  64     -11.490  -4.147   9.665  1.00  0.35           C  
ATOM    404  O   ASP H  64     -10.256  -1.748   7.965  1.00  0.35           O  
ATOM    405  CG  ASP H  64     -10.278  -4.733   8.920  1.00  0.35           C  
ATOM    406  OD1 ASP H  64      -9.265  -5.022   9.591  1.00  0.35           O  
ATOM    407  OD2 ASP H  64     -10.345  -4.796   7.670  1.00  0.35           O  
ATOM    408  N   THR H  65      -9.030  -1.920   9.871  1.00  0.30           N  
ATOM    409  CA  THR H  65      -7.694  -1.766   9.286  1.00  0.30           C  
ATOM    410  C   THR H  65      -6.680  -2.561  10.103  1.00  0.30           C  
ATOM    411  CB  THR H  65      -7.208  -0.307   9.223  1.00  0.30           C  
ATOM    412  O   THR H  65      -6.612  -2.388  11.323  1.00  0.30           O  
ATOM    413  CG2 THR H  65      -8.132   0.637   8.460  1.00  0.30           C  
ATOM    414  OG1 THR H  65      -7.004   0.249  10.504  1.00  0.30           O  
ATOM    415  N   LEU H  66      -5.824  -3.333   9.438  1.00  0.20           N  
ATOM    416  CA  LEU H  66      -4.770  -4.129  10.069  1.00  0.20           C  
ATOM    417  C   LEU H  66      -3.389  -3.711   9.549  1.00  0.20           C  
ATOM    418  CB  LEU H  66      -5.089  -5.622   9.854  1.00  0.20           C  
ATOM    419  O   LEU H  66      -3.259  -3.265   8.408  1.00  0.20           O  
ATOM    420  CG  LEU H  66      -4.484  -6.558  10.916  1.00  0.20           C  
ATOM    421  CD1 LEU H  66      -5.221  -6.458  12.254  1.00  0.20           C  
ATOM    422  CD2 LEU H  66      -4.550  -8.009  10.441  1.00  0.20           C  
ATOM    423  N   TYR H  67      -2.354  -3.870  10.373  1.00  0.27           N  
ATOM    424  CA  TYR H  67      -0.984  -3.433  10.086  1.00  0.27           C  
ATOM    425  C   TYR H  67       0.025  -4.473  10.558  1.00  0.27           C  
ATOM    426  CB  TYR H  67      -0.690  -2.109  10.805  1.00  0.27           C  
ATOM    427  O   TYR H  67      -0.123  -5.011  11.658  1.00  0.27           O  
ATOM    428  CG  TYR H  67      -1.650  -0.988  10.480  1.00  0.27           C  
ATOM    429  CD1 TYR H  67      -1.423  -0.193   9.345  1.00  0.27           C  
ATOM    430  CD2 TYR H  67      -2.781  -0.764  11.290  1.00  0.27           C  
ATOM    431  CE1 TYR H  67      -2.338   0.817   9.005  1.00  0.27           C  
ATOM    432  CE2 TYR H  67      -3.697   0.250  10.954  1.00  0.27           C  
ATOM    433  OH  TYR H  67      -4.376   2.004   9.470  1.00  0.27           O  
ATOM    434  CZ  TYR H  67      -3.479   1.041   9.807  1.00  0.27           C  
ATOM    435  N   ALA H  68       1.073  -4.698   9.770  1.00  0.16           N  
ATOM    436  CA  ALA H  68       2.233  -5.453  10.220  1.00  0.16           C  
ATOM    437  C   ALA H  68       2.980  -4.688  11.322  1.00  0.16           C  
ATOM    438  CB  ALA H  68       3.137  -5.736   9.019  1.00  0.16           C  
ATOM    439  O   ALA H  68       3.137  -3.467  11.254  1.00  0.16           O  
ATOM    440  N   ASP H  69       3.495  -5.401  12.322  1.00  0.18           N  
ATOM    441  CA  ASP H  69       4.216  -4.817  13.462  1.00  0.18           C  
ATOM    442  C   ASP H  69       5.491  -4.036  13.089  1.00  0.18           C  
ATOM    443  CB  ASP H  69       4.458  -5.896  14.528  1.00  0.18           C  
ATOM    444  O   ASP H  69       5.963  -3.219  13.876  1.00  0.18           O  
ATOM    445  CG  ASP H  69       3.135  -6.282  15.206  1.00  0.18           C  
ATOM    446  OD1 ASP H  69       2.944  -5.956  16.399  1.00  0.18           O  
ATOM    447  OD2 ASP H  69       2.198  -6.754  14.522  1.00  0.18           O  
ATOM    448  N   SER H  70       6.006  -4.187  11.865  1.00  0.24           N  
ATOM    449  CA  SER H  70       7.072  -3.332  11.322  1.00  0.24           C  
ATOM    450  C   SER H  70       6.614  -1.892  11.010  1.00  0.24           C  
ATOM    451  CB  SER H  70       7.665  -3.996  10.070  1.00  0.24           C  
ATOM    452  O   SER H  70       7.451  -0.986  10.954  1.00  0.24           O  
ATOM    453  OG  SER H  70       6.680  -4.167   9.065  1.00  0.24           O  
ATOM    454  N   VAL H  71       5.311  -1.644  10.821  1.00  0.22           N  
ATOM    455  CA  VAL H  71       4.738  -0.349  10.380  1.00  0.22           C  
ATOM    456  C   VAL H  71       3.579   0.164  11.249  1.00  0.22           C  
ATOM    457  CB  VAL H  71       4.295  -0.425   8.908  1.00  0.22           C  
ATOM    458  O   VAL H  71       3.153   1.310  11.111  1.00  0.22           O  
ATOM    459  CG1 VAL H  71       5.470  -0.753   7.978  1.00  0.22           C  
ATOM    460  CG2 VAL H  71       3.162  -1.429   8.671  1.00  0.22           C  
ATOM    461  N   LYS H  72       3.082  -0.667  12.165  1.00  0.21           N  
ATOM    462  CA  LYS H  72       2.024  -0.399  13.152  1.00  0.21           C  
ATOM    463  C   LYS H  72       2.286   0.915  13.903  1.00  0.21           C  
ATOM    464  CB  LYS H  72       2.033  -1.631  14.074  1.00  0.21           C  
ATOM    465  O   LYS H  72       3.388   1.152  14.389  1.00  0.21           O  
ATOM    466  CG  LYS H  72       0.744  -2.092  14.774  1.00  0.21           C  
ATOM    467  CD  LYS H  72       1.001  -3.556  15.185  1.00  0.21           C  
ATOM    468  CE  LYS H  72      -0.137  -4.294  15.889  1.00  0.21           C  
ATOM    469  NZ  LYS H  72       0.281  -5.699  16.131  1.00  0.21           N  
ATOM    470  N   GLY H  74       1.291   1.802  13.947  1.00  0.24           N  
ATOM    471  CA  GLY H  74       1.397   3.140  14.553  1.00  0.24           C  
ATOM    472  C   GLY H  74       2.177   4.183  13.735  1.00  0.24           C  
ATOM    473  O   GLY H  74       1.976   5.374  13.945  1.00  0.24           O  
ATOM    474  N   ARG H  75       3.024   3.769  12.781  1.00  0.18           N  
ATOM    475  CA  ARG H  75       3.734   4.671  11.856  1.00  0.18           C  
ATOM    476  C   ARG H  75       2.940   4.929  10.581  1.00  0.18           C  
ATOM    477  CB  ARG H  75       5.114   4.095  11.500  1.00  0.18           C  
ATOM    478  O   ARG H  75       2.901   6.057  10.093  1.00  0.18           O  
ATOM    479  CG  ARG H  75       6.012   3.872  12.726  1.00  0.18           C  
ATOM    480  CD  ARG H  75       7.479   3.656  12.328  1.00  0.18           C  
ATOM    481  NE  ARG H  75       7.673   2.467  11.469  1.00  0.18           N  
ATOM    482  NH1 ARG H  75       8.548   3.507   9.601  1.00  0.18           N  
ATOM    483  NH2 ARG H  75       8.300   1.318   9.620  1.00  0.18           N  
ATOM    484  CZ  ARG H  75       8.164   2.447  10.241  1.00  0.18           C  
ATOM    485  N   PHE H  76       2.353   3.880  10.010  1.00  0.12           N  
ATOM    486  CA  PHE H  76       1.586   3.943   8.767  1.00  0.12           C  
ATOM    487  C   PHE H  76       0.077   3.951   9.056  1.00  0.12           C  
ATOM    488  CB  PHE H  76       1.986   2.791   7.826  1.00  0.12           C  
ATOM    489  O   PHE H  76      -0.375   3.553  10.130  1.00  0.12           O  
ATOM    490  CG  PHE H  76       3.406   2.760   7.253  1.00  0.12           C  
ATOM    491  CD1 PHE H  76       4.453   3.603   7.693  1.00  0.12           C  
ATOM    492  CD2 PHE H  76       3.682   1.820   6.241  1.00  0.12           C  
ATOM    493  CE1 PHE H  76       5.744   3.491   7.149  1.00  0.12           C  
ATOM    494  CE2 PHE H  76       4.968   1.723   5.680  1.00  0.12           C  
ATOM    495  CZ  PHE H  76       6.002   2.553   6.138  1.00  0.12           C  
ATOM    496  N   THR H  77      -0.723   4.407   8.093  1.00  0.20           N  
ATOM    497  CA  THR H  77      -2.189   4.438   8.180  1.00  0.20           C  
ATOM    498  C   THR H  77      -2.798   4.186   6.805  1.00  0.20           C  
ATOM    499  CB  THR H  77      -2.689   5.763   8.772  1.00  0.20           C  
ATOM    500  O   THR H  77      -2.567   4.944   5.860  1.00  0.20           O  
ATOM    501  CG2 THR H  77      -4.203   5.790   8.973  1.00  0.20           C  
ATOM    502  OG1 THR H  77      -2.096   5.984  10.030  1.00  0.20           O  
ATOM    503  N   ILE H  78      -3.559   3.099   6.680  1.00  0.16           N  
ATOM    504  CA  ILE H  78      -4.289   2.745   5.460  1.00  0.16           C  
ATOM    505  C   ILE H  78      -5.655   3.435   5.485  1.00  0.16           C  
ATOM    506  CB  ILE H  78      -4.358   1.209   5.300  1.00  0.16           C  
ATOM    507  O   ILE H  78      -6.261   3.615   6.539  1.00  0.16           O  
ATOM    508  CG1 ILE H  78      -4.762   0.780   3.875  1.00  0.16           C  
ATOM    509  CG2 ILE H  78      -5.287   0.564   6.338  1.00  0.16           C  
ATOM    510  CD1 ILE H  78      -4.598  -0.728   3.625  1.00  0.16           C  
ATOM    511  N   SER H  79      -6.142   3.858   4.326  1.00  0.17           N  
ATOM    512  CA  SER H  79      -7.476   4.454   4.187  1.00  0.17           C  
ATOM    513  C   SER H  79      -7.969   4.287   2.754  1.00  0.17           C  
ATOM    514  CB  SER H  79      -7.469   5.928   4.620  1.00  0.17           C  
ATOM    515  O   SER H  79      -7.188   3.976   1.853  1.00  0.17           O  
ATOM    516  OG  SER H  79      -6.540   6.684   3.869  1.00  0.17           O  
ATOM    517  N   ARG H  80      -9.272   4.467   2.531  1.00  0.27           N  
ATOM    518  CA  ARG H  80      -9.898   4.279   1.219  1.00  0.27           C  
ATOM    519  C   ARG H  80     -11.015   5.284   0.985  1.00  0.27           C  
ATOM    520  CB  ARG H  80     -10.377   2.823   1.057  1.00  0.27           C  
ATOM    521  O   ARG H  80     -11.817   5.542   1.876  1.00  0.27           O  
ATOM    522  CG  ARG H  80     -11.503   2.405   2.029  1.00  0.27           C  
ATOM    523  CD  ARG H  80     -11.780   0.898   1.974  1.00  0.27           C  
ATOM    524  NE  ARG H  80     -12.280   0.502   0.652  1.00  0.27           N  
ATOM    525  NH1 ARG H  80     -11.656  -1.713   0.642  1.00  0.27           N  
ATOM    526  NH2 ARG H  80     -12.605  -0.786  -1.147  1.00  0.27           N  
ATOM    527  CZ  ARG H  80     -12.171  -0.670   0.066  1.00  0.27           C  
ATOM    528  N   ASP H  81     -11.081   5.803  -0.231  1.00  0.34           N  
ATOM    529  CA  ASP H  81     -12.201   6.590  -0.731  1.00  0.34           C  
ATOM    530  C   ASP H  81     -12.970   5.737  -1.745  1.00  0.34           C  
ATOM    531  CB  ASP H  81     -11.677   7.919  -1.288  1.00  0.34           C  
ATOM    532  O   ASP H  81     -12.548   5.551  -2.889  1.00  0.34           O  
ATOM    533  CG  ASP H  81     -12.794   8.862  -1.740  1.00  0.34           C  
ATOM    534  OD1 ASP H  81     -13.861   8.388  -2.190  1.00  0.34           O  
ATOM    535  OD2 ASP H  81     -12.583  10.092  -1.659  1.00  0.34           O  
ATOM    536  N   ASN H  82     -14.092   5.168  -1.297  1.00  0.38           N  
ATOM    537  CA  ASN H  82     -14.937   4.318  -2.134  1.00  0.38           C  
ATOM    538  C   ASN H  82     -15.706   5.095  -3.222  1.00  0.38           C  
ATOM    539  CB  ASN H  82     -15.871   3.473  -1.237  1.00  0.38           C  
ATOM    540  O   ASN H  82     -16.199   4.456  -4.147  1.00  0.38           O  
ATOM    541  CG  ASN H  82     -15.202   2.251  -0.611  1.00  0.38           C  
ATOM    542  ND2 ASN H  82     -15.787   1.678   0.417  1.00  0.38           N  
ATOM    543  OD1 ASN H  82     -14.168   1.770  -1.051  1.00  0.38           O  
ATOM    544  N   ALA H  83     -15.800   6.431  -3.151  1.00  0.44           N  
ATOM    545  CA  ALA H  83     -16.410   7.251  -4.204  1.00  0.44           C  
ATOM    546  C   ALA H  83     -15.415   7.579  -5.331  1.00  0.44           C  
ATOM    547  CB  ALA H  83     -16.971   8.532  -3.573  1.00  0.44           C  
ATOM    548  O   ALA H  83     -15.808   7.686  -6.488  1.00  0.44           O  
ATOM    549  N   LYS H  84     -14.125   7.715  -4.999  1.00  0.37           N  
ATOM    550  CA  LYS H  84     -13.022   7.955  -5.951  1.00  0.37           C  
ATOM    551  C   LYS H  84     -12.245   6.680  -6.304  1.00  0.37           C  
ATOM    552  CB  LYS H  84     -12.096   9.055  -5.401  1.00  0.37           C  
ATOM    553  O   LYS H  84     -11.123   6.776  -6.794  1.00  0.37           O  
ATOM    554  CG  LYS H  84     -12.851  10.369  -5.152  1.00  0.37           C  
ATOM    555  CD  LYS H  84     -11.919  11.444  -4.572  1.00  0.37           C  
ATOM    556  CE  LYS H  84     -12.696  12.636  -3.998  1.00  0.37           C  
ATOM    557  NZ  LYS H  84     -13.570  12.219  -2.873  1.00  0.37           N  
ATOM    558  N   THR H  85     -12.793   5.514  -5.947  1.00  0.48           N  
ATOM    559  CA  THR H  85     -12.213   4.171  -6.149  1.00  0.48           C  
ATOM    560  C   THR H  85     -10.714   4.089  -5.828  1.00  0.48           C  
ATOM    561  CB  THR H  85     -12.573   3.570  -7.524  1.00  0.48           C  
ATOM    562  O   THR H  85      -9.949   3.444  -6.541  1.00  0.48           O  
ATOM    563  CG2 THR H  85     -14.088   3.454  -7.696  1.00  0.48           C  
ATOM    564  OG1 THR H  85     -12.095   4.332  -8.602  1.00  0.48           O  
ATOM    565  N   THR H  86     -10.280   4.763  -4.756  1.00  0.29           N  
ATOM    566  CA  THR H  86      -8.854   4.952  -4.450  1.00  0.29           C  
ATOM    567  C   THR H  86      -8.497   4.443  -3.058  1.00  0.29           C  
ATOM    568  CB  THR H  86      -8.419   6.415  -4.634  1.00  0.29           C  
ATOM    569  O   THR H  86      -9.116   4.811  -2.058  1.00  0.29           O  
ATOM    570  CG2 THR H  86      -6.941   6.641  -4.307  1.00  0.29           C  
ATOM    571  OG1 THR H  86      -8.538   6.808  -5.982  1.00  0.29           O  
ATOM    572  N   LEU H  87      -7.458   3.614  -2.996  1.00  0.19           N  
ATOM    573  CA  LEU H  87      -6.787   3.185  -1.771  1.00  0.19           C  
ATOM    574  C   LEU H  87      -5.590   4.105  -1.475  1.00  0.19           C  
ATOM    575  CB  LEU H  87      -6.375   1.716  -1.978  1.00  0.19           C  
ATOM    576  O   LEU H  87      -4.915   4.550  -2.399  1.00  0.19           O  
ATOM    577  CG  LEU H  87      -5.610   1.072  -0.814  1.00  0.19           C  
ATOM    578  CD1 LEU H  87      -6.561   0.754   0.332  1.00  0.19           C  
ATOM    579  CD2 LEU H  87      -4.934  -0.216  -1.272  1.00  0.19           C  
ATOM    580  N   TYR H  88      -5.288   4.349  -0.201  1.00  0.12           N  
ATOM    581  CA  TYR H  88      -4.130   5.129   0.239  1.00  0.12           C  
ATOM    582  C   TYR H  88      -3.290   4.379   1.272  1.00  0.12           C  
ATOM    583  CB  TYR H  88      -4.585   6.468   0.830  1.00  0.12           C  
ATOM    584  O   TYR H  88      -3.806   3.542   2.017  1.00  0.12           O  
ATOM    585  CG  TYR H  88      -5.422   7.326  -0.094  1.00  0.12           C  
ATOM    586  CD1 TYR H  88      -4.802   8.027  -1.144  1.00  0.12           C  
ATOM    587  CD2 TYR H  88      -6.811   7.437   0.106  1.00  0.12           C  
ATOM    588  CE1 TYR H  88      -5.568   8.846  -1.995  1.00  0.12           C  
ATOM    589  CE2 TYR H  88      -7.581   8.252  -0.746  1.00  0.12           C  
ATOM    590  OH  TYR H  88      -7.713   9.716  -2.638  1.00  0.12           O  
ATOM    591  CZ  TYR H  88      -6.963   8.952  -1.804  1.00  0.12           C  
ATOM    592  N   LEU H  89      -2.011   4.745   1.363  1.00  0.14           N  
ATOM    593  CA  LEU H  89      -1.154   4.450   2.510  1.00  0.14           C  
ATOM    594  C   LEU H  89      -0.413   5.723   2.907  1.00  0.14           C  
ATOM    595  CB  LEU H  89      -0.178   3.307   2.178  1.00  0.14           C  
ATOM    596  O   LEU H  89       0.497   6.161   2.203  1.00  0.14           O  
ATOM    597  CG  LEU H  89       0.612   2.762   3.380  1.00  0.14           C  
ATOM    598  CD1 LEU H  89      -0.290   2.061   4.400  1.00  0.14           C  
ATOM    599  CD2 LEU H  89       1.637   1.743   2.880  1.00  0.14           C  
ATOM    600  N   GLN H  90      -0.812   6.322   4.024  1.00  0.12           N  
ATOM    601  CA  GLN H  90      -0.005   7.336   4.687  1.00  0.12           C  
ATOM    602  C   GLN H  90       1.140   6.621   5.408  1.00  0.12           C  
ATOM    603  CB  GLN H  90      -0.894   8.134   5.655  1.00  0.12           C  
ATOM    604  O   GLN H  90       0.894   5.702   6.187  1.00  0.12           O  
ATOM    605  CG  GLN H  90      -0.147   9.273   6.364  1.00  0.12           C  
ATOM    606  CD  GLN H  90       0.284  10.396   5.424  1.00  0.12           C  
ATOM    607  NE2 GLN H  90       1.365  11.075   5.728  1.00  0.12           N  
ATOM    608  OE1 GLN H  90      -0.349  10.682   4.416  1.00  0.12           O  
ATOM    609  N   MET H  91       2.377   7.025   5.153  1.00  0.11           N  
ATOM    610  CA  MET H  91       3.572   6.479   5.786  1.00  0.11           C  
ATOM    611  C   MET H  91       4.287   7.616   6.500  1.00  0.11           C  
ATOM    612  CB  MET H  91       4.482   5.836   4.730  1.00  0.11           C  
ATOM    613  O   MET H  91       4.656   8.590   5.852  1.00  0.11           O  
ATOM    614  CG  MET H  91       3.764   4.747   3.925  1.00  0.11           C  
ATOM    615  SD  MET H  91       4.812   3.801   2.790  1.00  0.11           S  
ATOM    616  CE  MET H  91       5.408   5.137   1.725  1.00  0.11           C  
ATOM    617  N   ASN H  92       4.462   7.512   7.816  1.00  0.13           N  
ATOM    618  CA  ASN H  92       5.131   8.523   8.635  1.00  0.13           C  
ATOM    619  C   ASN H  92       6.336   7.907   9.354  1.00  0.13           C  
ATOM    620  CB  ASN H  92       4.135   9.160   9.623  1.00  0.13           C  
ATOM    621  O   ASN H  92       6.392   6.688   9.530  1.00  0.13           O  
ATOM    622  CG  ASN H  92       2.746   9.396   9.048  1.00  0.13           C  
ATOM    623  ND2 ASN H  92       1.790   8.578   9.420  1.00  0.13           N  
ATOM    624  OD1 ASN H  92       2.495  10.290   8.253  1.00  0.13           O  
ATOM    625  N   SER H  93       7.294   8.735   9.781  1.00  0.18           N  
ATOM    626  CA  SER H  93       8.507   8.281  10.482  1.00  0.18           C  
ATOM    627  C   SER H  93       9.216   7.151   9.721  1.00  0.18           C  
ATOM    628  CB  SER H  93       8.195   7.887  11.933  1.00  0.18           C  
ATOM    629  O   SER H  93       9.502   6.088  10.285  1.00  0.18           O  
ATOM    630  OG  SER H  93       7.540   8.940  12.616  1.00  0.18           O  
ATOM    631  N   LEU H  94       9.411   7.354   8.414  1.00  0.18           N  
ATOM    632  CA  LEU H  94      10.016   6.376   7.510  1.00  0.18           C  
ATOM    633  C   LEU H  94      11.462   6.055   7.908  1.00  0.18           C  
ATOM    634  CB  LEU H  94       9.942   6.901   6.063  1.00  0.18           C  
ATOM    635  O   LEU H  94      12.207   6.927   8.360  1.00  0.18           O  
ATOM    636  CG  LEU H  94       8.558   6.704   5.415  1.00  0.18           C  
ATOM    637  CD1 LEU H  94       8.390   7.601   4.191  1.00  0.18           C  
ATOM    638  CD2 LEU H  94       8.378   5.254   4.953  1.00  0.18           C  
ATOM    639  N   ARG H  95      11.863   4.799   7.720  1.00  0.21           N  
ATOM    640  CA  ARG H  95      13.212   4.296   8.011  1.00  0.21           C  
ATOM    641  C   ARG H  95      13.838   3.621   6.785  1.00  0.21           C  
ATOM    642  CB  ARG H  95      13.159   3.247   9.121  1.00  0.21           C  
ATOM    643  O   ARG H  95      13.090   3.201   5.901  1.00  0.21           O  
ATOM    644  CG  ARG H  95      12.265   3.473  10.342  1.00  0.21           C  
ATOM    645  CD  ARG H  95      12.458   2.200  11.170  1.00  0.21           C  
ATOM    646  NE  ARG H  95      11.575   2.093  12.337  1.00  0.21           N  
ATOM    647  NH1 ARG H  95      12.166  -0.086  12.797  1.00  0.21           N  
ATOM    648  NH2 ARG H  95      10.639   0.933  14.057  1.00  0.21           N  
ATOM    649  CZ  ARG H  95      11.468   0.986  13.052  1.00  0.21           C  
ATOM    650  N   PRO H  96      15.165   3.396   6.751  1.00  0.31           N  
ATOM    651  CA  PRO H  96      15.798   2.606   5.697  1.00  0.31           C  
ATOM    652  C   PRO H  96      15.156   1.226   5.475  1.00  0.31           C  
ATOM    653  CB  PRO H  96      17.272   2.498   6.096  1.00  0.31           C  
ATOM    654  O   PRO H  96      15.012   0.815   4.324  1.00  0.31           O  
ATOM    655  CG  PRO H  96      17.502   3.769   6.912  1.00  0.31           C  
ATOM    656  CD  PRO H  96      16.177   3.926   7.654  1.00  0.31           C  
ATOM    657  N   GLU H  97      14.684   0.542   6.529  1.00  0.27           N  
ATOM    658  CA  GLU H  97      14.022  -0.777   6.415  1.00  0.27           C  
ATOM    659  C   GLU H  97      12.679  -0.756   5.653  1.00  0.27           C  
ATOM    660  CB  GLU H  97      13.763  -1.415   7.795  1.00  0.27           C  
ATOM    661  O   GLU H  97      12.169  -1.819   5.266  1.00  0.27           O  
ATOM    662  CG  GLU H  97      14.913  -1.357   8.809  1.00  0.27           C  
ATOM    663  CD  GLU H  97      14.707  -0.171   9.752  1.00  0.27           C  
ATOM    664  OE1 GLU H  97      14.049  -0.345  10.808  1.00  0.27           O  
ATOM    665  OE2 GLU H  97      15.112   0.940   9.351  1.00  0.27           O  
ATOM    666  N   ASP H  98      12.103   0.436   5.452  1.00  0.23           N  
ATOM    667  CA  ASP H  98      10.908   0.672   4.639  1.00  0.23           C  
ATOM    668  C   ASP H  98      11.199   0.816   3.136  1.00  0.23           C  
ATOM    669  CB  ASP H  98      10.148   1.913   5.144  1.00  0.23           C  
ATOM    670  O   ASP H  98      10.249   0.850   2.351  1.00  0.23           O  
ATOM    671  CG  ASP H  98       9.719   1.837   6.607  1.00  0.23           C  
ATOM    672  OD1 ASP H  98       9.161   0.799   7.038  1.00  0.23           O  
ATOM    673  OD2 ASP H  98       9.821   2.861   7.314  1.00  0.23           O  
ATOM    674  N   THR H  99      12.473   0.878   2.724  1.00  0.25           N  
ATOM    675  CA  THR H  99      12.892   0.940   1.310  1.00  0.25           C  
ATOM    676  C   THR H  99      12.449  -0.314   0.563  1.00  0.25           C  
ATOM    677  CB  THR H  99      14.417   1.083   1.187  1.00  0.25           C  
ATOM    678  O   THR H  99      12.924  -1.411   0.858  1.00  0.25           O  
ATOM    679  CG2 THR H  99      14.933   1.030  -0.254  1.00  0.25           C  
ATOM    680  OG1 THR H  99      14.818   2.314   1.733  1.00  0.25           O  
ATOM    681  N   ALA H 100      11.536  -0.171  -0.396  1.00  0.30           N  
ATOM    682  CA  ALA H 100      10.901  -1.284  -1.092  1.00  0.30           C  
ATOM    683  C   ALA H 100      10.091  -0.829  -2.313  1.00  0.30           C  
ATOM    684  CB  ALA H 100       9.969  -2.000  -0.100  1.00  0.30           C  
ATOM    685  O   ALA H 100       9.650   0.316  -2.398  1.00  0.30           O  
ATOM    686  N   VAL H 101       9.807  -1.760  -3.225  1.00  0.27           N  
ATOM    687  CA  VAL H 101       8.648  -1.626  -4.119  1.00  0.27           C  
ATOM    688  C   VAL H 101       7.394  -1.971  -3.322  1.00  0.27           C  
ATOM    689  CB  VAL H 101       8.771  -2.508  -5.375  1.00  0.27           C  
ATOM    690  O   VAL H 101       7.320  -3.053  -2.745  1.00  0.27           O  
ATOM    691  CG1 VAL H 101       7.553  -2.345  -6.296  1.00  0.27           C  
ATOM    692  CG2 VAL H 101      10.018  -2.137  -6.188  1.00  0.27           C  
ATOM    693  N   TYR H 102       6.435  -1.055  -3.262  1.00  0.21           N  
ATOM    694  CA  TYR H 102       5.109  -1.236  -2.679  1.00  0.21           C  
ATOM    695  C   TYR H 102       4.112  -1.590  -3.781  1.00  0.21           C  
ATOM    696  CB  TYR H 102       4.669   0.034  -1.937  1.00  0.21           C  
ATOM    697  O   TYR H 102       4.127  -1.003  -4.861  1.00  0.21           O  
ATOM    698  CG  TYR H 102       5.422   0.282  -0.644  1.00  0.21           C  
ATOM    699  CD1 TYR H 102       6.775   0.664  -0.685  1.00  0.21           C  
ATOM    700  CD2 TYR H 102       4.777   0.113   0.598  1.00  0.21           C  
ATOM    701  CE1 TYR H 102       7.499   0.828   0.506  1.00  0.21           C  
ATOM    702  CE2 TYR H 102       5.492   0.312   1.795  1.00  0.21           C  
ATOM    703  OH  TYR H 102       7.588   0.777   2.882  1.00  0.21           O  
ATOM    704  CZ  TYR H 102       6.859   0.661   1.745  1.00  0.21           C  
ATOM    705  N   TYR H 103       3.223  -2.530  -3.492  1.00  0.27           N  
ATOM    706  CA  TYR H 103       2.204  -3.018  -4.409  1.00  0.27           C  
ATOM    707  C   TYR H 103       0.838  -2.929  -3.735  1.00  0.27           C  
ATOM    708  CB  TYR H 103       2.492  -4.463  -4.847  1.00  0.27           C  
ATOM    709  O   TYR H 103       0.666  -3.334  -2.579  1.00  0.27           O  
ATOM    710  CG  TYR H 103       3.910  -4.800  -5.285  1.00  0.27           C  
ATOM    711  CD1 TYR H 103       4.905  -5.066  -4.321  1.00  0.27           C  
ATOM    712  CD2 TYR H 103       4.215  -4.934  -6.653  1.00  0.27           C  
ATOM    713  CE1 TYR H 103       6.191  -5.477  -4.719  1.00  0.27           C  
ATOM    714  CE2 TYR H 103       5.506  -5.331  -7.056  1.00  0.27           C  
ATOM    715  OH  TYR H 103       7.723  -6.049  -6.479  1.00  0.27           O  
ATOM    716  CZ  TYR H 103       6.492  -5.622  -6.090  1.00  0.27           C  
ATOM    717  N   CYS H 104      -0.133  -2.413  -4.472  1.00  0.26           N  
ATOM    718  CA  CYS H 104      -1.543  -2.487  -4.142  1.00  0.26           C  
ATOM    719  C   CYS H 104      -2.092  -3.837  -4.625  1.00  0.26           C  
ATOM    720  CB  CYS H 104      -2.208  -1.305  -4.844  1.00  0.26           C  
ATOM    721  O   CYS H 104      -1.753  -4.298  -5.715  1.00  0.26           O  
ATOM    722  SG  CYS H 104      -3.980  -1.064  -4.610  1.00  0.26           S  
ATOM    723  N   THR H 105      -2.938  -4.505  -3.841  1.00  0.25           N  
ATOM    724  CA  THR H 105      -3.503  -5.799  -4.254  1.00  0.25           C  
ATOM    725  C   THR H 105      -4.938  -6.009  -3.783  1.00  0.25           C  
ATOM    726  CB  THR H 105      -2.571  -6.963  -3.881  1.00  0.25           C  
ATOM    727  O   THR H 105      -5.337  -5.582  -2.695  1.00  0.25           O  
ATOM    728  CG2 THR H 105      -2.434  -7.224  -2.384  1.00  0.25           C  
ATOM    729  OG1 THR H 105      -3.053  -8.157  -4.453  1.00  0.25           O  
ATOM    730  N   ILE H 106      -5.726  -6.661  -4.641  1.00  0.52           N  
ATOM    731  CA  ILE H 106      -7.132  -7.002  -4.396  1.00  0.52           C  
ATOM    732  C   ILE H 106      -7.206  -8.371  -3.723  1.00  0.52           C  
ATOM    733  CB  ILE H 106      -7.927  -7.009  -5.720  1.00  0.52           C  
ATOM    734  O   ILE H 106      -6.943  -9.388  -4.363  1.00  0.52           O  
ATOM    735  CG1 ILE H 106      -7.960  -5.618  -6.381  1.00  0.52           C  
ATOM    736  CG2 ILE H 106      -9.379  -7.478  -5.513  1.00  0.52           C  
ATOM    737  CD1 ILE H 106      -7.961  -5.734  -7.907  1.00  0.52           C  
ATOM    738  N   GLY H 107      -7.584  -8.410  -2.443  1.00  0.91           N  
ATOM    739  CA  GLY H 107      -7.891  -9.631  -1.684  1.00  0.91           C  
ATOM    740  C   GLY H 107      -6.763 -10.658  -1.476  1.00  0.91           C  
ATOM    741  O   GLY H 107      -6.892 -11.508  -0.595  1.00  0.91           O  
ATOM    742  N   GLY H 108      -5.676 -10.610  -2.251  1.00  2.47           N  
ATOM    743  CA  GLY H 108      -4.465 -11.427  -2.142  1.00  2.47           C  
ATOM    744  C   GLY H 108      -4.649 -12.853  -2.621  1.00  2.47           C  
ATOM    745  O   GLY H 108      -4.017 -13.287  -3.581  1.00  2.47           O  
ATOM    746  N   SER H 114      -5.564 -13.540  -1.950  1.00  2.81           N  
ATOM    747  CA  SER H 114      -5.745 -14.984  -2.013  1.00  2.81           C  
ATOM    748  C   SER H 114      -5.814 -15.528  -3.444  1.00  2.81           C  
ATOM    749  CB  SER H 114      -7.025 -15.356  -1.262  1.00  2.81           C  
ATOM    750  O   SER H 114      -5.178 -16.532  -3.756  1.00  2.81           O  
ATOM    751  OG  SER H 114      -7.023 -14.826   0.052  1.00  2.81           O  
ATOM    752  N   LEU H 115      -6.558 -14.870  -4.339  1.00  2.70           N  
ATOM    753  CA  LEU H 115      -6.756 -15.345  -5.714  1.00  2.70           C  
ATOM    754  C   LEU H 115      -5.604 -15.011  -6.682  1.00  2.70           C  
ATOM    755  CB  LEU H 115      -8.126 -14.890  -6.246  1.00  2.70           C  
ATOM    756  O   LEU H 115      -5.769 -15.172  -7.888  1.00  2.70           O  
ATOM    757  CG  LEU H 115      -9.341 -15.343  -5.411  1.00  2.70           C  
ATOM    758  CD1 LEU H 115     -10.620 -14.773  -6.025  1.00  2.70           C  
ATOM    759  CD2 LEU H 115      -9.485 -16.866  -5.345  1.00  2.70           C  
ATOM    760  N   SER H 116      -4.434 -14.597  -6.185  1.00  2.44           N  
ATOM    761  CA  SER H 116      -3.164 -14.706  -6.925  1.00  2.44           C  
ATOM    762  C   SER H 116      -3.109 -13.940  -8.255  1.00  2.44           C  
ATOM    763  CB  SER H 116      -2.803 -16.189  -7.094  1.00  2.44           C  
ATOM    764  O   SER H 116      -2.636 -14.453  -9.267  1.00  2.44           O  
ATOM    765  OG  SER H 116      -2.693 -16.801  -5.819  1.00  2.44           O  
ATOM    766  N   ARG H 117      -3.609 -12.699  -8.263  1.00  2.07           N  
ATOM    767  CA  ARG H 117      -3.899 -11.953  -9.504  1.00  2.07           C  
ATOM    768  C   ARG H 117      -3.578 -10.453  -9.446  1.00  2.07           C  
ATOM    769  CB  ARG H 117      -5.348 -12.288  -9.942  1.00  2.07           C  
ATOM    770  O   ARG H 117      -4.298  -9.634 -10.014  1.00  2.07           O  
ATOM    771  CG  ARG H 117      -5.379 -13.124 -11.229  1.00  2.07           C  
ATOM    772  CD  ARG H 117      -5.169 -12.261 -12.488  1.00  2.07           C  
ATOM    773  NE  ARG H 117      -6.445 -11.994 -13.190  1.00  2.07           N  
ATOM    774  NH1 ARG H 117      -6.244  -9.730 -13.688  1.00  2.07           N  
ATOM    775  NH2 ARG H 117      -7.951 -10.866 -14.463  1.00  2.07           N  
ATOM    776  CZ  ARG H 117      -6.859 -10.873 -13.761  1.00  2.07           C  
ATOM    777  N   SER H 118      -2.514 -10.092  -8.734  1.00  1.21           N  
ATOM    778  CA  SER H 118      -2.050  -8.705  -8.585  1.00  1.21           C  
ATOM    779  C   SER H 118      -1.485  -8.078  -9.875  1.00  1.21           C  
ATOM    780  CB  SER H 118      -1.009  -8.649  -7.461  1.00  1.21           C  
ATOM    781  O   SER H 118      -1.212  -8.757 -10.862  1.00  1.21           O  
ATOM    782  OG  SER H 118       0.057  -9.544  -7.709  1.00  1.21           O  
ATOM    783  N   SER H 119      -1.315  -6.754  -9.832  1.00  1.32           N  
ATOM    784  CA  SER H 119      -0.734  -5.862 -10.853  1.00  1.32           C  
ATOM    785  C   SER H 119       0.770  -5.559 -10.596  1.00  1.32           C  
ATOM    786  CB  SER H 119      -1.591  -4.587 -10.837  1.00  1.32           C  
ATOM    787  O   SER H 119       1.471  -6.390 -10.023  1.00  1.32           O  
ATOM    788  OG  SER H 119      -1.603  -4.053  -9.523  1.00  1.32           O  
ATOM    789  N   GLN H 120       1.292  -4.397 -11.047  1.00  0.83           N  
ATOM    790  CA  GLN H 120       2.733  -4.091 -11.192  1.00  0.83           C  
ATOM    791  C   GLN H 120       3.476  -3.299 -10.085  1.00  0.83           C  
ATOM    792  CB  GLN H 120       2.959  -3.381 -12.544  1.00  0.83           C  
ATOM    793  O   GLN H 120       4.690  -3.496 -10.012  1.00  0.83           O  
ATOM    794  CG  GLN H 120       3.284  -4.370 -13.675  1.00  0.83           C  
ATOM    795  CD  GLN H 120       4.679  -5.006 -13.616  1.00  0.83           C  
ATOM    796  NE2 GLN H 120       5.500  -4.787 -12.609  1.00  0.83           N  
ATOM    797  OE1 GLN H 120       5.065  -5.733 -14.513  1.00  0.83           O  
ATOM    798  N   GLY H 121       2.860  -2.446  -9.252  1.00  0.59           N  
ATOM    799  CA  GLY H 121       3.552  -1.788  -8.116  1.00  0.59           C  
ATOM    800  C   GLY H 121       4.196  -0.398  -8.338  1.00  0.59           C  
ATOM    801  O   GLY H 121       4.070   0.227  -9.389  1.00  0.59           O  
ATOM    802  N   THR H 122       4.882   0.119  -7.302  1.00  0.29           N  
ATOM    803  CA  THR H 122       5.534   1.455  -7.229  1.00  0.29           C  
ATOM    804  C   THR H 122       6.686   1.514  -6.205  1.00  0.29           C  
ATOM    805  CB  THR H 122       4.471   2.523  -6.909  1.00  0.29           C  
ATOM    806  O   THR H 122       6.574   0.980  -5.108  1.00  0.29           O  
ATOM    807  CG2 THR H 122       4.946   3.797  -6.205  1.00  0.29           C  
ATOM    808  OG1 THR H 122       3.951   2.974  -8.132  1.00  0.29           O  
ATOM    809  N   LEU H 123       7.807   2.177  -6.528  1.00  0.16           N  
ATOM    810  CA  LEU H 123       9.036   2.214  -5.705  1.00  0.16           C  
ATOM    811  C   LEU H 123       9.055   3.316  -4.624  1.00  0.16           C  
ATOM    812  CB  LEU H 123      10.248   2.332  -6.653  1.00  0.16           C  
ATOM    813  O   LEU H 123       8.683   4.457  -4.886  1.00  0.16           O  
ATOM    814  CG  LEU H 123      11.632   2.404  -5.971  1.00  0.16           C  
ATOM    815  CD1 LEU H 123      11.982   1.121  -5.214  1.00  0.16           C  
ATOM    816  CD2 LEU H 123      12.712   2.632  -7.028  1.00  0.16           C  
ATOM    817  N   VAL H 124       9.584   2.995  -3.437  1.00  0.15           N  
ATOM    818  CA  VAL H 124       9.878   3.933  -2.339  1.00  0.15           C  
ATOM    819  C   VAL H 124      11.289   3.679  -1.803  1.00  0.15           C  
ATOM    820  CB  VAL H 124       8.855   3.780  -1.198  1.00  0.15           C  
ATOM    821  O   VAL H 124      11.626   2.542  -1.468  1.00  0.15           O  
ATOM    822  CG1 VAL H 124       9.136   4.722  -0.018  1.00  0.15           C  
ATOM    823  CG2 VAL H 124       7.418   4.027  -1.671  1.00  0.15           C  
ATOM    824  N   THR H 125      12.089   4.736  -1.663  1.00  0.15           N  
ATOM    825  CA  THR H 125      13.474   4.666  -1.168  1.00  0.15           C  
ATOM    826  C   THR H 125      13.679   5.610   0.011  1.00  0.15           C  
ATOM    827  CB  THR H 125      14.482   4.969  -2.288  1.00  0.15           C  
ATOM    828  O   THR H 125      13.255   6.765  -0.042  1.00  0.15           O  
ATOM    829  CG2 THR H 125      15.938   4.817  -1.845  1.00  0.15           C  
ATOM    830  OG1 THR H 125      14.307   4.068  -3.358  1.00  0.15           O  
ATOM    831  N   VAL H 126      14.349   5.129   1.063  1.00  0.19           N  
ATOM    832  CA  VAL H 126      14.621   5.889   2.288  1.00  0.19           C  
ATOM    833  C   VAL H 126      16.111   5.844   2.621  1.00  0.19           C  
ATOM    834  CB  VAL H 126      13.749   5.406   3.465  1.00  0.19           C  
ATOM    835  O   VAL H 126      16.605   4.877   3.201  1.00  0.19           O  
ATOM    836  CG1 VAL H 126      13.921   6.329   4.680  1.00  0.19           C  
ATOM    837  CG2 VAL H 126      12.254   5.353   3.119  1.00  0.19           C  
ATOM    838  N   SER H 127      16.830   6.907   2.269  1.00  0.31           N  
ATOM    839  CA  SER H 127      18.254   7.097   2.567  1.00  0.31           C  
ATOM    840  C   SER H 127      18.509   8.545   2.950  1.00  0.31           C  
ATOM    841  CB  SER H 127      19.144   6.721   1.372  1.00  0.31           C  
ATOM    842  O   SER H 127      17.695   9.413   2.641  1.00  0.31           O  
ATOM    843  OG  SER H 127      19.120   7.697   0.346  1.00  0.31           O  
ATOM    844  N   SER H 128      19.636   8.809   3.610  1.00  0.47           N  
ATOM    845  CA  SER H 128      20.215  10.156   3.606  1.00  0.47           C  
ATOM    846  C   SER H 128      20.504  10.622   2.176  1.00  0.47           C  
ATOM    847  CB  SER H 128      21.485  10.189   4.448  1.00  0.47           C  
ATOM    848  O   SER H 128      20.676   9.740   1.300  1.00  0.47           O  
ATOM    849  OG  SER H 128      21.162   9.813   5.773  1.00  0.47           O  
ATOM    850  OXT SER H 128      20.487  11.858   2.003  1.00  0.47           O  
TER     851      SER H 128                                                       
END   
