# Supplementary material for: Characterising nanobody developability to improve therapeutic design using the Therapeutic Nanobody Profiler
Source: Commun Biol. 2026 Jan 31;9:344. doi: 10.1038/s42003-026-09594-y (PMC12963540; doi:10.1038/s42003-026-09594-y)
Supplement: Supplementary file 2 — Supplementary data [file 42003_2026_9594_MOESM2_ESM.zip › paper_data/vhh_clinical_set_models/seq32_NanoBodyBuilder2_Model.pdb]

ATOM      1  N   GLU H   1     -11.954  -8.304 -13.734  1.00  0.98           N  
ATOM      2  CA  GLU H   1     -10.815  -7.389 -13.882  1.00  0.98           C  
ATOM      3  C   GLU H   1     -10.935  -6.273 -12.861  1.00  0.98           C  
ATOM      4  CB  GLU H   1     -10.766  -6.851 -15.310  1.00  0.98           C  
ATOM      5  O   GLU H   1     -12.052  -5.847 -12.572  1.00  0.98           O  
ATOM      6  CG  GLU H   1      -9.627  -5.854 -15.569  1.00  0.98           C  
ATOM      7  CD  GLU H   1      -9.698  -5.245 -16.972  1.00  0.98           C  
ATOM      8  OE1 GLU H   1      -8.818  -4.408 -17.266  1.00  0.98           O  
ATOM      9  OE2 GLU H   1     -10.652  -5.585 -17.702  1.00  0.98           O  
ATOM     10  N   VAL H   2      -9.795  -5.852 -12.325  1.00  0.26           N  
ATOM     11  CA  VAL H   2      -9.568  -4.583 -11.637  1.00  0.26           C  
ATOM     12  C   VAL H   2      -8.166  -4.158 -12.057  1.00  0.26           C  
ATOM     13  CB  VAL H   2      -9.622  -4.702 -10.098  1.00  0.26           C  
ATOM     14  O   VAL H   2      -7.230  -4.944 -11.931  1.00  0.26           O  
ATOM     15  CG1 VAL H   2      -9.608  -3.312  -9.450  1.00  0.26           C  
ATOM     16  CG2 VAL H   2     -10.850  -5.457  -9.582  1.00  0.26           C  
ATOM     17  N   GLN H   3      -8.017  -2.952 -12.582  1.00  0.33           N  
ATOM     18  CA  GLN H   3      -6.702  -2.387 -12.883  1.00  0.33           C  
ATOM     19  C   GLN H   3      -6.244  -1.587 -11.663  1.00  0.33           C  
ATOM     20  CB  GLN H   3      -6.793  -1.494 -14.125  1.00  0.33           C  
ATOM     21  O   GLN H   3      -7.067  -0.894 -11.065  1.00  0.33           O  
ATOM     22  CG  GLN H   3      -7.325  -2.203 -15.386  1.00  0.33           C  
ATOM     23  CD  GLN H   3      -7.833  -1.238 -16.458  1.00  0.33           C  
ATOM     24  NE2 GLN H   3      -8.209  -1.744 -17.607  1.00  0.33           N  
ATOM     25  OE1 GLN H   3      -7.940  -0.030 -16.272  1.00  0.33           O  
ATOM     26  N   LEU H   4      -4.964  -1.661 -11.296  1.00  0.25           N  
ATOM     27  CA  LEU H   4      -4.378  -0.908 -10.183  1.00  0.25           C  
ATOM     28  C   LEU H   4      -3.147  -0.139 -10.676  1.00  0.25           C  
ATOM     29  CB  LEU H   4      -4.005  -1.854  -9.023  1.00  0.25           C  
ATOM     30  O   LEU H   4      -2.302  -0.708 -11.370  1.00  0.25           O  
ATOM     31  CG  LEU H   4      -5.149  -2.686  -8.412  1.00  0.25           C  
ATOM     32  CD1 LEU H   4      -4.586  -3.621  -7.341  1.00  0.25           C  
ATOM     33  CD2 LEU H   4      -6.223  -1.824  -7.746  1.00  0.25           C  
ATOM     34  N   VAL H   5      -3.044   1.139 -10.308  1.00  0.19           N  
ATOM     35  CA  VAL H   5      -1.929   2.020 -10.688  1.00  0.19           C  
ATOM     36  C   VAL H   5      -1.459   2.814  -9.474  1.00  0.19           C  
ATOM     37  CB  VAL H   5      -2.323   2.960 -11.849  1.00  0.19           C  
ATOM     38  O   VAL H   5      -2.179   3.678  -8.969  1.00  0.19           O  
ATOM     39  CG1 VAL H   5      -1.158   3.873 -12.258  1.00  0.19           C  
ATOM     40  CG2 VAL H   5      -2.762   2.182 -13.098  1.00  0.19           C  
ATOM     41  N   GLU H   6      -0.257   2.518  -8.985  1.00  0.19           N  
ATOM     42  CA  GLU H   6       0.402   3.289  -7.934  1.00  0.19           C  
ATOM     43  C   GLU H   6       0.974   4.620  -8.438  1.00  0.19           C  
ATOM     44  CB  GLU H   6       1.527   2.489  -7.259  1.00  0.19           C  
ATOM     45  O   GLU H   6       1.354   4.787  -9.594  1.00  0.19           O  
ATOM     46  CG  GLU H   6       1.079   1.154  -6.655  1.00  0.19           C  
ATOM     47  CD  GLU H   6       1.197  -0.037  -7.614  1.00  0.19           C  
ATOM     48  OE1 GLU H   6       1.232   0.144  -8.853  1.00  0.19           O  
ATOM     49  OE2 GLU H   6       1.258  -1.168  -7.091  1.00  0.19           O  
ATOM     50  N   SER H   7       1.085   5.573  -7.518  1.00  0.21           N  
ATOM     51  CA  SER H   7       1.675   6.893  -7.725  1.00  0.21           C  
ATOM     52  C   SER H   7       2.089   7.492  -6.373  1.00  0.21           C  
ATOM     53  CB  SER H   7       0.659   7.788  -8.446  1.00  0.21           C  
ATOM     54  O   SER H   7       1.725   6.973  -5.312  1.00  0.21           O  
ATOM     55  OG  SER H   7      -0.489   7.962  -7.641  1.00  0.21           O  
ATOM     56  N   GLY H   8       2.854   8.586  -6.388  1.00  0.18           N  
ATOM     57  CA  GLY H   8       3.245   9.317  -5.173  1.00  0.18           C  
ATOM     58  C   GLY H   8       4.470   8.768  -4.430  1.00  0.18           C  
ATOM     59  O   GLY H   8       4.740   9.204  -3.310  1.00  0.18           O  
ATOM     60  N   GLY H   9       5.204   7.823  -5.027  1.00  0.16           N  
ATOM     61  CA  GLY H   9       6.566   7.497  -4.603  1.00  0.16           C  
ATOM     62  C   GLY H   9       7.575   8.567  -5.031  1.00  0.16           C  
ATOM     63  O   GLY H   9       7.225   9.550  -5.684  1.00  0.16           O  
ATOM     64  N   GLY H  11       8.837   8.378  -4.655  1.00  0.24           N  
ATOM     65  CA  GLY H  11       9.904   9.335  -4.930  1.00  0.24           C  
ATOM     66  C   GLY H  11      11.071   9.225  -3.954  1.00  0.24           C  
ATOM     67  O   GLY H  11      11.197   8.247  -3.210  1.00  0.24           O  
ATOM     68  N   LEU H  12      11.924  10.248  -3.983  1.00  0.30           N  
ATOM     69  CA  LEU H  12      13.032  10.438  -3.052  1.00  0.30           C  
ATOM     70  C   LEU H  12      12.589  11.334  -1.887  1.00  0.30           C  
ATOM     71  CB  LEU H  12      14.213  11.049  -3.830  1.00  0.30           C  
ATOM     72  O   LEU H  12      11.953  12.363  -2.112  1.00  0.30           O  
ATOM     73  CG  LEU H  12      15.552  11.039  -3.072  1.00  0.30           C  
ATOM     74  CD1 LEU H  12      16.093   9.615  -2.942  1.00  0.30           C  
ATOM     75  CD2 LEU H  12      16.581  11.876  -3.830  1.00  0.30           C  
ATOM     76  N   VAL H  13      12.943  10.978  -0.653  1.00  0.29           N  
ATOM     77  CA  VAL H  13      12.612  11.773   0.541  1.00  0.29           C  
ATOM     78  C   VAL H  13      13.720  11.688   1.593  1.00  0.29           C  
ATOM     79  CB  VAL H  13      11.222  11.371   1.076  1.00  0.29           C  
ATOM     80  O   VAL H  13      14.412  10.676   1.707  1.00  0.29           O  
ATOM     81  CG1 VAL H  13      11.203   9.965   1.674  1.00  0.29           C  
ATOM     82  CG2 VAL H  13      10.676  12.350   2.121  1.00  0.29           C  
ATOM     83  N   LYS H  14      13.909  12.762   2.366  1.00  0.39           N  
ATOM     84  CA  LYS H  14      14.849  12.779   3.497  1.00  0.39           C  
ATOM     85  C   LYS H  14      14.290  11.982   4.692  1.00  0.39           C  
ATOM     86  CB  LYS H  14      15.174  14.231   3.904  1.00  0.39           C  
ATOM     87  O   LYS H  14      13.074  12.004   4.906  1.00  0.39           O  
ATOM     88  CG  LYS H  14      16.051  14.986   2.885  1.00  0.39           C  
ATOM     89  CD  LYS H  14      17.523  14.549   2.932  1.00  0.39           C  
ATOM     90  CE  LYS H  14      18.347  15.189   1.808  1.00  0.39           C  
ATOM     91  NZ  LYS H  14      19.733  14.664   1.799  1.00  0.39           N  
ATOM     92  N   PRO H  15      15.141  11.319   5.500  1.00  0.33           N  
ATOM     93  CA  PRO H  15      14.743  10.685   6.752  1.00  0.33           C  
ATOM     94  C   PRO H  15      13.956  11.624   7.668  1.00  0.33           C  
ATOM     95  CB  PRO H  15      16.038  10.216   7.417  1.00  0.33           C  
ATOM     96  O   PRO H  15      14.214  12.824   7.724  1.00  0.33           O  
ATOM     97  CG  PRO H  15      16.956   9.950   6.229  1.00  0.33           C  
ATOM     98  CD  PRO H  15      16.531  11.017   5.223  1.00  0.33           C  
ATOM     99  N   GLY H  16      12.965  11.076   8.367  1.00  0.31           N  
ATOM    100  CA  GLY H  16      11.994  11.841   9.154  1.00  0.31           C  
ATOM    101  C   GLY H  16      10.878  12.481   8.319  1.00  0.31           C  
ATOM    102  O   GLY H  16       9.819  12.788   8.867  1.00  0.31           O  
ATOM    103  N   GLY H  17      11.071  12.621   7.003  1.00  0.22           N  
ATOM    104  CA  GLY H  17      10.080  13.137   6.067  1.00  0.22           C  
ATOM    105  C   GLY H  17       8.856  12.234   5.904  1.00  0.22           C  
ATOM    106  O   GLY H  17       8.751  11.155   6.498  1.00  0.22           O  
ATOM    107  N   SER H  18       7.912  12.704   5.087  1.00  0.33           N  
ATOM    108  CA  SER H  18       6.625  12.043   4.865  1.00  0.33           C  
ATOM    109  C   SER H  18       6.260  11.985   3.382  1.00  0.33           C  
ATOM    110  CB  SER H  18       5.509  12.735   5.659  1.00  0.33           C  
ATOM    111  O   SER H  18       6.563  12.911   2.634  1.00  0.33           O  
ATOM    112  OG  SER H  18       5.833  12.798   7.038  1.00  0.33           O  
ATOM    113  N   LEU H  19       5.576  10.916   2.975  1.00  0.21           N  
ATOM    114  CA  LEU H  19       5.036  10.702   1.628  1.00  0.21           C  
ATOM    115  C   LEU H  19       3.584  10.214   1.707  1.00  0.21           C  
ATOM    116  CB  LEU H  19       5.907   9.689   0.852  1.00  0.21           C  
ATOM    117  O   LEU H  19       3.130   9.722   2.744  1.00  0.21           O  
ATOM    118  CG  LEU H  19       7.325  10.159   0.479  1.00  0.21           C  
ATOM    119  CD1 LEU H  19       8.071   8.997  -0.179  1.00  0.21           C  
ATOM    120  CD2 LEU H  19       7.307  11.326  -0.509  1.00  0.21           C  
ATOM    121  N   ARG H  20       2.855  10.314   0.590  1.00  0.31           N  
ATOM    122  CA  ARG H  20       1.502   9.761   0.457  1.00  0.31           C  
ATOM    123  C   ARG H  20       1.358   8.996  -0.854  1.00  0.31           C  
ATOM    124  CB  ARG H  20       0.452  10.869   0.632  1.00  0.31           C  
ATOM    125  O   ARG H  20       1.035   9.577  -1.890  1.00  0.31           O  
ATOM    126  CG  ARG H  20      -0.949  10.249   0.737  1.00  0.31           C  
ATOM    127  CD  ARG H  20      -2.019  11.326   0.932  1.00  0.31           C  
ATOM    128  NE  ARG H  20      -3.354  10.717   1.091  1.00  0.31           N  
ATOM    129  NH1 ARG H  20      -3.274  10.350   3.364  1.00  0.31           N  
ATOM    130  NH2 ARG H  20      -5.055   9.699   2.195  1.00  0.31           N  
ATOM    131  CZ  ARG H  20      -3.884  10.270   2.215  1.00  0.31           C  
ATOM    132  N   LEU H  21       1.563   7.683  -0.790  1.00  0.17           N  
ATOM    133  CA  LEU H  21       1.326   6.808  -1.936  1.00  0.17           C  
ATOM    134  C   LEU H  21      -0.171   6.766  -2.245  1.00  0.17           C  
ATOM    135  CB  LEU H  21       1.856   5.384  -1.704  1.00  0.17           C  
ATOM    136  O   LEU H  21      -0.995   6.748  -1.326  1.00  0.17           O  
ATOM    137  CG  LEU H  21       3.271   5.267  -1.119  1.00  0.17           C  
ATOM    138  CD1 LEU H  21       3.676   3.797  -1.086  1.00  0.17           C  
ATOM    139  CD2 LEU H  21       4.308   6.033  -1.939  1.00  0.17           C  
ATOM    140  N   SER H  22      -0.508   6.724  -3.529  1.00  0.27           N  
ATOM    141  CA  SER H  22      -1.883   6.726  -4.029  1.00  0.27           C  
ATOM    142  C   SER H  22      -2.041   5.645  -5.096  1.00  0.27           C  
ATOM    143  CB  SER H  22      -2.238   8.105  -4.599  1.00  0.27           C  
ATOM    144  O   SER H  22      -1.399   5.708  -6.140  1.00  0.27           O  
ATOM    145  OG  SER H  22      -1.967   9.132  -3.658  1.00  0.27           O  
ATOM    146  N   CYS H  23      -2.877   4.649  -4.827  1.00  0.30           N  
ATOM    147  CA  CYS H  23      -3.238   3.583  -5.750  1.00  0.30           C  
ATOM    148  C   CYS H  23      -4.626   3.857  -6.329  1.00  0.30           C  
ATOM    149  CB  CYS H  23      -3.162   2.249  -5.014  1.00  0.30           C  
ATOM    150  O   CYS H  23      -5.630   3.788  -5.614  1.00  0.30           O  
ATOM    151  SG  CYS H  23      -3.869   0.844  -5.906  1.00  0.30           S  
ATOM    152  N   ALA H  24      -4.661   4.195  -7.615  1.00  0.33           N  
ATOM    153  CA  ALA H  24      -5.885   4.329  -8.384  1.00  0.33           C  
ATOM    154  C   ALA H  24      -6.364   2.938  -8.810  1.00  0.33           C  
ATOM    155  CB  ALA H  24      -5.595   5.222  -9.596  1.00  0.33           C  
ATOM    156  O   ALA H  24      -5.584   2.183  -9.392  1.00  0.33           O  
ATOM    157  N   ALA H  25      -7.631   2.605  -8.548  1.00  0.31           N  
ATOM    158  CA  ALA H  25      -8.255   1.444  -9.171  1.00  0.31           C  
ATOM    159  C   ALA H  25      -9.141   1.864 -10.347  1.00  0.31           C  
ATOM    160  CB  ALA H  25      -9.028   0.607  -8.154  1.00  0.31           C  
ATOM    161  O   ALA H  25      -9.819   2.894 -10.309  1.00  0.31           O  
ATOM    162  N   SER H  26      -9.193   1.015 -11.361  1.00  0.28           N  
ATOM    163  CA  SER H  26     -10.078   1.128 -12.518  1.00  0.28           C  
ATOM    164  C   SER H  26     -10.808  -0.206 -12.748  1.00  0.28           C  
ATOM    165  CB  SER H  26      -9.270   1.650 -13.717  1.00  0.28           C  
ATOM    166  O   SER H  26     -10.407  -1.260 -12.248  1.00  0.28           O  
ATOM    167  OG  SER H  26      -9.918   1.388 -14.942  1.00  0.28           O  
ATOM    168  N   GLY H  27     -11.952  -0.162 -13.433  1.00  0.54           N  
ATOM    169  CA  GLY H  27     -12.809  -1.322 -13.726  1.00  0.54           C  
ATOM    170  C   GLY H  27     -13.753  -1.767 -12.597  1.00  0.54           C  
ATOM    171  O   GLY H  27     -14.831  -2.293 -12.883  1.00  0.54           O  
ATOM    172  N   ARG H  28     -13.416  -1.530 -11.320  1.00  0.56           N  
ATOM    173  CA  ARG H  28     -14.297  -1.786 -10.159  1.00  0.56           C  
ATOM    174  C   ARG H  28     -14.148  -0.721  -9.055  1.00  0.56           C  
ATOM    175  CB  ARG H  28     -14.033  -3.186  -9.569  1.00  0.56           C  
ATOM    176  O   ARG H  28     -13.078  -0.120  -8.938  1.00  0.56           O  
ATOM    177  CG  ARG H  28     -14.400  -4.373 -10.476  1.00  0.56           C  
ATOM    178  CD  ARG H  28     -15.914  -4.484 -10.684  1.00  0.56           C  
ATOM    179  NE  ARG H  28     -16.271  -5.536 -11.651  1.00  0.56           N  
ATOM    180  NH1 ARG H  28     -16.205  -7.372 -10.256  1.00  0.56           N  
ATOM    181  NH2 ARG H  28     -17.011  -7.574 -12.324  1.00  0.56           N  
ATOM    182  CZ  ARG H  28     -16.489  -6.815 -11.402  1.00  0.56           C  
ATOM    183  N   PRO H  29     -15.182  -0.492  -8.216  1.00  0.63           N  
ATOM    184  CA  PRO H  29     -15.095   0.450  -7.099  1.00  0.63           C  
ATOM    185  C   PRO H  29     -14.199  -0.048  -5.948  1.00  0.63           C  
ATOM    186  CB  PRO H  29     -16.535   0.688  -6.622  1.00  0.63           C  
ATOM    187  O   PRO H  29     -14.472  -1.099  -5.358  1.00  0.63           O  
ATOM    188  CG  PRO H  29     -17.395   0.229  -7.793  1.00  0.63           C  
ATOM    189  CD  PRO H  29     -16.568  -0.913  -8.375  1.00  0.63           C  
ATOM    190  N   VAL H  30     -13.198   0.745  -5.541  1.00  0.67           N  
ATOM    191  CA  VAL H  30     -12.342   0.493  -4.358  1.00  0.67           C  
ATOM    192  C   VAL H  30     -13.187   0.331  -3.104  1.00  0.67           C  
ATOM    193  CB  VAL H  30     -11.325   1.636  -4.121  1.00  0.67           C  
ATOM    194  O   VAL H  30     -12.882  -0.507  -2.259  1.00  0.67           O  
ATOM    195  CG1 VAL H  30     -10.528   1.505  -2.811  1.00  0.67           C  
ATOM    196  CG2 VAL H  30     -10.308   1.676  -5.251  1.00  0.67           C  
ATOM    197  N   SER H  35     -14.286   1.084  -3.008  1.00  0.83           N  
ATOM    198  CA  SER H  35     -15.247   1.043  -1.902  1.00  0.83           C  
ATOM    199  C   SER H  35     -15.759  -0.358  -1.574  1.00  0.83           C  
ATOM    200  CB  SER H  35     -16.440   1.931  -2.256  1.00  0.83           C  
ATOM    201  O   SER H  35     -16.060  -0.623  -0.409  1.00  0.83           O  
ATOM    202  OG  SER H  35     -16.974   1.622  -3.525  1.00  0.83           O  
ATOM    203  N   ASN H  36     -15.813  -1.251  -2.563  1.00  0.96           N  
ATOM    204  CA  ASN H  36     -16.415  -2.576  -2.446  1.00  0.96           C  
ATOM    205  C   ASN H  36     -15.381  -3.708  -2.289  1.00  0.96           C  
ATOM    206  CB  ASN H  36     -17.336  -2.795  -3.663  1.00  0.96           C  
ATOM    207  O   ASN H  36     -15.772  -4.825  -1.971  1.00  0.96           O  
ATOM    208  CG  ASN H  36     -18.525  -1.842  -3.713  1.00  0.96           C  
ATOM    209  ND2 ASN H  36     -19.715  -2.346  -3.935  1.00  0.96           N  
ATOM    210  OD1 ASN H  36     -18.413  -0.635  -3.554  1.00  0.96           O  
ATOM    211  N   TYR H  37     -14.087  -3.438  -2.496  1.00  0.61           N  
ATOM    212  CA  TYR H  37     -12.994  -4.414  -2.363  1.00  0.61           C  
ATOM    213  C   TYR H  37     -12.192  -4.163  -1.082  1.00  0.61           C  
ATOM    214  CB  TYR H  37     -12.078  -4.344  -3.598  1.00  0.61           C  
ATOM    215  O   TYR H  37     -11.999  -3.008  -0.689  1.00  0.61           O  
ATOM    216  CG  TYR H  37     -12.595  -5.079  -4.827  1.00  0.61           C  
ATOM    217  CD1 TYR H  37     -11.905  -6.214  -5.299  1.00  0.61           C  
ATOM    218  CD2 TYR H  37     -13.754  -4.641  -5.499  1.00  0.61           C  
ATOM    219  CE1 TYR H  37     -12.374  -6.916  -6.425  1.00  0.61           C  
ATOM    220  CE2 TYR H  37     -14.246  -5.359  -6.608  1.00  0.61           C  
ATOM    221  OH  TYR H  37     -14.025  -7.193  -8.146  1.00  0.61           O  
ATOM    222  CZ  TYR H  37     -13.556  -6.497  -7.075  1.00  0.61           C  
ATOM    223  N   ALA H  38     -11.687  -5.221  -0.445  1.00  0.53           N  
ATOM    224  CA  ALA H  38     -10.598  -5.082   0.517  1.00  0.53           C  
ATOM    225  C   ALA H  38      -9.296  -4.750  -0.233  1.00  0.53           C  
ATOM    226  CB  ALA H  38     -10.484  -6.358   1.357  1.00  0.53           C  
ATOM    227  O   ALA H  38      -9.122  -5.118  -1.398  1.00  0.53           O  
ATOM    228  N   ALA H  39      -8.394  -4.022   0.420  1.00  0.39           N  
ATOM    229  CA  ALA H  39      -7.193  -3.500  -0.222  1.00  0.39           C  
ATOM    230  C   ALA H  39      -5.990  -3.510   0.725  1.00  0.39           C  
ATOM    231  CB  ALA H  39      -7.516  -2.099  -0.741  1.00  0.39           C  
ATOM    232  O   ALA H  39      -6.149  -3.330   1.932  1.00  0.39           O  
ATOM    233  N   ALA H  40      -4.790  -3.692   0.181  1.00  0.39           N  
ATOM    234  CA  ALA H  40      -3.549  -3.777   0.936  1.00  0.39           C  
ATOM    235  C   ALA H  40      -2.384  -3.086   0.222  1.00  0.39           C  
ATOM    236  CB  ALA H  40      -3.244  -5.248   1.238  1.00  0.39           C  
ATOM    237  O   ALA H  40      -2.400  -2.878  -0.990  1.00  0.39           O  
ATOM    238  N   TRP H  41      -1.370  -2.747   1.010  1.00  0.20           N  
ATOM    239  CA  TRP H  41      -0.051  -2.344   0.547  1.00  0.20           C  
ATOM    240  C   TRP H  41       0.974  -3.392   0.977  1.00  0.20           C  
ATOM    241  CB  TRP H  41       0.309  -0.953   1.078  1.00  0.20           C  
ATOM    242  O   TRP H  41       1.023  -3.797   2.144  1.00  0.20           O  
ATOM    243  CG  TRP H  41      -0.416   0.185   0.425  1.00  0.20           C  
ATOM    244  CD1 TRP H  41      -1.556   0.749   0.877  1.00  0.20           C  
ATOM    245  CD2 TRP H  41      -0.088   0.892  -0.814  1.00  0.20           C  
ATOM    246  CE2 TRP H  41      -1.071   1.906  -1.031  1.00  0.20           C  
ATOM    247  CE3 TRP H  41       0.945   0.791  -1.770  1.00  0.20           C  
ATOM    248  NE1 TRP H  41      -1.942   1.768   0.029  1.00  0.20           N  
ATOM    249  CH2 TRP H  41       0.018   2.654  -3.057  1.00  0.20           C  
ATOM    250  CZ2 TRP H  41      -1.028   2.782  -2.126  1.00  0.20           C  
ATOM    251  CZ3 TRP H  41       1.000   1.663  -2.875  1.00  0.20           C  
ATOM    252  N   PHE H  42       1.818  -3.779   0.031  1.00  0.21           N  
ATOM    253  CA  PHE H  42       3.031  -4.564   0.238  1.00  0.21           C  
ATOM    254  C   PHE H  42       4.247  -3.723  -0.161  1.00  0.21           C  
ATOM    255  CB  PHE H  42       2.967  -5.853  -0.594  1.00  0.21           C  
ATOM    256  O   PHE H  42       4.115  -2.736  -0.887  1.00  0.21           O  
ATOM    257  CG  PHE H  42       1.999  -6.905  -0.085  1.00  0.21           C  
ATOM    258  CD1 PHE H  42       0.631  -6.837  -0.415  1.00  0.21           C  
ATOM    259  CD2 PHE H  42       2.477  -7.986   0.682  1.00  0.21           C  
ATOM    260  CE1 PHE H  42      -0.249  -7.846   0.018  1.00  0.21           C  
ATOM    261  CE2 PHE H  42       1.595  -8.989   1.122  1.00  0.21           C  
ATOM    262  CZ  PHE H  42       0.233  -8.921   0.785  1.00  0.21           C  
ATOM    263  N   ARG H  43       5.445  -4.132   0.256  1.00  0.15           N  
ATOM    264  CA  ARG H  43       6.699  -3.554  -0.240  1.00  0.15           C  
ATOM    265  C   ARG H  43       7.781  -4.603  -0.417  1.00  0.15           C  
ATOM    266  CB  ARG H  43       7.156  -2.386   0.644  1.00  0.15           C  
ATOM    267  O   ARG H  43       7.806  -5.603   0.291  1.00  0.15           O  
ATOM    268  CG  ARG H  43       7.715  -2.838   1.999  1.00  0.15           C  
ATOM    269  CD  ARG H  43       8.036  -1.616   2.855  1.00  0.15           C  
ATOM    270  NE  ARG H  43       8.474  -2.022   4.192  1.00  0.15           N  
ATOM    271  NH1 ARG H  43       8.709   0.047   5.139  1.00  0.15           N  
ATOM    272  NH2 ARG H  43       9.084  -1.807   6.343  1.00  0.15           N  
ATOM    273  CZ  ARG H  43       8.757  -1.253   5.217  1.00  0.15           C  
ATOM    274  N   GLN H  44       8.695  -4.351  -1.337  1.00  0.19           N  
ATOM    275  CA  GLN H  44       9.800  -5.238  -1.662  1.00  0.19           C  
ATOM    276  C   GLN H  44      11.072  -4.422  -1.856  1.00  0.19           C  
ATOM    277  CB  GLN H  44       9.414  -6.036  -2.906  1.00  0.19           C  
ATOM    278  O   GLN H  44      11.188  -3.629  -2.791  1.00  0.19           O  
ATOM    279  CG  GLN H  44      10.447  -7.094  -3.299  1.00  0.19           C  
ATOM    280  CD  GLN H  44       9.873  -8.113  -4.282  1.00  0.19           C  
ATOM    281  NE2 GLN H  44      10.339  -9.338  -4.227  1.00  0.19           N  
ATOM    282  OE1 GLN H  44       8.982  -7.829  -5.081  1.00  0.19           O  
ATOM    283  N   ALA H  45      12.024  -4.591  -0.944  1.00  0.17           N  
ATOM    284  CA  ALA H  45      13.379  -4.104  -1.158  1.00  0.17           C  
ATOM    285  C   ALA H  45      14.136  -5.068  -2.096  1.00  0.17           C  
ATOM    286  CB  ALA H  45      14.077  -3.956   0.195  1.00  0.17           C  
ATOM    287  O   ALA H  45      13.814  -6.261  -2.116  1.00  0.17           O  
ATOM    288  N   PRO H  46      15.159  -4.600  -2.834  1.00  0.23           N  
ATOM    289  CA  PRO H  46      16.009  -5.478  -3.632  1.00  0.23           C  
ATOM    290  C   PRO H  46      16.574  -6.633  -2.792  1.00  0.23           C  
ATOM    291  CB  PRO H  46      17.113  -4.581  -4.202  1.00  0.23           C  
ATOM    292  O   PRO H  46      17.020  -6.426  -1.662  1.00  0.23           O  
ATOM    293  CG  PRO H  46      16.456  -3.201  -4.242  1.00  0.23           C  
ATOM    294  CD  PRO H  46      15.568  -3.212  -3.000  1.00  0.23           C  
ATOM    295  N   GLY H  47      16.523  -7.853  -3.331  1.00  0.28           N  
ATOM    296  CA  GLY H  47      17.001  -9.058  -2.644  1.00  0.28           C  
ATOM    297  C   GLY H  47      16.127  -9.554  -1.480  1.00  0.28           C  
ATOM    298  O   GLY H  47      16.603 -10.366  -0.690  1.00  0.28           O  
ATOM    299  N   LYS H  48      14.875  -9.088  -1.342  1.00  0.22           N  
ATOM    300  CA  LYS H  48      13.922  -9.557  -0.317  1.00  0.22           C  
ATOM    301  C   LYS H  48      12.602 -10.034  -0.933  1.00  0.22           C  
ATOM    302  CB  LYS H  48      13.665  -8.463   0.738  1.00  0.22           C  
ATOM    303  O   LYS H  48      12.247  -9.665  -2.054  1.00  0.22           O  
ATOM    304  CG  LYS H  48      14.947  -7.871   1.342  1.00  0.22           C  
ATOM    305  CD  LYS H  48      14.625  -6.957   2.534  1.00  0.22           C  
ATOM    306  CE  LYS H  48      15.826  -6.050   2.831  1.00  0.22           C  
ATOM    307  NZ  LYS H  48      15.487  -4.981   3.806  1.00  0.22           N  
ATOM    308  N   GLU H  49      11.862 -10.834  -0.170  1.00  0.45           N  
ATOM    309  CA  GLU H  49      10.445 -11.140  -0.424  1.00  0.45           C  
ATOM    310  C   GLU H  49       9.552  -9.891  -0.209  1.00  0.45           C  
ATOM    311  CB  GLU H  49      10.006 -12.305   0.498  1.00  0.45           C  
ATOM    312  O   GLU H  49       9.994  -8.899   0.383  1.00  0.45           O  
ATOM    313  CG  GLU H  49       9.650 -13.613  -0.233  1.00  0.45           C  
ATOM    314  CD  GLU H  49       8.319 -13.503  -0.987  1.00  0.45           C  
ATOM    315  OE1 GLU H  49       8.131 -12.484  -1.688  1.00  0.45           O  
ATOM    316  OE2 GLU H  49       7.430 -14.364  -0.808  1.00  0.45           O  
ATOM    317  N   ARG H  50       8.292  -9.920  -0.672  1.00  0.29           N  
ATOM    318  CA  ARG H  50       7.317  -8.836  -0.443  1.00  0.29           C  
ATOM    319  C   ARG H  50       6.761  -8.869   0.989  1.00  0.29           C  
ATOM    320  CB  ARG H  50       6.173  -8.821  -1.476  1.00  0.29           C  
ATOM    321  O   ARG H  50       5.943  -9.715   1.349  1.00  0.29           O  
ATOM    322  CG  ARG H  50       6.593  -9.051  -2.935  1.00  0.29           C  
ATOM    323  CD  ARG H  50       5.419  -8.831  -3.899  1.00  0.29           C  
ATOM    324  NE  ARG H  50       5.882  -8.608  -5.281  1.00  0.29           N  
ATOM    325  NH1 ARG H  50       3.824  -8.712  -6.307  1.00  0.29           N  
ATOM    326  NH2 ARG H  50       5.608  -8.101  -7.484  1.00  0.29           N  
ATOM    327  CZ  ARG H  50       5.107  -8.484  -6.345  1.00  0.29           C  
ATOM    328  N   GLU H  51       7.161  -7.894   1.796  1.00  0.27           N  
ATOM    329  CA  GLU H  51       6.649  -7.622   3.143  1.00  0.27           C  
ATOM    330  C   GLU H  51       5.232  -7.031   3.070  1.00  0.27           C  
ATOM    331  CB  GLU H  51       7.635  -6.662   3.850  1.00  0.27           C  
ATOM    332  O   GLU H  51       4.993  -6.042   2.371  1.00  0.27           O  
ATOM    333  CG  GLU H  51       7.208  -6.098   5.226  1.00  0.27           C  
ATOM    334  CD  GLU H  51       8.140  -4.986   5.762  1.00  0.27           C  
ATOM    335  OE1 GLU H  51       9.069  -4.550   5.049  1.00  0.27           O  
ATOM    336  OE2 GLU H  51       7.914  -4.450   6.875  1.00  0.27           O  
ATOM    337  N   PHE H  52       4.287  -7.601   3.823  1.00  0.39           N  
ATOM    338  CA  PHE H  52       2.989  -6.972   4.076  1.00  0.39           C  
ATOM    339  C   PHE H  52       3.185  -5.688   4.889  1.00  0.39           C  
ATOM    340  CB  PHE H  52       2.091  -7.959   4.833  1.00  0.39           C  
ATOM    341  O   PHE H  52       3.756  -5.740   5.974  1.00  0.39           O  
ATOM    342  CG  PHE H  52       0.763  -7.380   5.282  1.00  0.39           C  
ATOM    343  CD1 PHE H  52      -0.388  -7.593   4.505  1.00  0.39           C  
ATOM    344  CD2 PHE H  52       0.672  -6.631   6.473  1.00  0.39           C  
ATOM    345  CE1 PHE H  52      -1.630  -7.113   4.946  1.00  0.39           C  
ATOM    346  CE2 PHE H  52      -0.560  -6.096   6.884  1.00  0.39           C  
ATOM    347  CZ  PHE H  52      -1.717  -6.364   6.134  1.00  0.39           C  
ATOM    348  N   VAL H  53       2.671  -4.551   4.416  1.00  0.26           N  
ATOM    349  CA  VAL H  53       2.798  -3.256   5.107  1.00  0.26           C  
ATOM    350  C   VAL H  53       1.520  -2.933   5.878  1.00  0.26           C  
ATOM    351  CB  VAL H  53       3.153  -2.145   4.094  1.00  0.26           C  
ATOM    352  O   VAL H  53       1.553  -2.660   7.081  1.00  0.26           O  
ATOM    353  CG1 VAL H  53       3.287  -0.762   4.728  1.00  0.26           C  
ATOM    354  CG2 VAL H  53       4.477  -2.439   3.381  1.00  0.26           C  
ATOM    355  N   SER H  54       0.374  -2.966   5.196  1.00  0.21           N  
ATOM    356  CA  SER H  54      -0.921  -2.606   5.775  1.00  0.21           C  
ATOM    357  C   SER H  54      -2.093  -3.094   4.921  1.00  0.21           C  
ATOM    358  CB  SER H  54      -0.977  -1.085   5.948  1.00  0.21           C  
ATOM    359  O   SER H  54      -1.947  -3.244   3.713  1.00  0.21           O  
ATOM    360  OG  SER H  54      -2.160  -0.705   6.604  1.00  0.21           O  
ATOM    361  N   ALA H  55      -3.264  -3.303   5.529  1.00  0.18           N  
ATOM    362  CA  ALA H  55      -4.504  -3.644   4.833  1.00  0.18           C  
ATOM    363  C   ALA H  55      -5.711  -2.911   5.415  1.00  0.18           C  
ATOM    364  CB  ALA H  55      -4.730  -5.158   4.833  1.00  0.18           C  
ATOM    365  O   ALA H  55      -5.711  -2.503   6.579  1.00  0.18           O  
ATOM    366  N   ILE H  56      -6.742  -2.757   4.587  1.00  0.22           N  
ATOM    367  CA  ILE H  56      -7.991  -2.087   4.917  1.00  0.22           C  
ATOM    368  C   ILE H  56      -9.181  -2.832   4.295  1.00  0.22           C  
ATOM    369  CB  ILE H  56      -7.894  -0.587   4.563  1.00  0.22           C  
ATOM    370  O   ILE H  56      -9.279  -3.001   3.077  1.00  0.22           O  
ATOM    371  CG1 ILE H  56      -9.068   0.170   5.208  1.00  0.22           C  
ATOM    372  CG2 ILE H  56      -7.774  -0.312   3.052  1.00  0.22           C  
ATOM    373  CD1 ILE H  56      -8.907   1.696   5.186  1.00  0.22           C  
ATOM    374  N   ASN H  57     -10.085  -3.307   5.152  1.00  0.25           N  
ATOM    375  CA  ASN H  57     -11.265  -4.069   4.740  1.00  0.25           C  
ATOM    376  C   ASN H  57     -12.392  -3.149   4.219  1.00  0.25           C  
ATOM    377  CB  ASN H  57     -11.702  -4.982   5.905  1.00  0.25           C  
ATOM    378  O   ASN H  57     -12.300  -1.921   4.325  1.00  0.25           O  
ATOM    379  CG  ASN H  57     -12.153  -6.338   5.392  1.00  0.25           C  
ATOM    380  ND2 ASN H  57     -11.852  -7.398   6.098  1.00  0.25           N  
ATOM    381  OD1 ASN H  57     -12.750  -6.440   4.333  1.00  0.25           O  
ATOM    382  N   TRP H  58     -13.472  -3.717   3.663  1.00  0.53           N  
ATOM    383  CA  TRP H  58     -14.508  -2.937   2.966  1.00  0.53           C  
ATOM    384  C   TRP H  58     -15.137  -1.827   3.834  1.00  0.53           C  
ATOM    385  CB  TRP H  58     -15.521  -3.858   2.260  1.00  0.53           C  
ATOM    386  O   TRP H  58     -15.194  -0.674   3.398  1.00  0.53           O  
ATOM    387  CG  TRP H  58     -16.756  -4.294   2.993  1.00  0.53           C  
ATOM    388  CD1 TRP H  58     -18.018  -4.055   2.567  1.00  0.53           C  
ATOM    389  CD2 TRP H  58     -16.899  -5.109   4.201  1.00  0.53           C  
ATOM    390  CE2 TRP H  58     -18.292  -5.329   4.436  1.00  0.53           C  
ATOM    391  CE3 TRP H  58     -16.004  -5.677   5.134  1.00  0.53           C  
ATOM    392  NE1 TRP H  58     -18.924  -4.659   3.414  1.00  0.53           N  
ATOM    393  CH2 TRP H  58     -17.847  -6.615   6.436  1.00  0.53           C  
ATOM    394  CZ2 TRP H  58     -18.768  -6.073   5.524  1.00  0.53           C  
ATOM    395  CZ3 TRP H  58     -16.470  -6.411   6.241  1.00  0.53           C  
ATOM    396  N   GLN H  59     -15.440  -2.131   5.104  1.00  0.60           N  
ATOM    397  CA  GLN H  59     -15.921  -1.215   6.159  1.00  0.60           C  
ATOM    398  C   GLN H  59     -14.900  -0.166   6.667  1.00  0.60           C  
ATOM    399  CB  GLN H  59     -16.420  -2.059   7.349  1.00  0.60           C  
ATOM    400  O   GLN H  59     -15.192   0.569   7.605  1.00  0.60           O  
ATOM    401  CG  GLN H  59     -17.748  -2.783   7.084  1.00  0.60           C  
ATOM    402  CD  GLN H  59     -18.151  -3.708   8.233  1.00  0.60           C  
ATOM    403  NE2 GLN H  59     -19.413  -4.052   8.358  1.00  0.60           N  
ATOM    404  OE1 GLN H  59     -17.351  -4.133   9.047  1.00  0.60           O  
ATOM    405  N   LYS H  63     -13.711  -0.059   6.060  1.00  0.67           N  
ATOM    406  CA  LYS H  63     -12.590   0.822   6.460  1.00  0.67           C  
ATOM    407  C   LYS H  63     -11.804   0.411   7.715  1.00  0.67           C  
ATOM    408  CB  LYS H  63     -12.964   2.323   6.451  1.00  0.67           C  
ATOM    409  O   LYS H  63     -10.910   1.141   8.132  1.00  0.67           O  
ATOM    410  CG  LYS H  63     -13.769   2.756   5.214  1.00  0.67           C  
ATOM    411  CD  LYS H  63     -13.617   4.255   4.925  1.00  0.67           C  
ATOM    412  CE  LYS H  63     -14.429   4.589   3.670  1.00  0.67           C  
ATOM    413  NZ  LYS H  63     -14.050   5.890   3.071  1.00  0.67           N  
ATOM    414  N   THR H  64     -12.038  -0.785   8.251  1.00  0.54           N  
ATOM    415  CA  THR H  64     -11.228  -1.402   9.319  1.00  0.54           C  
ATOM    416  C   THR H  64      -9.778  -1.618   8.860  1.00  0.54           C  
ATOM    417  CB  THR H  64     -11.825  -2.769   9.697  1.00  0.54           C  
ATOM    418  O   THR H  64      -9.567  -2.276   7.841  1.00  0.54           O  
ATOM    419  CG2 THR H  64     -11.340  -3.274  11.053  1.00  0.54           C  
ATOM    420  OG1 THR H  64     -13.233  -2.710   9.723  1.00  0.54           O  
ATOM    421  N   ALA H  65      -8.788  -1.085   9.587  1.00  0.49           N  
ATOM    422  CA  ALA H  65      -7.364  -1.113   9.212  1.00  0.49           C  
ATOM    423  C   ALA H  65      -6.536  -2.196   9.945  1.00  0.49           C  
ATOM    424  CB  ALA H  65      -6.784   0.291   9.437  1.00  0.49           C  
ATOM    425  O   ALA H  65      -6.941  -2.726  10.977  1.00  0.49           O  
ATOM    426  N   THR H  66      -5.350  -2.523   9.419  1.00  0.44           N  
ATOM    427  CA  THR H  66      -4.358  -3.456   9.994  1.00  0.44           C  
ATOM    428  C   THR H  66      -2.953  -3.127   9.475  1.00  0.44           C  
ATOM    429  CB  THR H  66      -4.767  -4.908   9.677  1.00  0.44           C  
ATOM    430  O   THR H  66      -2.811  -2.643   8.355  1.00  0.44           O  
ATOM    431  CG2 THR H  66      -3.673  -5.971   9.808  1.00  0.44           C  
ATOM    432  OG1 THR H  66      -5.754  -5.276  10.606  1.00  0.44           O  
ATOM    433  N   TYR H  67      -1.906  -3.386  10.266  1.00  0.31           N  
ATOM    434  CA  TYR H  67      -0.511  -3.022   9.960  1.00  0.31           C  
ATOM    435  C   TYR H  67       0.462  -4.192  10.170  1.00  0.31           C  
ATOM    436  CB  TYR H  67      -0.105  -1.798  10.802  1.00  0.31           C  
ATOM    437  O   TYR H  67       0.113  -5.211  10.779  1.00  0.31           O  
ATOM    438  CG  TYR H  67      -0.959  -0.584  10.510  1.00  0.31           C  
ATOM    439  CD1 TYR H  67      -0.673   0.196   9.376  1.00  0.31           C  
ATOM    440  CD2 TYR H  67      -2.082  -0.290  11.309  1.00  0.31           C  
ATOM    441  CE1 TYR H  67      -1.532   1.248   9.014  1.00  0.31           C  
ATOM    442  CE2 TYR H  67      -2.939   0.769  10.954  1.00  0.31           C  
ATOM    443  OH  TYR H  67      -3.520   2.525   9.425  1.00  0.31           O  
ATOM    444  CZ  TYR H  67      -2.671   1.531   9.796  1.00  0.31           C  
ATOM    445  N   ALA H  68       1.680  -4.068   9.643  1.00  0.30           N  
ATOM    446  CA  ALA H  68       2.855  -4.775  10.147  1.00  0.30           C  
ATOM    447  C   ALA H  68       3.574  -3.957  11.228  1.00  0.30           C  
ATOM    448  CB  ALA H  68       3.797  -5.100   8.990  1.00  0.30           C  
ATOM    449  O   ALA H  68       3.587  -2.727  11.190  1.00  0.30           O  
ATOM    450  N   ASP H  69       4.194  -4.642  12.187  1.00  0.34           N  
ATOM    451  CA  ASP H  69       4.839  -4.005  13.342  1.00  0.34           C  
ATOM    452  C   ASP H  69       6.046  -3.117  12.989  1.00  0.34           C  
ATOM    453  CB  ASP H  69       5.162  -5.065  14.409  1.00  0.34           C  
ATOM    454  O   ASP H  69       6.351  -2.182  13.722  1.00  0.34           O  
ATOM    455  CG  ASP H  69       3.931  -5.367  15.277  1.00  0.34           C  
ATOM    456  OD1 ASP H  69       4.048  -5.299  16.519  1.00  0.34           O  
ATOM    457  OD2 ASP H  69       2.800  -5.510  14.753  1.00  0.34           O  
ATOM    458  N   SER H  70       6.659  -3.319  11.822  1.00  0.29           N  
ATOM    459  CA  SER H  70       7.716  -2.469  11.246  1.00  0.29           C  
ATOM    460  C   SER H  70       7.259  -1.043  10.883  1.00  0.29           C  
ATOM    461  CB  SER H  70       8.216  -3.166   9.974  1.00  0.29           C  
ATOM    462  O   SER H  70       8.081  -0.126  10.758  1.00  0.29           O  
ATOM    463  OG  SER H  70       7.117  -3.418   9.110  1.00  0.29           O  
ATOM    464  N   VAL H  71       5.952  -0.840  10.694  1.00  0.29           N  
ATOM    465  CA  VAL H  71       5.349   0.422  10.217  1.00  0.29           C  
ATOM    466  C   VAL H  71       4.195   0.921  11.095  1.00  0.29           C  
ATOM    467  CB  VAL H  71       4.899   0.284   8.754  1.00  0.29           C  
ATOM    468  O   VAL H  71       3.733   2.053  10.942  1.00  0.29           O  
ATOM    469  CG1 VAL H  71       6.087  -0.006   7.827  1.00  0.29           C  
ATOM    470  CG2 VAL H  71       3.818  -0.787   8.565  1.00  0.29           C  
ATOM    471  N   LYS H  72       3.746   0.094  12.041  1.00  0.33           N  
ATOM    472  CA  LYS H  72       2.737   0.366  13.072  1.00  0.33           C  
ATOM    473  C   LYS H  72       3.038   1.684  13.799  1.00  0.33           C  
ATOM    474  CB  LYS H  72       2.795  -0.871  13.978  1.00  0.33           C  
ATOM    475  O   LYS H  72       4.127   1.882  14.323  1.00  0.33           O  
ATOM    476  CG  LYS H  72       1.828  -1.047  15.159  1.00  0.33           C  
ATOM    477  CD  LYS H  72       2.109  -2.474  15.672  1.00  0.33           C  
ATOM    478  CE  LYS H  72       1.276  -2.995  16.843  1.00  0.33           C  
ATOM    479  NZ  LYS H  72       1.627  -4.420  17.081  1.00  0.33           N  
ATOM    480  N   GLY H  74       2.080   2.612  13.774  1.00  0.21           N  
ATOM    481  CA  GLY H  74       2.206   3.959  14.350  1.00  0.21           C  
ATOM    482  C   GLY H  74       2.904   5.001  13.463  1.00  0.21           C  
ATOM    483  O   GLY H  74       2.673   6.190  13.657  1.00  0.21           O  
ATOM    484  N   ARG H  75       3.706   4.590  12.469  1.00  0.22           N  
ATOM    485  CA  ARG H  75       4.360   5.501  11.506  1.00  0.22           C  
ATOM    486  C   ARG H  75       3.541   5.687  10.231  1.00  0.22           C  
ATOM    487  CB  ARG H  75       5.768   4.988  11.158  1.00  0.22           C  
ATOM    488  O   ARG H  75       3.442   6.793   9.701  1.00  0.22           O  
ATOM    489  CG  ARG H  75       6.664   4.819  12.396  1.00  0.22           C  
ATOM    490  CD  ARG H  75       8.139   4.616  12.026  1.00  0.22           C  
ATOM    491  NE  ARG H  75       8.357   3.420  11.184  1.00  0.22           N  
ATOM    492  NH1 ARG H  75       9.204   4.464   9.310  1.00  0.22           N  
ATOM    493  NH2 ARG H  75       8.993   2.254   9.347  1.00  0.22           N  
ATOM    494  CZ  ARG H  75       8.845   3.393   9.955  1.00  0.22           C  
ATOM    495  N   PHE H  76       2.978   4.596   9.714  1.00  0.19           N  
ATOM    496  CA  PHE H  76       2.176   4.597   8.491  1.00  0.19           C  
ATOM    497  C   PHE H  76       0.678   4.542   8.819  1.00  0.19           C  
ATOM    498  CB  PHE H  76       2.607   3.456   7.555  1.00  0.19           C  
ATOM    499  O   PHE H  76       0.268   4.117   9.899  1.00  0.19           O  
ATOM    500  CG  PHE H  76       4.019   3.485   6.965  1.00  0.19           C  
ATOM    501  CD1 PHE H  76       5.004   4.436   7.322  1.00  0.19           C  
ATOM    502  CD2 PHE H  76       4.351   2.501   6.015  1.00  0.19           C  
ATOM    503  CE1 PHE H  76       6.296   4.372   6.774  1.00  0.19           C  
ATOM    504  CE2 PHE H  76       5.639   2.446   5.453  1.00  0.19           C  
ATOM    505  CZ  PHE H  76       6.615   3.376   5.839  1.00  0.19           C  
ATOM    506  N   THR H  77      -0.160   4.980   7.881  1.00  0.20           N  
ATOM    507  CA  THR H  77      -1.622   4.919   7.990  1.00  0.20           C  
ATOM    508  C   THR H  77      -2.253   4.663   6.628  1.00  0.20           C  
ATOM    509  CB  THR H  77      -2.180   6.177   8.671  1.00  0.20           C  
ATOM    510  O   THR H  77      -2.115   5.461   5.697  1.00  0.20           O  
ATOM    511  CG2 THR H  77      -3.692   6.364   8.530  1.00  0.20           C  
ATOM    512  OG1 THR H  77      -1.937   6.062  10.053  1.00  0.20           O  
ATOM    513  N   ILE H  78      -2.953   3.536   6.509  1.00  0.19           N  
ATOM    514  CA  ILE H  78      -3.729   3.192   5.317  1.00  0.19           C  
ATOM    515  C   ILE H  78      -5.097   3.875   5.372  1.00  0.19           C  
ATOM    516  CB  ILE H  78      -3.818   1.663   5.148  1.00  0.19           C  
ATOM    517  O   ILE H  78      -5.696   4.036   6.434  1.00  0.19           O  
ATOM    518  CG1 ILE H  78      -4.294   1.277   3.731  1.00  0.19           C  
ATOM    519  CG2 ILE H  78      -4.695   1.016   6.237  1.00  0.19           C  
ATOM    520  CD1 ILE H  78      -4.079  -0.210   3.419  1.00  0.19           C  
ATOM    521  N   SER H  79      -5.610   4.296   4.221  1.00  0.28           N  
ATOM    522  CA  SER H  79      -6.936   4.911   4.116  1.00  0.28           C  
ATOM    523  C   SER H  79      -7.506   4.715   2.711  1.00  0.28           C  
ATOM    524  CB  SER H  79      -6.864   6.393   4.521  1.00  0.28           C  
ATOM    525  O   SER H  79      -6.764   4.485   1.760  1.00  0.28           O  
ATOM    526  OG  SER H  79      -5.915   7.103   3.743  1.00  0.28           O  
ATOM    527  N   ARG H  80      -8.834   4.781   2.569  1.00  0.27           N  
ATOM    528  CA  ARG H  80      -9.543   4.514   1.303  1.00  0.27           C  
ATOM    529  C   ARG H  80     -10.615   5.569   1.029  1.00  0.27           C  
ATOM    530  CB  ARG H  80     -10.083   3.062   1.288  1.00  0.27           C  
ATOM    531  O   ARG H  80     -11.490   5.792   1.876  1.00  0.27           O  
ATOM    532  CG  ARG H  80     -11.152   2.771   2.363  1.00  0.27           C  
ATOM    533  CD  ARG H  80     -11.321   1.278   2.686  1.00  0.27           C  
ATOM    534  NE  ARG H  80     -12.423   0.621   1.963  1.00  0.27           N  
ATOM    535  NH1 ARG H  80     -11.161  -0.633   0.490  1.00  0.27           N  
ATOM    536  NH2 ARG H  80     -13.351  -0.807   0.472  1.00  0.27           N  
ATOM    537  CZ  ARG H  80     -12.302  -0.258   0.988  1.00  0.27           C  
ATOM    538  N   ASP H  81     -10.558   6.195  -0.142  1.00  0.27           N  
ATOM    539  CA  ASP H  81     -11.573   7.123  -0.651  1.00  0.27           C  
ATOM    540  C   ASP H  81     -12.422   6.421  -1.722  1.00  0.27           C  
ATOM    541  CB  ASP H  81     -10.917   8.422  -1.151  1.00  0.27           C  
ATOM    542  O   ASP H  81     -11.930   6.018  -2.776  1.00  0.27           O  
ATOM    543  CG  ASP H  81     -11.920   9.513  -1.554  1.00  0.27           C  
ATOM    544  OD1 ASP H  81     -13.073   9.182  -1.905  1.00  0.27           O  
ATOM    545  OD2 ASP H  81     -11.536  10.703  -1.516  1.00  0.27           O  
ATOM    546  N   ASN H  82     -13.709   6.263  -1.414  1.00  0.39           N  
ATOM    547  CA  ASN H  82     -14.710   5.652  -2.282  1.00  0.39           C  
ATOM    548  C   ASN H  82     -14.953   6.481  -3.554  1.00  0.39           C  
ATOM    549  CB  ASN H  82     -16.055   5.556  -1.524  1.00  0.39           C  
ATOM    550  O   ASN H  82     -15.119   5.912  -4.625  1.00  0.39           O  
ATOM    551  CG  ASN H  82     -16.056   4.872  -0.166  1.00  0.39           C  
ATOM    552  ND2 ASN H  82     -17.039   4.042   0.097  1.00  0.39           N  
ATOM    553  OD1 ASN H  82     -15.226   5.110   0.702  1.00  0.39           O  
ATOM    554  N   ALA H  83     -15.015   7.809  -3.423  1.00  0.48           N  
ATOM    555  CA  ALA H  83     -15.432   8.725  -4.482  1.00  0.48           C  
ATOM    556  C   ALA H  83     -14.299   8.994  -5.480  1.00  0.48           C  
ATOM    557  CB  ALA H  83     -15.918  10.019  -3.816  1.00  0.48           C  
ATOM    558  O   ALA H  83     -14.531   9.058  -6.682  1.00  0.48           O  
ATOM    559  N   LYS H  84     -13.057   9.096  -4.988  1.00  0.53           N  
ATOM    560  CA  LYS H  84     -11.849   9.196  -5.832  1.00  0.53           C  
ATOM    561  C   LYS H  84     -11.324   7.837  -6.309  1.00  0.53           C  
ATOM    562  CB  LYS H  84     -10.750   9.986  -5.100  1.00  0.53           C  
ATOM    563  O   LYS H  84     -10.230   7.778  -6.864  1.00  0.53           O  
ATOM    564  CG  LYS H  84     -11.201  11.409  -4.753  1.00  0.53           C  
ATOM    565  CD  LYS H  84     -10.065  12.210  -4.103  1.00  0.53           C  
ATOM    566  CE  LYS H  84     -10.621  13.508  -3.509  1.00  0.53           C  
ATOM    567  NZ  LYS H  84     -11.299  13.239  -2.220  1.00  0.53           N  
ATOM    568  N   ASN H  85     -12.041   6.749  -6.015  1.00  0.45           N  
ATOM    569  CA  ASN H  85     -11.662   5.364  -6.303  1.00  0.45           C  
ATOM    570  C   ASN H  85     -10.186   5.043  -5.979  1.00  0.45           C  
ATOM    571  CB  ASN H  85     -12.093   4.994  -7.738  1.00  0.45           C  
ATOM    572  O   ASN H  85      -9.483   4.399  -6.759  1.00  0.45           O  
ATOM    573  CG  ASN H  85     -12.563   3.557  -7.791  1.00  0.45           C  
ATOM    574  ND2 ASN H  85     -12.128   2.753  -8.729  1.00  0.45           N  
ATOM    575  OD1 ASN H  85     -13.325   3.129  -6.941  1.00  0.45           O  
ATOM    576  N   SER H  86      -9.712   5.547  -4.835  1.00  0.22           N  
ATOM    577  CA  SER H  86      -8.287   5.628  -4.501  1.00  0.22           C  
ATOM    578  C   SER H  86      -7.992   5.045  -3.123  1.00  0.22           C  
ATOM    579  CB  SER H  86      -7.792   7.076  -4.548  1.00  0.22           C  
ATOM    580  O   SER H  86      -8.597   5.420  -2.112  1.00  0.22           O  
ATOM    581  OG  SER H  86      -7.717   7.579  -5.866  1.00  0.22           O  
ATOM    582  N   LEU H  87      -7.014   4.148  -3.079  1.00  0.12           N  
ATOM    583  CA  LEU H  87      -6.366   3.688  -1.858  1.00  0.12           C  
ATOM    584  C   LEU H  87      -5.136   4.560  -1.578  1.00  0.12           C  
ATOM    585  CB  LEU H  87      -6.004   2.209  -2.055  1.00  0.12           C  
ATOM    586  O   LEU H  87      -4.369   4.851  -2.489  1.00  0.12           O  
ATOM    587  CG  LEU H  87      -5.273   1.561  -0.869  1.00  0.12           C  
ATOM    588  CD1 LEU H  87      -6.265   1.243   0.247  1.00  0.12           C  
ATOM    589  CD2 LEU H  87      -4.547   0.300  -1.329  1.00  0.12           C  
ATOM    590  N   TYR H  88      -4.903   4.929  -0.322  1.00  0.16           N  
ATOM    591  CA  TYR H  88      -3.746   5.726   0.078  1.00  0.16           C  
ATOM    592  C   TYR H  88      -2.943   5.052   1.183  1.00  0.16           C  
ATOM    593  CB  TYR H  88      -4.187   7.110   0.551  1.00  0.16           C  
ATOM    594  O   TYR H  88      -3.520   4.467   2.106  1.00  0.16           O  
ATOM    595  CG  TYR H  88      -4.976   7.918  -0.455  1.00  0.16           C  
ATOM    596  CD1 TYR H  88      -4.296   8.605  -1.476  1.00  0.16           C  
ATOM    597  CD2 TYR H  88      -6.379   7.996  -0.365  1.00  0.16           C  
ATOM    598  CE1 TYR H  88      -5.016   9.354  -2.426  1.00  0.16           C  
ATOM    599  CE2 TYR H  88      -7.097   8.757  -1.306  1.00  0.16           C  
ATOM    600  OH  TYR H  88      -7.131  10.111  -3.280  1.00  0.16           O  
ATOM    601  CZ  TYR H  88      -6.422   9.425  -2.348  1.00  0.16           C  
ATOM    602  N   LEU H  89      -1.623   5.225   1.137  1.00  0.13           N  
ATOM    603  CA  LEU H  89      -0.730   4.974   2.264  1.00  0.13           C  
ATOM    604  C   LEU H  89      -0.044   6.281   2.647  1.00  0.13           C  
ATOM    605  CB  LEU H  89       0.274   3.864   1.916  1.00  0.13           C  
ATOM    606  O   LEU H  89       0.846   6.761   1.946  1.00  0.13           O  
ATOM    607  CG  LEU H  89       1.115   3.378   3.110  1.00  0.13           C  
ATOM    608  CD1 LEU H  89       0.273   2.620   4.143  1.00  0.13           C  
ATOM    609  CD2 LEU H  89       2.206   2.433   2.612  1.00  0.13           C  
ATOM    610  N   GLN H  90      -0.474   6.859   3.764  1.00  0.13           N  
ATOM    611  CA  GLN H  90       0.275   7.915   4.425  1.00  0.13           C  
ATOM    612  C   GLN H  90       1.494   7.277   5.098  1.00  0.13           C  
ATOM    613  CB  GLN H  90      -0.645   8.609   5.444  1.00  0.13           C  
ATOM    614  O   GLN H  90       1.332   6.342   5.884  1.00  0.13           O  
ATOM    615  CG  GLN H  90      -0.017   9.877   6.031  1.00  0.13           C  
ATOM    616  CD  GLN H  90       0.181  10.969   4.984  1.00  0.13           C  
ATOM    617  NE2 GLN H  90       1.250  11.724   5.075  1.00  0.13           N  
ATOM    618  OE1 GLN H  90      -0.633  11.147   4.080  1.00  0.13           O  
ATOM    619  N   MET H  91       2.694   7.761   4.796  1.00  0.15           N  
ATOM    620  CA  MET H  91       3.940   7.273   5.383  1.00  0.15           C  
ATOM    621  C   MET H  91       4.659   8.443   6.036  1.00  0.15           C  
ATOM    622  CB  MET H  91       4.826   6.633   4.307  1.00  0.15           C  
ATOM    623  O   MET H  91       5.219   9.274   5.328  1.00  0.15           O  
ATOM    624  CG  MET H  91       4.155   5.466   3.581  1.00  0.15           C  
ATOM    625  SD  MET H  91       5.265   4.509   2.515  1.00  0.15           S  
ATOM    626  CE  MET H  91       5.931   5.816   1.453  1.00  0.15           C  
ATOM    627  N   ASN H  92       4.615   8.525   7.364  1.00  0.18           N  
ATOM    628  CA  ASN H  92       5.293   9.573   8.123  1.00  0.18           C  
ATOM    629  C   ASN H  92       6.540   9.013   8.817  1.00  0.18           C  
ATOM    630  CB  ASN H  92       4.319  10.201   9.135  1.00  0.18           C  
ATOM    631  O   ASN H  92       6.630   7.807   9.059  1.00  0.18           O  
ATOM    632  CG  ASN H  92       3.002  10.696   8.552  1.00  0.18           C  
ATOM    633  ND2 ASN H  92       1.972  10.739   9.364  1.00  0.18           N  
ATOM    634  OD1 ASN H  92       2.850  11.042   7.388  1.00  0.18           O  
ATOM    635  N   SER H  93       7.486   9.890   9.169  1.00  0.18           N  
ATOM    636  CA  SER H  93       8.718   9.517   9.883  1.00  0.18           C  
ATOM    637  C   SER H  93       9.459   8.374   9.178  1.00  0.18           C  
ATOM    638  CB  SER H  93       8.434   9.206  11.358  1.00  0.18           C  
ATOM    639  O   SER H  93       9.788   7.343   9.780  1.00  0.18           O  
ATOM    640  OG  SER H  93       7.761  10.286  11.979  1.00  0.18           O  
ATOM    641  N   LEU H  94       9.647   8.542   7.868  1.00  0.21           N  
ATOM    642  CA  LEU H  94      10.307   7.568   7.006  1.00  0.21           C  
ATOM    643  C   LEU H  94      11.779   7.396   7.395  1.00  0.21           C  
ATOM    644  CB  LEU H  94      10.140   8.005   5.540  1.00  0.21           C  
ATOM    645  O   LEU H  94      12.470   8.366   7.716  1.00  0.21           O  
ATOM    646  CG  LEU H  94       8.755   7.622   4.980  1.00  0.21           C  
ATOM    647  CD1 LEU H  94       8.406   8.444   3.744  1.00  0.21           C  
ATOM    648  CD2 LEU H  94       8.731   6.146   4.571  1.00  0.21           C  
ATOM    649  N   ARG H  95      12.259   6.154   7.357  1.00  0.28           N  
ATOM    650  CA  ARG H  95      13.657   5.783   7.592  1.00  0.28           C  
ATOM    651  C   ARG H  95      14.290   5.186   6.339  1.00  0.28           C  
ATOM    652  CB  ARG H  95      13.761   4.733   8.696  1.00  0.28           C  
ATOM    653  O   ARG H  95      13.579   4.753   5.437  1.00  0.28           O  
ATOM    654  CG  ARG H  95      13.097   4.992  10.052  1.00  0.28           C  
ATOM    655  CD  ARG H  95      13.537   3.792  10.903  1.00  0.28           C  
ATOM    656  NE  ARG H  95      13.094   3.822  12.304  1.00  0.28           N  
ATOM    657  NH1 ARG H  95      14.187   1.874  12.873  1.00  0.28           N  
ATOM    658  NH2 ARG H  95      13.040   2.981  14.422  1.00  0.28           N  
ATOM    659  CZ  ARG H  95      13.442   2.897  13.184  1.00  0.28           C  
ATOM    660  N   ALA H  96      15.617   5.073   6.330  1.00  0.45           N  
ATOM    661  CA  ALA H  96      16.351   4.401   5.259  1.00  0.45           C  
ATOM    662  C   ALA H  96      15.837   2.968   5.002  1.00  0.45           C  
ATOM    663  CB  ALA H  96      17.840   4.415   5.620  1.00  0.45           C  
ATOM    664  O   ALA H  96      15.698   2.567   3.844  1.00  0.45           O  
ATOM    665  N   GLU H  97      15.465   2.231   6.059  1.00  0.36           N  
ATOM    666  CA  GLU H  97      14.908   0.869   5.970  1.00  0.36           C  
ATOM    667  C   GLU H  97      13.582   0.778   5.198  1.00  0.36           C  
ATOM    668  CB  GLU H  97      14.663   0.259   7.365  1.00  0.36           C  
ATOM    669  O   GLU H  97      13.222  -0.305   4.738  1.00  0.36           O  
ATOM    670  CG  GLU H  97      15.840   0.297   8.351  1.00  0.36           C  
ATOM    671  CD  GLU H  97      15.748   1.525   9.259  1.00  0.36           C  
ATOM    672  OE1 GLU H  97      16.086   2.626   8.775  1.00  0.36           O  
ATOM    673  OE2 GLU H  97      15.255   1.388  10.406  1.00  0.36           O  
ATOM    674  N   ASP H  98      12.855   1.888   5.044  1.00  0.20           N  
ATOM    675  CA  ASP H  98      11.614   1.946   4.269  1.00  0.20           C  
ATOM    676  C   ASP H  98      11.842   2.031   2.747  1.00  0.20           C  
ATOM    677  CB  ASP H  98      10.733   3.103   4.768  1.00  0.20           C  
ATOM    678  O   ASP H  98      10.865   2.043   1.997  1.00  0.20           O  
ATOM    679  CG  ASP H  98      10.355   3.017   6.249  1.00  0.20           C  
ATOM    680  OD1 ASP H  98       9.877   1.954   6.718  1.00  0.20           O  
ATOM    681  OD2 ASP H  98      10.428   4.052   6.943  1.00  0.20           O  
ATOM    682  N   THR H  99      13.098   2.075   2.285  1.00  0.24           N  
ATOM    683  CA  THR H  99      13.470   2.075   0.859  1.00  0.24           C  
ATOM    684  C   THR H  99      13.098   0.751   0.184  1.00  0.24           C  
ATOM    685  CB  THR H  99      14.971   2.355   0.689  1.00  0.24           C  
ATOM    686  O   THR H  99      13.683  -0.295   0.477  1.00  0.24           O  
ATOM    687  CG2 THR H  99      15.455   2.296  -0.761  1.00  0.24           C  
ATOM    688  OG1 THR H  99      15.261   3.641   1.190  1.00  0.24           O  
ATOM    689  N   ALA H 100      12.124   0.792  -0.727  1.00  0.21           N  
ATOM    690  CA  ALA H 100      11.552  -0.377  -1.397  1.00  0.21           C  
ATOM    691  C   ALA H 100      10.664   0.027  -2.591  1.00  0.21           C  
ATOM    692  CB  ALA H 100      10.724  -1.162  -0.364  1.00  0.21           C  
ATOM    693  O   ALA H 100      10.254   1.182  -2.714  1.00  0.21           O  
ATOM    694  N   VAL H 101      10.310  -0.937  -3.446  1.00  0.16           N  
ATOM    695  CA  VAL H 101       9.148  -0.821  -4.346  1.00  0.16           C  
ATOM    696  C   VAL H 101       7.883  -1.163  -3.558  1.00  0.16           C  
ATOM    697  CB  VAL H 101       9.297  -1.730  -5.582  1.00  0.16           C  
ATOM    698  O   VAL H 101       7.817  -2.228  -2.949  1.00  0.16           O  
ATOM    699  CG1 VAL H 101       8.050  -1.693  -6.474  1.00  0.16           C  
ATOM    700  CG2 VAL H 101      10.498  -1.286  -6.429  1.00  0.16           C  
ATOM    701  N   TYR H 102       6.895  -0.272  -3.544  1.00  0.12           N  
ATOM    702  CA  TYR H 102       5.614  -0.442  -2.854  1.00  0.12           C  
ATOM    703  C   TYR H 102       4.523  -0.823  -3.852  1.00  0.12           C  
ATOM    704  CB  TYR H 102       5.231   0.843  -2.108  1.00  0.12           C  
ATOM    705  O   TYR H 102       4.250  -0.064  -4.782  1.00  0.12           O  
ATOM    706  CG  TYR H 102       6.021   1.080  -0.836  1.00  0.12           C  
ATOM    707  CD1 TYR H 102       7.384   1.419  -0.911  1.00  0.12           C  
ATOM    708  CD2 TYR H 102       5.401   0.945   0.423  1.00  0.12           C  
ATOM    709  CE1 TYR H 102       8.136   1.586   0.263  1.00  0.12           C  
ATOM    710  CE2 TYR H 102       6.148   1.138   1.601  1.00  0.12           C  
ATOM    711  OH  TYR H 102       8.274   1.579   2.645  1.00  0.12           O  
ATOM    712  CZ  TYR H 102       7.522   1.453   1.521  1.00  0.12           C  
ATOM    713  N   TYR H 103       3.891  -1.974  -3.625  1.00  0.19           N  
ATOM    714  CA  TYR H 103       2.794  -2.489  -4.439  1.00  0.19           C  
ATOM    715  C   TYR H 103       1.444  -2.292  -3.751  1.00  0.19           C  
ATOM    716  CB  TYR H 103       2.972  -3.980  -4.733  1.00  0.19           C  
ATOM    717  O   TYR H 103       1.297  -2.554  -2.553  1.00  0.19           O  
ATOM    718  CG  TYR H 103       4.314  -4.403  -5.290  1.00  0.19           C  
ATOM    719  CD1 TYR H 103       5.252  -5.014  -4.438  1.00  0.19           C  
ATOM    720  CD2 TYR H 103       4.596  -4.256  -6.662  1.00  0.19           C  
ATOM    721  CE1 TYR H 103       6.451  -5.519  -4.966  1.00  0.19           C  
ATOM    722  CE2 TYR H 103       5.808  -4.746  -7.189  1.00  0.19           C  
ATOM    723  OH  TYR H 103       7.824  -6.022  -6.863  1.00  0.19           O  
ATOM    724  CZ  TYR H 103       6.730  -5.400  -6.343  1.00  0.19           C  
ATOM    725  N   CYS H 104       0.446  -1.907  -4.532  1.00  0.26           N  
ATOM    726  CA  CYS H 104      -0.961  -1.977  -4.176  1.00  0.26           C  
ATOM    727  C   CYS H 104      -1.538  -3.347  -4.550  1.00  0.26           C  
ATOM    728  CB  CYS H 104      -1.665  -0.855  -4.929  1.00  0.26           C  
ATOM    729  O   CYS H 104      -1.229  -3.885  -5.615  1.00  0.26           O  
ATOM    730  SG  CYS H 104      -3.444  -0.697  -4.662  1.00  0.26           S  
ATOM    731  N   ALA H 105      -2.407  -3.887  -3.698  1.00  0.27           N  
ATOM    732  CA  ALA H 105      -3.112  -5.139  -3.941  1.00  0.27           C  
ATOM    733  C   ALA H 105      -4.590  -5.021  -3.552  1.00  0.27           C  
ATOM    734  CB  ALA H 105      -2.390  -6.270  -3.200  1.00  0.27           C  
ATOM    735  O   ALA H 105      -4.939  -4.321  -2.595  1.00  0.27           O  
ATOM    736  N   ALA H 106      -5.463  -5.722  -4.271  1.00  0.27           N  
ATOM    737  CA  ALA H 106      -6.900  -5.753  -4.007  1.00  0.27           C  
ATOM    738  C   ALA H 106      -7.408  -7.191  -3.950  1.00  0.27           C  
ATOM    739  CB  ALA H 106      -7.638  -4.916  -5.057  1.00  0.27           C  
ATOM    740  O   ALA H 106      -6.882  -8.061  -4.640  1.00  0.27           O  
ATOM    741  N   VAL H 107      -8.423  -7.427  -3.117  1.00  0.66           N  
ATOM    742  CA  VAL H 107      -9.034  -8.746  -2.948  1.00  0.66           C  
ATOM    743  C   VAL H 107     -10.515  -8.599  -2.606  1.00  0.66           C  
ATOM    744  CB  VAL H 107      -8.222  -9.588  -1.940  1.00  0.66           C  
ATOM    745  O   VAL H 107     -10.913  -7.751  -1.805  1.00  0.66           O  
ATOM    746  CG1 VAL H 107      -8.293  -9.078  -0.496  1.00  0.66           C  
ATOM    747  CG2 VAL H 107      -8.642 -11.056  -1.957  1.00  0.66           C  
ATOM    748  N   PHE H 108     -11.363  -9.393  -3.259  1.00  0.89           N  
ATOM    749  CA  PHE H 108     -12.811  -9.378  -3.007  1.00  0.89           C  
ATOM    750  C   PHE H 108     -13.212 -10.265  -1.813  1.00  0.89           C  
ATOM    751  CB  PHE H 108     -13.545  -9.757  -4.301  1.00  0.89           C  
ATOM    752  O   PHE H 108     -14.308 -10.131  -1.271  1.00  0.89           O  
ATOM    753  CG  PHE H 108     -15.008  -9.350  -4.338  1.00  0.89           C  
ATOM    754  CD1 PHE H 108     -15.359  -7.987  -4.283  1.00  0.89           C  
ATOM    755  CD2 PHE H 108     -16.021 -10.323  -4.445  1.00  0.89           C  
ATOM    756  CE1 PHE H 108     -16.709  -7.598  -4.322  1.00  0.89           C  
ATOM    757  CE2 PHE H 108     -17.372  -9.934  -4.496  1.00  0.89           C  
ATOM    758  CZ  PHE H 108     -17.717  -8.573  -4.431  1.00  0.89           C  
ATOM    759  N   ARG H 109     -12.314 -11.158  -1.361  1.00  1.16           N  
ATOM    760  CA  ARG H 109     -12.462 -11.876  -0.089  1.00  1.16           C  
ATOM    761  C   ARG H 109     -12.463 -10.845   1.044  1.00  1.16           C  
ATOM    762  CB  ARG H 109     -11.309 -12.868   0.184  1.00  1.16           C  
ATOM    763  O   ARG H 109     -11.497 -10.105   1.212  1.00  1.16           O  
ATOM    764  CG  ARG H 109     -10.796 -13.789  -0.938  1.00  1.16           C  
ATOM    765  CD  ARG H 109      -9.533 -14.488  -0.397  1.00  1.16           C  
ATOM    766  NE  ARG H 109      -8.700 -15.116  -1.441  1.00  1.16           N  
ATOM    767  NH1 ARG H 109      -7.571 -16.581  -0.059  1.00  1.16           N  
ATOM    768  NH2 ARG H 109      -6.937 -16.386  -2.149  1.00  1.16           N  
ATOM    769  CZ  ARG H 109      -7.762 -16.024  -1.219  1.00  1.16           C  
ATOM    770  N   VAL H 110     -13.495 -10.856   1.883  1.00  1.46           N  
ATOM    771  CA  VAL H 110     -13.472 -10.131   3.169  1.00  1.46           C  
ATOM    772  C   VAL H 110     -12.377 -10.690   4.099  1.00  1.46           C  
ATOM    773  CB  VAL H 110     -14.874 -10.150   3.813  1.00  1.46           C  
ATOM    774  O   VAL H 110     -11.873  -9.981   4.970  1.00  1.46           O  
ATOM    775  CG1 VAL H 110     -14.921  -9.497   5.200  1.00  1.46           C  
ATOM    776  CG2 VAL H 110     -15.875  -9.397   2.922  1.00  1.46           C  
ATOM    777  N   VAL H 111     -11.942 -11.937   3.876  1.00  1.39           N  
ATOM    778  CA  VAL H 111     -10.729 -12.520   4.470  1.00  1.39           C  
ATOM    779  C   VAL H 111      -9.492 -11.944   3.775  1.00  1.39           C  
ATOM    780  CB  VAL H 111     -10.757 -14.064   4.416  1.00  1.39           C  
ATOM    781  O   VAL H 111      -8.959 -12.530   2.835  1.00  1.39           O  
ATOM    782  CG1 VAL H 111      -9.541 -14.682   5.123  1.00  1.39           C  
ATOM    783  CG2 VAL H 111     -12.014 -14.620   5.102  1.00  1.39           C  
ATOM    784  N   ALA H 111A     -9.081 -10.763   4.230  1.00  1.64           N  
ATOM    785  CA  ALA H 111A     -7.896 -10.047   3.772  1.00  1.64           C  
ATOM    786  C   ALA H 111A     -6.593 -10.719   4.279  1.00  1.64           C  
ATOM    787  CB  ALA H 111A     -7.999  -8.602   4.266  1.00  1.64           C  
ATOM    788  O   ALA H 111A     -6.366 -10.748   5.492  1.00  1.64           O  
ATOM    789  N   PRO H 111B     -5.720 -11.233   3.396  1.00  1.22           N  
ATOM    790  CA  PRO H 111B     -4.519 -11.967   3.798  1.00  1.22           C  
ATOM    791  C   PRO H 111B     -3.313 -11.081   4.148  1.00  1.22           C  
ATOM    792  CB  PRO H 111B     -4.196 -12.903   2.632  1.00  1.22           C  
ATOM    793  O   PRO H 111B     -3.181  -9.957   3.661  1.00  1.22           O  
ATOM    794  CG  PRO H 111B     -5.251 -12.648   1.557  1.00  1.22           C  
ATOM    795  CD  PRO H 111B     -5.980 -11.397   1.978  1.00  1.22           C  
ATOM    796  N   LYS H 112B     -2.387 -11.624   4.955  1.00  0.93           N  
ATOM    797  CA  LYS H 112B     -0.986 -11.153   5.002  1.00  0.93           C  
ATOM    798  C   LYS H 112B     -0.086 -11.864   3.980  1.00  0.93           C  
ATOM    799  CB  LYS H 112B     -0.418 -11.217   6.433  1.00  0.93           C  
ATOM    800  O   LYS H 112B      1.020 -11.405   3.716  1.00  0.93           O  
ATOM    801  CG  LYS H 112B     -1.063 -10.144   7.330  1.00  0.93           C  
ATOM    802  CD  LYS H 112B     -0.211  -9.815   8.567  1.00  0.93           C  
ATOM    803  CE  LYS H 112B     -0.771  -8.560   9.252  1.00  0.93           C  
ATOM    804  NZ  LYS H 112B      0.174  -8.000  10.254  1.00  0.93           N  
ATOM    805  N   THR H 112A     -0.570 -12.953   3.392  1.00  1.07           N  
ATOM    806  CA  THR H 112A      0.024 -13.668   2.259  1.00  1.07           C  
ATOM    807  C   THR H 112A     -0.209 -12.922   0.945  1.00  1.07           C  
ATOM    808  CB  THR H 112A     -0.574 -15.085   2.162  1.00  1.07           C  
ATOM    809  O   THR H 112A     -1.285 -12.385   0.705  1.00  1.07           O  
ATOM    810  CG2 THR H 112A      0.180 -16.074   3.046  1.00  1.07           C  
ATOM    811  OG1 THR H 112A     -1.914 -15.095   2.594  1.00  1.07           O  
ATOM    812  N   GLN H 112       0.800 -12.887   0.073  1.00  0.62           N  
ATOM    813  CA  GLN H 112       0.693 -12.247  -1.247  1.00  0.62           C  
ATOM    814  C   GLN H 112      -0.169 -13.072  -2.201  1.00  0.62           C  
ATOM    815  CB  GLN H 112       2.074 -12.140  -1.901  1.00  0.62           C  
ATOM    816  O   GLN H 112      -1.047 -12.551  -2.877  1.00  0.62           O  
ATOM    817  CG  GLN H 112       3.178 -11.479  -1.073  1.00  0.62           C  
ATOM    818  CD  GLN H 112       4.522 -11.862  -1.670  1.00  0.62           C  
ATOM    819  NE2 GLN H 112       5.496 -12.160  -0.853  1.00  0.62           N  
ATOM    820  OE1 GLN H 112       4.702 -11.861  -2.876  1.00  0.62           O  
ATOM    821  N   TYR H 113       0.095 -14.377  -2.211  1.00  0.99           N  
ATOM    822  CA  TYR H 113      -0.390 -15.360  -3.179  1.00  0.99           C  
ATOM    823  C   TYR H 113      -1.916 -15.579  -3.147  1.00  0.99           C  
ATOM    824  CB  TYR H 113       0.417 -16.646  -2.926  1.00  0.99           C  
ATOM    825  O   TYR H 113      -2.458 -16.358  -3.923  1.00  0.99           O  
ATOM    826  CG  TYR H 113       1.923 -16.393  -2.868  1.00  0.99           C  
ATOM    827  CD1 TYR H 113       2.613 -16.367  -1.635  1.00  0.99           C  
ATOM    828  CD2 TYR H 113       2.615 -16.088  -4.055  1.00  0.99           C  
ATOM    829  CE1 TYR H 113       3.986 -16.028  -1.592  1.00  0.99           C  
ATOM    830  CE2 TYR H 113       3.985 -15.763  -4.014  1.00  0.99           C  
ATOM    831  OH  TYR H 113       6.010 -15.440  -2.800  1.00  0.99           O  
ATOM    832  CZ  TYR H 113       4.679 -15.724  -2.787  1.00  0.99           C  
ATOM    833  N   ASP H 114      -2.608 -14.877  -2.249  1.00  0.93           N  
ATOM    834  CA  ASP H 114      -4.057 -14.836  -2.105  1.00  0.93           C  
ATOM    835  C   ASP H 114      -4.734 -13.601  -2.737  1.00  0.93           C  
ATOM    836  CB  ASP H 114      -4.345 -14.903  -0.605  1.00  0.93           C  
ATOM    837  O   ASP H 114      -5.961 -13.605  -2.879  1.00  0.93           O  
ATOM    838  CG  ASP H 114      -4.116 -16.292  -0.024  1.00  0.93           C  
ATOM    839  OD1 ASP H 114      -4.944 -17.178  -0.351  1.00  0.93           O  
ATOM    840  OD2 ASP H 114      -3.192 -16.425   0.808  1.00  0.93           O  
ATOM    841  N   TYR H 115      -3.961 -12.568  -3.101  1.00  0.37           N  
ATOM    842  CA  TYR H 115      -4.427 -11.366  -3.805  1.00  0.37           C  
ATOM    843  C   TYR H 115      -4.374 -11.568  -5.323  1.00  0.37           C  
ATOM    844  CB  TYR H 115      -3.586 -10.138  -3.421  1.00  0.37           C  
ATOM    845  O   TYR H 115      -3.313 -11.832  -5.889  1.00  0.37           O  
ATOM    846  CG  TYR H 115      -3.778  -9.634  -2.001  1.00  0.37           C  
ATOM    847  CD1 TYR H 115      -3.080 -10.237  -0.941  1.00  0.37           C  
ATOM    848  CD2 TYR H 115      -4.636  -8.547  -1.741  1.00  0.37           C  
ATOM    849  CE1 TYR H 115      -3.249  -9.771   0.375  1.00  0.37           C  
ATOM    850  CE2 TYR H 115      -4.803  -8.069  -0.426  1.00  0.37           C  
ATOM    851  OH  TYR H 115      -4.309  -8.271   1.916  1.00  0.37           O  
ATOM    852  CZ  TYR H 115      -4.109  -8.684   0.636  1.00  0.37           C  
ATOM    853  N   ASP H 116      -5.523 -11.398  -5.974  1.00  0.50           N  
ATOM    854  CA  ASP H 116      -5.737 -11.633  -7.404  1.00  0.50           C  
ATOM    855  C   ASP H 116      -5.344 -10.447  -8.297  1.00  0.50           C  
ATOM    856  CB  ASP H 116      -7.204 -12.064  -7.671  1.00  0.50           C  
ATOM    857  O   ASP H 116      -5.083 -10.638  -9.485  1.00  0.50           O  
ATOM    858  CG  ASP H 116      -8.368 -11.347  -6.934  1.00  0.50           C  
ATOM    859  OD1 ASP H 116      -8.187 -10.818  -5.811  1.00  0.50           O  
ATOM    860  OD2 ASP H 116      -9.500 -11.375  -7.474  1.00  0.50           O  
ATOM    861  N   TYR H 117      -5.282  -9.233  -7.745  1.00  0.29           N  
ATOM    862  CA  TYR H 117      -4.955  -8.021  -8.497  1.00  0.29           C  
ATOM    863  C   TYR H 117      -3.820  -7.247  -7.830  1.00  0.29           C  
ATOM    864  CB  TYR H 117      -6.202  -7.144  -8.673  1.00  0.29           C  
ATOM    865  O   TYR H 117      -3.886  -6.937  -6.638  1.00  0.29           O  
ATOM    866  CG  TYR H 117      -7.328  -7.801  -9.450  1.00  0.29           C  
ATOM    867  CD1 TYR H 117      -7.267  -7.871 -10.856  1.00  0.29           C  
ATOM    868  CD2 TYR H 117      -8.414  -8.383  -8.768  1.00  0.29           C  
ATOM    869  CE1 TYR H 117      -8.282  -8.524 -11.582  1.00  0.29           C  
ATOM    870  CE2 TYR H 117      -9.438  -9.022  -9.490  1.00  0.29           C  
ATOM    871  OH  TYR H 117     -10.356  -9.749 -11.579  1.00  0.29           O  
ATOM    872  CZ  TYR H 117      -9.375  -9.094 -10.897  1.00  0.29           C  
ATOM    873  N   TRP H 118      -2.815  -6.902  -8.638  1.00  0.27           N  
ATOM    874  CA  TRP H 118      -1.594  -6.201  -8.245  1.00  0.27           C  
ATOM    875  C   TRP H 118      -1.362  -4.996  -9.150  1.00  0.27           C  
ATOM    876  CB  TRP H 118      -0.407  -7.171  -8.304  1.00  0.27           C  
ATOM    877  O   TRP H 118      -1.646  -5.048 -10.348  1.00  0.27           O  
ATOM    878  CG  TRP H 118      -0.424  -8.201  -7.219  1.00  0.27           C  
ATOM    879  CD1 TRP H 118      -1.165  -9.333  -7.210  1.00  0.27           C  
ATOM    880  CD2 TRP H 118       0.246  -8.154  -5.924  1.00  0.27           C  
ATOM    881  CE2 TRP H 118      -0.161  -9.290  -5.164  1.00  0.27           C  
ATOM    882  CE3 TRP H 118       1.158  -7.263  -5.317  1.00  0.27           C  
ATOM    883  NE1 TRP H 118      -1.022  -9.975  -5.997  1.00  0.27           N  
ATOM    884  CH2 TRP H 118       1.220  -8.617  -3.287  1.00  0.27           C  
ATOM    885  CZ2 TRP H 118       0.300  -9.510  -3.860  1.00  0.27           C  
ATOM    886  CZ3 TRP H 118       1.652  -7.498  -4.019  1.00  0.27           C  
ATOM    887  N   GLY H 119      -0.854  -3.915  -8.567  1.00  0.31           N  
ATOM    888  CA  GLY H 119      -0.295  -2.810  -9.332  1.00  0.31           C  
ATOM    889  C   GLY H 119       1.134  -3.095  -9.796  1.00  0.31           C  
ATOM    890  O   GLY H 119       1.703  -4.160  -9.537  1.00  0.31           O  
ATOM    891  N   GLN H 120       1.700  -2.137 -10.524  1.00  0.41           N  
ATOM    892  CA  GLN H 120       3.027  -2.262 -11.137  1.00  0.41           C  
ATOM    893  C   GLN H 120       4.150  -2.014 -10.115  1.00  0.41           C  
ATOM    894  CB  GLN H 120       3.135  -1.301 -12.335  1.00  0.41           C  
ATOM    895  O   GLN H 120       5.258  -2.525 -10.264  1.00  0.41           O  
ATOM    896  CG  GLN H 120       1.920  -1.322 -13.285  1.00  0.41           C  
ATOM    897  CD  GLN H 120       1.468  -2.733 -13.657  1.00  0.41           C  
ATOM    898  NE2 GLN H 120       0.241  -3.108 -13.362  1.00  0.41           N  
ATOM    899  OE1 GLN H 120       2.208  -3.525 -14.212  1.00  0.41           O  
ATOM    900  N   GLY H 121       3.836  -1.274  -9.049  1.00  0.33           N  
ATOM    901  CA  GLY H 121       4.736  -0.937  -7.954  1.00  0.33           C  
ATOM    902  C   GLY H 121       5.449   0.402  -8.148  1.00  0.33           C  
ATOM    903  O   GLY H 121       6.085   0.650  -9.168  1.00  0.33           O  
ATOM    904  N   THR H 122       5.393   1.269  -7.134  1.00  0.33           N  
ATOM    905  CA  THR H 122       6.112   2.555  -7.121  1.00  0.33           C  
ATOM    906  C   THR H 122       7.367   2.473  -6.255  1.00  0.33           C  
ATOM    907  CB  THR H 122       5.191   3.716  -6.705  1.00  0.33           C  
ATOM    908  O   THR H 122       7.308   2.035  -5.107  1.00  0.33           O  
ATOM    909  CG2 THR H 122       4.610   3.632  -5.291  1.00  0.33           C  
ATOM    910  OG1 THR H 122       5.891   4.940  -6.767  1.00  0.33           O  
ATOM    911  N   LEU H 123       8.511   2.935  -6.764  1.00  0.38           N  
ATOM    912  CA  LEU H 123       9.732   3.052  -5.965  1.00  0.38           C  
ATOM    913  C   LEU H 123       9.592   4.158  -4.904  1.00  0.38           C  
ATOM    914  CB  LEU H 123      10.942   3.272  -6.893  1.00  0.38           C  
ATOM    915  O   LEU H 123       9.071   5.243  -5.172  1.00  0.38           O  
ATOM    916  CG  LEU H 123      12.299   3.425  -6.174  1.00  0.38           C  
ATOM    917  CD1 LEU H 123      12.706   2.162  -5.410  1.00  0.38           C  
ATOM    918  CD2 LEU H 123      13.393   3.733  -7.195  1.00  0.38           C  
ATOM    919  N   VAL H 124      10.102   3.884  -3.708  1.00  0.26           N  
ATOM    920  CA  VAL H 124      10.302   4.841  -2.619  1.00  0.26           C  
ATOM    921  C   VAL H 124      11.742   4.700  -2.152  1.00  0.26           C  
ATOM    922  CB  VAL H 124       9.326   4.564  -1.465  1.00  0.26           C  
ATOM    923  O   VAL H 124      12.187   3.591  -1.860  1.00  0.26           O  
ATOM    924  CG1 VAL H 124       9.593   5.457  -0.247  1.00  0.26           C  
ATOM    925  CG2 VAL H 124       7.871   4.752  -1.909  1.00  0.26           C  
ATOM    926  N   THR H 125      12.477   5.808  -2.090  1.00  0.31           N  
ATOM    927  CA  THR H 125      13.863   5.832  -1.602  1.00  0.31           C  
ATOM    928  C   THR H 125      14.018   6.887  -0.522  1.00  0.31           C  
ATOM    929  CB  THR H 125      14.859   6.039  -2.750  1.00  0.31           C  
ATOM    930  O   THR H 125      13.618   8.038  -0.702  1.00  0.31           O  
ATOM    931  CG2 THR H 125      16.318   6.057  -2.290  1.00  0.31           C  
ATOM    932  OG1 THR H 125      14.739   4.963  -3.649  1.00  0.31           O  
ATOM    933  N   VAL H 126      14.592   6.485   0.609  1.00  0.24           N  
ATOM    934  CA  VAL H 126      14.770   7.342   1.779  1.00  0.24           C  
ATOM    935  C   VAL H 126      16.261   7.482   2.064  1.00  0.24           C  
ATOM    936  CB  VAL H 126      13.995   6.807   2.995  1.00  0.24           C  
ATOM    937  O   VAL H 126      16.895   6.559   2.571  1.00  0.24           O  
ATOM    938  CG1 VAL H 126      14.025   7.844   4.126  1.00  0.24           C  
ATOM    939  CG2 VAL H 126      12.531   6.468   2.679  1.00  0.24           C  
ATOM    940  N   SER H 127      16.829   8.633   1.717  1.00  0.54           N  
ATOM    941  CA  SER H 127      18.275   8.883   1.747  1.00  0.54           C  
ATOM    942  C   SER H 127      18.591  10.127   2.568  1.00  0.54           C  
ATOM    943  CB  SER H 127      18.800   9.072   0.319  1.00  0.54           C  
ATOM    944  O   SER H 127      17.964  11.165   2.347  1.00  0.54           O  
ATOM    945  OG  SER H 127      18.179  10.196  -0.276  1.00  0.54           O  
ATOM    946  N   SER H 128      19.568  10.029   3.476  1.00  0.71           N  
ATOM    947  CA  SER H 128      20.087  11.139   4.294  1.00  0.71           C  
ATOM    948  C   SER H 128      20.523  12.356   3.485  1.00  0.71           C  
ATOM    949  CB  SER H 128      21.255  10.646   5.140  1.00  0.71           C  
ATOM    950  O   SER H 128      20.766  12.246   2.264  1.00  0.71           O  
ATOM    951  OG  SER H 128      20.816   9.577   5.957  1.00  0.71           O  
ATOM    952  OXT SER H 128      20.482  13.465   4.059  1.00  0.71           O  
TER     953      SER H 128                                                       
END   
