# Supplementary material for: Characterising nanobody developability to improve therapeutic design using the Therapeutic Nanobody Profiler
Source: Commun Biol. 2026 Jan 31;9:344. doi: 10.1038/s42003-026-09594-y (PMC12963540; doi:10.1038/s42003-026-09594-y)
Supplement: Supplementary file 2 — Supplementary data [file 42003_2026_9594_MOESM2_ESM.zip › paper_data/vhh_clinical_set_models/seq35_NanoBodyBuilder2_Model.pdb]

ATOM      1  N   GLU H   1     -10.301  -5.829 -17.570  1.00  1.18           N  
ATOM      2  CA  GLU H   1      -9.056  -5.925 -16.765  1.00  1.18           C  
ATOM      3  C   GLU H   1      -9.239  -5.157 -15.463  1.00  1.18           C  
ATOM      4  CB  GLU H   1      -7.804  -5.441 -17.541  1.00  1.18           C  
ATOM      5  O   GLU H   1     -10.153  -4.339 -15.371  1.00  1.18           O  
ATOM      6  CG  GLU H   1      -7.322  -6.386 -18.662  1.00  1.18           C  
ATOM      7  CD  GLU H   1      -8.514  -6.989 -19.394  1.00  1.18           C  
ATOM      8  OE1 GLU H   1      -9.205  -6.189 -20.060  1.00  1.18           O  
ATOM      9  OE2 GLU H   1      -9.035  -8.007 -18.896  1.00  1.18           O  
ATOM     10  N   VAL H   2      -8.414  -5.448 -14.456  1.00  0.69           N  
ATOM     11  CA  VAL H   2      -8.260  -4.620 -13.251  1.00  0.69           C  
ATOM     12  C   VAL H   2      -6.889  -3.966 -13.343  1.00  0.69           C  
ATOM     13  CB  VAL H   2      -8.353  -5.451 -11.949  1.00  0.69           C  
ATOM     14  O   VAL H   2      -5.917  -4.665 -13.623  1.00  0.69           O  
ATOM     15  CG1 VAL H   2      -8.311  -4.547 -10.707  1.00  0.69           C  
ATOM     16  CG2 VAL H   2      -9.617  -6.315 -11.874  1.00  0.69           C  
ATOM     17  N   GLN H   3      -6.790  -2.657 -13.105  1.00  0.50           N  
ATOM     18  CA  GLN H   3      -5.487  -2.005 -12.984  1.00  0.50           C  
ATOM     19  C   GLN H   3      -5.434  -1.102 -11.756  1.00  0.50           C  
ATOM     20  CB  GLN H   3      -5.080  -1.285 -14.281  1.00  0.50           C  
ATOM     21  O   GLN H   3      -6.270  -0.214 -11.567  1.00  0.50           O  
ATOM     22  CG  GLN H   3      -3.683  -0.644 -14.142  1.00  0.50           C  
ATOM     23  CD  GLN H   3      -3.107  -0.085 -15.440  1.00  0.50           C  
ATOM     24  NE2 GLN H   3      -1.899   0.435 -15.409  1.00  0.50           N  
ATOM     25  OE1 GLN H   3      -3.707  -0.100 -16.500  1.00  0.50           O  
ATOM     26  N   LEU H   4      -4.409  -1.345 -10.942  1.00  0.31           N  
ATOM     27  CA  LEU H   4      -4.072  -0.592  -9.745  1.00  0.31           C  
ATOM     28  C   LEU H   4      -2.861   0.300 -10.057  1.00  0.31           C  
ATOM     29  CB  LEU H   4      -3.793  -1.600  -8.615  1.00  0.31           C  
ATOM     30  O   LEU H   4      -1.729  -0.181 -10.124  1.00  0.31           O  
ATOM     31  CG  LEU H   4      -4.920  -2.606  -8.311  1.00  0.31           C  
ATOM     32  CD1 LEU H   4      -4.495  -3.528  -7.171  1.00  0.31           C  
ATOM     33  CD2 LEU H   4      -6.233  -1.930  -7.914  1.00  0.31           C  
ATOM     34  N   VAL H   5      -3.109   1.586 -10.306  1.00  0.26           N  
ATOM     35  CA  VAL H   5      -2.061   2.565 -10.626  1.00  0.26           C  
ATOM     36  C   VAL H   5      -1.521   3.166  -9.331  1.00  0.26           C  
ATOM     37  CB  VAL H   5      -2.575   3.663 -11.577  1.00  0.26           C  
ATOM     38  O   VAL H   5      -2.243   3.835  -8.593  1.00  0.26           O  
ATOM     39  CG1 VAL H   5      -1.449   4.629 -11.973  1.00  0.26           C  
ATOM     40  CG2 VAL H   5      -3.154   3.069 -12.868  1.00  0.26           C  
ATOM     41  N   GLU H   6      -0.244   2.930  -9.054  1.00  0.30           N  
ATOM     42  CA  GLU H   6       0.440   3.407  -7.850  1.00  0.30           C  
ATOM     43  C   GLU H   6       1.209   4.707  -8.104  1.00  0.30           C  
ATOM     44  CB  GLU H   6       1.400   2.336  -7.319  1.00  0.30           C  
ATOM     45  O   GLU H   6       1.842   4.873  -9.149  1.00  0.30           O  
ATOM     46  CG  GLU H   6       0.682   1.022  -6.985  1.00  0.30           C  
ATOM     47  CD  GLU H   6       1.653  -0.038  -6.463  1.00  0.30           C  
ATOM     48  OE1 GLU H   6       2.556   0.302  -5.675  1.00  0.30           O  
ATOM     49  OE2 GLU H   6       1.474  -1.224  -6.817  1.00  0.30           O  
ATOM     50  N   SER H   7       1.215   5.606  -7.120  1.00  0.28           N  
ATOM     51  CA  SER H   7       1.964   6.864  -7.168  1.00  0.28           C  
ATOM     52  C   SER H   7       2.395   7.333  -5.776  1.00  0.28           C  
ATOM     53  CB  SER H   7       1.132   7.944  -7.876  1.00  0.28           C  
ATOM     54  O   SER H   7       1.828   6.931  -4.761  1.00  0.28           O  
ATOM     55  OG  SER H   7       0.001   8.332  -7.118  1.00  0.28           O  
ATOM     56  N   GLY H   8       3.369   8.245  -5.721  1.00  0.28           N  
ATOM     57  CA  GLY H   8       3.824   8.876  -4.473  1.00  0.28           C  
ATOM     58  C   GLY H   8       5.055   8.239  -3.822  1.00  0.28           C  
ATOM     59  O   GLY H   8       5.389   8.617  -2.705  1.00  0.28           O  
ATOM     60  N   GLY H   9       5.732   7.297  -4.489  1.00  0.25           N  
ATOM     61  CA  GLY H   9       7.076   6.855  -4.101  1.00  0.25           C  
ATOM     62  C   GLY H   9       8.154   7.922  -4.328  1.00  0.25           C  
ATOM     63  O   GLY H   9       7.896   8.971  -4.919  1.00  0.25           O  
ATOM     64  N   GLY H  11       9.374   7.647  -3.868  1.00  0.33           N  
ATOM     65  CA  GLY H  11      10.507   8.565  -3.976  1.00  0.33           C  
ATOM     66  C   GLY H  11      11.602   8.314  -2.941  1.00  0.33           C  
ATOM     67  O   GLY H  11      11.632   7.276  -2.278  1.00  0.33           O  
ATOM     68  N   VAL H  12      12.508   9.285  -2.817  1.00  0.40           N  
ATOM     69  CA  VAL H  12      13.550   9.328  -1.781  1.00  0.40           C  
ATOM     70  C   VAL H  12      13.080  10.207  -0.623  1.00  0.40           C  
ATOM     71  CB  VAL H  12      14.893   9.840  -2.342  1.00  0.40           C  
ATOM     72  O   VAL H  12      12.491  11.263  -0.852  1.00  0.40           O  
ATOM     73  CG1 VAL H  12      16.004   9.838  -1.283  1.00  0.40           C  
ATOM     74  CG2 VAL H  12      15.379   8.981  -3.519  1.00  0.40           C  
ATOM     75  N   VAL H  13      13.362   9.799   0.611  1.00  0.32           N  
ATOM     76  CA  VAL H  13      13.026  10.552   1.825  1.00  0.32           C  
ATOM     77  C   VAL H  13      14.085  10.322   2.905  1.00  0.32           C  
ATOM     78  CB  VAL H  13      11.593  10.202   2.274  1.00  0.32           C  
ATOM     79  O   VAL H  13      14.635   9.233   3.025  1.00  0.32           O  
ATOM     80  CG1 VAL H  13      11.419   8.731   2.653  1.00  0.32           C  
ATOM     81  CG2 VAL H  13      11.114  11.061   3.448  1.00  0.32           C  
ATOM     82  N   GLN H  14      14.407  11.345   3.693  1.00  0.27           N  
ATOM     83  CA  GLN H  14      15.360  11.194   4.797  1.00  0.27           C  
ATOM     84  C   GLN H  14      14.748  10.435   5.994  1.00  0.27           C  
ATOM     85  CB  GLN H  14      15.920  12.564   5.209  1.00  0.27           C  
ATOM     86  O   GLN H  14      13.534  10.521   6.214  1.00  0.27           O  
ATOM     87  CG  GLN H  14      16.990  13.042   4.211  1.00  0.27           C  
ATOM     88  CD  GLN H  14      17.650  14.350   4.632  1.00  0.27           C  
ATOM     89  NE2 GLN H  14      18.951  14.475   4.510  1.00  0.27           N  
ATOM     90  OE1 GLN H  14      17.003  15.288   5.074  1.00  0.27           O  
ATOM     91  N   PRO H  15      15.558   9.718   6.803  1.00  0.31           N  
ATOM     92  CA  PRO H  15      15.107   9.062   8.027  1.00  0.31           C  
ATOM     93  C   PRO H  15      14.357  10.012   8.967  1.00  0.31           C  
ATOM     94  CB  PRO H  15      16.367   8.488   8.682  1.00  0.31           C  
ATOM     95  O   PRO H  15      14.775  11.143   9.204  1.00  0.31           O  
ATOM     96  CG  PRO H  15      17.271   8.210   7.486  1.00  0.31           C  
ATOM     97  CD  PRO H  15      16.942   9.367   6.545  1.00  0.31           C  
ATOM     98  N   GLY H  16      13.229   9.546   9.497  1.00  0.24           N  
ATOM     99  CA  GLY H  16      12.272  10.343  10.267  1.00  0.24           C  
ATOM    100  C   GLY H  16      11.249  11.108   9.415  1.00  0.24           C  
ATOM    101  O   GLY H  16      10.232  11.543   9.955  1.00  0.24           O  
ATOM    102  N   GLY H  17      11.468  11.231   8.102  1.00  0.22           N  
ATOM    103  CA  GLY H  17      10.550  11.872   7.161  1.00  0.22           C  
ATOM    104  C   GLY H  17       9.254  11.090   6.922  1.00  0.22           C  
ATOM    105  O   GLY H  17       8.995  10.053   7.537  1.00  0.22           O  
ATOM    106  N   SER H  18       8.413  11.614   6.028  1.00  0.19           N  
ATOM    107  CA  SER H  18       7.080  11.071   5.740  1.00  0.19           C  
ATOM    108  C   SER H  18       6.767  11.117   4.245  1.00  0.19           C  
ATOM    109  CB  SER H  18       5.999  11.829   6.522  1.00  0.19           C  
ATOM    110  O   SER H  18       7.221  12.023   3.550  1.00  0.19           O  
ATOM    111  OG  SER H  18       6.281  11.827   7.912  1.00  0.19           O  
ATOM    112  N   LEU H  19       5.982  10.155   3.761  1.00  0.15           N  
ATOM    113  CA  LEU H  19       5.646   9.972   2.350  1.00  0.15           C  
ATOM    114  C   LEU H  19       4.250   9.343   2.209  1.00  0.15           C  
ATOM    115  CB  LEU H  19       6.760   9.118   1.714  1.00  0.15           C  
ATOM    116  O   LEU H  19       3.849   8.527   3.039  1.00  0.15           O  
ATOM    117  CG  LEU H  19       6.741   9.033   0.181  1.00  0.15           C  
ATOM    118  CD1 LEU H  19       7.028  10.393  -0.461  1.00  0.15           C  
ATOM    119  CD2 LEU H  19       7.816   8.050  -0.278  1.00  0.15           C  
ATOM    120  N   ARG H  20       3.490   9.717   1.174  1.00  0.24           N  
ATOM    121  CA  ARG H  20       2.079   9.325   1.012  1.00  0.24           C  
ATOM    122  C   ARG H  20       1.863   8.562  -0.288  1.00  0.24           C  
ATOM    123  CB  ARG H  20       1.192  10.574   1.129  1.00  0.24           C  
ATOM    124  O   ARG H  20       1.614   9.166  -1.333  1.00  0.24           O  
ATOM    125  CG  ARG H  20      -0.302  10.228   1.212  1.00  0.24           C  
ATOM    126  CD  ARG H  20      -1.125  11.514   1.376  1.00  0.24           C  
ATOM    127  NE  ARG H  20      -2.552  11.231   1.617  1.00  0.24           N  
ATOM    128  NH1 ARG H  20      -3.226  10.995  -0.567  1.00  0.24           N  
ATOM    129  NH2 ARG H  20      -4.705  10.731   1.072  1.00  0.24           N  
ATOM    130  CZ  ARG H  20      -3.483  10.994   0.709  1.00  0.24           C  
ATOM    131  N   LEU H  21       1.924   7.236  -0.211  1.00  0.17           N  
ATOM    132  CA  LEU H  21       1.595   6.394  -1.357  1.00  0.17           C  
ATOM    133  C   LEU H  21       0.095   6.464  -1.642  1.00  0.17           C  
ATOM    134  CB  LEU H  21       2.044   4.939  -1.163  1.00  0.17           C  
ATOM    135  O   LEU H  21      -0.726   6.542  -0.724  1.00  0.17           O  
ATOM    136  CG  LEU H  21       3.480   4.745  -0.654  1.00  0.17           C  
ATOM    137  CD1 LEU H  21       3.814   3.258  -0.640  1.00  0.17           C  
ATOM    138  CD2 LEU H  21       4.508   5.463  -1.528  1.00  0.17           C  
ATOM    139  N   SER H  22      -0.252   6.410  -2.918  1.00  0.25           N  
ATOM    140  CA  SER H  22      -1.619   6.383  -3.431  1.00  0.25           C  
ATOM    141  C   SER H  22      -1.743   5.223  -4.412  1.00  0.25           C  
ATOM    142  CB  SER H  22      -1.960   7.710  -4.120  1.00  0.25           C  
ATOM    143  O   SER H  22      -0.807   4.947  -5.158  1.00  0.25           O  
ATOM    144  OG  SER H  22      -1.628   8.812  -3.287  1.00  0.25           O  
ATOM    145  N   CYS H  23      -2.882   4.541  -4.406  1.00  0.17           N  
ATOM    146  CA  CYS H  23      -3.207   3.463  -5.329  1.00  0.17           C  
ATOM    147  C   CYS H  23      -4.609   3.699  -5.891  1.00  0.17           C  
ATOM    148  CB  CYS H  23      -3.089   2.113  -4.618  1.00  0.17           C  
ATOM    149  O   CYS H  23      -5.604   3.468  -5.197  1.00  0.17           O  
ATOM    150  SG  CYS H  23      -3.607   0.732  -5.665  1.00  0.17           S  
ATOM    151  N   ALA H  24      -4.665   4.201  -7.123  1.00  0.23           N  
ATOM    152  CA  ALA H  24      -5.897   4.441  -7.859  1.00  0.23           C  
ATOM    153  C   ALA H  24      -6.354   3.142  -8.535  1.00  0.23           C  
ATOM    154  CB  ALA H  24      -5.655   5.569  -8.869  1.00  0.23           C  
ATOM    155  O   ALA H  24      -5.673   2.618  -9.423  1.00  0.23           O  
ATOM    156  N   ALA H  25      -7.497   2.608  -8.107  1.00  0.27           N  
ATOM    157  CA  ALA H  25      -8.101   1.447  -8.744  1.00  0.27           C  
ATOM    158  C   ALA H  25      -8.963   1.881  -9.936  1.00  0.27           C  
ATOM    159  CB  ALA H  25      -8.903   0.661  -7.703  1.00  0.27           C  
ATOM    160  O   ALA H  25      -9.848   2.724  -9.805  1.00  0.27           O  
ATOM    161  N   SER H  26      -8.732   1.272 -11.098  1.00  0.48           N  
ATOM    162  CA  SER H  26      -9.439   1.585 -12.340  1.00  0.48           C  
ATOM    163  C   SER H  26     -10.086   0.340 -12.934  1.00  0.48           C  
ATOM    164  CB  SER H  26      -8.487   2.259 -13.331  1.00  0.48           C  
ATOM    165  O   SER H  26      -9.544  -0.767 -12.858  1.00  0.48           O  
ATOM    166  OG  SER H  26      -7.436   1.391 -13.703  1.00  0.48           O  
ATOM    167  N   GLY H  27     -11.269   0.533 -13.518  1.00  0.72           N  
ATOM    168  CA  GLY H  27     -11.999  -0.512 -14.220  1.00  0.72           C  
ATOM    169  C   GLY H  27     -13.504  -0.346 -14.103  1.00  0.72           C  
ATOM    170  O   GLY H  27     -14.060   0.535 -14.751  1.00  0.72           O  
ATOM    171  N   SER H  28     -14.176  -1.241 -13.373  1.00  1.10           N  
ATOM    172  CA  SER H  28     -15.638  -1.350 -13.473  1.00  1.10           C  
ATOM    173  C   SER H  28     -16.335  -1.752 -12.169  1.00  1.10           C  
ATOM    174  CB  SER H  28     -16.013  -2.225 -14.680  1.00  1.10           C  
ATOM    175  O   SER H  28     -16.440  -0.928 -11.265  1.00  1.10           O  
ATOM    176  OG  SER H  28     -15.525  -3.548 -14.538  1.00  1.10           O  
ATOM    177  N   GLY H  29     -16.873  -2.971 -12.073  1.00  1.70           N  
ATOM    178  CA  GLY H  29     -17.775  -3.430 -11.006  1.00  1.70           C  
ATOM    179  C   GLY H  29     -17.125  -3.635  -9.629  1.00  1.70           C  
ATOM    180  O   GLY H  29     -17.421  -4.619  -8.961  1.00  1.70           O  
ATOM    181  N   PHE H  30     -16.201  -2.762  -9.212  1.00  1.26           N  
ATOM    182  CA  PHE H  30     -15.190  -3.054  -8.183  1.00  1.26           C  
ATOM    183  C   PHE H  30     -15.453  -2.419  -6.807  1.00  1.26           C  
ATOM    184  CB  PHE H  30     -13.799  -2.666  -8.716  1.00  1.26           C  
ATOM    185  O   PHE H  30     -14.594  -2.501  -5.927  1.00  1.26           O  
ATOM    186  CG  PHE H  30     -13.366  -3.237 -10.064  1.00  1.26           C  
ATOM    187  CD1 PHE H  30     -14.001  -4.348 -10.665  1.00  1.26           C  
ATOM    188  CD2 PHE H  30     -12.257  -2.658 -10.708  1.00  1.26           C  
ATOM    189  CE1 PHE H  30     -13.591  -4.809 -11.929  1.00  1.26           C  
ATOM    190  CE2 PHE H  30     -11.811  -3.163 -11.940  1.00  1.26           C  
ATOM    191  CZ  PHE H  30     -12.501  -4.207 -12.575  1.00  1.26           C  
ATOM    192  N   GLY H  35     -16.628  -1.817  -6.594  1.00  1.76           N  
ATOM    193  CA  GLY H  35     -16.984  -1.019  -5.408  1.00  1.76           C  
ATOM    194  C   GLY H  35     -17.047  -1.754  -4.060  1.00  1.76           C  
ATOM    195  O   GLY H  35     -17.708  -1.271  -3.144  1.00  1.76           O  
ATOM    196  N   VAL H  36     -16.405  -2.918  -3.921  1.00  1.90           N  
ATOM    197  CA  VAL H  36     -16.477  -3.770  -2.722  1.00  1.90           C  
ATOM    198  C   VAL H  36     -15.145  -4.370  -2.245  1.00  1.90           C  
ATOM    199  CB  VAL H  36     -17.525  -4.886  -2.905  1.00  1.90           C  
ATOM    200  O   VAL H  36     -15.092  -4.849  -1.111  1.00  1.90           O  
ATOM    201  CG1 VAL H  36     -18.942  -4.337  -3.112  1.00  1.90           C  
ATOM    202  CG2 VAL H  36     -17.185  -5.836  -4.062  1.00  1.90           C  
ATOM    203  N   ASN H  37     -14.064  -4.340  -3.032  1.00  1.25           N  
ATOM    204  CA  ASN H  37     -12.827  -5.070  -2.705  1.00  1.25           C  
ATOM    205  C   ASN H  37     -12.089  -4.558  -1.446  1.00  1.25           C  
ATOM    206  CB  ASN H  37     -11.864  -5.054  -3.908  1.00  1.25           C  
ATOM    207  O   ASN H  37     -12.112  -3.366  -1.111  1.00  1.25           O  
ATOM    208  CG  ASN H  37     -12.316  -5.854  -5.117  1.00  1.25           C  
ATOM    209  ND2 ASN H  37     -11.396  -6.187  -5.991  1.00  1.25           N  
ATOM    210  OD1 ASN H  37     -13.476  -6.190  -5.283  1.00  1.25           O  
ATOM    211  N   ILE H  38     -11.347  -5.462  -0.792  1.00  0.55           N  
ATOM    212  CA  ILE H  38     -10.352  -5.155   0.253  1.00  0.55           C  
ATOM    213  C   ILE H  38      -9.039  -4.746  -0.428  1.00  0.55           C  
ATOM    214  CB  ILE H  38     -10.140  -6.368   1.196  1.00  0.55           C  
ATOM    215  O   ILE H  38      -8.641  -5.373  -1.409  1.00  0.55           O  
ATOM    216  CG1 ILE H  38     -11.489  -6.867   1.773  1.00  0.55           C  
ATOM    217  CG2 ILE H  38      -9.160  -6.021   2.335  1.00  0.55           C  
ATOM    218  CD1 ILE H  38     -11.382  -8.108   2.670  1.00  0.55           C  
ATOM    219  N   LEU H  39      -8.369  -3.712   0.081  1.00  0.49           N  
ATOM    220  CA  LEU H  39      -7.147  -3.158  -0.510  1.00  0.49           C  
ATOM    221  C   LEU H  39      -5.965  -3.308   0.468  1.00  0.49           C  
ATOM    222  CB  LEU H  39      -7.416  -1.713  -0.982  1.00  0.49           C  
ATOM    223  O   LEU H  39      -6.148  -3.239   1.686  1.00  0.49           O  
ATOM    224  CG  LEU H  39      -8.665  -1.520  -1.873  1.00  0.49           C  
ATOM    225  CD1 LEU H  39      -8.901  -0.044  -2.186  1.00  0.49           C  
ATOM    226  CD2 LEU H  39      -8.551  -2.263  -3.201  1.00  0.49           C  
ATOM    227  N   TYR H  40      -4.771  -3.565  -0.061  1.00  0.49           N  
ATOM    228  CA  TYR H  40      -3.583  -4.000   0.676  1.00  0.49           C  
ATOM    229  C   TYR H  40      -2.350  -3.241   0.193  1.00  0.49           C  
ATOM    230  CB  TYR H  40      -3.342  -5.507   0.475  1.00  0.49           C  
ATOM    231  O   TYR H  40      -2.184  -3.025  -1.004  1.00  0.49           O  
ATOM    232  CG  TYR H  40      -4.468  -6.443   0.879  1.00  0.49           C  
ATOM    233  CD1 TYR H  40      -5.613  -6.558   0.070  1.00  0.49           C  
ATOM    234  CD2 TYR H  40      -4.349  -7.246   2.030  1.00  0.49           C  
ATOM    235  CE1 TYR H  40      -6.651  -7.428   0.437  1.00  0.49           C  
ATOM    236  CE2 TYR H  40      -5.378  -8.135   2.393  1.00  0.49           C  
ATOM    237  OH  TYR H  40      -7.536  -9.083   1.930  1.00  0.49           O  
ATOM    238  CZ  TYR H  40      -6.537  -8.226   1.593  1.00  0.49           C  
ATOM    239  N   TRP H  41      -1.452  -2.909   1.111  1.00  0.31           N  
ATOM    240  CA  TRP H  41      -0.087  -2.519   0.782  1.00  0.31           C  
ATOM    241  C   TRP H  41       0.867  -3.598   1.274  1.00  0.31           C  
ATOM    242  CB  TRP H  41       0.246  -1.149   1.368  1.00  0.31           C  
ATOM    243  O   TRP H  41       0.884  -3.947   2.458  1.00  0.31           O  
ATOM    244  CG  TRP H  41      -0.314  -0.001   0.589  1.00  0.31           C  
ATOM    245  CD1 TRP H  41      -1.461   0.656   0.859  1.00  0.31           C  
ATOM    246  CD2 TRP H  41       0.204   0.594  -0.642  1.00  0.31           C  
ATOM    247  CE2 TRP H  41      -0.660   1.663  -1.025  1.00  0.31           C  
ATOM    248  CE3 TRP H  41       1.304   0.330  -1.483  1.00  0.31           C  
ATOM    249  NE1 TRP H  41      -1.643   1.667  -0.064  1.00  0.31           N  
ATOM    250  CH2 TRP H  41       0.654   2.140  -2.996  1.00  0.31           C  
ATOM    251  CZ2 TRP H  41      -0.444   2.439  -2.171  1.00  0.31           C  
ATOM    252  CZ3 TRP H  41       1.523   1.092  -2.646  1.00  0.31           C  
ATOM    253  N   TYR H  42       1.666  -4.106   0.349  1.00  0.42           N  
ATOM    254  CA  TYR H  42       2.833  -4.928   0.613  1.00  0.42           C  
ATOM    255  C   TYR H  42       4.097  -4.101   0.373  1.00  0.42           C  
ATOM    256  CB  TYR H  42       2.810  -6.156  -0.301  1.00  0.42           C  
ATOM    257  O   TYR H  42       4.046  -3.050  -0.270  1.00  0.42           O  
ATOM    258  CG  TYR H  42       1.698  -7.157  -0.034  1.00  0.42           C  
ATOM    259  CD1 TYR H  42       0.386  -6.922  -0.495  1.00  0.42           C  
ATOM    260  CD2 TYR H  42       1.996  -8.364   0.628  1.00  0.42           C  
ATOM    261  CE1 TYR H  42      -0.618  -7.890  -0.290  1.00  0.42           C  
ATOM    262  CE2 TYR H  42       1.008  -9.349   0.795  1.00  0.42           C  
ATOM    263  OH  TYR H  42      -1.273 -10.043   0.539  1.00  0.42           O  
ATOM    264  CZ  TYR H  42      -0.308  -9.107   0.350  1.00  0.42           C  
ATOM    265  N   ARG H  43       5.246  -4.606   0.817  1.00  0.28           N  
ATOM    266  CA  ARG H  43       6.553  -4.131   0.354  1.00  0.28           C  
ATOM    267  C   ARG H  43       7.534  -5.277   0.174  1.00  0.28           C  
ATOM    268  CB  ARG H  43       7.094  -3.020   1.266  1.00  0.28           C  
ATOM    269  O   ARG H  43       7.362  -6.348   0.752  1.00  0.28           O  
ATOM    270  CG  ARG H  43       7.456  -3.545   2.659  1.00  0.28           C  
ATOM    271  CD  ARG H  43       7.935  -2.398   3.541  1.00  0.28           C  
ATOM    272  NE  ARG H  43       8.152  -2.884   4.904  1.00  0.28           N  
ATOM    273  NH1 ARG H  43       8.192  -0.881   5.995  1.00  0.28           N  
ATOM    274  NH2 ARG H  43       8.318  -2.821   7.133  1.00  0.28           N  
ATOM    275  CZ  ARG H  43       8.234  -2.182   6.008  1.00  0.28           C  
ATOM    276  N   GLN H  44       8.561  -5.039  -0.629  1.00  0.45           N  
ATOM    277  CA  GLN H  44       9.631  -5.989  -0.881  1.00  0.45           C  
ATOM    278  C   GLN H  44      10.978  -5.263  -0.914  1.00  0.45           C  
ATOM    279  CB  GLN H  44       9.310  -6.767  -2.166  1.00  0.45           C  
ATOM    280  O   GLN H  44      11.273  -4.511  -1.845  1.00  0.45           O  
ATOM    281  CG  GLN H  44      10.234  -7.982  -2.326  1.00  0.45           C  
ATOM    282  CD  GLN H  44       9.571  -9.163  -3.032  1.00  0.45           C  
ATOM    283  NE2 GLN H  44      10.051 -10.359  -2.783  1.00  0.45           N  
ATOM    284  OE1 GLN H  44       8.621  -9.039  -3.803  1.00  0.45           O  
ATOM    285  N   ALA H  45      11.773  -5.461   0.137  1.00  0.64           N  
ATOM    286  CA  ALA H  45      13.163  -5.025   0.190  1.00  0.64           C  
ATOM    287  C   ALA H  45      14.051  -5.937  -0.676  1.00  0.64           C  
ATOM    288  CB  ALA H  45      13.612  -4.989   1.655  1.00  0.64           C  
ATOM    289  O   ALA H  45      13.672  -7.056  -1.033  1.00  0.64           O  
ATOM    290  N   ALA H  46      15.249  -5.465  -1.017  1.00  1.09           N  
ATOM    291  CA  ALA H  46      16.183  -6.226  -1.839  1.00  1.09           C  
ATOM    292  C   ALA H  46      16.574  -7.554  -1.161  1.00  1.09           C  
ATOM    293  CB  ALA H  46      17.407  -5.350  -2.128  1.00  1.09           C  
ATOM    294  O   ALA H  46      17.134  -7.556  -0.068  1.00  1.09           O  
ATOM    295  N   GLY H  47      16.296  -8.680  -1.824  1.00  1.03           N  
ATOM    296  CA  GLY H  47      16.633 -10.020  -1.327  1.00  1.03           C  
ATOM    297  C   GLY H  47      15.716 -10.572  -0.226  1.00  1.03           C  
ATOM    298  O   GLY H  47      16.041 -11.608   0.346  1.00  1.03           O  
ATOM    299  N   ILE H  48      14.590  -9.913   0.072  1.00  0.93           N  
ATOM    300  CA  ILE H  48      13.627 -10.316   1.113  1.00  0.93           C  
ATOM    301  C   ILE H  48      12.276 -10.681   0.466  1.00  0.93           C  
ATOM    302  CB  ILE H  48      13.568  -9.220   2.215  1.00  0.93           C  
ATOM    303  O   ILE H  48      11.991 -10.314  -0.678  1.00  0.93           O  
ATOM    304  CG1 ILE H  48      14.970  -9.085   2.870  1.00  0.93           C  
ATOM    305  CG2 ILE H  48      12.497  -9.487   3.290  1.00  0.93           C  
ATOM    306  CD1 ILE H  48      15.092  -8.079   4.023  1.00  0.93           C  
ATOM    307  N   GLU H  49      11.447 -11.451   1.170  1.00  0.54           N  
ATOM    308  CA  GLU H  49      10.069 -11.758   0.768  1.00  0.54           C  
ATOM    309  C   GLU H  49       9.133 -10.529   0.792  1.00  0.54           C  
ATOM    310  CB  GLU H  49       9.516 -12.894   1.645  1.00  0.54           C  
ATOM    311  O   GLU H  49       9.523  -9.408   1.131  1.00  0.54           O  
ATOM    312  CG  GLU H  49      10.284 -14.209   1.443  1.00  0.54           C  
ATOM    313  CD  GLU H  49       9.428 -15.417   1.846  1.00  0.54           C  
ATOM    314  OE1 GLU H  49       8.792 -15.343   2.921  1.00  0.54           O  
ATOM    315  OE2 GLU H  49       9.395 -16.383   1.053  1.00  0.54           O  
ATOM    316  N   ARG H  50       7.877 -10.731   0.378  1.00  0.33           N  
ATOM    317  CA  ARG H  50       6.869  -9.675   0.227  1.00  0.33           C  
ATOM    318  C   ARG H  50       6.003  -9.520   1.488  1.00  0.33           C  
ATOM    319  CB  ARG H  50       6.083  -9.962  -1.062  1.00  0.33           C  
ATOM    320  O   ARG H  50       4.954 -10.147   1.615  1.00  0.33           O  
ATOM    321  CG  ARG H  50       5.190  -8.780  -1.451  1.00  0.33           C  
ATOM    322  CD  ARG H  50       4.638  -8.889  -2.875  1.00  0.33           C  
ATOM    323  NE  ARG H  50       5.710  -8.781  -3.879  1.00  0.33           N  
ATOM    324  NH1 ARG H  50       4.523  -7.787  -5.588  1.00  0.33           N  
ATOM    325  NH2 ARG H  50       6.733  -8.143  -5.766  1.00  0.33           N  
ATOM    326  CZ  ARG H  50       5.636  -8.238  -5.076  1.00  0.33           C  
ATOM    327  N   GLU H  51       6.434  -8.662   2.410  1.00  0.38           N  
ATOM    328  CA  GLU H  51       5.755  -8.359   3.685  1.00  0.38           C  
ATOM    329  C   GLU H  51       4.412  -7.641   3.450  1.00  0.38           C  
ATOM    330  CB  GLU H  51       6.705  -7.506   4.564  1.00  0.38           C  
ATOM    331  O   GLU H  51       4.381  -6.568   2.844  1.00  0.38           O  
ATOM    332  CG  GLU H  51       6.178  -7.081   5.961  1.00  0.38           C  
ATOM    333  CD  GLU H  51       7.054  -6.017   6.676  1.00  0.38           C  
ATOM    334  OE1 GLU H  51       7.879  -5.353   6.012  1.00  0.38           O  
ATOM    335  OE2 GLU H  51       6.880  -5.766   7.895  1.00  0.38           O  
ATOM    336  N   LEU H  52       3.301  -8.201   3.951  1.00  0.42           N  
ATOM    337  CA  LEU H  52       2.020  -7.491   4.059  1.00  0.42           C  
ATOM    338  C   LEU H  52       2.087  -6.502   5.224  1.00  0.42           C  
ATOM    339  CB  LEU H  52       0.860  -8.491   4.250  1.00  0.42           C  
ATOM    340  O   LEU H  52       1.998  -6.904   6.383  1.00  0.42           O  
ATOM    341  CG  LEU H  52      -0.505  -7.845   4.566  1.00  0.42           C  
ATOM    342  CD1 LEU H  52      -0.902  -6.752   3.574  1.00  0.42           C  
ATOM    343  CD2 LEU H  52      -1.604  -8.908   4.548  1.00  0.42           C  
ATOM    344  N   ILE H  53       2.219  -5.211   4.922  1.00  0.44           N  
ATOM    345  CA  ILE H  53       2.395  -4.186   5.956  1.00  0.44           C  
ATOM    346  C   ILE H  53       1.078  -3.610   6.474  1.00  0.44           C  
ATOM    347  CB  ILE H  53       3.357  -3.074   5.497  1.00  0.44           C  
ATOM    348  O   ILE H  53       0.970  -3.317   7.666  1.00  0.44           O  
ATOM    349  CG1 ILE H  53       3.001  -2.517   4.104  1.00  0.44           C  
ATOM    350  CG2 ILE H  53       4.800  -3.589   5.547  1.00  0.44           C  
ATOM    351  CD1 ILE H  53       3.789  -1.277   3.706  1.00  0.44           C  
ATOM    352  N   ALA H  54       0.074  -3.451   5.612  1.00  0.20           N  
ATOM    353  CA  ALA H  54      -1.217  -2.887   5.990  1.00  0.20           C  
ATOM    354  C   ALA H  54      -2.337  -3.314   5.030  1.00  0.20           C  
ATOM    355  CB  ALA H  54      -1.090  -1.361   6.078  1.00  0.20           C  
ATOM    356  O   ALA H  54      -2.107  -3.562   3.847  1.00  0.20           O  
ATOM    357  N   SER H  55      -3.567  -3.377   5.536  1.00  0.23           N  
ATOM    358  CA  SER H  55      -4.765  -3.763   4.780  1.00  0.23           C  
ATOM    359  C   SER H  55      -5.991  -3.000   5.273  1.00  0.23           C  
ATOM    360  CB  SER H  55      -4.985  -5.276   4.871  1.00  0.23           C  
ATOM    361  O   SER H  55      -6.058  -2.623   6.444  1.00  0.23           O  
ATOM    362  OG  SER H  55      -5.087  -5.682   6.222  1.00  0.23           O  
ATOM    363  N   ILE H  56      -6.947  -2.752   4.377  1.00  0.25           N  
ATOM    364  CA  ILE H  56      -8.161  -1.987   4.668  1.00  0.25           C  
ATOM    365  C   ILE H  56      -9.389  -2.550   3.941  1.00  0.25           C  
ATOM    366  CB  ILE H  56      -7.931  -0.479   4.426  1.00  0.25           C  
ATOM    367  O   ILE H  56      -9.477  -2.602   2.709  1.00  0.25           O  
ATOM    368  CG1 ILE H  56      -9.148   0.311   4.952  1.00  0.25           C  
ATOM    369  CG2 ILE H  56      -7.593  -0.125   2.963  1.00  0.25           C  
ATOM    370  CD1 ILE H  56      -8.906   1.819   5.033  1.00  0.25           C  
ATOM    371  N   THR H  57     -10.374  -2.965   4.735  1.00  0.41           N  
ATOM    372  CA  THR H  57     -11.680  -3.446   4.255  1.00  0.41           C  
ATOM    373  C   THR H  57     -12.514  -2.325   3.619  1.00  0.41           C  
ATOM    374  CB  THR H  57     -12.476  -4.102   5.392  1.00  0.41           C  
ATOM    375  O   THR H  57     -12.215  -1.142   3.777  1.00  0.41           O  
ATOM    376  CG2 THR H  57     -11.743  -5.266   6.056  1.00  0.41           C  
ATOM    377  OG1 THR H  57     -12.766  -3.148   6.382  1.00  0.41           O  
ATOM    378  N   SER H  58     -13.583  -2.677   2.900  1.00  0.50           N  
ATOM    379  CA  SER H  58     -14.538  -1.711   2.329  1.00  0.50           C  
ATOM    380  C   SER H  58     -15.214  -0.845   3.398  1.00  0.50           C  
ATOM    381  CB  SER H  58     -15.583  -2.470   1.506  1.00  0.50           C  
ATOM    382  O   SER H  58     -15.348   0.363   3.206  1.00  0.50           O  
ATOM    383  OG  SER H  58     -16.117  -3.547   2.256  1.00  0.50           O  
ATOM    384  N   GLY H  59     -15.534  -1.435   4.555  1.00  0.41           N  
ATOM    385  CA  GLY H  59     -16.034  -0.750   5.754  1.00  0.41           C  
ATOM    386  C   GLY H  59     -14.964  -0.009   6.566  1.00  0.41           C  
ATOM    387  O   GLY H  59     -15.190   0.287   7.734  1.00  0.41           O  
ATOM    388  N   GLY H  63     -13.783   0.243   5.997  1.00  0.41           N  
ATOM    389  CA  GLY H  63     -12.736   1.071   6.601  1.00  0.41           C  
ATOM    390  C   GLY H  63     -11.919   0.419   7.722  1.00  0.41           C  
ATOM    391  O   GLY H  63     -10.918   0.997   8.133  1.00  0.41           O  
ATOM    392  N   ILE H  64     -12.277  -0.782   8.196  1.00  0.49           N  
ATOM    393  CA  ILE H  64     -11.510  -1.498   9.228  1.00  0.49           C  
ATOM    394  C   ILE H  64     -10.118  -1.823   8.681  1.00  0.49           C  
ATOM    395  CB  ILE H  64     -12.234  -2.769   9.738  1.00  0.49           C  
ATOM    396  O   ILE H  64      -9.999  -2.497   7.651  1.00  0.49           O  
ATOM    397  CG1 ILE H  64     -13.645  -2.422  10.273  1.00  0.49           C  
ATOM    398  CG2 ILE H  64     -11.392  -3.470  10.824  1.00  0.49           C  
ATOM    399  CD1 ILE H  64     -14.498  -3.642  10.643  1.00  0.49           C  
ATOM    400  N   THR H  65      -9.095  -1.329   9.377  1.00  0.45           N  
ATOM    401  CA  THR H  65      -7.678  -1.473   9.039  1.00  0.45           C  
ATOM    402  C   THR H  65      -7.007  -2.573   9.852  1.00  0.45           C  
ATOM    403  CB  THR H  65      -6.911  -0.173   9.322  1.00  0.45           C  
ATOM    404  O   THR H  65      -7.274  -2.700  11.046  1.00  0.45           O  
ATOM    405  CG2 THR H  65      -7.442   1.021   8.539  1.00  0.45           C  
ATOM    406  OG1 THR H  65      -6.998   0.152  10.694  1.00  0.45           O  
ATOM    407  N   ASN H  66      -6.031  -3.257   9.262  1.00  0.41           N  
ATOM    408  CA  ASN H  66      -5.040  -4.040   9.996  1.00  0.41           C  
ATOM    409  C   ASN H  66      -3.623  -3.689   9.524  1.00  0.41           C  
ATOM    410  CB  ASN H  66      -5.367  -5.539   9.885  1.00  0.41           C  
ATOM    411  O   ASN H  66      -3.425  -3.335   8.363  1.00  0.41           O  
ATOM    412  CG  ASN H  66      -4.462  -6.382  10.767  1.00  0.41           C  
ATOM    413  ND2 ASN H  66      -4.095  -7.564  10.336  1.00  0.41           N  
ATOM    414  OD1 ASN H  66      -4.039  -5.969  11.833  1.00  0.41           O  
ATOM    415  N   TYR H  67      -2.652  -3.811  10.425  1.00  0.38           N  
ATOM    416  CA  TYR H  67      -1.246  -3.458  10.226  1.00  0.38           C  
ATOM    417  C   TYR H  67      -0.347  -4.552  10.799  1.00  0.38           C  
ATOM    418  CB  TYR H  67      -0.919  -2.153  10.960  1.00  0.38           C  
ATOM    419  O   TYR H  67      -0.666  -5.120  11.845  1.00  0.38           O  
ATOM    420  CG  TYR H  67      -1.727  -0.938  10.570  1.00  0.38           C  
ATOM    421  CD1 TYR H  67      -1.238  -0.070   9.580  1.00  0.38           C  
ATOM    422  CD2 TYR H  67      -2.930  -0.647  11.241  1.00  0.38           C  
ATOM    423  CE1 TYR H  67      -1.951   1.097   9.261  1.00  0.38           C  
ATOM    424  CE2 TYR H  67      -3.650   0.518  10.920  1.00  0.38           C  
ATOM    425  OH  TYR H  67      -3.863   2.506   9.600  1.00  0.38           O  
ATOM    426  CZ  TYR H  67      -3.159   1.393   9.929  1.00  0.38           C  
ATOM    427  N   VAL H  68       0.810  -4.792  10.186  1.00  0.50           N  
ATOM    428  CA  VAL H  68       1.883  -5.579  10.812  1.00  0.50           C  
ATOM    429  C   VAL H  68       2.618  -4.747  11.870  1.00  0.50           C  
ATOM    430  CB  VAL H  68       2.837  -6.148   9.746  1.00  0.50           C  
ATOM    431  O   VAL H  68       2.744  -3.525  11.758  1.00  0.50           O  
ATOM    432  CG1 VAL H  68       3.794  -5.092   9.197  1.00  0.50           C  
ATOM    433  CG2 VAL H  68       3.672  -7.314  10.288  1.00  0.50           C  
ATOM    434  N   ASP H  69       3.127  -5.395  12.913  1.00  0.43           N  
ATOM    435  CA  ASP H  69       3.760  -4.735  14.061  1.00  0.43           C  
ATOM    436  C   ASP H  69       5.003  -3.894  13.738  1.00  0.43           C  
ATOM    437  CB  ASP H  69       4.028  -5.785  15.149  1.00  0.43           C  
ATOM    438  O   ASP H  69       5.316  -2.968  14.484  1.00  0.43           O  
ATOM    439  CG  ASP H  69       2.691  -6.312  15.663  1.00  0.43           C  
ATOM    440  OD1 ASP H  69       2.199  -5.774  16.680  1.00  0.43           O  
ATOM    441  OD2 ASP H  69       2.000  -7.058  14.932  1.00  0.43           O  
ATOM    442  N   SER H  70       5.669  -4.126  12.601  1.00  0.40           N  
ATOM    443  CA  SER H  70       6.808  -3.306  12.159  1.00  0.40           C  
ATOM    444  C   SER H  70       6.413  -1.864  11.773  1.00  0.40           C  
ATOM    445  CB  SER H  70       7.543  -4.012  11.002  1.00  0.40           C  
ATOM    446  O   SER H  70       7.262  -0.962  11.803  1.00  0.40           O  
ATOM    447  OG  SER H  70       6.820  -3.885   9.794  1.00  0.40           O  
ATOM    448  N   VAL H  71       5.134  -1.610  11.446  1.00  0.37           N  
ATOM    449  CA  VAL H  71       4.649  -0.303  10.948  1.00  0.37           C  
ATOM    450  C   VAL H  71       3.565   0.357  11.809  1.00  0.37           C  
ATOM    451  CB  VAL H  71       4.200  -0.375   9.473  1.00  0.37           C  
ATOM    452  O   VAL H  71       3.236   1.523  11.566  1.00  0.37           O  
ATOM    453  CG1 VAL H  71       5.229  -1.060   8.566  1.00  0.37           C  
ATOM    454  CG2 VAL H  71       2.834  -1.044   9.274  1.00  0.37           C  
ATOM    455  N   LYS H  72       3.015  -0.337  12.818  1.00  0.25           N  
ATOM    456  CA  LYS H  72       1.958   0.196  13.703  1.00  0.25           C  
ATOM    457  C   LYS H  72       2.370   1.538  14.320  1.00  0.25           C  
ATOM    458  CB  LYS H  72       1.598  -0.817  14.809  1.00  0.25           C  
ATOM    459  O   LYS H  72       3.485   1.701  14.808  1.00  0.25           O  
ATOM    460  CG  LYS H  72       0.742  -1.970  14.268  1.00  0.25           C  
ATOM    461  CD  LYS H  72       0.465  -3.067  15.306  1.00  0.25           C  
ATOM    462  CE  LYS H  72      -0.053  -4.316  14.578  1.00  0.25           C  
ATOM    463  NZ  LYS H  72      -0.207  -5.487  15.469  1.00  0.25           N  
ATOM    464  N   GLY H  74       1.464   2.514  14.269  1.00  0.35           N  
ATOM    465  CA  GLY H  74       1.682   3.875  14.775  1.00  0.35           C  
ATOM    466  C   GLY H  74       2.579   4.768  13.906  1.00  0.35           C  
ATOM    467  O   GLY H  74       2.602   5.974  14.125  1.00  0.35           O  
ATOM    468  N   ARG H  75       3.285   4.212  12.912  1.00  0.36           N  
ATOM    469  CA  ARG H  75       4.121   4.965  11.962  1.00  0.36           C  
ATOM    470  C   ARG H  75       3.383   5.159  10.647  1.00  0.36           C  
ATOM    471  CB  ARG H  75       5.470   4.251  11.760  1.00  0.36           C  
ATOM    472  O   ARG H  75       3.205   6.284  10.184  1.00  0.36           O  
ATOM    473  CG  ARG H  75       6.168   3.950  13.098  1.00  0.36           C  
ATOM    474  CD  ARG H  75       7.630   3.527  12.928  1.00  0.36           C  
ATOM    475  NE  ARG H  75       7.785   2.325  12.083  1.00  0.36           N  
ATOM    476  NH1 ARG H  75       8.689   3.347  10.229  1.00  0.36           N  
ATOM    477  NH2 ARG H  75       8.409   1.145  10.257  1.00  0.36           N  
ATOM    478  CZ  ARG H  75       8.289   2.286  10.862  1.00  0.36           C  
ATOM    479  N   PHE H  76       2.905   4.063  10.064  1.00  0.35           N  
ATOM    480  CA  PHE H  76       2.096   4.097   8.852  1.00  0.35           C  
ATOM    481  C   PHE H  76       0.606   4.172   9.203  1.00  0.35           C  
ATOM    482  CB  PHE H  76       2.410   2.894   7.953  1.00  0.35           C  
ATOM    483  O   PHE H  76       0.169   3.720  10.260  1.00  0.35           O  
ATOM    484  CG  PHE H  76       3.831   2.743   7.414  1.00  0.35           C  
ATOM    485  CD1 PHE H  76       4.890   3.620   7.748  1.00  0.35           C  
ATOM    486  CD2 PHE H  76       4.091   1.660   6.554  1.00  0.35           C  
ATOM    487  CE1 PHE H  76       6.183   3.395   7.251  1.00  0.35           C  
ATOM    488  CE2 PHE H  76       5.383   1.447   6.044  1.00  0.35           C  
ATOM    489  CZ  PHE H  76       6.427   2.315   6.392  1.00  0.35           C  
ATOM    490  N   THR H  77      -0.189   4.738   8.303  1.00  0.30           N  
ATOM    491  CA  THR H  77      -1.651   4.784   8.382  1.00  0.30           C  
ATOM    492  C   THR H  77      -2.227   4.486   7.006  1.00  0.30           C  
ATOM    493  CB  THR H  77      -2.128   6.133   8.933  1.00  0.30           C  
ATOM    494  O   THR H  77      -1.995   5.230   6.052  1.00  0.30           O  
ATOM    495  CG2 THR H  77      -3.646   6.312   8.892  1.00  0.30           C  
ATOM    496  OG1 THR H  77      -1.744   6.220  10.284  1.00  0.30           O  
ATOM    497  N   ILE H  78      -2.945   3.371   6.889  1.00  0.29           N  
ATOM    498  CA  ILE H  78      -3.669   3.001   5.676  1.00  0.29           C  
ATOM    499  C   ILE H  78      -5.074   3.599   5.737  1.00  0.29           C  
ATOM    500  CB  ILE H  78      -3.645   1.474   5.452  1.00  0.29           C  
ATOM    501  O   ILE H  78      -5.708   3.647   6.790  1.00  0.29           O  
ATOM    502  CG1 ILE H  78      -4.069   1.130   4.009  1.00  0.29           C  
ATOM    503  CG2 ILE H  78      -4.506   0.716   6.477  1.00  0.29           C  
ATOM    504  CD1 ILE H  78      -3.855  -0.349   3.671  1.00  0.29           C  
ATOM    505  N   SER H  79      -5.553   4.079   4.602  1.00  0.32           N  
ATOM    506  CA  SER H  79      -6.866   4.699   4.447  1.00  0.32           C  
ATOM    507  C   SER H  79      -7.359   4.473   3.020  1.00  0.32           C  
ATOM    508  CB  SER H  79      -6.782   6.189   4.800  1.00  0.32           C  
ATOM    509  O   SER H  79      -6.599   4.052   2.146  1.00  0.32           O  
ATOM    510  OG  SER H  79      -5.863   6.843   3.949  1.00  0.32           O  
ATOM    511  N   ARG H  80      -8.639   4.731   2.772  1.00  0.37           N  
ATOM    512  CA  ARG H  80      -9.242   4.668   1.440  1.00  0.37           C  
ATOM    513  C   ARG H  80     -10.295   5.751   1.328  1.00  0.37           C  
ATOM    514  CB  ARG H  80      -9.797   3.255   1.150  1.00  0.37           C  
ATOM    515  O   ARG H  80     -11.071   5.927   2.266  1.00  0.37           O  
ATOM    516  CG  ARG H  80     -10.994   2.855   2.037  1.00  0.37           C  
ATOM    517  CD  ARG H  80     -11.329   1.363   1.941  1.00  0.37           C  
ATOM    518  NE  ARG H  80     -11.935   1.013   0.647  1.00  0.37           N  
ATOM    519  NH1 ARG H  80     -11.386  -1.225   0.558  1.00  0.37           N  
ATOM    520  NH2 ARG H  80     -12.637  -0.328  -1.035  1.00  0.37           N  
ATOM    521  CZ  ARG H  80     -11.970  -0.169   0.068  1.00  0.37           C  
ATOM    522  N   ASP H  81     -10.323   6.445   0.202  1.00  0.39           N  
ATOM    523  CA  ASP H  81     -11.554   7.086  -0.237  1.00  0.39           C  
ATOM    524  C   ASP H  81     -12.304   6.115  -1.159  1.00  0.39           C  
ATOM    525  CB  ASP H  81     -11.285   8.428  -0.919  1.00  0.39           C  
ATOM    526  O   ASP H  81     -11.721   5.532  -2.075  1.00  0.39           O  
ATOM    527  CG  ASP H  81     -12.609   9.051  -1.374  1.00  0.39           C  
ATOM    528  OD1 ASP H  81     -13.667   8.773  -0.757  1.00  0.39           O  
ATOM    529  OD2 ASP H  81     -12.607   9.719  -2.417  1.00  0.39           O  
ATOM    530  N   ASN H  82     -13.594   5.913  -0.893  1.00  0.32           N  
ATOM    531  CA  ASN H  82     -14.471   5.120  -1.755  1.00  0.32           C  
ATOM    532  C   ASN H  82     -15.143   5.963  -2.856  1.00  0.32           C  
ATOM    533  CB  ASN H  82     -15.503   4.371  -0.890  1.00  0.32           C  
ATOM    534  O   ASN H  82     -15.754   5.386  -3.751  1.00  0.32           O  
ATOM    535  CG  ASN H  82     -14.917   3.237  -0.057  1.00  0.32           C  
ATOM    536  ND2 ASN H  82     -15.433   3.025   1.134  1.00  0.32           N  
ATOM    537  OD1 ASN H  82     -14.019   2.504  -0.457  1.00  0.32           O  
ATOM    538  N   SER H  83     -15.036   7.294  -2.803  1.00  0.39           N  
ATOM    539  CA  SER H  83     -15.509   8.207  -3.852  1.00  0.39           C  
ATOM    540  C   SER H  83     -14.565   8.116  -5.059  1.00  0.39           C  
ATOM    541  CB  SER H  83     -15.638   9.655  -3.334  1.00  0.39           C  
ATOM    542  O   SER H  83     -14.927   7.567  -6.098  1.00  0.39           O  
ATOM    543  OG  SER H  83     -15.939   9.697  -1.947  1.00  0.39           O  
ATOM    544  N   GLU H  84     -13.297   8.495  -4.875  1.00  0.45           N  
ATOM    545  CA  GLU H  84     -12.213   8.375  -5.866  1.00  0.45           C  
ATOM    546  C   GLU H  84     -11.650   6.941  -6.000  1.00  0.45           C  
ATOM    547  CB  GLU H  84     -11.083   9.357  -5.494  1.00  0.45           C  
ATOM    548  O   GLU H  84     -10.635   6.728  -6.663  1.00  0.45           O  
ATOM    549  CG  GLU H  84     -11.489  10.844  -5.484  1.00  0.45           C  
ATOM    550  CD  GLU H  84     -11.952  11.395  -6.844  1.00  0.45           C  
ATOM    551  OE1 GLU H  84     -11.657  10.756  -7.880  1.00  0.45           O  
ATOM    552  OE2 GLU H  84     -12.582  12.477  -6.839  1.00  0.45           O  
ATOM    553  N   ASN H  85     -12.251   5.949  -5.321  1.00  0.50           N  
ATOM    554  CA  ASN H  85     -11.857   4.527  -5.337  1.00  0.50           C  
ATOM    555  C   ASN H  85     -10.340   4.301  -5.142  1.00  0.50           C  
ATOM    556  CB  ASN H  85     -12.472   3.825  -6.565  1.00  0.50           C  
ATOM    557  O   ASN H  85      -9.731   3.387  -5.703  1.00  0.50           O  
ATOM    558  CG  ASN H  85     -13.959   3.597  -6.366  1.00  0.50           C  
ATOM    559  ND2 ASN H  85     -14.786   4.603  -6.528  1.00  0.50           N  
ATOM    560  OD1 ASN H  85     -14.386   2.515  -5.991  1.00  0.50           O  
ATOM    561  N   THR H  86      -9.727   5.153  -4.320  1.00  0.24           N  
ATOM    562  CA  THR H  86      -8.278   5.263  -4.168  1.00  0.24           C  
ATOM    563  C   THR H  86      -7.872   4.962  -2.730  1.00  0.24           C  
ATOM    564  CB  THR H  86      -7.787   6.638  -4.642  1.00  0.24           C  
ATOM    565  O   THR H  86      -8.312   5.611  -1.777  1.00  0.24           O  
ATOM    566  CG2 THR H  86      -6.288   6.841  -4.425  1.00  0.24           C  
ATOM    567  OG1 THR H  86      -7.958   6.755  -6.035  1.00  0.24           O  
ATOM    568  N   MET H  87      -6.998   3.973  -2.564  1.00  0.24           N  
ATOM    569  CA  MET H  87      -6.350   3.674  -1.287  1.00  0.24           C  
ATOM    570  C   MET H  87      -5.104   4.545  -1.101  1.00  0.24           C  
ATOM    571  CB  MET H  87      -6.026   2.180  -1.228  1.00  0.24           C  
ATOM    572  O   MET H  87      -4.359   4.787  -2.048  1.00  0.24           O  
ATOM    573  CG  MET H  87      -5.125   1.791  -0.052  1.00  0.24           C  
ATOM    574  SD  MET H  87      -4.782   0.026   0.096  1.00  0.24           S  
ATOM    575  CE  MET H  87      -4.039  -0.339  -1.515  1.00  0.24           C  
ATOM    576  N   TYR H  88      -4.822   4.942   0.137  1.00  0.18           N  
ATOM    577  CA  TYR H  88      -3.628   5.698   0.502  1.00  0.18           C  
ATOM    578  C   TYR H  88      -2.882   5.039   1.665  1.00  0.18           C  
ATOM    579  CB  TYR H  88      -4.006   7.140   0.857  1.00  0.18           C  
ATOM    580  O   TYR H  88      -3.503   4.646   2.655  1.00  0.18           O  
ATOM    581  CG  TYR H  88      -4.884   7.851  -0.154  1.00  0.18           C  
ATOM    582  CD1 TYR H  88      -4.323   8.299  -1.362  1.00  0.18           C  
ATOM    583  CD2 TYR H  88      -6.240   8.107   0.129  1.00  0.18           C  
ATOM    584  CE1 TYR H  88      -5.098   9.037  -2.278  1.00  0.18           C  
ATOM    585  CE2 TYR H  88      -7.022   8.837  -0.787  1.00  0.18           C  
ATOM    586  OH  TYR H  88      -7.211  10.031  -2.847  1.00  0.18           O  
ATOM    587  CZ  TYR H  88      -6.457   9.298  -1.994  1.00  0.18           C  
ATOM    588  N   LEU H  89      -1.552   4.976   1.576  1.00  0.20           N  
ATOM    589  CA  LEU H  89      -0.676   4.655   2.705  1.00  0.20           C  
ATOM    590  C   LEU H  89       0.119   5.902   3.095  1.00  0.20           C  
ATOM    591  CB  LEU H  89       0.232   3.461   2.368  1.00  0.20           C  
ATOM    592  O   LEU H  89       1.096   6.271   2.444  1.00  0.20           O  
ATOM    593  CG  LEU H  89       1.043   2.935   3.566  1.00  0.20           C  
ATOM    594  CD1 LEU H  89       0.156   2.175   4.557  1.00  0.20           C  
ATOM    595  CD2 LEU H  89       2.131   1.983   3.076  1.00  0.20           C  
ATOM    596  N   GLN H  90      -0.316   6.557   4.167  1.00  0.15           N  
ATOM    597  CA  GLN H  90       0.418   7.643   4.802  1.00  0.15           C  
ATOM    598  C   GLN H  90       1.533   7.040   5.665  1.00  0.15           C  
ATOM    599  CB  GLN H  90      -0.579   8.491   5.613  1.00  0.15           C  
ATOM    600  O   GLN H  90       1.281   6.574   6.774  1.00  0.15           O  
ATOM    601  CG  GLN H  90       0.078   9.665   6.356  1.00  0.15           C  
ATOM    602  CD  GLN H  90       0.710  10.693   5.423  1.00  0.15           C  
ATOM    603  NE2 GLN H  90       1.810  11.297   5.808  1.00  0.15           N  
ATOM    604  OE1 GLN H  90       0.223  10.968   4.338  1.00  0.15           O  
ATOM    605  N   MET H  91       2.758   7.008   5.152  1.00  0.29           N  
ATOM    606  CA  MET H  91       3.931   6.506   5.864  1.00  0.29           C  
ATOM    607  C   MET H  91       4.623   7.660   6.590  1.00  0.29           C  
ATOM    608  CB  MET H  91       4.899   5.848   4.877  1.00  0.29           C  
ATOM    609  O   MET H  91       5.231   8.511   5.947  1.00  0.29           O  
ATOM    610  CG  MET H  91       4.262   4.735   4.043  1.00  0.29           C  
ATOM    611  SD  MET H  91       5.397   3.926   2.890  1.00  0.29           S  
ATOM    612  CE  MET H  91       5.992   5.357   1.954  1.00  0.29           C  
ATOM    613  N   ASN H  92       4.534   7.708   7.918  1.00  0.28           N  
ATOM    614  CA  ASN H  92       5.238   8.697   8.737  1.00  0.28           C  
ATOM    615  C   ASN H  92       6.424   8.056   9.462  1.00  0.28           C  
ATOM    616  CB  ASN H  92       4.279   9.370   9.736  1.00  0.28           C  
ATOM    617  O   ASN H  92       6.435   6.843   9.679  1.00  0.28           O  
ATOM    618  CG  ASN H  92       2.887   9.620   9.187  1.00  0.28           C  
ATOM    619  ND2 ASN H  92       1.944   8.776   9.535  1.00  0.28           N  
ATOM    620  OD1 ASN H  92       2.632  10.547   8.434  1.00  0.28           O  
ATOM    621  N   SER H  93       7.396   8.872   9.879  1.00  0.34           N  
ATOM    622  CA  SER H  93       8.568   8.427  10.649  1.00  0.34           C  
ATOM    623  C   SER H  93       9.276   7.239   9.985  1.00  0.34           C  
ATOM    624  CB  SER H  93       8.196   8.143  12.109  1.00  0.34           C  
ATOM    625  O   SER H  93       9.492   6.187  10.603  1.00  0.34           O  
ATOM    626  OG  SER H  93       7.587   9.277  12.699  1.00  0.34           O  
ATOM    627  N   LEU H  94       9.568   7.409   8.695  1.00  0.22           N  
ATOM    628  CA  LEU H  94      10.207   6.409   7.847  1.00  0.22           C  
ATOM    629  C   LEU H  94      11.640   6.117   8.306  1.00  0.22           C  
ATOM    630  CB  LEU H  94      10.143   6.882   6.382  1.00  0.22           C  
ATOM    631  O   LEU H  94      12.370   7.007   8.739  1.00  0.22           O  
ATOM    632  CG  LEU H  94       8.766   6.582   5.757  1.00  0.22           C  
ATOM    633  CD1 LEU H  94       8.471   7.481   4.562  1.00  0.22           C  
ATOM    634  CD2 LEU H  94       8.710   5.133   5.264  1.00  0.22           C  
ATOM    635  N   ARG H  95      12.041   4.853   8.209  1.00  0.26           N  
ATOM    636  CA  ARG H  95      13.348   4.329   8.619  1.00  0.26           C  
ATOM    637  C   ARG H  95      14.049   3.642   7.451  1.00  0.26           C  
ATOM    638  CB  ARG H  95      13.154   3.286   9.717  1.00  0.26           C  
ATOM    639  O   ARG H  95      13.403   3.280   6.474  1.00  0.26           O  
ATOM    640  CG  ARG H  95      12.318   3.675  10.943  1.00  0.26           C  
ATOM    641  CD  ARG H  95      12.182   2.367  11.723  1.00  0.26           C  
ATOM    642  NE  ARG H  95      11.396   2.457  12.962  1.00  0.26           N  
ATOM    643  NH1 ARG H  95      11.406   0.183  13.327  1.00  0.26           N  
ATOM    644  NH2 ARG H  95      10.353   1.520  14.757  1.00  0.26           N  
ATOM    645  CZ  ARG H  95      11.059   1.392  13.668  1.00  0.26           C  
ATOM    646  N   ALA H  96      15.350   3.391   7.578  1.00  0.25           N  
ATOM    647  CA  ALA H  96      16.124   2.711   6.540  1.00  0.25           C  
ATOM    648  C   ALA H  96      15.523   1.347   6.137  1.00  0.25           C  
ATOM    649  CB  ALA H  96      17.571   2.575   7.025  1.00  0.25           C  
ATOM    650  O   ALA H  96      15.447   1.059   4.943  1.00  0.25           O  
ATOM    651  N   GLU H  97      15.029   0.539   7.087  1.00  0.31           N  
ATOM    652  CA  GLU H  97      14.391  -0.757   6.801  1.00  0.31           C  
ATOM    653  C   GLU H  97      12.981  -0.655   6.190  1.00  0.31           C  
ATOM    654  CB  GLU H  97      14.418  -1.674   8.042  1.00  0.31           C  
ATOM    655  O   GLU H  97      12.439  -1.659   5.736  1.00  0.31           O  
ATOM    656  CG  GLU H  97      13.353  -1.443   9.133  1.00  0.31           C  
ATOM    657  CD  GLU H  97      13.693  -0.352  10.156  1.00  0.31           C  
ATOM    658  OE1 GLU H  97      14.508   0.550   9.850  1.00  0.31           O  
ATOM    659  OE2 GLU H  97      13.091  -0.388  11.258  1.00  0.31           O  
ATOM    660  N   ASP H  98      12.388   0.544   6.123  1.00  0.21           N  
ATOM    661  CA  ASP H  98      11.195   0.785   5.306  1.00  0.21           C  
ATOM    662  C   ASP H  98      11.517   0.934   3.812  1.00  0.21           C  
ATOM    663  CB  ASP H  98      10.422   2.015   5.795  1.00  0.21           C  
ATOM    664  O   ASP H  98      10.594   1.074   3.012  1.00  0.21           O  
ATOM    665  CG  ASP H  98       9.941   1.941   7.241  1.00  0.21           C  
ATOM    666  OD1 ASP H  98       9.369   0.913   7.676  1.00  0.21           O  
ATOM    667  OD2 ASP H  98      10.017   2.978   7.930  1.00  0.21           O  
ATOM    668  N   THR H  99      12.793   0.916   3.420  1.00  0.29           N  
ATOM    669  CA  THR H  99      13.209   0.944   2.013  1.00  0.29           C  
ATOM    670  C   THR H  99      12.772  -0.325   1.288  1.00  0.29           C  
ATOM    671  CB  THR H  99      14.729   1.107   1.883  1.00  0.29           C  
ATOM    672  O   THR H  99      13.113  -1.439   1.685  1.00  0.29           O  
ATOM    673  CG2 THR H  99      15.247   1.056   0.444  1.00  0.29           C  
ATOM    674  OG1 THR H  99      15.117   2.347   2.427  1.00  0.29           O  
ATOM    675  N   GLY H 100      12.070  -0.168   0.171  1.00  0.48           N  
ATOM    676  CA  GLY H 100      11.637  -1.293  -0.648  1.00  0.48           C  
ATOM    677  C   GLY H 100      10.756  -0.879  -1.820  1.00  0.48           C  
ATOM    678  O   GLY H 100      10.391   0.288  -1.983  1.00  0.48           O  
ATOM    679  N   LEU H 101      10.406  -1.858  -2.652  1.00  0.39           N  
ATOM    680  CA  LEU H 101       9.319  -1.724  -3.619  1.00  0.39           C  
ATOM    681  C   LEU H 101       8.007  -1.985  -2.889  1.00  0.39           C  
ATOM    682  CB  LEU H 101       9.522  -2.705  -4.786  1.00  0.39           C  
ATOM    683  O   LEU H 101       7.744  -3.117  -2.485  1.00  0.39           O  
ATOM    684  CG  LEU H 101      10.686  -2.326  -5.720  1.00  0.39           C  
ATOM    685  CD1 LEU H 101      11.005  -3.488  -6.662  1.00  0.39           C  
ATOM    686  CD2 LEU H 101      10.353  -1.108  -6.585  1.00  0.39           C  
ATOM    687  N   TYR H 102       7.219  -0.938  -2.686  1.00  0.28           N  
ATOM    688  CA  TYR H 102       5.859  -1.056  -2.182  1.00  0.28           C  
ATOM    689  C   TYR H 102       4.978  -1.526  -3.332  1.00  0.28           C  
ATOM    690  CB  TYR H 102       5.399   0.270  -1.565  1.00  0.28           C  
ATOM    691  O   TYR H 102       5.263  -1.199  -4.480  1.00  0.28           O  
ATOM    692  CG  TYR H 102       6.070   0.544  -0.231  1.00  0.28           C  
ATOM    693  CD1 TYR H 102       7.463   0.737  -0.167  1.00  0.28           C  
ATOM    694  CD2 TYR H 102       5.315   0.546   0.958  1.00  0.28           C  
ATOM    695  CE1 TYR H 102       8.111   0.840   1.072  1.00  0.28           C  
ATOM    696  CE2 TYR H 102       5.959   0.712   2.199  1.00  0.28           C  
ATOM    697  OH  TYR H 102       7.995   0.879   3.463  1.00  0.28           O  
ATOM    698  CZ  TYR H 102       7.361   0.825   2.263  1.00  0.28           C  
ATOM    699  N   TYR H 103       3.962  -2.323  -3.024  1.00  0.34           N  
ATOM    700  CA  TYR H 103       2.992  -2.815  -3.994  1.00  0.34           C  
ATOM    701  C   TYR H 103       1.598  -2.693  -3.412  1.00  0.34           C  
ATOM    702  CB  TYR H 103       3.255  -4.275  -4.374  1.00  0.34           C  
ATOM    703  O   TYR H 103       1.321  -3.193  -2.317  1.00  0.34           O  
ATOM    704  CG  TYR H 103       4.549  -4.532  -5.112  1.00  0.34           C  
ATOM    705  CD1 TYR H 103       5.732  -4.765  -4.387  1.00  0.34           C  
ATOM    706  CD2 TYR H 103       4.563  -4.568  -6.521  1.00  0.34           C  
ATOM    707  CE1 TYR H 103       6.932  -5.038  -5.066  1.00  0.34           C  
ATOM    708  CE2 TYR H 103       5.760  -4.856  -7.204  1.00  0.34           C  
ATOM    709  OH  TYR H 103       8.084  -5.437  -7.125  1.00  0.34           O  
ATOM    710  CZ  TYR H 103       6.944  -5.089  -6.476  1.00  0.34           C  
ATOM    711  N   CYS H 104       0.713  -2.080  -4.177  1.00  0.29           N  
ATOM    712  CA  CYS H 104      -0.709  -2.165  -3.944  1.00  0.29           C  
ATOM    713  C   CYS H 104      -1.200  -3.565  -4.328  1.00  0.29           C  
ATOM    714  CB  CYS H 104      -1.380  -1.063  -4.760  1.00  0.29           C  
ATOM    715  O   CYS H 104      -0.728  -4.162  -5.299  1.00  0.29           O  
ATOM    716  SG  CYS H 104      -3.171  -0.926  -4.578  1.00  0.29           S  
ATOM    717  N   ALA H 105      -2.179  -4.075  -3.596  1.00  0.29           N  
ATOM    718  CA  ALA H 105      -2.977  -5.201  -4.030  1.00  0.29           C  
ATOM    719  C   ALA H 105      -4.453  -4.983  -3.693  1.00  0.29           C  
ATOM    720  CB  ALA H 105      -2.401  -6.516  -3.486  1.00  0.29           C  
ATOM    721  O   ALA H 105      -4.806  -4.257  -2.763  1.00  0.29           O  
ATOM    722  N   SER H 106      -5.325  -5.620  -4.458  1.00  0.53           N  
ATOM    723  CA  SER H 106      -6.771  -5.587  -4.285  1.00  0.53           C  
ATOM    724  C   SER H 106      -7.283  -7.012  -4.286  1.00  0.53           C  
ATOM    725  CB  SER H 106      -7.416  -4.791  -5.422  1.00  0.53           C  
ATOM    726  O   SER H 106      -7.234  -7.666  -5.323  1.00  0.53           O  
ATOM    727  OG  SER H 106      -8.816  -4.679  -5.235  1.00  0.53           O  
ATOM    728  N   ARG H 107      -7.768  -7.514  -3.147  1.00  0.86           N  
ATOM    729  CA  ARG H 107      -8.290  -8.880  -3.118  1.00  0.86           C  
ATOM    730  C   ARG H 107      -9.778  -8.946  -3.457  1.00  0.86           C  
ATOM    731  CB  ARG H 107      -7.915  -9.671  -1.851  1.00  0.86           C  
ATOM    732  O   ARG H 107     -10.630  -8.492  -2.688  1.00  0.86           O  
ATOM    733  CG  ARG H 107      -8.388 -11.107  -2.113  1.00  0.86           C  
ATOM    734  CD  ARG H 107      -7.774 -12.263  -1.343  1.00  0.86           C  
ATOM    735  NE  ARG H 107      -8.304 -13.510  -1.928  1.00  0.86           N  
ATOM    736  NH1 ARG H 107      -7.040 -15.021  -0.768  1.00  0.86           N  
ATOM    737  NH2 ARG H 107      -8.477 -15.743  -2.300  1.00  0.86           N  
ATOM    738  CZ  ARG H 107      -7.942 -14.746  -1.670  1.00  0.86           C  
ATOM    739  N   ASN H 108     -10.057  -9.644  -4.553  1.00  1.06           N  
ATOM    740  CA  ASN H 108     -11.288 -10.393  -4.783  1.00  1.06           C  
ATOM    741  C   ASN H 108     -11.307 -11.651  -3.876  1.00  1.06           C  
ATOM    742  CB  ASN H 108     -11.277 -10.734  -6.277  1.00  1.06           C  
ATOM    743  O   ASN H 108     -10.391 -12.470  -3.898  1.00  1.06           O  
ATOM    744  CG  ASN H 108     -12.418 -11.613  -6.742  1.00  1.06           C  
ATOM    745  ND2 ASN H 108     -12.278 -12.156  -7.928  1.00  1.06           N  
ATOM    746  OD1 ASN H 108     -13.409 -11.808  -6.048  1.00  1.06           O  
ATOM    747  N   ILE H 109     -12.291 -11.766  -2.982  1.00  1.86           N  
ATOM    748  CA  ILE H 109     -12.155 -12.558  -1.742  1.00  1.86           C  
ATOM    749  C   ILE H 109     -12.270 -14.074  -1.930  1.00  1.86           C  
ATOM    750  CB  ILE H 109     -13.164 -12.060  -0.677  1.00  1.86           C  
ATOM    751  O   ILE H 109     -11.380 -14.805  -1.502  1.00  1.86           O  
ATOM    752  CG1 ILE H 109     -12.932 -10.556  -0.368  1.00  1.86           C  
ATOM    753  CG2 ILE H 109     -13.083 -12.879   0.628  1.00  1.86           C  
ATOM    754  CD1 ILE H 109     -13.989  -9.925   0.551  1.00  1.86           C  
ATOM    755  N   PHE H 110     -13.423 -14.532  -2.422  1.00  3.18           N  
ATOM    756  CA  PHE H 110     -13.782 -15.957  -2.460  1.00  3.18           C  
ATOM    757  C   PHE H 110     -13.417 -16.619  -3.788  1.00  3.18           C  
ATOM    758  CB  PHE H 110     -15.271 -16.124  -2.132  1.00  3.18           C  
ATOM    759  O   PHE H 110     -13.450 -17.842  -3.899  1.00  3.18           O  
ATOM    760  CG  PHE H 110     -15.652 -15.643  -0.743  1.00  3.18           C  
ATOM    761  CD1 PHE H 110     -15.286 -16.403   0.384  1.00  3.18           C  
ATOM    762  CD2 PHE H 110     -16.367 -14.441  -0.570  1.00  3.18           C  
ATOM    763  CE1 PHE H 110     -15.637 -15.970   1.675  1.00  3.18           C  
ATOM    764  CE2 PHE H 110     -16.717 -14.007   0.721  1.00  3.18           C  
ATOM    765  CZ  PHE H 110     -16.354 -14.773   1.844  1.00  3.18           C  
ATOM    766  N   ASP H 113     -13.026 -15.804  -4.762  1.00  2.70           N  
ATOM    767  CA  ASP H 113     -12.165 -16.243  -5.846  1.00  2.70           C  
ATOM    768  C   ASP H 113     -10.725 -16.378  -5.319  1.00  2.70           C  
ATOM    769  CB  ASP H 113     -12.284 -15.205  -6.960  1.00  2.70           C  
ATOM    770  O   ASP H 113     -10.390 -15.869  -4.247  1.00  2.70           O  
ATOM    771  CG  ASP H 113     -11.722 -15.632  -8.319  1.00  2.70           C  
ATOM    772  OD1 ASP H 113     -11.928 -14.843  -9.265  1.00  2.70           O  
ATOM    773  OD2 ASP H 113     -11.117 -16.725  -8.405  1.00  2.70           O  
ATOM    774  N   GLY H 114      -9.853 -17.081  -6.030  1.00  1.84           N  
ATOM    775  CA  GLY H 114      -8.483 -17.340  -5.587  1.00  1.84           C  
ATOM    776  C   GLY H 114      -7.512 -16.179  -5.785  1.00  1.84           C  
ATOM    777  O   GLY H 114      -6.398 -16.229  -5.262  1.00  1.84           O  
ATOM    778  N   THR H 115      -7.903 -15.177  -6.568  1.00  1.69           N  
ATOM    779  CA  THR H 115      -7.019 -14.108  -7.018  1.00  1.69           C  
ATOM    780  C   THR H 115      -6.696 -13.114  -5.904  1.00  1.69           C  
ATOM    781  CB  THR H 115      -7.601 -13.382  -8.247  1.00  1.69           C  
ATOM    782  O   THR H 115      -7.328 -13.052  -4.847  1.00  1.69           O  
ATOM    783  CG2 THR H 115      -7.959 -14.330  -9.391  1.00  1.69           C  
ATOM    784  OG1 THR H 115      -8.772 -12.680  -7.909  1.00  1.69           O  
ATOM    785  N   THR H 116      -5.665 -12.321  -6.150  1.00  0.73           N  
ATOM    786  CA  THR H 116      -5.509 -11.009  -5.537  1.00  0.73           C  
ATOM    787  C   THR H 116      -4.744 -10.154  -6.525  1.00  0.73           C  
ATOM    788  CB  THR H 116      -4.859 -11.053  -4.146  1.00  0.73           C  
ATOM    789  O   THR H 116      -3.681 -10.538  -7.016  1.00  0.73           O  
ATOM    790  CG2 THR H 116      -3.420 -11.567  -4.087  1.00  0.73           C  
ATOM    791  OG1 THR H 116      -4.836  -9.755  -3.595  1.00  0.73           O  
ATOM    792  N   GLU H 117      -5.318  -9.010  -6.848  1.00  1.09           N  
ATOM    793  CA  GLU H 117      -4.931  -8.231  -8.012  1.00  1.09           C  
ATOM    794  C   GLU H 117      -3.767  -7.330  -7.602  1.00  1.09           C  
ATOM    795  CB  GLU H 117      -6.133  -7.415  -8.533  1.00  1.09           C  
ATOM    796  O   GLU H 117      -3.862  -6.669  -6.574  1.00  1.09           O  
ATOM    797  CG  GLU H 117      -7.520  -8.101  -8.641  1.00  1.09           C  
ATOM    798  CD  GLU H 117      -7.528  -9.633  -8.497  1.00  1.09           C  
ATOM    799  OE1 GLU H 117      -6.850 -10.303  -9.301  1.00  1.09           O  
ATOM    800  OE2 GLU H 117      -8.157 -10.143  -7.535  1.00  1.09           O  
ATOM    801  N   TRP H 118      -2.668  -7.296  -8.354  1.00  0.66           N  
ATOM    802  CA  TRP H 118      -1.469  -6.528  -7.992  1.00  0.66           C  
ATOM    803  C   TRP H 118      -1.349  -5.221  -8.777  1.00  0.66           C  
ATOM    804  CB  TRP H 118      -0.225  -7.401  -8.184  1.00  0.66           C  
ATOM    805  O   TRP H 118      -1.729  -5.146  -9.946  1.00  0.66           O  
ATOM    806  CG  TRP H 118      -0.106  -8.512  -7.192  1.00  0.66           C  
ATOM    807  CD1 TRP H 118      -0.592  -9.764  -7.340  1.00  0.66           C  
ATOM    808  CD2 TRP H 118       0.435  -8.451  -5.841  1.00  0.66           C  
ATOM    809  CE2 TRP H 118       0.261  -9.726  -5.224  1.00  0.66           C  
ATOM    810  CE3 TRP H 118       1.019  -7.428  -5.065  1.00  0.66           C  
ATOM    811  NE1 TRP H 118      -0.367 -10.488  -6.186  1.00  0.66           N  
ATOM    812  CH2 TRP H 118       1.238  -8.938  -3.156  1.00  0.66           C  
ATOM    813  CZ2 TRP H 118       0.662  -9.978  -3.904  1.00  0.66           C  
ATOM    814  CZ3 TRP H 118       1.410  -7.666  -3.735  1.00  0.66           C  
ATOM    815  N   GLY H 119      -0.778  -4.199  -8.140  1.00  0.70           N  
ATOM    816  CA  GLY H 119      -0.295  -2.996  -8.808  1.00  0.70           C  
ATOM    817  C   GLY H 119       1.133  -3.141  -9.336  1.00  0.70           C  
ATOM    818  O   GLY H 119       1.834  -4.126  -9.088  1.00  0.70           O  
ATOM    819  N   GLN H 120       1.552  -2.130 -10.096  1.00  0.38           N  
ATOM    820  CA  GLN H 120       2.860  -2.061 -10.763  1.00  0.38           C  
ATOM    821  C   GLN H 120       4.057  -1.935  -9.804  1.00  0.38           C  
ATOM    822  CB  GLN H 120       2.820  -0.875 -11.745  1.00  0.38           C  
ATOM    823  O   GLN H 120       5.199  -2.138 -10.217  1.00  0.38           O  
ATOM    824  CG  GLN H 120       2.721   0.508 -11.052  1.00  0.38           C  
ATOM    825  CD  GLN H 120       1.818   1.531 -11.746  1.00  0.38           C  
ATOM    826  NE2 GLN H 120       1.820   2.767 -11.296  1.00  0.38           N  
ATOM    827  OE1 GLN H 120       1.064   1.263 -12.669  1.00  0.38           O  
ATOM    828  N   GLY H 121       3.800  -1.592  -8.543  1.00  0.44           N  
ATOM    829  CA  GLY H 121       4.800  -1.220  -7.559  1.00  0.44           C  
ATOM    830  C   GLY H 121       5.247   0.242  -7.645  1.00  0.44           C  
ATOM    831  O   GLY H 121       5.182   0.893  -8.690  1.00  0.44           O  
ATOM    832  N   THR H 122       5.752   0.757  -6.526  1.00  0.17           N  
ATOM    833  CA  THR H 122       6.355   2.087  -6.405  1.00  0.17           C  
ATOM    834  C   THR H 122       7.571   2.028  -5.477  1.00  0.17           C  
ATOM    835  CB  THR H 122       5.306   3.132  -5.983  1.00  0.17           C  
ATOM    836  O   THR H 122       7.516   1.462  -4.383  1.00  0.17           O  
ATOM    837  CG2 THR H 122       4.684   2.913  -4.603  1.00  0.17           C  
ATOM    838  OG1 THR H 122       5.899   4.408  -5.932  1.00  0.17           O  
ATOM    839  N   LEU H 123       8.703   2.588  -5.915  1.00  0.21           N  
ATOM    840  CA  LEU H 123       9.939   2.584  -5.127  1.00  0.21           C  
ATOM    841  C   LEU H 123       9.877   3.607  -3.987  1.00  0.21           C  
ATOM    842  CB  LEU H 123      11.152   2.807  -6.051  1.00  0.21           C  
ATOM    843  O   LEU H 123       9.467   4.751  -4.188  1.00  0.21           O  
ATOM    844  CG  LEU H 123      12.518   2.799  -5.332  1.00  0.21           C  
ATOM    845  CD1 LEU H 123      12.832   1.448  -4.683  1.00  0.21           C  
ATOM    846  CD2 LEU H 123      13.626   3.105  -6.340  1.00  0.21           C  
ATOM    847  N   VAL H 124      10.331   3.203  -2.803  1.00  0.14           N  
ATOM    848  CA  VAL H 124      10.513   4.066  -1.633  1.00  0.14           C  
ATOM    849  C   VAL H 124      11.910   3.819  -1.078  1.00  0.14           C  
ATOM    850  CB  VAL H 124       9.444   3.777  -0.567  1.00  0.14           C  
ATOM    851  O   VAL H 124      12.231   2.691  -0.699  1.00  0.14           O  
ATOM    852  CG1 VAL H 124       9.629   4.636   0.692  1.00  0.14           C  
ATOM    853  CG2 VAL H 124       8.028   3.993  -1.112  1.00  0.14           C  
ATOM    854  N   THR H 125      12.727   4.867  -1.016  1.00  0.23           N  
ATOM    855  CA  THR H 125      14.106   4.812  -0.510  1.00  0.23           C  
ATOM    856  C   THR H 125      14.258   5.755   0.671  1.00  0.23           C  
ATOM    857  CB  THR H 125      15.113   5.164  -1.613  1.00  0.23           C  
ATOM    858  O   THR H 125      13.986   6.948   0.541  1.00  0.23           O  
ATOM    859  CG2 THR H 125      16.565   5.145  -1.133  1.00  0.23           C  
ATOM    860  OG1 THR H 125      15.028   4.231  -2.667  1.00  0.23           O  
ATOM    861  N   VAL H 126      14.703   5.234   1.817  1.00  0.29           N  
ATOM    862  CA  VAL H 126      14.863   6.016   3.047  1.00  0.29           C  
ATOM    863  C   VAL H 126      16.342   6.127   3.420  1.00  0.29           C  
ATOM    864  CB  VAL H 126      14.025   5.453   4.202  1.00  0.29           C  
ATOM    865  O   VAL H 126      16.946   5.156   3.874  1.00  0.29           O  
ATOM    866  CG1 VAL H 126      14.024   6.456   5.365  1.00  0.29           C  
ATOM    867  CG2 VAL H 126      12.576   5.149   3.795  1.00  0.29           C  
ATOM    868  N   SER H 127      16.938   7.303   3.227  1.00  0.44           N  
ATOM    869  CA  SER H 127      18.395   7.500   3.308  1.00  0.44           C  
ATOM    870  C   SER H 127      18.759   8.927   3.708  1.00  0.44           C  
ATOM    871  CB  SER H 127      19.041   7.182   1.954  1.00  0.44           C  
ATOM    872  O   SER H 127      18.144   9.869   3.211  1.00  0.44           O  
ATOM    873  OG  SER H 127      18.493   7.992   0.928  1.00  0.44           O  
ATOM    874  N   SER H 128      19.736   9.068   4.612  1.00  1.38           N  
ATOM    875  CA  SER H 128      20.281  10.359   5.062  1.00  1.38           C  
ATOM    876  C   SER H 128      20.928  11.153   3.931  1.00  1.38           C  
ATOM    877  CB  SER H 128      21.310  10.142   6.166  1.00  1.38           C  
ATOM    878  O   SER H 128      20.632  12.366   3.886  1.00  1.38           O  
ATOM    879  OG  SER H 128      20.662   9.561   7.281  1.00  1.38           O  
ATOM    880  OXT SER H 128      21.720  10.544   3.183  1.00  1.38           O  
TER     881      SER H 128                                                       
END   
