# Supplementary material for: Characterising nanobody developability to improve therapeutic design using the Therapeutic Nanobody Profiler
Source: Commun Biol. 2026 Jan 31;9:344. doi: 10.1038/s42003-026-09594-y (PMC12963540; doi:10.1038/s42003-026-09594-y)
Supplement: Supplementary file 2 — Supplementary data [file 42003_2026_9594_MOESM2_ESM.zip › paper_data/vhh_clinical_set_models/seq16_NanoBodyBuilder2_Model.pdb]

ATOM      1  N   ASP H   1     -11.793  -8.484 -13.364  1.00  0.68           N  
ATOM      2  CA  ASP H   1     -10.615  -7.638 -13.585  1.00  0.68           C  
ATOM      3  C   ASP H   1     -10.726  -6.370 -12.748  1.00  0.68           C  
ATOM      4  CB  ASP H   1     -10.414  -7.331 -15.073  1.00  0.68           C  
ATOM      5  O   ASP H   1     -11.843  -5.884 -12.576  1.00  0.68           O  
ATOM      6  CG  ASP H   1      -9.019  -6.757 -15.316  1.00  0.68           C  
ATOM      7  OD1 ASP H   1      -8.189  -6.914 -14.394  1.00  0.68           O  
ATOM      8  OD2 ASP H   1      -8.821  -6.153 -16.387  1.00  0.68           O  
ATOM      9  N   VAL H   2      -9.595  -5.901 -12.216  1.00  0.35           N  
ATOM     10  CA  VAL H   2      -9.384  -4.693 -11.399  1.00  0.35           C  
ATOM     11  C   VAL H   2      -7.911  -4.292 -11.573  1.00  0.35           C  
ATOM     12  CB  VAL H   2      -9.719  -4.917  -9.899  1.00  0.35           C  
ATOM     13  O   VAL H   2      -7.060  -4.613 -10.748  1.00  0.35           O  
ATOM     14  CG1 VAL H   2      -9.475  -3.675  -9.027  1.00  0.35           C  
ATOM     15  CG2 VAL H   2     -11.185  -5.296  -9.660  1.00  0.35           C  
ATOM     16  N   GLN H   3      -7.579  -3.633 -12.683  1.00  0.40           N  
ATOM     17  CA  GLN H   3      -6.220  -3.138 -12.934  1.00  0.40           C  
ATOM     18  C   GLN H   3      -5.924  -1.958 -11.997  1.00  0.40           C  
ATOM     19  CB  GLN H   3      -6.038  -2.754 -14.414  1.00  0.40           C  
ATOM     20  O   GLN H   3      -6.766  -1.061 -11.860  1.00  0.40           O  
ATOM     21  CG  GLN H   3      -6.347  -3.924 -15.368  1.00  0.40           C  
ATOM     22  CD  GLN H   3      -6.483  -3.497 -16.826  1.00  0.40           C  
ATOM     23  NE2 GLN H   3      -7.228  -4.231 -17.618  1.00  0.40           N  
ATOM     24  OE1 GLN H   3      -5.945  -2.499 -17.276  1.00  0.40           O  
ATOM     25  N   LEU H   4      -4.756  -1.981 -11.348  1.00  0.28           N  
ATOM     26  CA  LEU H   4      -4.311  -1.004 -10.349  1.00  0.28           C  
ATOM     27  C   LEU H   4      -3.129  -0.176 -10.878  1.00  0.28           C  
ATOM     28  CB  LEU H   4      -3.904  -1.733  -9.050  1.00  0.28           C  
ATOM     29  O   LEU H   4      -2.255  -0.706 -11.571  1.00  0.28           O  
ATOM     30  CG  LEU H   4      -4.948  -2.676  -8.425  1.00  0.28           C  
ATOM     31  CD1 LEU H   4      -4.391  -3.340  -7.166  1.00  0.28           C  
ATOM     32  CD2 LEU H   4      -6.215  -1.926  -8.026  1.00  0.28           C  
ATOM     33  N   VAL H   5      -3.072   1.106 -10.509  1.00  0.31           N  
ATOM     34  CA  VAL H   5      -1.960   2.010 -10.853  1.00  0.31           C  
ATOM     35  C   VAL H   5      -1.557   2.839  -9.637  1.00  0.31           C  
ATOM     36  CB  VAL H   5      -2.319   2.922 -12.048  1.00  0.31           C  
ATOM     37  O   VAL H   5      -2.362   3.621  -9.126  1.00  0.31           O  
ATOM     38  CG1 VAL H   5      -1.166   3.870 -12.407  1.00  0.31           C  
ATOM     39  CG2 VAL H   5      -2.656   2.112 -13.309  1.00  0.31           C  
ATOM     40  N   GLU H   6      -0.320   2.666  -9.172  1.00  0.21           N  
ATOM     41  CA  GLU H   6       0.300   3.492  -8.133  1.00  0.21           C  
ATOM     42  C   GLU H   6       0.774   4.863  -8.643  1.00  0.21           C  
ATOM     43  CB  GLU H   6       1.501   2.775  -7.492  1.00  0.21           C  
ATOM     44  O   GLU H   6       1.145   5.034  -9.803  1.00  0.21           O  
ATOM     45  CG  GLU H   6       1.168   1.421  -6.854  1.00  0.21           C  
ATOM     46  CD  GLU H   6       1.369   0.217  -7.783  1.00  0.21           C  
ATOM     47  OE1 GLU H   6       1.317   0.358  -9.026  1.00  0.21           O  
ATOM     48  OE2 GLU H   6       1.566  -0.891  -7.238  1.00  0.21           O  
ATOM     49  N   SER H   7       0.846   5.837  -7.736  1.00  0.20           N  
ATOM     50  CA  SER H   7       1.465   7.144  -7.962  1.00  0.20           C  
ATOM     51  C   SER H   7       1.985   7.747  -6.650  1.00  0.20           C  
ATOM     52  CB  SER H   7       0.466   8.086  -8.654  1.00  0.20           C  
ATOM     53  O   SER H   7       1.569   7.356  -5.558  1.00  0.20           O  
ATOM     54  OG  SER H   7      -0.568   8.509  -7.780  1.00  0.20           O  
ATOM     55  N   GLY H   8       2.869   8.745  -6.743  1.00  0.21           N  
ATOM     56  CA  GLY H   8       3.358   9.498  -5.578  1.00  0.21           C  
ATOM     57  C   GLY H   8       4.573   8.902  -4.858  1.00  0.21           C  
ATOM     58  O   GLY H   8       4.869   9.331  -3.746  1.00  0.21           O  
ATOM     59  N   GLY H   9       5.275   7.935  -5.460  1.00  0.13           N  
ATOM     60  CA  GLY H   9       6.637   7.580  -5.046  1.00  0.13           C  
ATOM     61  C   GLY H   9       7.673   8.633  -5.464  1.00  0.13           C  
ATOM     62  O   GLY H   9       7.338   9.621  -6.118  1.00  0.13           O  
ATOM     63  N   GLY H  11       8.937   8.429  -5.090  1.00  0.22           N  
ATOM     64  CA  GLY H  11      10.021   9.379  -5.364  1.00  0.22           C  
ATOM     65  C   GLY H  11      11.211   9.254  -4.409  1.00  0.22           C  
ATOM     66  O   GLY H  11      11.365   8.246  -3.717  1.00  0.22           O  
ATOM     67  N   VAL H  12      12.053  10.292  -4.385  1.00  0.25           N  
ATOM     68  CA  VAL H  12      13.179  10.444  -3.445  1.00  0.25           C  
ATOM     69  C   VAL H  12      12.779  11.378  -2.297  1.00  0.25           C  
ATOM     70  CB  VAL H  12      14.448  10.960  -4.156  1.00  0.25           C  
ATOM     71  O   VAL H  12      12.116  12.386  -2.538  1.00  0.25           O  
ATOM     72  CG1 VAL H  12      15.647  11.057  -3.202  1.00  0.25           C  
ATOM     73  CG2 VAL H  12      14.858  10.043  -5.318  1.00  0.25           C  
ATOM     74  N   VAL H  13      13.181  11.070  -1.061  1.00  0.31           N  
ATOM     75  CA  VAL H  13      12.871  11.873   0.138  1.00  0.31           C  
ATOM     76  C   VAL H  13      13.932  11.680   1.235  1.00  0.31           C  
ATOM     77  CB  VAL H  13      11.435  11.553   0.614  1.00  0.31           C  
ATOM     78  O   VAL H  13      14.539  10.618   1.322  1.00  0.31           O  
ATOM     79  CG1 VAL H  13      11.246  10.094   1.038  1.00  0.31           C  
ATOM     80  CG2 VAL H  13      10.963  12.452   1.763  1.00  0.31           C  
ATOM     81  N   GLN H  14      14.178  12.696   2.066  1.00  0.39           N  
ATOM     82  CA  GLN H  14      15.128  12.619   3.190  1.00  0.39           C  
ATOM     83  C   GLN H  14      14.564  11.889   4.434  1.00  0.39           C  
ATOM     84  CB  GLN H  14      15.597  14.038   3.563  1.00  0.39           C  
ATOM     85  O   GLN H  14      13.339  11.778   4.582  1.00  0.39           O  
ATOM     86  CG  GLN H  14      16.640  14.598   2.581  1.00  0.39           C  
ATOM     87  CD  GLN H  14      17.671  15.461   3.300  1.00  0.39           C  
ATOM     88  NE2 GLN H  14      18.742  14.890   3.805  1.00  0.39           N  
ATOM     89  OE1 GLN H  14      17.507  16.662   3.439  1.00  0.39           O  
ATOM     90  N   PRO H  15      15.426  11.435   5.372  1.00  0.37           N  
ATOM     91  CA  PRO H  15      15.023  10.890   6.668  1.00  0.37           C  
ATOM     92  C   PRO H  15      14.132  11.844   7.462  1.00  0.37           C  
ATOM     93  CB  PRO H  15      16.313  10.616   7.448  1.00  0.37           C  
ATOM     94  O   PRO H  15      14.252  13.063   7.375  1.00  0.37           O  
ATOM     95  CG  PRO H  15      17.342  10.414   6.349  1.00  0.37           C  
ATOM     96  CD  PRO H  15      16.877  11.400   5.278  1.00  0.37           C  
ATOM     97  N   GLY H  16      13.201  11.290   8.236  1.00  0.30           N  
ATOM     98  CA  GLY H  16      12.174  12.061   8.944  1.00  0.30           C  
ATOM     99  C   GLY H  16      11.090  12.651   8.029  1.00  0.30           C  
ATOM    100  O   GLY H  16      10.008  12.983   8.516  1.00  0.30           O  
ATOM    101  N   GLY H  17      11.338  12.718   6.717  1.00  0.27           N  
ATOM    102  CA  GLY H  17      10.399  13.178   5.703  1.00  0.27           C  
ATOM    103  C   GLY H  17       9.130  12.329   5.609  1.00  0.27           C  
ATOM    104  O   GLY H  17       8.990  11.275   6.237  1.00  0.27           O  
ATOM    105  N   SER H  18       8.177  12.821   4.820  1.00  0.28           N  
ATOM    106  CA  SER H  18       6.846  12.227   4.670  1.00  0.28           C  
ATOM    107  C   SER H  18       6.413  12.238   3.204  1.00  0.28           C  
ATOM    108  CB  SER H  18       5.823  12.967   5.541  1.00  0.28           C  
ATOM    109  O   SER H  18       6.713  13.185   2.480  1.00  0.28           O  
ATOM    110  OG  SER H  18       6.231  12.989   6.901  1.00  0.28           O  
ATOM    111  N   LEU H  19       5.709  11.193   2.768  1.00  0.18           N  
ATOM    112  CA  LEU H  19       5.337  10.954   1.374  1.00  0.18           C  
ATOM    113  C   LEU H  19       3.998  10.201   1.304  1.00  0.18           C  
ATOM    114  CB  LEU H  19       6.491  10.182   0.701  1.00  0.18           C  
ATOM    115  O   LEU H  19       3.780   9.244   2.049  1.00  0.18           O  
ATOM    116  CG  LEU H  19       6.361   9.994  -0.820  1.00  0.18           C  
ATOM    117  CD1 LEU H  19       6.460  11.330  -1.559  1.00  0.18           C  
ATOM    118  CD2 LEU H  19       7.488   9.087  -1.315  1.00  0.18           C  
ATOM    119  N   ARG H  20       3.083  10.628   0.426  1.00  0.15           N  
ATOM    120  CA  ARG H  20       1.743  10.030   0.297  1.00  0.15           C  
ATOM    121  C   ARG H  20       1.615   9.242  -1.003  1.00  0.15           C  
ATOM    122  CB  ARG H  20       0.658  11.110   0.443  1.00  0.15           C  
ATOM    123  O   ARG H  20       1.283   9.808  -2.044  1.00  0.15           O  
ATOM    124  CG  ARG H  20      -0.737  10.468   0.530  1.00  0.15           C  
ATOM    125  CD  ARG H  20      -1.839  11.530   0.600  1.00  0.15           C  
ATOM    126  NE  ARG H  20      -3.171  10.907   0.744  1.00  0.15           N  
ATOM    127  NH1 ARG H  20      -3.218  10.770   3.041  1.00  0.15           N  
ATOM    128  NH2 ARG H  20      -4.925   9.973   1.849  1.00  0.15           N  
ATOM    129  CZ  ARG H  20      -3.762  10.562   1.874  1.00  0.15           C  
ATOM    130  N   LEU H  21       1.804   7.927  -0.921  1.00  0.17           N  
ATOM    131  CA  LEU H  21       1.494   7.045  -2.045  1.00  0.17           C  
ATOM    132  C   LEU H  21      -0.019   7.014  -2.270  1.00  0.17           C  
ATOM    133  CB  LEU H  21       2.039   5.621  -1.848  1.00  0.17           C  
ATOM    134  O   LEU H  21      -0.808   7.041  -1.319  1.00  0.17           O  
ATOM    135  CG  LEU H  21       3.485   5.517  -1.337  1.00  0.17           C  
ATOM    136  CD1 LEU H  21       3.911   4.053  -1.325  1.00  0.17           C  
ATOM    137  CD2 LEU H  21       4.471   6.292  -2.208  1.00  0.17           C  
ATOM    138  N   SER H  22      -0.415   6.922  -3.530  1.00  0.19           N  
ATOM    139  CA  SER H  22      -1.798   6.757  -3.970  1.00  0.19           C  
ATOM    140  C   SER H  22      -1.876   5.586  -4.942  1.00  0.19           C  
ATOM    141  CB  SER H  22      -2.311   8.047  -4.619  1.00  0.19           C  
ATOM    142  O   SER H  22      -0.888   5.240  -5.584  1.00  0.19           O  
ATOM    143  OG  SER H  22      -2.152   9.137  -3.726  1.00  0.19           O  
ATOM    144  N   CYS H  23      -3.038   4.956  -5.038  1.00  0.25           N  
ATOM    145  CA  CYS H  23      -3.308   3.872  -5.968  1.00  0.25           C  
ATOM    146  C   CYS H  23      -4.766   3.950  -6.408  1.00  0.25           C  
ATOM    147  CB  CYS H  23      -2.982   2.540  -5.295  1.00  0.25           C  
ATOM    148  O   CYS H  23      -5.669   3.886  -5.570  1.00  0.25           O  
ATOM    149  SG  CYS H  23      -3.611   1.071  -6.146  1.00  0.25           S  
ATOM    150  N   ALA H  24      -4.986   4.118  -7.710  1.00  0.29           N  
ATOM    151  CA  ALA H  24      -6.310   4.096  -8.316  1.00  0.29           C  
ATOM    152  C   ALA H  24      -6.633   2.686  -8.828  1.00  0.29           C  
ATOM    153  CB  ALA H  24      -6.357   5.140  -9.437  1.00  0.29           C  
ATOM    154  O   ALA H  24      -5.796   2.050  -9.475  1.00  0.29           O  
ATOM    155  N   ALA H  25      -7.849   2.209  -8.559  1.00  0.20           N  
ATOM    156  CA  ALA H  25      -8.359   0.950  -9.087  1.00  0.20           C  
ATOM    157  C   ALA H  25      -9.376   1.178 -10.217  1.00  0.20           C  
ATOM    158  CB  ALA H  25      -8.948   0.135  -7.932  1.00  0.20           C  
ATOM    159  O   ALA H  25     -10.374   1.882 -10.059  1.00  0.20           O  
ATOM    160  N   SER H  26      -9.162   0.538 -11.361  1.00  0.34           N  
ATOM    161  CA  SER H  26     -10.201   0.403 -12.390  1.00  0.34           C  
ATOM    162  C   SER H  26     -11.289  -0.603 -11.957  1.00  0.34           C  
ATOM    163  CB  SER H  26      -9.554  -0.000 -13.716  1.00  0.34           C  
ATOM    164  O   SER H  26     -11.172  -1.282 -10.937  1.00  0.34           O  
ATOM    165  OG  SER H  26      -9.003  -1.290 -13.597  1.00  0.34           O  
ATOM    166  N   GLY H  27     -12.372  -0.717 -12.730  1.00  0.46           N  
ATOM    167  CA  GLY H  27     -13.471  -1.647 -12.439  1.00  0.46           C  
ATOM    168  C   GLY H  27     -14.594  -1.056 -11.572  1.00  0.46           C  
ATOM    169  O   GLY H  27     -14.554   0.100 -11.153  1.00  0.46           O  
ATOM    170  N   ARG H  28     -15.660  -1.845 -11.361  1.00  0.77           N  
ATOM    171  CA  ARG H  28     -16.980  -1.340 -10.917  1.00  0.77           C  
ATOM    172  C   ARG H  28     -17.351  -1.611  -9.446  1.00  0.77           C  
ATOM    173  CB  ARG H  28     -18.062  -1.841 -11.905  1.00  0.77           C  
ATOM    174  O   ARG H  28     -18.436  -1.227  -9.030  1.00  0.77           O  
ATOM    175  CG  ARG H  28     -19.278  -0.897 -12.014  1.00  0.77           C  
ATOM    176  CD  ARG H  28     -20.384  -1.438 -12.933  1.00  0.77           C  
ATOM    177  NE  ARG H  28     -20.013  -1.401 -14.363  1.00  0.77           N  
ATOM    178  NH1 ARG H  28     -21.958  -2.302 -15.195  1.00  0.77           N  
ATOM    179  NH2 ARG H  28     -20.348  -1.680 -16.602  1.00  0.77           N  
ATOM    180  CZ  ARG H  28     -20.771  -1.793 -15.375  1.00  0.77           C  
ATOM    181  N   THR H  29     -16.507  -2.280  -8.656  1.00  0.49           N  
ATOM    182  CA  THR H  29     -16.883  -2.768  -7.304  1.00  0.49           C  
ATOM    183  C   THR H  29     -15.781  -2.579  -6.251  1.00  0.49           C  
ATOM    184  CB  THR H  29     -17.377  -4.231  -7.337  1.00  0.49           C  
ATOM    185  O   THR H  29     -15.614  -3.414  -5.364  1.00  0.49           O  
ATOM    186  CG2 THR H  29     -18.474  -4.507  -8.365  1.00  0.49           C  
ATOM    187  OG1 THR H  29     -16.299  -5.086  -7.628  1.00  0.49           O  
ATOM    188  N   PHE H  30     -14.997  -1.498  -6.339  1.00  0.55           N  
ATOM    189  CA  PHE H  30     -13.847  -1.246  -5.453  1.00  0.55           C  
ATOM    190  C   PHE H  30     -14.184  -1.320  -3.955  1.00  0.55           C  
ATOM    191  CB  PHE H  30     -13.269   0.131  -5.789  1.00  0.55           C  
ATOM    192  O   PHE H  30     -13.417  -1.896  -3.186  1.00  0.55           O  
ATOM    193  CG  PHE H  30     -12.224   0.640  -4.813  1.00  0.55           C  
ATOM    194  CD1 PHE H  30     -10.890   0.209  -4.914  1.00  0.55           C  
ATOM    195  CD2 PHE H  30     -12.578   1.584  -3.830  1.00  0.55           C  
ATOM    196  CE1 PHE H  30      -9.910   0.753  -4.067  1.00  0.55           C  
ATOM    197  CE2 PHE H  30     -11.594   2.137  -2.991  1.00  0.55           C  
ATOM    198  CZ  PHE H  30     -10.260   1.712  -3.103  1.00  0.55           C  
ATOM    199  N   SER H  35     -15.346  -0.802  -3.545  1.00  0.66           N  
ATOM    200  CA  SER H  35     -15.835  -0.829  -2.157  1.00  0.66           C  
ATOM    201  C   SER H  35     -16.035  -2.239  -1.581  1.00  0.66           C  
ATOM    202  CB  SER H  35     -17.152  -0.051  -2.088  1.00  0.66           C  
ATOM    203  O   SER H  35     -16.146  -2.379  -0.369  1.00  0.66           O  
ATOM    204  OG  SER H  35     -18.101  -0.617  -2.973  1.00  0.66           O  
ATOM    205  N   SER H  36     -16.068  -3.287  -2.409  1.00  0.66           N  
ATOM    206  CA  SER H  36     -16.061  -4.684  -1.953  1.00  0.66           C  
ATOM    207  C   SER H  36     -14.648  -5.214  -1.666  1.00  0.66           C  
ATOM    208  CB  SER H  36     -16.709  -5.583  -3.012  1.00  0.66           C  
ATOM    209  O   SER H  36     -14.476  -6.055  -0.788  1.00  0.66           O  
ATOM    210  OG  SER H  36     -17.994  -5.107  -3.372  1.00  0.66           O  
ATOM    211  N   TYR H  37     -13.630  -4.746  -2.397  1.00  0.42           N  
ATOM    212  CA  TYR H  37     -12.263  -5.270  -2.302  1.00  0.42           C  
ATOM    213  C   TYR H  37     -11.550  -4.788  -1.037  1.00  0.42           C  
ATOM    214  CB  TYR H  37     -11.441  -4.888  -3.544  1.00  0.42           C  
ATOM    215  O   TYR H  37     -11.476  -3.584  -0.764  1.00  0.42           O  
ATOM    216  CG  TYR H  37     -11.733  -5.738  -4.767  1.00  0.42           C  
ATOM    217  CD1 TYR H  37     -10.904  -6.835  -5.070  1.00  0.42           C  
ATOM    218  CD2 TYR H  37     -12.832  -5.444  -5.595  1.00  0.42           C  
ATOM    219  CE1 TYR H  37     -11.185  -7.656  -6.177  1.00  0.42           C  
ATOM    220  CE2 TYR H  37     -13.113  -6.257  -6.710  1.00  0.42           C  
ATOM    221  OH  TYR H  37     -12.569  -8.149  -8.077  1.00  0.42           O  
ATOM    222  CZ  TYR H  37     -12.293  -7.369  -6.999  1.00  0.42           C  
ATOM    223  N   ARG H  38     -10.930  -5.718  -0.302  1.00  0.37           N  
ATOM    224  CA  ARG H  38      -9.919  -5.369   0.704  1.00  0.37           C  
ATOM    225  C   ARG H  38      -8.638  -4.968  -0.032  1.00  0.37           C  
ATOM    226  CB  ARG H  38      -9.745  -6.519   1.714  1.00  0.37           C  
ATOM    227  O   ARG H  38      -8.088  -5.750  -0.805  1.00  0.37           O  
ATOM    228  CG  ARG H  38      -8.566  -6.264   2.667  1.00  0.37           C  
ATOM    229  CD  ARG H  38      -8.616  -7.113   3.944  1.00  0.37           C  
ATOM    230  NE  ARG H  38      -7.615  -6.613   4.907  1.00  0.37           N  
ATOM    231  NH1 ARG H  38      -9.014  -5.870   6.590  1.00  0.37           N  
ATOM    232  NH2 ARG H  38      -6.935  -5.180   6.539  1.00  0.37           N  
ATOM    233  CZ  ARG H  38      -7.860  -5.906   5.998  1.00  0.37           C  
ATOM    234  N   MET H  39      -8.182  -3.743   0.203  1.00  0.30           N  
ATOM    235  CA  MET H  39      -6.963  -3.202  -0.396  1.00  0.30           C  
ATOM    236  C   MET H  39      -5.756  -3.452   0.508  1.00  0.30           C  
ATOM    237  CB  MET H  39      -7.123  -1.705  -0.695  1.00  0.30           C  
ATOM    238  O   MET H  39      -5.880  -3.491   1.736  1.00  0.30           O  
ATOM    239  CG  MET H  39      -8.250  -1.410  -1.694  1.00  0.30           C  
ATOM    240  SD  MET H  39      -8.124  -2.224  -3.310  1.00  0.30           S  
ATOM    241  CE  MET H  39      -6.609  -1.478  -3.981  1.00  0.30           C  
ATOM    242  N   GLY H  40      -4.584  -3.580  -0.104  1.00  0.40           N  
ATOM    243  CA  GLY H  40      -3.301  -3.738   0.564  1.00  0.40           C  
ATOM    244  C   GLY H  40      -2.212  -2.880  -0.072  1.00  0.40           C  
ATOM    245  O   GLY H  40      -2.257  -2.564  -1.259  1.00  0.40           O  
ATOM    246  N   TRP H  41      -1.228  -2.533   0.747  1.00  0.24           N  
ATOM    247  CA  TRP H  41       0.081  -2.044   0.353  1.00  0.24           C  
ATOM    248  C   TRP H  41       1.132  -3.039   0.848  1.00  0.24           C  
ATOM    249  CB  TRP H  41       0.328  -0.633   0.899  1.00  0.24           C  
ATOM    250  O   TRP H  41       1.128  -3.458   2.010  1.00  0.24           O  
ATOM    251  CG  TRP H  41      -0.356   0.466   0.143  1.00  0.24           C  
ATOM    252  CD1 TRP H  41      -1.545   1.028   0.456  1.00  0.24           C  
ATOM    253  CD2 TRP H  41       0.081   1.128  -1.086  1.00  0.24           C  
ATOM    254  CE2 TRP H  41      -0.889   2.114  -1.439  1.00  0.24           C  
ATOM    255  CE3 TRP H  41       1.203   1.000  -1.934  1.00  0.24           C  
ATOM    256  NE1 TRP H  41      -1.861   2.004  -0.469  1.00  0.24           N  
ATOM    257  CH2 TRP H  41       0.378   2.786  -3.387  1.00  0.24           C  
ATOM    258  CZ2 TRP H  41      -0.751   2.940  -2.563  1.00  0.24           C  
ATOM    259  CZ3 TRP H  41       1.349   1.819  -3.071  1.00  0.24           C  
ATOM    260  N   PHE H  42       2.045  -3.388  -0.044  1.00  0.24           N  
ATOM    261  CA  PHE H  42       3.256  -4.163   0.201  1.00  0.24           C  
ATOM    262  C   PHE H  42       4.467  -3.328  -0.221  1.00  0.24           C  
ATOM    263  CB  PHE H  42       3.209  -5.456  -0.622  1.00  0.24           C  
ATOM    264  O   PHE H  42       4.320  -2.325  -0.922  1.00  0.24           O  
ATOM    265  CG  PHE H  42       2.195  -6.492  -0.184  1.00  0.24           C  
ATOM    266  CD1 PHE H  42       0.841  -6.372  -0.556  1.00  0.24           C  
ATOM    267  CD2 PHE H  42       2.626  -7.625   0.532  1.00  0.24           C  
ATOM    268  CE1 PHE H  42      -0.074  -7.383  -0.211  1.00  0.24           C  
ATOM    269  CE2 PHE H  42       1.711  -8.632   0.877  1.00  0.24           C  
ATOM    270  CZ  PHE H  42       0.364  -8.513   0.502  1.00  0.24           C  
ATOM    271  N   ARG H  43       5.677  -3.764   0.128  1.00  0.23           N  
ATOM    272  CA  ARG H  43       6.907  -3.216  -0.454  1.00  0.23           C  
ATOM    273  C   ARG H  43       7.976  -4.285  -0.599  1.00  0.23           C  
ATOM    274  CB  ARG H  43       7.385  -1.988   0.339  1.00  0.23           C  
ATOM    275  O   ARG H  43       8.061  -5.194   0.217  1.00  0.23           O  
ATOM    276  CG  ARG H  43       8.024  -2.359   1.684  1.00  0.23           C  
ATOM    277  CD  ARG H  43       8.327  -1.119   2.520  1.00  0.23           C  
ATOM    278  NE  ARG H  43       8.896  -1.494   3.818  1.00  0.23           N  
ATOM    279  NH1 ARG H  43       8.924   0.564   4.825  1.00  0.23           N  
ATOM    280  NH2 ARG H  43       9.754  -1.222   5.872  1.00  0.23           N  
ATOM    281  CZ  ARG H  43       9.181  -0.709   4.831  1.00  0.23           C  
ATOM    282  N   GLN H  44       8.799  -4.165  -1.630  1.00  0.34           N  
ATOM    283  CA  GLN H  44       9.908  -5.074  -1.888  1.00  0.34           C  
ATOM    284  C   GLN H  44      11.214  -4.282  -1.931  1.00  0.34           C  
ATOM    285  CB  GLN H  44       9.597  -5.867  -3.163  1.00  0.34           C  
ATOM    286  O   GLN H  44      11.450  -3.506  -2.858  1.00  0.34           O  
ATOM    287  CG  GLN H  44      10.643  -6.957  -3.435  1.00  0.34           C  
ATOM    288  CD  GLN H  44      10.056  -8.185  -4.129  1.00  0.34           C  
ATOM    289  NE2 GLN H  44      10.676  -9.331  -3.963  1.00  0.34           N  
ATOM    290  OE1 GLN H  44       9.032  -8.144  -4.809  1.00  0.34           O  
ATOM    291  N   ALA H  45      12.027  -4.417  -0.884  1.00  0.39           N  
ATOM    292  CA  ALA H  45      13.347  -3.794  -0.832  1.00  0.39           C  
ATOM    293  C   ALA H  45      14.333  -4.529  -1.768  1.00  0.39           C  
ATOM    294  CB  ALA H  45      13.827  -3.767   0.622  1.00  0.39           C  
ATOM    295  O   ALA H  45      14.139  -5.720  -2.038  1.00  0.39           O  
ATOM    296  N   PRO H  46      15.402  -3.867  -2.253  1.00  0.43           N  
ATOM    297  CA  PRO H  46      16.400  -4.508  -3.107  1.00  0.43           C  
ATOM    298  C   PRO H  46      16.978  -5.778  -2.464  1.00  0.43           C  
ATOM    299  CB  PRO H  46      17.473  -3.442  -3.362  1.00  0.43           C  
ATOM    300  O   PRO H  46      17.461  -5.742  -1.333  1.00  0.43           O  
ATOM    301  CG  PRO H  46      16.705  -2.129  -3.210  1.00  0.43           C  
ATOM    302  CD  PRO H  46      15.703  -2.449  -2.102  1.00  0.43           C  
ATOM    303  N   GLY H  47      16.904  -6.901  -3.184  1.00  0.43           N  
ATOM    304  CA  GLY H  47      17.401  -8.203  -2.721  1.00  0.43           C  
ATOM    305  C   GLY H  47      16.564  -8.900  -1.639  1.00  0.43           C  
ATOM    306  O   GLY H  47      17.051  -9.870  -1.066  1.00  0.43           O  
ATOM    307  N   LYS H  48      15.340  -8.433  -1.344  1.00  0.45           N  
ATOM    308  CA  LYS H  48      14.473  -8.988  -0.287  1.00  0.45           C  
ATOM    309  C   LYS H  48      13.130  -9.512  -0.803  1.00  0.45           C  
ATOM    310  CB  LYS H  48      14.247  -7.946   0.823  1.00  0.45           C  
ATOM    311  O   LYS H  48      12.752  -9.340  -1.967  1.00  0.45           O  
ATOM    312  CG  LYS H  48      15.545  -7.370   1.401  1.00  0.45           C  
ATOM    313  CD  LYS H  48      15.264  -6.682   2.743  1.00  0.45           C  
ATOM    314  CE  LYS H  48      16.408  -5.727   3.091  1.00  0.45           C  
ATOM    315  NZ  LYS H  48      16.061  -4.886   4.262  1.00  0.45           N  
ATOM    316  N   GLU H  49      12.393 -10.133   0.107  1.00  0.39           N  
ATOM    317  CA  GLU H  49      10.986 -10.494  -0.026  1.00  0.39           C  
ATOM    318  C   GLU H  49      10.086  -9.254  -0.199  1.00  0.39           C  
ATOM    319  CB  GLU H  49      10.497 -11.302   1.200  1.00  0.39           C  
ATOM    320  O   GLU H  49      10.491  -8.101  -0.020  1.00  0.39           O  
ATOM    321  CG  GLU H  49      11.498 -12.264   1.863  1.00  0.39           C  
ATOM    322  CD  GLU H  49      12.275 -11.570   2.997  1.00  0.39           C  
ATOM    323  OE1 GLU H  49      11.949 -11.837   4.173  1.00  0.39           O  
ATOM    324  OE2 GLU H  49      13.150 -10.730   2.677  1.00  0.39           O  
ATOM    325  N   ARG H  50       8.818  -9.501  -0.533  1.00  0.38           N  
ATOM    326  CA  ARG H  50       7.765  -8.485  -0.610  1.00  0.38           C  
ATOM    327  C   ARG H  50       7.039  -8.379   0.738  1.00  0.38           C  
ATOM    328  CB  ARG H  50       6.870  -8.861  -1.804  1.00  0.38           C  
ATOM    329  O   ARG H  50       6.021  -9.040   0.932  1.00  0.38           O  
ATOM    330  CG  ARG H  50       5.826  -7.789  -2.141  1.00  0.38           C  
ATOM    331  CD  ARG H  50       5.155  -8.043  -3.499  1.00  0.38           C  
ATOM    332  NE  ARG H  50       6.120  -7.955  -4.612  1.00  0.38           N  
ATOM    333  NH1 ARG H  50       4.688  -7.363  -6.316  1.00  0.38           N  
ATOM    334  NH2 ARG H  50       6.900  -7.498  -6.668  1.00  0.38           N  
ATOM    335  CZ  ARG H  50       5.886  -7.608  -5.862  1.00  0.38           C  
ATOM    336  N   GLU H  51       7.566  -7.594   1.684  1.00  0.36           N  
ATOM    337  CA  GLU H  51       6.930  -7.431   3.001  1.00  0.36           C  
ATOM    338  C   GLU H  51       5.532  -6.806   2.870  1.00  0.36           C  
ATOM    339  CB  GLU H  51       7.809  -6.710   4.064  1.00  0.36           C  
ATOM    340  O   GLU H  51       5.286  -5.884   2.084  1.00  0.36           O  
ATOM    341  CG  GLU H  51       7.838  -5.168   4.022  1.00  0.36           C  
ATOM    342  CD  GLU H  51       8.538  -4.494   5.227  1.00  0.36           C  
ATOM    343  OE1 GLU H  51       7.980  -4.447   6.351  1.00  0.36           O  
ATOM    344  OE2 GLU H  51       9.600  -3.864   5.011  1.00  0.36           O  
ATOM    345  N   PHE H  52       4.604  -7.316   3.675  1.00  0.29           N  
ATOM    346  CA  PHE H  52       3.316  -6.683   3.909  1.00  0.29           C  
ATOM    347  C   PHE H  52       3.521  -5.357   4.656  1.00  0.29           C  
ATOM    348  CB  PHE H  52       2.454  -7.660   4.720  1.00  0.29           C  
ATOM    349  O   PHE H  52       4.167  -5.349   5.696  1.00  0.29           O  
ATOM    350  CG  PHE H  52       1.215  -7.007   5.275  1.00  0.29           C  
ATOM    351  CD1 PHE H  52       0.200  -6.618   4.391  1.00  0.29           C  
ATOM    352  CD2 PHE H  52       1.126  -6.689   6.644  1.00  0.29           C  
ATOM    353  CE1 PHE H  52      -0.900  -5.902   4.875  1.00  0.29           C  
ATOM    354  CE2 PHE H  52       0.014  -5.981   7.131  1.00  0.29           C  
ATOM    355  CZ  PHE H  52      -0.997  -5.582   6.240  1.00  0.29           C  
ATOM    356  N   VAL H  53       2.957  -4.248   4.166  1.00  0.25           N  
ATOM    357  CA  VAL H  53       3.089  -2.925   4.808  1.00  0.25           C  
ATOM    358  C   VAL H  53       1.811  -2.560   5.560  1.00  0.25           C  
ATOM    359  CB  VAL H  53       3.491  -1.851   3.775  1.00  0.25           C  
ATOM    360  O   VAL H  53       1.845  -2.315   6.769  1.00  0.25           O  
ATOM    361  CG1 VAL H  53       3.527  -0.431   4.345  1.00  0.25           C  
ATOM    362  CG2 VAL H  53       4.883  -2.142   3.211  1.00  0.25           C  
ATOM    363  N   ALA H  54       0.674  -2.542   4.859  1.00  0.24           N  
ATOM    364  CA  ALA H  54      -0.621  -2.158   5.416  1.00  0.24           C  
ATOM    365  C   ALA H  54      -1.796  -2.749   4.619  1.00  0.24           C  
ATOM    366  CB  ALA H  54      -0.706  -0.626   5.452  1.00  0.24           C  
ATOM    367  O   ALA H  54      -1.671  -3.006   3.428  1.00  0.24           O  
ATOM    368  N   ALA H  55      -2.965  -2.929   5.236  1.00  0.34           N  
ATOM    369  CA  ALA H  55      -4.193  -3.315   4.530  1.00  0.34           C  
ATOM    370  C   ALA H  55      -5.448  -2.755   5.195  1.00  0.34           C  
ATOM    371  CB  ALA H  55      -4.289  -4.839   4.363  1.00  0.34           C  
ATOM    372  O   ALA H  55      -5.467  -2.496   6.399  1.00  0.34           O  
ATOM    373  N   LEU H  56      -6.506  -2.629   4.396  1.00  0.45           N  
ATOM    374  CA  LEU H  56      -7.746  -1.942   4.730  1.00  0.45           C  
ATOM    375  C   LEU H  56      -8.926  -2.613   4.012  1.00  0.45           C  
ATOM    376  CB  LEU H  56      -7.544  -0.475   4.314  1.00  0.45           C  
ATOM    377  O   LEU H  56      -8.928  -2.734   2.785  1.00  0.45           O  
ATOM    378  CG  LEU H  56      -8.720   0.471   4.578  1.00  0.45           C  
ATOM    379  CD1 LEU H  56      -9.074   0.531   6.055  1.00  0.45           C  
ATOM    380  CD2 LEU H  56      -8.303   1.879   4.153  1.00  0.45           C  
ATOM    381  N   SER H  57      -9.911  -3.087   4.774  1.00  0.47           N  
ATOM    382  CA  SER H  57     -11.120  -3.759   4.271  1.00  0.47           C  
ATOM    383  C   SER H  57     -11.958  -2.876   3.323  1.00  0.47           C  
ATOM    384  CB  SER H  57     -11.923  -4.281   5.470  1.00  0.47           C  
ATOM    385  O   SER H  57     -11.695  -1.679   3.190  1.00  0.47           O  
ATOM    386  OG  SER H  57     -12.021  -3.304   6.486  1.00  0.47           O  
ATOM    387  N   GLY H  58     -12.908  -3.480   2.595  1.00  0.60           N  
ATOM    388  CA  GLY H  58     -13.731  -2.812   1.567  1.00  0.60           C  
ATOM    389  C   GLY H  58     -14.546  -1.644   2.126  1.00  0.60           C  
ATOM    390  O   GLY H  58     -14.458  -0.505   1.664  1.00  0.60           O  
ATOM    391  N   ASP H  59     -15.245  -1.957   3.210  1.00  0.72           N  
ATOM    392  CA  ASP H  59     -15.882  -1.069   4.182  1.00  0.72           C  
ATOM    393  C   ASP H  59     -14.917  -0.001   4.743  1.00  0.72           C  
ATOM    394  CB  ASP H  59     -16.396  -1.981   5.319  1.00  0.72           C  
ATOM    395  O   ASP H  59     -15.231   1.186   4.730  1.00  0.72           O  
ATOM    396  CG  ASP H  59     -15.348  -3.040   5.703  1.00  0.72           C  
ATOM    397  OD1 ASP H  59     -14.465  -2.716   6.526  1.00  0.72           O  
ATOM    398  OD2 ASP H  59     -15.262  -4.086   5.023  1.00  0.72           O  
ATOM    399  N   GLY H  62     -13.734  -0.422   5.202  1.00  0.49           N  
ATOM    400  CA  GLY H  62     -12.701   0.404   5.822  1.00  0.49           C  
ATOM    401  C   GLY H  62     -12.527   0.245   7.344  1.00  0.49           C  
ATOM    402  O   GLY H  62     -11.648   0.902   7.895  1.00  0.49           O  
ATOM    403  N   TYR H  63     -13.292  -0.601   8.050  1.00  0.83           N  
ATOM    404  CA  TYR H  63     -13.218  -0.670   9.525  1.00  0.83           C  
ATOM    405  C   TYR H  63     -12.004  -1.441  10.079  1.00  0.83           C  
ATOM    406  CB  TYR H  63     -14.540  -1.188  10.130  1.00  0.83           C  
ATOM    407  O   TYR H  63     -11.717  -1.354  11.271  1.00  0.83           O  
ATOM    408  CG  TYR H  63     -14.822  -2.681  10.022  1.00  0.83           C  
ATOM    409  CD1 TYR H  63     -14.189  -3.597  10.888  1.00  0.83           C  
ATOM    410  CD2 TYR H  63     -15.767  -3.149   9.092  1.00  0.83           C  
ATOM    411  CE1 TYR H  63     -14.449  -4.978  10.772  1.00  0.83           C  
ATOM    412  CE2 TYR H  63     -16.024  -4.528   8.963  1.00  0.83           C  
ATOM    413  OH  TYR H  63     -15.591  -6.779   9.675  1.00  0.83           O  
ATOM    414  CZ  TYR H  63     -15.356  -5.446   9.799  1.00  0.83           C  
ATOM    415  N   SER H  64     -11.291  -2.217   9.254  1.00  0.73           N  
ATOM    416  CA  SER H  64     -10.304  -3.202   9.722  1.00  0.73           C  
ATOM    417  C   SER H  64      -8.900  -2.935   9.156  1.00  0.73           C  
ATOM    418  CB  SER H  64     -10.854  -4.600   9.405  1.00  0.73           C  
ATOM    419  O   SER H  64      -8.476  -3.567   8.184  1.00  0.73           O  
ATOM    420  OG  SER H  64     -10.098  -5.623  10.018  1.00  0.73           O  
ATOM    421  N   THR H  65      -8.179  -1.974   9.740  1.00  0.97           N  
ATOM    422  CA  THR H  65      -6.780  -1.630   9.419  1.00  0.97           C  
ATOM    423  C   THR H  65      -5.780  -2.637  10.003  1.00  0.97           C  
ATOM    424  CB  THR H  65      -6.424  -0.228   9.955  1.00  0.97           C  
ATOM    425  O   THR H  65      -5.802  -2.925  11.196  1.00  0.97           O  
ATOM    426  CG2 THR H  65      -6.986   0.895   9.095  1.00  0.97           C  
ATOM    427  OG1 THR H  65      -6.936  -0.040  11.252  1.00  0.97           O  
ATOM    428  N   TYR H  66      -4.851  -3.141   9.181  1.00  0.88           N  
ATOM    429  CA  TYR H  66      -3.670  -3.905   9.628  1.00  0.88           C  
ATOM    430  C   TYR H  66      -2.390  -3.212   9.138  1.00  0.88           C  
ATOM    431  CB  TYR H  66      -3.674  -5.366   9.120  1.00  0.88           C  
ATOM    432  O   TYR H  66      -2.400  -2.624   8.057  1.00  0.88           O  
ATOM    433  CG  TYR H  66      -4.950  -6.187   9.212  1.00  0.88           C  
ATOM    434  CD1 TYR H  66      -5.882  -5.987  10.248  1.00  0.88           C  
ATOM    435  CD2 TYR H  66      -5.206  -7.167   8.229  1.00  0.88           C  
ATOM    436  CE1 TYR H  66      -7.124  -6.642  10.217  1.00  0.88           C  
ATOM    437  CE2 TYR H  66      -6.442  -7.845   8.209  1.00  0.88           C  
ATOM    438  OH  TYR H  66      -8.677  -8.047   9.047  1.00  0.88           O  
ATOM    439  CZ  TYR H  66      -7.426  -7.536   9.170  1.00  0.88           C  
ATOM    440  N   THR H  67      -1.287  -3.336   9.880  1.00  0.36           N  
ATOM    441  CA  THR H  67       0.049  -2.809   9.533  1.00  0.36           C  
ATOM    442  C   THR H  67       1.158  -3.710  10.082  1.00  0.36           C  
ATOM    443  CB  THR H  67       0.265  -1.378  10.062  1.00  0.36           C  
ATOM    444  O   THR H  67       0.971  -4.377  11.106  1.00  0.36           O  
ATOM    445  CG2 THR H  67      -0.566  -0.320   9.341  1.00  0.36           C  
ATOM    446  OG1 THR H  67      -0.075  -1.289  11.426  1.00  0.36           O  
ATOM    447  N   ALA H  68       2.313  -3.748   9.414  1.00  0.39           N  
ATOM    448  CA  ALA H  68       3.500  -4.453   9.905  1.00  0.39           C  
ATOM    449  C   ALA H  68       4.242  -3.683  11.012  1.00  0.39           C  
ATOM    450  CB  ALA H  68       4.419  -4.776   8.729  1.00  0.39           C  
ATOM    451  O   ALA H  68       4.159  -2.459  11.120  1.00  0.39           O  
ATOM    452  N   ASN H  69       4.998  -4.407  11.845  1.00  0.47           N  
ATOM    453  CA  ASN H  69       5.758  -3.820  12.959  1.00  0.47           C  
ATOM    454  C   ASN H  69       6.824  -2.807  12.500  1.00  0.47           C  
ATOM    455  CB  ASN H  69       6.393  -4.941  13.804  1.00  0.47           C  
ATOM    456  O   ASN H  69       7.133  -1.882  13.241  1.00  0.47           O  
ATOM    457  CG  ASN H  69       5.394  -5.876  14.468  1.00  0.47           C  
ATOM    458  ND2 ASN H  69       5.838  -7.034  14.893  1.00  0.47           N  
ATOM    459  OD1 ASN H  69       4.210  -5.592  14.602  1.00  0.47           O  
ATOM    460  N   SER H  70       7.322  -2.943  11.268  1.00  0.33           N  
ATOM    461  CA  SER H  70       8.241  -2.019  10.590  1.00  0.33           C  
ATOM    462  C   SER H  70       7.668  -0.604  10.388  1.00  0.33           C  
ATOM    463  CB  SER H  70       8.595  -2.648   9.227  1.00  0.33           C  
ATOM    464  O   SER H  70       8.430   0.356  10.252  1.00  0.33           O  
ATOM    465  OG  SER H  70       7.419  -3.080   8.553  1.00  0.33           O  
ATOM    466  N   VAL H  71       6.337  -0.443  10.380  1.00  0.28           N  
ATOM    467  CA  VAL H  71       5.658   0.794   9.937  1.00  0.28           C  
ATOM    468  C   VAL H  71       4.528   1.279  10.858  1.00  0.28           C  
ATOM    469  CB  VAL H  71       5.159   0.636   8.487  1.00  0.28           C  
ATOM    470  O   VAL H  71       3.911   2.310  10.581  1.00  0.28           O  
ATOM    471  CG1 VAL H  71       6.309   0.362   7.509  1.00  0.28           C  
ATOM    472  CG2 VAL H  71       4.100  -0.464   8.351  1.00  0.28           C  
ATOM    473  N   LYS H  72       4.249   0.577  11.966  1.00  0.31           N  
ATOM    474  CA  LYS H  72       3.232   0.977  12.960  1.00  0.31           C  
ATOM    475  C   LYS H  72       3.481   2.388  13.502  1.00  0.31           C  
ATOM    476  CB  LYS H  72       3.162  -0.054  14.102  1.00  0.31           C  
ATOM    477  O   LYS H  72       4.619   2.789  13.731  1.00  0.31           O  
ATOM    478  CG  LYS H  72       2.220  -1.194  13.704  1.00  0.31           C  
ATOM    479  CD  LYS H  72       2.269  -2.392  14.655  1.00  0.31           C  
ATOM    480  CE  LYS H  72       1.464  -3.516  13.998  1.00  0.31           C  
ATOM    481  NZ  LYS H  72       1.565  -4.792  14.742  1.00  0.31           N  
ATOM    482  N   GLY H  74       2.400   3.151  13.677  1.00  0.34           N  
ATOM    483  CA  GLY H  74       2.424   4.572  14.050  1.00  0.34           C  
ATOM    484  C   GLY H  74       2.886   5.502  12.919  1.00  0.34           C  
ATOM    485  O   GLY H  74       2.234   6.506  12.652  1.00  0.34           O  
ATOM    486  N   ARG H  75       3.973   5.147  12.223  1.00  0.24           N  
ATOM    487  CA  ARG H  75       4.587   5.947  11.153  1.00  0.24           C  
ATOM    488  C   ARG H  75       3.724   6.047   9.895  1.00  0.24           C  
ATOM    489  CB  ARG H  75       5.973   5.368  10.808  1.00  0.24           C  
ATOM    490  O   ARG H  75       3.606   7.129   9.323  1.00  0.24           O  
ATOM    491  CG  ARG H  75       6.925   5.350  12.016  1.00  0.24           C  
ATOM    492  CD  ARG H  75       8.396   5.205  11.606  1.00  0.24           C  
ATOM    493  NE  ARG H  75       8.661   3.973  10.833  1.00  0.24           N  
ATOM    494  NH1 ARG H  75       9.641   4.938   8.984  1.00  0.24           N  
ATOM    495  NH2 ARG H  75       9.382   2.742   9.069  1.00  0.24           N  
ATOM    496  CZ  ARG H  75       9.223   3.897   9.638  1.00  0.24           C  
ATOM    497  N   PHE H  76       3.162   4.930   9.425  1.00  0.22           N  
ATOM    498  CA  PHE H  76       2.394   4.878   8.175  1.00  0.22           C  
ATOM    499  C   PHE H  76       0.896   4.657   8.441  1.00  0.22           C  
ATOM    500  CB  PHE H  76       2.927   3.796   7.220  1.00  0.22           C  
ATOM    501  O   PHE H  76       0.514   3.817   9.257  1.00  0.22           O  
ATOM    502  CG  PHE H  76       4.360   3.865   6.691  1.00  0.22           C  
ATOM    503  CD1 PHE H  76       5.313   4.821   7.109  1.00  0.22           C  
ATOM    504  CD2 PHE H  76       4.745   2.905   5.736  1.00  0.22           C  
ATOM    505  CE1 PHE H  76       6.630   4.782   6.621  1.00  0.22           C  
ATOM    506  CE2 PHE H  76       6.053   2.882   5.224  1.00  0.22           C  
ATOM    507  CZ  PHE H  76       7.000   3.813   5.675  1.00  0.22           C  
ATOM    508  N   THR H  77       0.040   5.369   7.704  1.00  0.26           N  
ATOM    509  CA  THR H  77      -1.428   5.269   7.778  1.00  0.26           C  
ATOM    510  C   THR H  77      -2.030   4.962   6.406  1.00  0.26           C  
ATOM    511  CB  THR H  77      -2.029   6.551   8.375  1.00  0.26           C  
ATOM    512  O   THR H  77      -1.940   5.767   5.477  1.00  0.26           O  
ATOM    513  CG2 THR H  77      -3.559   6.573   8.371  1.00  0.26           C  
ATOM    514  OG1 THR H  77      -1.642   6.650   9.722  1.00  0.26           O  
ATOM    515  N   ILE H  78      -2.669   3.797   6.276  1.00  0.19           N  
ATOM    516  CA  ILE H  78      -3.481   3.444   5.104  1.00  0.19           C  
ATOM    517  C   ILE H  78      -4.872   4.090   5.196  1.00  0.19           C  
ATOM    518  CB  ILE H  78      -3.523   1.911   4.905  1.00  0.19           C  
ATOM    519  O   ILE H  78      -5.458   4.172   6.273  1.00  0.19           O  
ATOM    520  CG1 ILE H  78      -4.163   1.548   3.545  1.00  0.19           C  
ATOM    521  CG2 ILE H  78      -4.225   1.184   6.071  1.00  0.19           C  
ATOM    522  CD1 ILE H  78      -4.002   0.073   3.160  1.00  0.19           C  
ATOM    523  N   SER H  79      -5.416   4.545   4.068  1.00  0.17           N  
ATOM    524  CA  SER H  79      -6.766   5.127   3.961  1.00  0.17           C  
ATOM    525  C   SER H  79      -7.348   4.857   2.568  1.00  0.17           C  
ATOM    526  CB  SER H  79      -6.724   6.627   4.295  1.00  0.17           C  
ATOM    527  O   SER H  79      -6.602   4.512   1.654  1.00  0.17           O  
ATOM    528  OG  SER H  79      -5.778   7.314   3.493  1.00  0.17           O  
ATOM    529  N   ARG H  80      -8.667   4.988   2.379  1.00  0.34           N  
ATOM    530  CA  ARG H  80      -9.337   4.755   1.084  1.00  0.34           C  
ATOM    531  C   ARG H  80     -10.460   5.749   0.828  1.00  0.34           C  
ATOM    532  CB  ARG H  80      -9.831   3.297   0.960  1.00  0.34           C  
ATOM    533  O   ARG H  80     -11.035   6.284   1.769  1.00  0.34           O  
ATOM    534  CG  ARG H  80     -11.012   2.945   1.888  1.00  0.34           C  
ATOM    535  CD  ARG H  80     -11.326   1.442   1.883  1.00  0.34           C  
ATOM    536  NE  ARG H  80     -11.837   1.001   0.578  1.00  0.34           N  
ATOM    537  NH1 ARG H  80     -11.005  -1.144   0.530  1.00  0.34           N  
ATOM    538  NH2 ARG H  80     -12.198  -0.363  -1.170  1.00  0.34           N  
ATOM    539  CZ  ARG H  80     -11.667  -0.166  -0.006  1.00  0.34           C  
ATOM    540  N   ASP H  81     -10.787   5.942  -0.442  1.00  0.22           N  
ATOM    541  CA  ASP H  81     -11.931   6.717  -0.906  1.00  0.22           C  
ATOM    542  C   ASP H  81     -12.767   5.874  -1.879  1.00  0.22           C  
ATOM    543  CB  ASP H  81     -11.452   8.046  -1.504  1.00  0.22           C  
ATOM    544  O   ASP H  81     -12.469   5.756  -3.071  1.00  0.22           O  
ATOM    545  CG  ASP H  81     -12.608   8.952  -1.933  1.00  0.22           C  
ATOM    546  OD1 ASP H  81     -13.783   8.513  -1.926  1.00  0.22           O  
ATOM    547  OD2 ASP H  81     -12.326  10.116  -2.284  1.00  0.22           O  
ATOM    548  N   ASN H  82     -13.837   5.277  -1.347  1.00  0.31           N  
ATOM    549  CA  ASN H  82     -14.776   4.459  -2.114  1.00  0.31           C  
ATOM    550  C   ASN H  82     -15.606   5.253  -3.143  1.00  0.31           C  
ATOM    551  CB  ASN H  82     -15.667   3.653  -1.141  1.00  0.31           C  
ATOM    552  O   ASN H  82     -16.266   4.628  -3.964  1.00  0.31           O  
ATOM    553  CG  ASN H  82     -14.955   2.477  -0.488  1.00  0.31           C  
ATOM    554  ND2 ASN H  82     -15.428   2.004   0.640  1.00  0.31           N  
ATOM    555  OD1 ASN H  82     -13.970   1.957  -0.988  1.00  0.31           O  
ATOM    556  N   SER H  83     -15.562   6.593  -3.144  1.00  0.37           N  
ATOM    557  CA  SER H  83     -16.183   7.419  -4.195  1.00  0.37           C  
ATOM    558  C   SER H  83     -15.288   7.625  -5.427  1.00  0.37           C  
ATOM    559  CB  SER H  83     -16.638   8.771  -3.622  1.00  0.37           C  
ATOM    560  O   SER H  83     -15.756   8.165  -6.426  1.00  0.37           O  
ATOM    561  OG  SER H  83     -15.560   9.651  -3.345  1.00  0.37           O  
ATOM    562  N   LYS H  84     -14.005   7.227  -5.365  1.00  0.34           N  
ATOM    563  CA  LYS H  84     -12.991   7.485  -6.415  1.00  0.34           C  
ATOM    564  C   LYS H  84     -12.133   6.263  -6.770  1.00  0.34           C  
ATOM    565  CB  LYS H  84     -12.117   8.689  -6.009  1.00  0.34           C  
ATOM    566  O   LYS H  84     -11.178   6.384  -7.527  1.00  0.34           O  
ATOM    567  CG  LYS H  84     -12.948   9.975  -5.896  1.00  0.34           C  
ATOM    568  CD  LYS H  84     -12.126  11.175  -5.409  1.00  0.34           C  
ATOM    569  CE  LYS H  84     -13.038  12.298  -4.890  1.00  0.34           C  
ATOM    570  NZ  LYS H  84     -13.794  11.870  -3.685  1.00  0.34           N  
ATOM    571  N   ASN H  85     -12.473   5.093  -6.224  1.00  0.34           N  
ATOM    572  CA  ASN H  85     -11.696   3.854  -6.318  1.00  0.34           C  
ATOM    573  C   ASN H  85     -10.237   3.961  -5.806  1.00  0.34           C  
ATOM    574  CB  ASN H  85     -11.787   3.245  -7.728  1.00  0.34           C  
ATOM    575  O   ASN H  85      -9.363   3.218  -6.259  1.00  0.34           O  
ATOM    576  CG  ASN H  85     -13.135   2.721  -8.179  1.00  0.34           C  
ATOM    577  ND2 ASN H  85     -13.130   2.068  -9.316  1.00  0.34           N  
ATOM    578  OD1 ASN H  85     -14.155   2.821  -7.515  1.00  0.34           O  
ATOM    579  N   THR H  86      -9.947   4.885  -4.884  1.00  0.13           N  
ATOM    580  CA  THR H  86      -8.564   5.189  -4.477  1.00  0.13           C  
ATOM    581  C   THR H  86      -8.205   4.561  -3.133  1.00  0.13           C  
ATOM    582  CB  THR H  86      -8.296   6.703  -4.401  1.00  0.13           C  
ATOM    583  O   THR H  86      -8.964   4.677  -2.169  1.00  0.13           O  
ATOM    584  CG2 THR H  86      -6.806   7.018  -4.537  1.00  0.13           C  
ATOM    585  OG1 THR H  86      -8.943   7.402  -5.432  1.00  0.13           O  
ATOM    586  N   VAL H  87      -7.014   3.973  -3.016  1.00  0.17           N  
ATOM    587  CA  VAL H  87      -6.358   3.677  -1.729  1.00  0.17           C  
ATOM    588  C   VAL H  87      -5.073   4.501  -1.610  1.00  0.17           C  
ATOM    589  CB  VAL H  87      -6.158   2.160  -1.523  1.00  0.17           C  
ATOM    590  O   VAL H  87      -4.379   4.736  -2.595  1.00  0.17           O  
ATOM    591  CG1 VAL H  87      -5.121   1.550  -2.467  1.00  0.17           C  
ATOM    592  CG2 VAL H  87      -5.748   1.817  -0.084  1.00  0.17           C  
ATOM    593  N   TYR H  88      -4.746   4.952  -0.403  1.00  0.17           N  
ATOM    594  CA  TYR H  88      -3.588   5.796  -0.113  1.00  0.17           C  
ATOM    595  C   TYR H  88      -2.746   5.197   1.013  1.00  0.17           C  
ATOM    596  CB  TYR H  88      -4.024   7.207   0.309  1.00  0.17           C  
ATOM    597  O   TYR H  88      -3.299   4.602   1.943  1.00  0.17           O  
ATOM    598  CG  TYR H  88      -5.147   7.859  -0.477  1.00  0.17           C  
ATOM    599  CD1 TYR H  88      -4.852   8.714  -1.552  1.00  0.17           C  
ATOM    600  CD2 TYR H  88      -6.486   7.675  -0.074  1.00  0.17           C  
ATOM    601  CE1 TYR H  88      -5.893   9.379  -2.229  1.00  0.17           C  
ATOM    602  CE2 TYR H  88      -7.531   8.324  -0.760  1.00  0.17           C  
ATOM    603  OH  TYR H  88      -8.233   9.800  -2.528  1.00  0.17           O  
ATOM    604  CZ  TYR H  88      -7.236   9.177  -1.845  1.00  0.17           C  
ATOM    605  N   LEU H  89      -1.437   5.439   0.983  1.00  0.18           N  
ATOM    606  CA  LEU H  89      -0.526   5.187   2.097  1.00  0.18           C  
ATOM    607  C   LEU H  89       0.177   6.495   2.471  1.00  0.18           C  
ATOM    608  CB  LEU H  89       0.453   4.059   1.726  1.00  0.18           C  
ATOM    609  O   LEU H  89       1.085   6.953   1.781  1.00  0.18           O  
ATOM    610  CG  LEU H  89       1.336   3.595   2.898  1.00  0.18           C  
ATOM    611  CD1 LEU H  89       0.534   2.788   3.924  1.00  0.18           C  
ATOM    612  CD2 LEU H  89       2.468   2.715   2.375  1.00  0.18           C  
ATOM    613  N   GLN H  90      -0.270   7.107   3.565  1.00  0.19           N  
ATOM    614  CA  GLN H  90       0.384   8.259   4.172  1.00  0.19           C  
ATOM    615  C   GLN H  90       1.594   7.768   4.974  1.00  0.19           C  
ATOM    616  CB  GLN H  90      -0.645   8.982   5.061  1.00  0.19           C  
ATOM    617  O   GLN H  90       1.418   7.240   6.071  1.00  0.19           O  
ATOM    618  CG  GLN H  90      -0.096  10.269   5.688  1.00  0.19           C  
ATOM    619  CD  GLN H  90       0.233  11.319   4.635  1.00  0.19           C  
ATOM    620  NE2 GLN H  90       1.385  11.944   4.715  1.00  0.19           N  
ATOM    621  OE1 GLN H  90      -0.550  11.569   3.724  1.00  0.19           O  
ATOM    622  N   MET H  91       2.800   7.892   4.428  1.00  0.16           N  
ATOM    623  CA  MET H  91       4.038   7.518   5.111  1.00  0.16           C  
ATOM    624  C   MET H  91       4.652   8.755   5.761  1.00  0.16           C  
ATOM    625  CB  MET H  91       5.031   6.899   4.116  1.00  0.16           C  
ATOM    626  O   MET H  91       4.983   9.703   5.054  1.00  0.16           O  
ATOM    627  CG  MET H  91       4.432   5.749   3.301  1.00  0.16           C  
ATOM    628  SD  MET H  91       5.601   4.891   2.217  1.00  0.16           S  
ATOM    629  CE  MET H  91       6.168   6.275   1.195  1.00  0.16           C  
ATOM    630  N   ASN H  92       4.822   8.752   7.083  1.00  0.19           N  
ATOM    631  CA  ASN H  92       5.487   9.831   7.813  1.00  0.19           C  
ATOM    632  C   ASN H  92       6.735   9.307   8.539  1.00  0.19           C  
ATOM    633  CB  ASN H  92       4.499  10.497   8.790  1.00  0.19           C  
ATOM    634  O   ASN H  92       6.833   8.111   8.822  1.00  0.19           O  
ATOM    635  CG  ASN H  92       3.157  10.921   8.204  1.00  0.19           C  
ATOM    636  ND2 ASN H  92       2.132  10.937   9.025  1.00  0.19           N  
ATOM    637  OD1 ASN H  92       2.978  11.251   7.039  1.00  0.19           O  
ATOM    638  N   SER H  93       7.674  10.198   8.874  1.00  0.23           N  
ATOM    639  CA  SER H  93       8.897   9.864   9.626  1.00  0.23           C  
ATOM    640  C   SER H  93       9.693   8.721   8.977  1.00  0.23           C  
ATOM    641  CB  SER H  93       8.584   9.594  11.105  1.00  0.23           C  
ATOM    642  O   SER H  93      10.006   7.708   9.613  1.00  0.23           O  
ATOM    643  OG  SER H  93       7.858  10.669  11.674  1.00  0.23           O  
ATOM    644  N   LEU H  94       9.958   8.867   7.677  1.00  0.24           N  
ATOM    645  CA  LEU H  94      10.649   7.882   6.845  1.00  0.24           C  
ATOM    646  C   LEU H  94      12.112   7.654   7.267  1.00  0.24           C  
ATOM    647  CB  LEU H  94      10.528   8.319   5.372  1.00  0.24           C  
ATOM    648  O   LEU H  94      12.756   8.519   7.864  1.00  0.24           O  
ATOM    649  CG  LEU H  94       9.128   8.038   4.789  1.00  0.24           C  
ATOM    650  CD1 LEU H  94       8.881   8.842   3.518  1.00  0.24           C  
ATOM    651  CD2 LEU H  94       8.984   6.560   4.417  1.00  0.24           C  
ATOM    652  N   ARG H  95      12.635   6.470   6.947  1.00  0.20           N  
ATOM    653  CA  ARG H  95      14.009   6.014   7.213  1.00  0.20           C  
ATOM    654  C   ARG H  95      14.622   5.387   5.954  1.00  0.20           C  
ATOM    655  CB  ARG H  95      13.976   4.931   8.299  1.00  0.20           C  
ATOM    656  O   ARG H  95      13.865   4.837   5.159  1.00  0.20           O  
ATOM    657  CG  ARG H  95      13.541   5.402   9.692  1.00  0.20           C  
ATOM    658  CD  ARG H  95      13.639   4.171  10.597  1.00  0.20           C  
ATOM    659  NE  ARG H  95      13.497   4.462  12.030  1.00  0.20           N  
ATOM    660  NH1 ARG H  95      14.103   2.349  12.739  1.00  0.20           N  
ATOM    661  NH2 ARG H  95      13.759   3.950  14.233  1.00  0.20           N  
ATOM    662  CZ  ARG H  95      13.785   3.587  12.981  1.00  0.20           C  
ATOM    663  N   PRO H  96      15.961   5.316   5.818  1.00  0.26           N  
ATOM    664  CA  PRO H  96      16.620   4.522   4.770  1.00  0.26           C  
ATOM    665  C   PRO H  96      16.109   3.072   4.681  1.00  0.26           C  
ATOM    666  CB  PRO H  96      18.113   4.576   5.107  1.00  0.26           C  
ATOM    667  O   PRO H  96      15.977   2.530   3.585  1.00  0.26           O  
ATOM    668  CG  PRO H  96      18.261   5.918   5.822  1.00  0.26           C  
ATOM    669  CD  PRO H  96      16.953   6.038   6.603  1.00  0.26           C  
ATOM    670  N   GLU H  97      15.731   2.485   5.825  1.00  0.21           N  
ATOM    671  CA  GLU H  97      15.076   1.170   5.969  1.00  0.21           C  
ATOM    672  C   GLU H  97      13.807   0.997   5.114  1.00  0.21           C  
ATOM    673  CB  GLU H  97      14.645   0.982   7.438  1.00  0.21           C  
ATOM    674  O   GLU H  97      13.458  -0.124   4.749  1.00  0.21           O  
ATOM    675  CG  GLU H  97      15.784   0.993   8.472  1.00  0.21           C  
ATOM    676  CD  GLU H  97      15.284   1.290   9.898  1.00  0.21           C  
ATOM    677  OE1 GLU H  97      14.078   1.142  10.201  1.00  0.21           O  
ATOM    678  OE2 GLU H  97      16.078   1.778  10.725  1.00  0.21           O  
ATOM    679  N   ASP H  98      13.110   2.095   4.813  1.00  0.16           N  
ATOM    680  CA  ASP H  98      11.874   2.121   4.033  1.00  0.16           C  
ATOM    681  C   ASP H  98      12.091   2.134   2.511  1.00  0.16           C  
ATOM    682  CB  ASP H  98      11.024   3.327   4.466  1.00  0.16           C  
ATOM    683  O   ASP H  98      11.105   2.110   1.772  1.00  0.16           O  
ATOM    684  CG  ASP H  98      10.681   3.334   5.953  1.00  0.16           C  
ATOM    685  OD1 ASP H  98      10.222   2.294   6.483  1.00  0.16           O  
ATOM    686  OD2 ASP H  98      10.758   4.410   6.583  1.00  0.16           O  
ATOM    687  N   THR H  99      13.344   2.176   2.040  1.00  0.10           N  
ATOM    688  CA  THR H  99      13.699   2.192   0.611  1.00  0.10           C  
ATOM    689  C   THR H  99      13.304   0.886  -0.079  1.00  0.10           C  
ATOM    690  CB  THR H  99      15.196   2.463   0.418  1.00  0.10           C  
ATOM    691  O   THR H  99      13.894  -0.170   0.168  1.00  0.10           O  
ATOM    692  CG2 THR H  99      15.655   2.389  -1.040  1.00  0.10           C  
ATOM    693  OG1 THR H  99      15.478   3.760   0.883  1.00  0.10           O  
ATOM    694  N   ALA H 100      12.296   0.950  -0.950  1.00  0.08           N  
ATOM    695  CA  ALA H 100      11.679  -0.222  -1.562  1.00  0.08           C  
ATOM    696  C   ALA H 100      10.793   0.130  -2.769  1.00  0.08           C  
ATOM    697  CB  ALA H 100      10.851  -0.939  -0.482  1.00  0.08           C  
ATOM    698  O   ALA H 100      10.403   1.278  -2.980  1.00  0.08           O  
ATOM    699  N   LEU H 101      10.436  -0.893  -3.546  1.00  0.16           N  
ATOM    700  CA  LEU H 101       9.397  -0.840  -4.572  1.00  0.16           C  
ATOM    701  C   LEU H 101       8.032  -1.142  -3.923  1.00  0.16           C  
ATOM    702  CB  LEU H 101       9.811  -1.838  -5.672  1.00  0.16           C  
ATOM    703  O   LEU H 101       7.764  -2.286  -3.547  1.00  0.16           O  
ATOM    704  CG  LEU H 101       8.959  -1.815  -6.951  1.00  0.16           C  
ATOM    705  CD1 LEU H 101       9.014  -0.459  -7.649  1.00  0.16           C  
ATOM    706  CD2 LEU H 101       9.497  -2.855  -7.935  1.00  0.16           C  
ATOM    707  N   TYR H 102       7.201  -0.118  -3.719  1.00  0.09           N  
ATOM    708  CA  TYR H 102       5.901  -0.210  -3.042  1.00  0.09           C  
ATOM    709  C   TYR H 102       4.801  -0.628  -4.011  1.00  0.09           C  
ATOM    710  CB  TYR H 102       5.525   1.122  -2.381  1.00  0.09           C  
ATOM    711  O   TYR H 102       4.536   0.063  -4.992  1.00  0.09           O  
ATOM    712  CG  TYR H 102       6.281   1.402  -1.101  1.00  0.09           C  
ATOM    713  CD1 TYR H 102       7.647   1.721  -1.161  1.00  0.09           C  
ATOM    714  CD2 TYR H 102       5.628   1.329   0.145  1.00  0.09           C  
ATOM    715  CE1 TYR H 102       8.373   1.937   0.019  1.00  0.09           C  
ATOM    716  CE2 TYR H 102       6.346   1.580   1.330  1.00  0.09           C  
ATOM    717  OH  TYR H 102       8.448   2.065   2.395  1.00  0.09           O  
ATOM    718  CZ  TYR H 102       7.723   1.884   1.265  1.00  0.09           C  
ATOM    719  N   TYR H 103       4.132  -1.733  -3.699  1.00  0.17           N  
ATOM    720  CA  TYR H 103       3.044  -2.296  -4.489  1.00  0.17           C  
ATOM    721  C   TYR H 103       1.689  -2.066  -3.835  1.00  0.17           C  
ATOM    722  CB  TYR H 103       3.264  -3.797  -4.677  1.00  0.17           C  
ATOM    723  O   TYR H 103       1.492  -2.392  -2.662  1.00  0.17           O  
ATOM    724  CG  TYR H 103       4.183  -4.116  -5.828  1.00  0.17           C  
ATOM    725  CD1 TYR H 103       5.576  -4.166  -5.636  1.00  0.17           C  
ATOM    726  CD2 TYR H 103       3.632  -4.313  -7.108  1.00  0.17           C  
ATOM    727  CE1 TYR H 103       6.420  -4.395  -6.737  1.00  0.17           C  
ATOM    728  CE2 TYR H 103       4.475  -4.554  -8.204  1.00  0.17           C  
ATOM    729  OH  TYR H 103       6.680  -4.720  -9.099  1.00  0.17           O  
ATOM    730  CZ  TYR H 103       5.871  -4.561  -8.026  1.00  0.17           C  
ATOM    731  N   CYS H 104       0.737  -1.598  -4.628  1.00  0.26           N  
ATOM    732  CA  CYS H 104      -0.682  -1.686  -4.326  1.00  0.26           C  
ATOM    733  C   CYS H 104      -1.223  -3.074  -4.712  1.00  0.26           C  
ATOM    734  CB  CYS H 104      -1.378  -0.567  -5.093  1.00  0.26           C  
ATOM    735  O   CYS H 104      -0.779  -3.672  -5.695  1.00  0.26           O  
ATOM    736  SG  CYS H 104      -3.157  -0.409  -4.836  1.00  0.26           S  
ATOM    737  N   ALA H 105      -2.197  -3.586  -3.960  1.00  0.31           N  
ATOM    738  CA  ALA H 105      -2.851  -4.862  -4.239  1.00  0.31           C  
ATOM    739  C   ALA H 105      -4.325  -4.860  -3.799  1.00  0.31           C  
ATOM    740  CB  ALA H 105      -2.049  -5.983  -3.568  1.00  0.31           C  
ATOM    741  O   ALA H 105      -4.708  -4.134  -2.877  1.00  0.31           O  
ATOM    742  N   ALA H 106      -5.152  -5.701  -4.424  1.00  0.40           N  
ATOM    743  CA  ALA H 106      -6.571  -5.855  -4.101  1.00  0.40           C  
ATOM    744  C   ALA H 106      -6.975  -7.335  -4.014  1.00  0.40           C  
ATOM    745  CB  ALA H 106      -7.415  -5.093  -5.130  1.00  0.40           C  
ATOM    746  O   ALA H 106      -6.675  -8.128  -4.912  1.00  0.40           O  
ATOM    747  N   LYS H 107      -7.695  -7.695  -2.943  1.00  0.47           N  
ATOM    748  CA  LYS H 107      -8.230  -9.045  -2.713  1.00  0.47           C  
ATOM    749  C   LYS H 107      -9.752  -9.053  -2.639  1.00  0.47           C  
ATOM    750  CB  LYS H 107      -7.528  -9.721  -1.524  1.00  0.47           C  
ATOM    751  O   LYS H 107     -10.360  -8.171  -2.027  1.00  0.47           O  
ATOM    752  CG  LYS H 107      -7.986  -9.256  -0.137  1.00  0.47           C  
ATOM    753  CD  LYS H 107      -7.166  -9.772   1.064  1.00  0.47           C  
ATOM    754  CE  LYS H 107      -7.106 -11.282   1.352  1.00  0.47           C  
ATOM    755  NZ  LYS H 107      -8.405 -11.974   1.223  1.00  0.47           N  
ATOM    756  N   LEU H 108     -10.355 -10.036  -3.307  1.00  0.88           N  
ATOM    757  CA  LEU H 108     -11.805 -10.126  -3.504  1.00  0.88           C  
ATOM    758  C   LEU H 108     -12.554 -10.530  -2.223  1.00  0.88           C  
ATOM    759  CB  LEU H 108     -12.056 -11.111  -4.666  1.00  0.88           C  
ATOM    760  O   LEU H 108     -13.724 -10.192  -2.074  1.00  0.88           O  
ATOM    761  CG  LEU H 108     -13.534 -11.401  -4.998  1.00  0.88           C  
ATOM    762  CD1 LEU H 108     -14.304 -10.148  -5.417  1.00  0.88           C  
ATOM    763  CD2 LEU H 108     -13.602 -12.401  -6.153  1.00  0.88           C  
ATOM    764  N   GLN H 109     -11.897 -11.251  -1.307  1.00  1.38           N  
ATOM    765  CA  GLN H 109     -12.541 -11.842  -0.128  1.00  1.38           C  
ATOM    766  C   GLN H 109     -11.922 -11.399   1.210  1.00  1.38           C  
ATOM    767  CB  GLN H 109     -12.579 -13.372  -0.272  1.00  1.38           C  
ATOM    768  O   GLN H 109     -10.865 -10.767   1.283  1.00  1.38           O  
ATOM    769  CG  GLN H 109     -13.328 -13.839  -1.536  1.00  1.38           C  
ATOM    770  CD  GLN H 109     -13.827 -15.281  -1.452  1.00  1.38           C  
ATOM    771  NE2 GLN H 109     -14.150 -15.902  -2.564  1.00  1.38           N  
ATOM    772  OE1 GLN H 109     -13.967 -15.872  -0.397  1.00  1.38           O  
ATOM    773  N   TYR H 110     -12.609 -11.704   2.311  1.00  1.48           N  
ATOM    774  CA  TYR H 110     -12.296 -11.176   3.641  1.00  1.48           C  
ATOM    775  C   TYR H 110     -11.176 -11.941   4.368  1.00  1.48           C  
ATOM    776  CB  TYR H 110     -13.583 -11.156   4.475  1.00  1.48           C  
ATOM    777  O   TYR H 110     -11.148 -13.164   4.331  1.00  1.48           O  
ATOM    778  CG  TYR H 110     -13.428 -10.485   5.828  1.00  1.48           C  
ATOM    779  CD1 TYR H 110     -13.504 -11.245   7.012  1.00  1.48           C  
ATOM    780  CD2 TYR H 110     -13.209  -9.094   5.899  1.00  1.48           C  
ATOM    781  CE1 TYR H 110     -13.344 -10.622   8.265  1.00  1.48           C  
ATOM    782  CE2 TYR H 110     -13.035  -8.470   7.150  1.00  1.48           C  
ATOM    783  OH  TYR H 110     -12.921  -8.624   9.534  1.00  1.48           O  
ATOM    784  CZ  TYR H 110     -13.097  -9.234   8.335  1.00  1.48           C  
ATOM    785  N   VAL H 111     -10.290 -11.193   5.049  1.00  2.05           N  
ATOM    786  CA  VAL H 111      -9.277 -11.564   6.083  1.00  2.05           C  
ATOM    787  C   VAL H 111      -8.256 -12.690   5.801  1.00  2.05           C  
ATOM    788  CB  VAL H 111      -9.961 -11.732   7.462  1.00  2.05           C  
ATOM    789  O   VAL H 111      -7.198 -12.712   6.424  1.00  2.05           O  
ATOM    790  CG1 VAL H 111     -10.648 -13.089   7.661  1.00  2.05           C  
ATOM    791  CG2 VAL H 111      -8.990 -11.538   8.633  1.00  2.05           C  
ATOM    792  N   SER H 111A     -8.518 -13.587   4.855  1.00  1.93           N  
ATOM    793  CA  SER H 111A     -7.823 -14.860   4.632  1.00  1.93           C  
ATOM    794  C   SER H 111A     -6.284 -14.776   4.588  1.00  1.93           C  
ATOM    795  CB  SER H 111A     -8.374 -15.482   3.338  1.00  1.93           C  
ATOM    796  O   SER H 111A     -5.696 -14.362   3.587  1.00  1.93           O  
ATOM    797  OG  SER H 111A     -8.100 -14.636   2.235  1.00  1.93           O  
ATOM    798  N   GLY H 112B     -5.637 -15.242   5.663  1.00  1.85           N  
ATOM    799  CA  GLY H 112B     -4.238 -15.694   5.665  1.00  1.85           C  
ATOM    800  C   GLY H 112B     -3.197 -14.657   5.228  1.00  1.85           C  
ATOM    801  O   GLY H 112B     -2.280 -14.983   4.476  1.00  1.85           O  
ATOM    802  N   TRP H 112A     -3.341 -13.419   5.705  1.00  1.27           N  
ATOM    803  CA  TRP H 112A     -2.415 -12.277   5.563  1.00  1.27           C  
ATOM    804  C   TRP H 112A     -2.148 -11.770   4.140  1.00  1.27           C  
ATOM    805  CB  TRP H 112A     -1.078 -12.555   6.275  1.00  1.27           C  
ATOM    806  O   TRP H 112A     -2.487 -10.634   3.809  1.00  1.27           O  
ATOM    807  CG  TRP H 112A     -1.141 -13.152   7.647  1.00  1.27           C  
ATOM    808  CD1 TRP H 112A     -1.523 -12.494   8.763  1.00  1.27           C  
ATOM    809  CD2 TRP H 112A     -0.799 -14.511   8.078  1.00  1.27           C  
ATOM    810  CE2 TRP H 112A     -0.973 -14.585   9.493  1.00  1.27           C  
ATOM    811  CE3 TRP H 112A     -0.332 -15.680   7.430  1.00  1.27           C  
ATOM    812  NE1 TRP H 112A     -1.446 -13.340   9.849  1.00  1.27           N  
ATOM    813  CH2 TRP H 112A     -0.205 -16.877   9.561  1.00  1.27           C  
ATOM    814  CZ2 TRP H 112A     -0.682 -15.740  10.233  1.00  1.27           C  
ATOM    815  CZ3 TRP H 112A     -0.037 -16.848   8.165  1.00  1.27           C  
ATOM    816  N   SER H 112      -1.488 -12.607   3.342  1.00  1.53           N  
ATOM    817  CA  SER H 112      -0.936 -12.347   2.017  1.00  1.53           C  
ATOM    818  C   SER H 112      -1.503 -13.285   0.950  1.00  1.53           C  
ATOM    819  CB  SER H 112       0.584 -12.532   2.058  1.00  1.53           C  
ATOM    820  O   SER H 112      -1.391 -12.992  -0.236  1.00  1.53           O  
ATOM    821  OG  SER H 112       1.127 -12.056   0.845  1.00  1.53           O  
ATOM    822  N   TYR H 113      -2.074 -14.429   1.339  1.00  1.53           N  
ATOM    823  CA  TYR H 113      -2.353 -15.537   0.414  1.00  1.53           C  
ATOM    824  C   TYR H 113      -3.714 -15.474  -0.308  1.00  1.53           C  
ATOM    825  CB  TYR H 113      -2.042 -16.868   1.110  1.00  1.53           C  
ATOM    826  O   TYR H 113      -4.294 -16.492  -0.669  1.00  1.53           O  
ATOM    827  CG  TYR H 113      -0.625 -16.943   1.663  1.00  1.53           C  
ATOM    828  CD1 TYR H 113       0.476 -16.713   0.810  1.00  1.53           C  
ATOM    829  CD2 TYR H 113      -0.405 -17.226   3.025  1.00  1.53           C  
ATOM    830  CE1 TYR H 113       1.786 -16.757   1.319  1.00  1.53           C  
ATOM    831  CE2 TYR H 113       0.909 -17.283   3.535  1.00  1.53           C  
ATOM    832  OH  TYR H 113       3.278 -17.094   3.153  1.00  1.53           O  
ATOM    833  CZ  TYR H 113       2.006 -17.046   2.680  1.00  1.53           C  
ATOM    834  N   ASP H 114      -4.201 -14.259  -0.548  1.00  0.98           N  
ATOM    835  CA  ASP H 114      -5.232 -13.909  -1.533  1.00  0.98           C  
ATOM    836  C   ASP H 114      -4.981 -12.439  -1.891  1.00  0.98           C  
ATOM    837  CB  ASP H 114      -6.657 -14.141  -0.972  1.00  0.98           C  
ATOM    838  O   ASP H 114      -5.251 -11.568  -1.072  1.00  0.98           O  
ATOM    839  CG  ASP H 114      -7.790 -13.448  -1.763  1.00  0.98           C  
ATOM    840  OD1 ASP H 114      -7.620 -13.162  -2.963  1.00  0.98           O  
ATOM    841  OD2 ASP H 114      -8.827 -13.103  -1.142  1.00  0.98           O  
ATOM    842  N   TYR H 115      -4.409 -12.180  -3.067  1.00  0.37           N  
ATOM    843  CA  TYR H 115      -4.315 -10.867  -3.724  1.00  0.37           C  
ATOM    844  C   TYR H 115      -4.212 -11.122  -5.243  1.00  0.37           C  
ATOM    845  CB  TYR H 115      -3.127 -10.026  -3.202  1.00  0.37           C  
ATOM    846  O   TYR H 115      -3.107 -11.170  -5.780  1.00  0.37           O  
ATOM    847  CG  TYR H 115      -3.346  -9.322  -1.870  1.00  0.37           C  
ATOM    848  CD1 TYR H 115      -2.796  -9.860  -0.694  1.00  0.37           C  
ATOM    849  CD2 TYR H 115      -4.098  -8.132  -1.801  1.00  0.37           C  
ATOM    850  CE1 TYR H 115      -3.036  -9.249   0.550  1.00  0.37           C  
ATOM    851  CE2 TYR H 115      -4.319  -7.494  -0.561  1.00  0.37           C  
ATOM    852  OH  TYR H 115      -4.017  -7.500   1.837  1.00  0.37           O  
ATOM    853  CZ  TYR H 115      -3.793  -8.063   0.619  1.00  0.37           C  
ATOM    854  N   PRO H 116      -5.333 -11.377  -5.947  1.00  0.45           N  
ATOM    855  CA  PRO H 116      -5.361 -11.623  -7.392  1.00  0.45           C  
ATOM    856  C   PRO H 116      -4.996 -10.406  -8.247  1.00  0.45           C  
ATOM    857  CB  PRO H 116      -6.796 -12.077  -7.703  1.00  0.45           C  
ATOM    858  O   PRO H 116      -4.590 -10.586  -9.392  1.00  0.45           O  
ATOM    859  CG  PRO H 116      -7.620 -11.498  -6.556  1.00  0.45           C  
ATOM    860  CD  PRO H 116      -6.646 -11.649  -5.398  1.00  0.45           C  
ATOM    861  N   TYR H 117      -5.145  -9.185  -7.726  1.00  0.45           N  
ATOM    862  CA  TYR H 117      -4.857  -7.957  -8.466  1.00  0.45           C  
ATOM    863  C   TYR H 117      -3.729  -7.170  -7.805  1.00  0.45           C  
ATOM    864  CB  TYR H 117      -6.128  -7.117  -8.609  1.00  0.45           C  
ATOM    865  O   TYR H 117      -3.736  -6.960  -6.590  1.00  0.45           O  
ATOM    866  CG  TYR H 117      -7.263  -7.838  -9.312  1.00  0.45           C  
ATOM    867  CD1 TYR H 117      -7.192  -8.076 -10.697  1.00  0.45           C  
ATOM    868  CD2 TYR H 117      -8.372  -8.300  -8.577  1.00  0.45           C  
ATOM    869  CE1 TYR H 117      -8.218  -8.783 -11.349  1.00  0.45           C  
ATOM    870  CE2 TYR H 117      -9.410  -8.996  -9.226  1.00  0.45           C  
ATOM    871  OH  TYR H 117     -10.346  -9.908 -11.232  1.00  0.45           O  
ATOM    872  CZ  TYR H 117      -9.336  -9.234 -10.615  1.00  0.45           C  
ATOM    873  N   TRP H 118      -2.791  -6.713  -8.631  1.00  0.24           N  
ATOM    874  CA  TRP H 118      -1.588  -5.978  -8.249  1.00  0.24           C  
ATOM    875  C   TRP H 118      -1.432  -4.740  -9.125  1.00  0.24           C  
ATOM    876  CB  TRP H 118      -0.359  -6.890  -8.371  1.00  0.24           C  
ATOM    877  O   TRP H 118      -1.883  -4.716 -10.272  1.00  0.24           O  
ATOM    878  CG  TRP H 118      -0.274  -7.951  -7.320  1.00  0.24           C  
ATOM    879  CD1 TRP H 118      -0.898  -9.148  -7.361  1.00  0.24           C  
ATOM    880  CD2 TRP H 118       0.385  -7.892  -6.019  1.00  0.24           C  
ATOM    881  CE2 TRP H 118       0.108  -9.099  -5.311  1.00  0.24           C  
ATOM    882  CE3 TRP H 118       1.169  -6.924  -5.355  1.00  0.24           C  
ATOM    883  NE1 TRP H 118      -0.687  -9.820  -6.176  1.00  0.24           N  
ATOM    884  CH2 TRP H 118       1.361  -8.351  -3.379  1.00  0.24           C  
ATOM    885  CZ2 TRP H 118       0.582  -9.334  -4.013  1.00  0.24           C  
ATOM    886  CZ3 TRP H 118       1.649  -7.147  -4.049  1.00  0.24           C  
ATOM    887  N   GLY H 119      -0.803  -3.711  -8.565  1.00  0.24           N  
ATOM    888  CA  GLY H 119      -0.241  -2.616  -9.340  1.00  0.24           C  
ATOM    889  C   GLY H 119       1.137  -2.970  -9.899  1.00  0.24           C  
ATOM    890  O   GLY H 119       1.600  -4.110  -9.813  1.00  0.24           O  
ATOM    891  N   GLN H 120       1.783  -1.977 -10.495  1.00  0.30           N  
ATOM    892  CA  GLN H 120       3.053  -2.126 -11.211  1.00  0.30           C  
ATOM    893  C   GLN H 120       4.253  -1.999 -10.255  1.00  0.30           C  
ATOM    894  CB  GLN H 120       3.117  -1.080 -12.344  1.00  0.30           C  
ATOM    895  O   GLN H 120       5.322  -2.564 -10.504  1.00  0.30           O  
ATOM    896  CG  GLN H 120       1.777  -0.806 -13.067  1.00  0.30           C  
ATOM    897  CD  GLN H 120       1.028  -2.073 -13.479  1.00  0.30           C  
ATOM    898  NE2 GLN H 120      -0.248  -2.201 -13.176  1.00  0.30           N  
ATOM    899  OE1 GLN H 120       1.578  -2.980 -14.079  1.00  0.30           O  
ATOM    900  N   GLY H 121       4.042  -1.308  -9.129  1.00  0.32           N  
ATOM    901  CA  GLY H 121       5.041  -0.975  -8.119  1.00  0.32           C  
ATOM    902  C   GLY H 121       5.634   0.420  -8.332  1.00  0.32           C  
ATOM    903  O   GLY H 121       6.273   0.684  -9.347  1.00  0.32           O  
ATOM    904  N   THR H 122       5.472   1.317  -7.355  1.00  0.32           N  
ATOM    905  CA  THR H 122       6.123   2.639  -7.341  1.00  0.32           C  
ATOM    906  C   THR H 122       7.382   2.616  -6.475  1.00  0.32           C  
ATOM    907  CB  THR H 122       5.148   3.757  -6.932  1.00  0.32           C  
ATOM    908  O   THR H 122       7.349   2.192  -5.320  1.00  0.32           O  
ATOM    909  CG2 THR H 122       4.583   3.673  -5.512  1.00  0.32           C  
ATOM    910  OG1 THR H 122       5.793   5.006  -7.024  1.00  0.32           O  
ATOM    911  N   LEU H 123       8.516   3.076  -7.008  1.00  0.30           N  
ATOM    912  CA  LEU H 123       9.757   3.182  -6.237  1.00  0.30           C  
ATOM    913  C   LEU H 123       9.651   4.286  -5.172  1.00  0.30           C  
ATOM    914  CB  LEU H 123      10.944   3.400  -7.196  1.00  0.30           C  
ATOM    915  O   LEU H 123       9.108   5.363  -5.428  1.00  0.30           O  
ATOM    916  CG  LEU H 123      12.321   3.544  -6.513  1.00  0.30           C  
ATOM    917  CD1 LEU H 123      12.738   2.277  -5.762  1.00  0.30           C  
ATOM    918  CD2 LEU H 123      13.386   3.838  -7.568  1.00  0.30           C  
ATOM    919  N   VAL H 124      10.209   4.025  -3.992  1.00  0.10           N  
ATOM    920  CA  VAL H 124      10.452   5.017  -2.942  1.00  0.10           C  
ATOM    921  C   VAL H 124      11.883   4.843  -2.451  1.00  0.10           C  
ATOM    922  CB  VAL H 124       9.463   4.864  -1.776  1.00  0.10           C  
ATOM    923  O   VAL H 124      12.253   3.759  -1.998  1.00  0.10           O  
ATOM    924  CG1 VAL H 124       9.725   5.888  -0.661  1.00  0.10           C  
ATOM    925  CG2 VAL H 124       8.006   5.002  -2.231  1.00  0.10           C  
ATOM    926  N   THR H 125      12.668   5.914  -2.518  1.00  0.14           N  
ATOM    927  CA  THR H 125      14.063   5.941  -2.068  1.00  0.14           C  
ATOM    928  C   THR H 125      14.212   6.964  -0.957  1.00  0.14           C  
ATOM    929  CB  THR H 125      15.013   6.251  -3.232  1.00  0.14           C  
ATOM    930  O   THR H 125      14.023   8.158  -1.186  1.00  0.14           O  
ATOM    931  CG2 THR H 125      16.481   6.301  -2.807  1.00  0.14           C  
ATOM    932  OG1 THR H 125      14.914   5.248  -4.217  1.00  0.14           O  
ATOM    933  N   VAL H 126      14.557   6.503   0.244  1.00  0.23           N  
ATOM    934  CA  VAL H 126      14.860   7.389   1.368  1.00  0.23           C  
ATOM    935  C   VAL H 126      16.374   7.540   1.469  1.00  0.23           C  
ATOM    936  CB  VAL H 126      14.223   6.915   2.681  1.00  0.23           C  
ATOM    937  O   VAL H 126      17.080   6.553   1.679  1.00  0.23           O  
ATOM    938  CG1 VAL H 126      14.385   7.989   3.767  1.00  0.23           C  
ATOM    939  CG2 VAL H 126      12.726   6.613   2.514  1.00  0.23           C  
ATOM    940  N   SER H 127      16.875   8.756   1.256  1.00  0.43           N  
ATOM    941  CA  SER H 127      18.306   9.074   1.346  1.00  0.43           C  
ATOM    942  C   SER H 127      18.777   9.151   2.806  1.00  0.43           C  
ATOM    943  CB  SER H 127      18.565  10.395   0.605  1.00  0.43           C  
ATOM    944  O   SER H 127      18.022   8.839   3.727  1.00  0.43           O  
ATOM    945  OG  SER H 127      17.914  11.481   1.227  1.00  0.43           O  
ATOM    946  N   SER H 128      20.026   9.580   3.014  1.00  0.95           N  
ATOM    947  CA  SER H 128      20.434  10.257   4.257  1.00  0.95           C  
ATOM    948  C   SER H 128      19.930  11.707   4.293  1.00  0.95           C  
ATOM    949  CB  SER H 128      21.951  10.239   4.425  1.00  0.95           C  
ATOM    950  O   SER H 128      19.332  12.164   3.288  1.00  0.95           O  
ATOM    951  OG  SER H 128      22.438   8.909   4.366  1.00  0.95           O  
ATOM    952  OXT SER H 128      20.130  12.357   5.333  1.00  0.95           O  
TER     953      SER H 128                                                       
END   
