# Supplementary material for: Characterising nanobody developability to improve therapeutic design using the Therapeutic Nanobody Profiler
Source: Commun Biol. 2026 Jan 31;9:344. doi: 10.1038/s42003-026-09594-y (PMC12963540; doi:10.1038/s42003-026-09594-y)
Supplement: Supplementary file 2 — Supplementary data [file 42003_2026_9594_MOESM2_ESM.zip › paper_data/vhh_clinical_set_models/seq23_NanoBodyBuilder2_Model.pdb]

ATOM      1  N   GLN H   1     -12.224  -6.297 -13.841  1.00  1.24           N  
ATOM      2  CA  GLN H   1     -10.746  -6.216 -13.847  1.00  1.24           C  
ATOM      3  C   GLN H   1     -10.380  -4.843 -13.330  1.00  1.24           C  
ATOM      4  CB  GLN H   1     -10.189  -6.461 -15.264  1.00  1.24           C  
ATOM      5  O   GLN H   1     -10.879  -3.873 -13.883  1.00  1.24           O  
ATOM      6  CG  GLN H   1      -9.762  -7.912 -15.558  1.00  1.24           C  
ATOM      7  CD  GLN H   1     -10.833  -8.971 -15.311  1.00  1.24           C  
ATOM      8  NE2 GLN H   1     -10.993  -9.929 -16.188  1.00  1.24           N  
ATOM      9  OE1 GLN H   1     -11.536  -8.957 -14.303  1.00  1.24           O  
ATOM     10  N   VAL H   2      -9.646  -4.774 -12.222  1.00  0.87           N  
ATOM     11  CA  VAL H   2      -9.235  -3.499 -11.624  1.00  0.87           C  
ATOM     12  C   VAL H   2      -7.818  -3.220 -12.093  1.00  0.87           C  
ATOM     13  CB  VAL H   2      -9.283  -3.547 -10.082  1.00  0.87           C  
ATOM     14  O   VAL H   2      -6.926  -4.010 -11.796  1.00  0.87           O  
ATOM     15  CG1 VAL H   2      -8.858  -2.206  -9.472  1.00  0.87           C  
ATOM     16  CG2 VAL H   2     -10.688  -3.872  -9.562  1.00  0.87           C  
ATOM     17  N   GLN H   3      -7.605  -2.123 -12.814  1.00  0.41           N  
ATOM     18  CA  GLN H   3      -6.253  -1.658 -13.116  1.00  0.41           C  
ATOM     19  C   GLN H   3      -5.909  -0.520 -12.163  1.00  0.41           C  
ATOM     20  CB  GLN H   3      -6.086  -1.290 -14.600  1.00  0.41           C  
ATOM     21  O   GLN H   3      -6.711   0.408 -11.994  1.00  0.41           O  
ATOM     22  CG  GLN H   3      -6.662  -2.349 -15.567  1.00  0.41           C  
ATOM     23  CD  GLN H   3      -6.259  -3.789 -15.240  1.00  0.41           C  
ATOM     24  NE2 GLN H   3      -4.982  -4.080 -15.112  1.00  0.41           N  
ATOM     25  OE1 GLN H   3      -7.090  -4.673 -15.070  1.00  0.41           O  
ATOM     26  N   LEU H   4      -4.749  -0.645 -11.530  1.00  0.27           N  
ATOM     27  CA  LEU H   4      -4.222   0.282 -10.540  1.00  0.27           C  
ATOM     28  C   LEU H   4      -3.075   1.080 -11.153  1.00  0.27           C  
ATOM     29  CB  LEU H   4      -3.734  -0.511  -9.315  1.00  0.27           C  
ATOM     30  O   LEU H   4      -2.376   0.574 -12.029  1.00  0.27           O  
ATOM     31  CG  LEU H   4      -4.787  -1.417  -8.657  1.00  0.27           C  
ATOM     32  CD1 LEU H   4      -4.136  -2.244  -7.554  1.00  0.27           C  
ATOM     33  CD2 LEU H   4      -5.941  -0.615  -8.056  1.00  0.27           C  
ATOM     34  N   GLN H   5      -2.857   2.293 -10.657  1.00  0.27           N  
ATOM     35  CA  GLN H   5      -1.644   3.047 -10.953  1.00  0.27           C  
ATOM     36  C   GLN H   5      -1.221   3.878  -9.746  1.00  0.27           C  
ATOM     37  CB  GLN H   5      -1.836   3.907 -12.215  1.00  0.27           C  
ATOM     38  O   GLN H   5      -1.995   4.688  -9.230  1.00  0.27           O  
ATOM     39  CG  GLN H   5      -0.566   4.688 -12.603  1.00  0.27           C  
ATOM     40  CD  GLN H   5       0.657   3.788 -12.785  1.00  0.27           C  
ATOM     41  NE2 GLN H   5       1.719   4.000 -12.042  1.00  0.27           N  
ATOM     42  OE1 GLN H   5       0.668   2.870 -13.586  1.00  0.27           O  
ATOM     43  N   GLU H   6       0.013   3.664  -9.303  1.00  0.27           N  
ATOM     44  CA  GLU H   6       0.679   4.425  -8.256  1.00  0.27           C  
ATOM     45  C   GLU H   6       1.242   5.751  -8.776  1.00  0.27           C  
ATOM     46  CB  GLU H   6       1.821   3.616  -7.617  1.00  0.27           C  
ATOM     47  O   GLU H   6       1.545   5.922  -9.957  1.00  0.27           O  
ATOM     48  CG  GLU H   6       1.412   2.246  -7.057  1.00  0.27           C  
ATOM     49  CD  GLU H   6       1.473   1.105  -8.078  1.00  0.27           C  
ATOM     50  OE1 GLU H   6       1.484   1.359  -9.304  1.00  0.27           O  
ATOM     51  OE2 GLU H   6       1.527  -0.064  -7.640  1.00  0.27           O  
ATOM     52  N   SER H   7       1.425   6.691  -7.857  1.00  0.29           N  
ATOM     53  CA  SER H   7       2.032   7.999  -8.088  1.00  0.29           C  
ATOM     54  C   SER H   7       2.501   8.590  -6.753  1.00  0.29           C  
ATOM     55  CB  SER H   7       1.005   8.913  -8.769  1.00  0.29           C  
ATOM     56  O   SER H   7       2.103   8.112  -5.686  1.00  0.29           O  
ATOM     57  OG  SER H   7      -0.147   9.040  -7.960  1.00  0.29           O  
ATOM     58  N   GLY H   8       3.339   9.630  -6.805  1.00  0.29           N  
ATOM     59  CA  GLY H   8       3.790  10.376  -5.621  1.00  0.29           C  
ATOM     60  C   GLY H   8       5.081   9.876  -4.961  1.00  0.29           C  
ATOM     61  O   GLY H   8       5.406  10.343  -3.875  1.00  0.29           O  
ATOM     62  N   GLY H   9       5.811   8.941  -5.577  1.00  0.22           N  
ATOM     63  CA  GLY H   9       7.170   8.585  -5.156  1.00  0.22           C  
ATOM     64  C   GLY H   9       8.222   9.628  -5.553  1.00  0.22           C  
ATOM     65  O   GLY H   9       7.936  10.567  -6.294  1.00  0.22           O  
ATOM     66  N   GLY H  11       9.452   9.451  -5.071  1.00  0.22           N  
ATOM     67  CA  GLY H  11      10.572  10.356  -5.332  1.00  0.22           C  
ATOM     68  C   GLY H  11      11.708  10.224  -4.315  1.00  0.22           C  
ATOM     69  O   GLY H  11      11.749   9.277  -3.528  1.00  0.22           O  
ATOM     70  N   LEU H  12      12.634  11.186  -4.349  1.00  0.24           N  
ATOM     71  CA  LEU H  12      13.654  11.389  -3.317  1.00  0.24           C  
ATOM     72  C   LEU H  12      13.094  12.274  -2.194  1.00  0.24           C  
ATOM     73  CB  LEU H  12      14.909  12.008  -3.967  1.00  0.24           C  
ATOM     74  O   LEU H  12      12.500  13.315  -2.471  1.00  0.24           O  
ATOM     75  CG  LEU H  12      16.042  12.385  -2.988  1.00  0.24           C  
ATOM     76  CD1 LEU H  12      16.615  11.170  -2.258  1.00  0.24           C  
ATOM     77  CD2 LEU H  12      17.180  13.051  -3.760  1.00  0.24           C  
ATOM     78  N   VAL H  13      13.315  11.889  -0.938  1.00  0.30           N  
ATOM     79  CA  VAL H  13      12.920  12.657   0.252  1.00  0.30           C  
ATOM     80  C   VAL H  13      13.907  12.390   1.387  1.00  0.30           C  
ATOM     81  CB  VAL H  13      11.458  12.343   0.642  1.00  0.30           C  
ATOM     82  O   VAL H  13      14.234  11.240   1.657  1.00  0.30           O  
ATOM     83  CG1 VAL H  13      11.169  10.855   0.880  1.00  0.30           C  
ATOM     84  CG2 VAL H  13      11.010  13.122   1.885  1.00  0.30           C  
ATOM     85  N   GLN H  14      14.407  13.434   2.050  1.00  0.33           N  
ATOM     86  CA  GLN H  14      15.407  13.257   3.109  1.00  0.33           C  
ATOM     87  C   GLN H  14      14.820  12.628   4.394  1.00  0.33           C  
ATOM     88  CB  GLN H  14      16.146  14.580   3.387  1.00  0.33           C  
ATOM     89  O   GLN H  14      13.632  12.815   4.683  1.00  0.33           O  
ATOM     90  CG  GLN H  14      17.387  14.687   2.474  1.00  0.33           C  
ATOM     91  CD  GLN H  14      18.222  15.941   2.721  1.00  0.33           C  
ATOM     92  NE2 GLN H  14      19.517  15.907   2.498  1.00  0.33           N  
ATOM     93  OE1 GLN H  14      17.721  16.984   3.112  1.00  0.33           O  
ATOM     94  N   PRO H  15      15.636  11.895   5.185  1.00  0.26           N  
ATOM     95  CA  PRO H  15      15.238  11.290   6.452  1.00  0.26           C  
ATOM     96  C   PRO H  15      14.513  12.246   7.402  1.00  0.26           C  
ATOM     97  CB  PRO H  15      16.528  10.763   7.082  1.00  0.26           C  
ATOM     98  O   PRO H  15      14.873  13.412   7.541  1.00  0.26           O  
ATOM     99  CG  PRO H  15      17.381  10.394   5.874  1.00  0.26           C  
ATOM    100  CD  PRO H  15      16.964  11.421   4.824  1.00  0.26           C  
ATOM    101  N   GLY H  16      13.476  11.741   8.069  1.00  0.33           N  
ATOM    102  CA  GLY H  16      12.553  12.546   8.875  1.00  0.33           C  
ATOM    103  C   GLY H  16      11.477  13.270   8.053  1.00  0.33           C  
ATOM    104  O   GLY H  16      10.455  13.662   8.617  1.00  0.33           O  
ATOM    105  N   GLY H  17      11.657  13.384   6.734  1.00  0.32           N  
ATOM    106  CA  GLY H  17      10.685  13.936   5.797  1.00  0.32           C  
ATOM    107  C   GLY H  17       9.425  13.081   5.632  1.00  0.32           C  
ATOM    108  O   GLY H  17       9.283  12.006   6.221  1.00  0.32           O  
ATOM    109  N   SER H  18       8.495  13.596   4.829  1.00  0.40           N  
ATOM    110  CA  SER H  18       7.148  13.044   4.651  1.00  0.40           C  
ATOM    111  C   SER H  18       6.740  13.043   3.181  1.00  0.40           C  
ATOM    112  CB  SER H  18       6.138  13.839   5.484  1.00  0.40           C  
ATOM    113  O   SER H  18       7.095  13.962   2.443  1.00  0.40           O  
ATOM    114  OG  SER H  18       6.484  13.773   6.860  1.00  0.40           O  
ATOM    115  N   LEU H  19       5.996  12.021   2.759  1.00  0.19           N  
ATOM    116  CA  LEU H  19       5.586  11.811   1.368  1.00  0.19           C  
ATOM    117  C   LEU H  19       4.223  11.104   1.319  1.00  0.19           C  
ATOM    118  CB  LEU H  19       6.702  11.000   0.677  1.00  0.19           C  
ATOM    119  O   LEU H  19       3.940  10.284   2.189  1.00  0.19           O  
ATOM    120  CG  LEU H  19       6.619  10.909  -0.855  1.00  0.19           C  
ATOM    121  CD1 LEU H  19       6.795  12.281  -1.510  1.00  0.19           C  
ATOM    122  CD2 LEU H  19       7.734   9.992  -1.361  1.00  0.19           C  
ATOM    123  N   ARG H  20       3.375  11.376   0.315  1.00  0.23           N  
ATOM    124  CA  ARG H  20       2.072  10.697   0.175  1.00  0.23           C  
ATOM    125  C   ARG H  20       1.887  10.055  -1.193  1.00  0.23           C  
ATOM    126  CB  ARG H  20       0.906  11.618   0.576  1.00  0.23           C  
ATOM    127  O   ARG H  20       1.679  10.743  -2.190  1.00  0.23           O  
ATOM    128  CG  ARG H  20      -0.403  10.806   0.675  1.00  0.23           C  
ATOM    129  CD  ARG H  20      -1.405  11.413   1.661  1.00  0.23           C  
ATOM    130  NE  ARG H  20      -2.228  12.473   1.057  1.00  0.23           N  
ATOM    131  NH1 ARG H  20      -2.476  13.812   2.933  1.00  0.23           N  
ATOM    132  NH2 ARG H  20      -3.514  14.336   1.044  1.00  0.23           N  
ATOM    133  CZ  ARG H  20      -2.722  13.525   1.687  1.00  0.23           C  
ATOM    134  N   LEU H  21       1.913   8.725  -1.211  1.00  0.15           N  
ATOM    135  CA  LEU H  21       1.614   7.934  -2.400  1.00  0.15           C  
ATOM    136  C   LEU H  21       0.108   7.922  -2.676  1.00  0.15           C  
ATOM    137  CB  LEU H  21       2.148   6.498  -2.264  1.00  0.15           C  
ATOM    138  O   LEU H  21      -0.703   7.993  -1.750  1.00  0.15           O  
ATOM    139  CG  LEU H  21       3.611   6.358  -1.815  1.00  0.15           C  
ATOM    140  CD1 LEU H  21       4.018   4.887  -1.851  1.00  0.15           C  
ATOM    141  CD2 LEU H  21       4.567   7.152  -2.707  1.00  0.15           C  
ATOM    142  N   SER H  22      -0.263   7.791  -3.949  1.00  0.22           N  
ATOM    143  CA  SER H  22      -1.656   7.723  -4.406  1.00  0.22           C  
ATOM    144  C   SER H  22      -1.829   6.612  -5.436  1.00  0.22           C  
ATOM    145  CB  SER H  22      -2.085   9.065  -5.011  1.00  0.22           C  
ATOM    146  O   SER H  22      -1.153   6.615  -6.463  1.00  0.22           O  
ATOM    147  OG  SER H  22      -1.960  10.106  -4.062  1.00  0.22           O  
ATOM    148  N   CYS H  23      -2.737   5.677  -5.160  1.00  0.30           N  
ATOM    149  CA  CYS H  23      -3.095   4.557  -6.023  1.00  0.30           C  
ATOM    150  C   CYS H  23      -4.519   4.744  -6.557  1.00  0.30           C  
ATOM    151  CB  CYS H  23      -2.917   3.261  -5.232  1.00  0.30           C  
ATOM    152  O   CYS H  23      -5.496   4.567  -5.827  1.00  0.30           O  
ATOM    153  SG  CYS H  23      -3.520   1.772  -6.053  1.00  0.30           S  
ATOM    154  N   ALA H  24      -4.636   5.139  -7.823  1.00  0.31           N  
ATOM    155  CA  ALA H  24      -5.924   5.316  -8.484  1.00  0.31           C  
ATOM    156  C   ALA H  24      -6.463   3.964  -8.973  1.00  0.31           C  
ATOM    157  CB  ALA H  24      -5.755   6.314  -9.634  1.00  0.31           C  
ATOM    158  O   ALA H  24      -5.753   3.226  -9.660  1.00  0.31           O  
ATOM    159  N   ALA H  25      -7.719   3.649  -8.646  1.00  0.26           N  
ATOM    160  CA  ALA H  25      -8.403   2.470  -9.166  1.00  0.26           C  
ATOM    161  C   ALA H  25      -9.316   2.842 -10.339  1.00  0.26           C  
ATOM    162  CB  ALA H  25      -9.164   1.776  -8.033  1.00  0.26           C  
ATOM    163  O   ALA H  25     -10.220   3.673 -10.224  1.00  0.26           O  
ATOM    164  N   SER H  26      -9.110   2.183 -11.471  1.00  0.58           N  
ATOM    165  CA  SER H  26     -10.053   2.212 -12.589  1.00  0.58           C  
ATOM    166  C   SER H  26     -11.196   1.198 -12.387  1.00  0.58           C  
ATOM    167  CB  SER H  26      -9.298   1.953 -13.895  1.00  0.58           C  
ATOM    168  O   SER H  26     -11.050   0.183 -11.701  1.00  0.58           O  
ATOM    169  OG  SER H  26      -8.716   0.665 -13.866  1.00  0.58           O  
ATOM    170  N   ALA H  27     -12.338   1.463 -13.029  1.00  0.77           N  
ATOM    171  CA  ALA H  27     -13.497   0.574 -13.213  1.00  0.77           C  
ATOM    172  C   ALA H  27     -14.318   0.129 -11.980  1.00  0.77           C  
ATOM    173  CB  ALA H  27     -13.060  -0.624 -14.072  1.00  0.77           C  
ATOM    174  O   ALA H  27     -15.513  -0.113 -12.139  1.00  0.77           O  
ATOM    175  N   TYR H  28     -13.743   0.015 -10.780  1.00  1.16           N  
ATOM    176  CA  TYR H  28     -14.462  -0.429  -9.577  1.00  1.16           C  
ATOM    177  C   TYR H  28     -14.067   0.424  -8.378  1.00  1.16           C  
ATOM    178  CB  TYR H  28     -14.229  -1.919  -9.268  1.00  1.16           C  
ATOM    179  O   TYR H  28     -12.936   0.901  -8.279  1.00  1.16           O  
ATOM    180  CG  TYR H  28     -14.488  -2.912 -10.394  1.00  1.16           C  
ATOM    181  CD1 TYR H  28     -13.617  -2.963 -11.500  1.00  1.16           C  
ATOM    182  CE1 TYR H  28     -13.876  -3.832 -12.570  1.00  1.16           C  
ATOM    183  CZ  TYR H  28     -14.963  -4.724 -12.505  1.00  1.16           C  
ATOM    184  OH  TYR H  28     -15.145  -5.618 -13.514  1.00  1.16           O  
ATOM    185  CE2 TYR H  28     -15.817  -4.713 -11.382  1.00  1.16           C  
ATOM    186  CD2 TYR H  28     -15.586  -3.795 -10.337  1.00  1.16           C  
ATOM    187  N   THR H  29     -15.020   0.647  -7.475  1.00  1.19           N  
ATOM    188  CA  THR H  29     -14.814   1.564  -6.361  1.00  1.19           C  
ATOM    189  C   THR H  29     -13.979   0.922  -5.260  1.00  1.19           C  
ATOM    190  CB  THR H  29     -16.137   2.177  -5.873  1.00  1.19           C  
ATOM    191  O   THR H  29     -14.158  -0.248  -4.902  1.00  1.19           O  
ATOM    192  CG2 THR H  29     -15.944   3.544  -5.227  1.00  1.19           C  
ATOM    193  OG1 THR H  29     -16.843   1.353  -4.971  1.00  1.19           O  
ATOM    194  N   ILE H  30     -13.073   1.709  -4.699  1.00  0.75           N  
ATOM    195  CA  ILE H  30     -12.218   1.294  -3.587  1.00  0.75           C  
ATOM    196  C   ILE H  30     -13.043   0.931  -2.336  1.00  0.75           C  
ATOM    197  CB  ILE H  30     -11.154   2.384  -3.344  1.00  0.75           C  
ATOM    198  O   ILE H  30     -12.700  -0.001  -1.625  1.00  0.75           O  
ATOM    199  CG1 ILE H  30     -11.788   3.722  -2.903  1.00  0.75           C  
ATOM    200  CG2 ILE H  30     -10.277   2.567  -4.599  1.00  0.75           C  
ATOM    201  CD1 ILE H  30     -10.768   4.828  -2.632  1.00  0.75           C  
ATOM    202  N   SER H  35     -14.215   1.544  -2.138  1.00  0.62           N  
ATOM    203  CA  SER H  35     -15.213   1.174  -1.108  1.00  0.62           C  
ATOM    204  C   SER H  35     -15.861  -0.211  -1.260  1.00  0.62           C  
ATOM    205  CB  SER H  35     -16.326   2.228  -1.047  1.00  0.62           C  
ATOM    206  O   SER H  35     -16.831  -0.510  -0.567  1.00  0.62           O  
ATOM    207  OG  SER H  35     -16.740   2.618  -2.347  1.00  0.62           O  
ATOM    208  N   ARG H  36     -15.406  -1.051  -2.196  1.00  0.96           N  
ATOM    209  CA  ARG H  36     -15.952  -2.401  -2.440  1.00  0.96           C  
ATOM    210  C   ARG H  36     -14.868  -3.444  -2.708  1.00  0.96           C  
ATOM    211  CB  ARG H  36     -16.996  -2.353  -3.574  1.00  0.96           C  
ATOM    212  O   ARG H  36     -15.184  -4.551  -3.130  1.00  0.96           O  
ATOM    213  CG  ARG H  36     -18.172  -1.433  -3.214  1.00  0.96           C  
ATOM    214  CD  ARG H  36     -19.269  -1.398  -4.276  1.00  0.96           C  
ATOM    215  NE  ARG H  36     -20.286  -0.397  -3.896  1.00  0.96           N  
ATOM    216  NH1 ARG H  36     -22.170  -1.721  -3.907  1.00  0.96           N  
ATOM    217  NH2 ARG H  36     -22.310   0.399  -3.238  1.00  0.96           N  
ATOM    218  CZ  ARG H  36     -21.577  -0.581  -3.685  1.00  0.96           C  
ATOM    219  N   ASN H  37     -13.603  -3.090  -2.494  1.00  0.74           N  
ATOM    220  CA  ASN H  37     -12.457  -3.973  -2.674  1.00  0.74           C  
ATOM    221  C   ASN H  37     -11.494  -3.747  -1.508  1.00  0.74           C  
ATOM    222  CB  ASN H  37     -11.751  -3.677  -4.014  1.00  0.74           C  
ATOM    223  O   ASN H  37     -11.172  -2.603  -1.203  1.00  0.74           O  
ATOM    224  CG  ASN H  37     -12.600  -3.911  -5.253  1.00  0.74           C  
ATOM    225  ND2 ASN H  37     -13.377  -2.943  -5.685  1.00  0.74           N  
ATOM    226  OD1 ASN H  37     -12.551  -4.950  -5.893  1.00  0.74           O  
ATOM    227  N   SER H  38     -11.003  -4.816  -0.885  1.00  0.48           N  
ATOM    228  CA  SER H  38      -9.865  -4.692   0.024  1.00  0.48           C  
ATOM    229  C   SER H  38      -8.627  -4.313  -0.794  1.00  0.48           C  
ATOM    230  CB  SER H  38      -9.661  -5.983   0.825  1.00  0.48           C  
ATOM    231  O   SER H  38      -8.415  -4.844  -1.885  1.00  0.48           O  
ATOM    232  OG  SER H  38     -10.884  -6.324   1.459  1.00  0.48           O  
ATOM    233  N   MET H  39      -7.817  -3.383  -0.296  1.00  0.18           N  
ATOM    234  CA  MET H  39      -6.613  -2.883  -0.957  1.00  0.18           C  
ATOM    235  C   MET H  39      -5.425  -2.874   0.001  1.00  0.18           C  
ATOM    236  CB  MET H  39      -6.838  -1.482  -1.536  1.00  0.18           C  
ATOM    237  O   MET H  39      -5.592  -2.886   1.219  1.00  0.18           O  
ATOM    238  CG  MET H  39      -8.008  -1.393  -2.519  1.00  0.18           C  
ATOM    239  SD  MET H  39      -8.152   0.229  -3.315  1.00  0.18           S  
ATOM    240  CE  MET H  39      -6.845   0.143  -4.569  1.00  0.18           C  
ATOM    241  N   GLY H  40      -4.209  -2.838  -0.535  1.00  0.29           N  
ATOM    242  CA  GLY H  40      -3.013  -2.729   0.291  1.00  0.29           C  
ATOM    243  C   GLY H  40      -1.808  -2.162  -0.435  1.00  0.29           C  
ATOM    244  O   GLY H  40      -1.722  -2.197  -1.662  1.00  0.29           O  
ATOM    245  N   TRP H  41      -0.883  -1.653   0.367  1.00  0.19           N  
ATOM    246  CA  TRP H  41       0.444  -1.223  -0.029  1.00  0.19           C  
ATOM    247  C   TRP H  41       1.482  -2.208   0.499  1.00  0.19           C  
ATOM    248  CB  TRP H  41       0.708   0.194   0.477  1.00  0.19           C  
ATOM    249  O   TRP H  41       1.443  -2.643   1.654  1.00  0.19           O  
ATOM    250  CG  TRP H  41      -0.032   1.268  -0.260  1.00  0.19           C  
ATOM    251  CD1 TRP H  41      -1.225   1.792   0.094  1.00  0.19           C  
ATOM    252  CD2 TRP H  41       0.355   1.960  -1.488  1.00  0.19           C  
ATOM    253  CE2 TRP H  41      -0.628   2.954  -1.774  1.00  0.19           C  
ATOM    254  CE3 TRP H  41       1.454   1.871  -2.371  1.00  0.19           C  
ATOM    255  NE1 TRP H  41      -1.579   2.792  -0.792  1.00  0.19           N  
ATOM    256  CH2 TRP H  41       0.593   3.724  -3.716  1.00  0.19           C  
ATOM    257  CZ2 TRP H  41      -0.512   3.840  -2.854  1.00  0.19           C  
ATOM    258  CZ3 TRP H  41       1.571   2.742  -3.471  1.00  0.19           C  
ATOM    259  N   PHE H  42       2.429  -2.524  -0.369  1.00  0.28           N  
ATOM    260  CA  PHE H  42       3.508  -3.479  -0.169  1.00  0.28           C  
ATOM    261  C   PHE H  42       4.793  -2.821  -0.667  1.00  0.28           C  
ATOM    262  CB  PHE H  42       3.191  -4.775  -0.938  1.00  0.28           C  
ATOM    263  O   PHE H  42       4.733  -1.941  -1.529  1.00  0.28           O  
ATOM    264  CG  PHE H  42       1.838  -5.395  -0.617  1.00  0.28           C  
ATOM    265  CD1 PHE H  42       0.653  -4.842  -1.148  1.00  0.28           C  
ATOM    266  CD2 PHE H  42       1.753  -6.519   0.225  1.00  0.28           C  
ATOM    267  CE1 PHE H  42      -0.601  -5.346  -0.765  1.00  0.28           C  
ATOM    268  CE2 PHE H  42       0.497  -7.034   0.589  1.00  0.28           C  
ATOM    269  CZ  PHE H  42      -0.682  -6.434   0.116  1.00  0.28           C  
ATOM    270  N   ARG H  43       5.961  -3.220  -0.168  1.00  0.24           N  
ATOM    271  CA  ARG H  43       7.231  -2.649  -0.639  1.00  0.24           C  
ATOM    272  C   ARG H  43       8.342  -3.679  -0.707  1.00  0.24           C  
ATOM    273  CB  ARG H  43       7.608  -1.407   0.186  1.00  0.24           C  
ATOM    274  O   ARG H  43       8.369  -4.630   0.070  1.00  0.24           O  
ATOM    275  CG  ARG H  43       8.112  -1.763   1.587  1.00  0.24           C  
ATOM    276  CD  ARG H  43       8.279  -0.505   2.433  1.00  0.24           C  
ATOM    277  NE  ARG H  43       8.553  -0.855   3.829  1.00  0.24           N  
ATOM    278  NH1 ARG H  43       8.744   1.259   4.691  1.00  0.24           N  
ATOM    279  NH2 ARG H  43       9.148  -0.525   5.960  1.00  0.24           N  
ATOM    280  CZ  ARG H  43       8.806  -0.029   4.815  1.00  0.24           C  
ATOM    281  N   GLN H  44       9.271  -3.468  -1.629  1.00  0.31           N  
ATOM    282  CA  GLN H  44      10.478  -4.275  -1.754  1.00  0.31           C  
ATOM    283  C   GLN H  44      11.706  -3.369  -1.695  1.00  0.31           C  
ATOM    284  CB  GLN H  44      10.410  -5.116  -3.033  1.00  0.31           C  
ATOM    285  O   GLN H  44      11.997  -2.635  -2.642  1.00  0.31           O  
ATOM    286  CG  GLN H  44      11.605  -6.079  -3.118  1.00  0.31           C  
ATOM    287  CD  GLN H  44      11.427  -7.144  -4.193  1.00  0.31           C  
ATOM    288  NE2 GLN H  44      12.150  -8.237  -4.106  1.00  0.31           N  
ATOM    289  OE1 GLN H  44      10.643  -7.021  -5.120  1.00  0.31           O  
ATOM    290  N   ALA H  45      12.400  -3.392  -0.556  1.00  0.44           N  
ATOM    291  CA  ALA H  45      13.701  -2.739  -0.434  1.00  0.44           C  
ATOM    292  C   ALA H  45      14.777  -3.560  -1.171  1.00  0.44           C  
ATOM    293  CB  ALA H  45      14.050  -2.534   1.043  1.00  0.44           C  
ATOM    294  O   ALA H  45      14.599  -4.773  -1.330  1.00  0.44           O  
ATOM    295  N   PRO H  46      15.901  -2.950  -1.586  1.00  0.79           N  
ATOM    296  CA  PRO H  46      16.989  -3.665  -2.248  1.00  0.79           C  
ATOM    297  C   PRO H  46      17.420  -4.920  -1.472  1.00  0.79           C  
ATOM    298  CB  PRO H  46      18.122  -2.641  -2.384  1.00  0.79           C  
ATOM    299  O   PRO H  46      17.718  -4.856  -0.282  1.00  0.79           O  
ATOM    300  CG  PRO H  46      17.378  -1.309  -2.465  1.00  0.79           C  
ATOM    301  CD  PRO H  46      16.202  -1.525  -1.515  1.00  0.79           C  
ATOM    302  N   GLY H  47      17.408  -6.075  -2.141  1.00  0.67           N  
ATOM    303  CA  GLY H  47      17.790  -7.371  -1.562  1.00  0.67           C  
ATOM    304  C   GLY H  47      16.751  -8.052  -0.654  1.00  0.67           C  
ATOM    305  O   GLY H  47      16.928  -9.226  -0.335  1.00  0.67           O  
ATOM    306  N   LYS H  48      15.660  -7.382  -0.252  1.00  0.40           N  
ATOM    307  CA  LYS H  48      14.553  -8.018   0.488  1.00  0.40           C  
ATOM    308  C   LYS H  48      13.612  -8.790  -0.448  1.00  0.40           C  
ATOM    309  CB  LYS H  48      13.701  -6.979   1.245  1.00  0.40           C  
ATOM    310  O   LYS H  48      13.570  -8.563  -1.659  1.00  0.40           O  
ATOM    311  CG  LYS H  48      14.334  -6.189   2.399  1.00  0.40           C  
ATOM    312  CD  LYS H  48      13.212  -5.349   3.052  1.00  0.40           C  
ATOM    313  CE  LYS H  48      13.707  -4.341   4.099  1.00  0.40           C  
ATOM    314  NZ  LYS H  48      12.635  -3.370   4.444  1.00  0.40           N  
ATOM    315  N   GLY H  49      12.767  -9.628   0.153  1.00  0.39           N  
ATOM    316  CA  GLY H  49      11.478  -9.997  -0.438  1.00  0.39           C  
ATOM    317  C   GLY H  49      10.463  -8.844  -0.359  1.00  0.39           C  
ATOM    318  O   GLY H  49      10.760  -7.770   0.164  1.00  0.39           O  
ATOM    319  N   LEU H  50       9.256  -9.063  -0.880  1.00  0.46           N  
ATOM    320  CA  LEU H  50       8.147  -8.117  -0.743  1.00  0.46           C  
ATOM    321  C   LEU H  50       7.533  -8.205   0.667  1.00  0.46           C  
ATOM    322  CB  LEU H  50       7.107  -8.421  -1.838  1.00  0.46           C  
ATOM    323  O   LEU H  50       7.078  -9.276   1.066  1.00  0.46           O  
ATOM    324  CG  LEU H  50       5.968  -7.387  -1.900  1.00  0.46           C  
ATOM    325  CD1 LEU H  50       6.410  -6.113  -2.619  1.00  0.46           C  
ATOM    326  CD2 LEU H  50       4.778  -7.956  -2.665  1.00  0.46           C  
ATOM    327  N   GLU H  51       7.484  -7.090   1.397  1.00  0.49           N  
ATOM    328  CA  GLU H  51       6.799  -6.984   2.694  1.00  0.49           C  
ATOM    329  C   GLU H  51       5.446  -6.267   2.538  1.00  0.49           C  
ATOM    330  CB  GLU H  51       7.720  -6.336   3.763  1.00  0.49           C  
ATOM    331  O   GLU H  51       5.326  -5.299   1.781  1.00  0.49           O  
ATOM    332  CG  GLU H  51       7.896  -4.803   3.667  1.00  0.49           C  
ATOM    333  CD  GLU H  51       9.046  -4.207   4.513  1.00  0.49           C  
ATOM    334  OE1 GLU H  51      10.223  -4.592   4.326  1.00  0.49           O  
ATOM    335  OE2 GLU H  51       8.819  -3.228   5.271  1.00  0.49           O  
ATOM    336  N   GLY H  52       4.424  -6.719   3.273  1.00  0.37           N  
ATOM    337  CA  GLY H  52       3.189  -5.952   3.453  1.00  0.37           C  
ATOM    338  C   GLY H  52       3.446  -4.737   4.344  1.00  0.37           C  
ATOM    339  O   GLY H  52       4.141  -4.856   5.351  1.00  0.37           O  
ATOM    340  N   VAL H  53       2.907  -3.574   3.972  1.00  0.38           N  
ATOM    341  CA  VAL H  53       3.137  -2.299   4.680  1.00  0.38           C  
ATOM    342  C   VAL H  53       1.860  -1.817   5.353  1.00  0.38           C  
ATOM    343  CB  VAL H  53       3.673  -1.228   3.707  1.00  0.38           C  
ATOM    344  O   VAL H  53       1.838  -1.523   6.549  1.00  0.38           O  
ATOM    345  CG1 VAL H  53       3.926   0.119   4.387  1.00  0.38           C  
ATOM    346  CG2 VAL H  53       4.989  -1.665   3.062  1.00  0.38           C  
ATOM    347  N   ALA H  54       0.777  -1.756   4.583  1.00  0.28           N  
ATOM    348  CA  ALA H  54      -0.528  -1.328   5.056  1.00  0.28           C  
ATOM    349  C   ALA H  54      -1.635  -1.955   4.208  1.00  0.28           C  
ATOM    350  CB  ALA H  54      -0.597   0.204   5.032  1.00  0.28           C  
ATOM    351  O   ALA H  54      -1.430  -2.252   3.034  1.00  0.28           O  
ATOM    352  N   ALA H  55      -2.821  -2.125   4.776  1.00  0.39           N  
ATOM    353  CA  ALA H  55      -3.994  -2.602   4.055  1.00  0.39           C  
ATOM    354  C   ALA H  55      -5.266  -1.949   4.590  1.00  0.39           C  
ATOM    355  CB  ALA H  55      -4.043  -4.132   4.110  1.00  0.39           C  
ATOM    356  O   ALA H  55      -5.305  -1.520   5.742  1.00  0.39           O  
ATOM    357  N   ILE H  56      -6.296  -1.881   3.754  1.00  0.34           N  
ATOM    358  CA  ILE H  56      -7.637  -1.446   4.123  1.00  0.34           C  
ATOM    359  C   ILE H  56      -8.656  -2.373   3.465  1.00  0.34           C  
ATOM    360  CB  ILE H  56      -7.847   0.051   3.816  1.00  0.34           C  
ATOM    361  O   ILE H  56      -8.588  -2.630   2.267  1.00  0.34           O  
ATOM    362  CG1 ILE H  56      -9.126   0.536   4.528  1.00  0.34           C  
ATOM    363  CG2 ILE H  56      -7.865   0.360   2.311  1.00  0.34           C  
ATOM    364  CD1 ILE H  56      -9.346   2.047   4.428  1.00  0.34           C  
ATOM    365  N   GLU H  57      -9.563  -2.945   4.248  1.00  0.76           N  
ATOM    366  CA  GLU H  57     -10.610  -3.826   3.718  1.00  0.76           C  
ATOM    367  C   GLU H  57     -11.739  -3.042   3.034  1.00  0.76           C  
ATOM    368  CB  GLU H  57     -11.147  -4.738   4.831  1.00  0.76           C  
ATOM    369  O   GLU H  57     -11.887  -1.836   3.241  1.00  0.76           O  
ATOM    370  CG  GLU H  57     -10.115  -5.789   5.270  1.00  0.76           C  
ATOM    371  CD  GLU H  57     -10.509  -7.223   4.881  1.00  0.76           C  
ATOM    372  OE1 GLU H  57     -10.446  -7.534   3.670  1.00  0.76           O  
ATOM    373  OE2 GLU H  57     -10.850  -8.013   5.797  1.00  0.76           O  
ATOM    374  N   SER H  58     -12.592  -3.736   2.271  1.00  0.67           N  
ATOM    375  CA  SER H  58     -13.781  -3.153   1.625  1.00  0.67           C  
ATOM    376  C   SER H  58     -14.799  -2.520   2.592  1.00  0.67           C  
ATOM    377  CB  SER H  58     -14.484  -4.226   0.786  1.00  0.67           C  
ATOM    378  O   SER H  58     -15.765  -1.923   2.130  1.00  0.67           O  
ATOM    379  OG  SER H  58     -14.953  -5.287   1.596  1.00  0.67           O  
ATOM    380  N   ASP H  59     -14.621  -2.662   3.910  1.00  0.63           N  
ATOM    381  CA  ASP H  59     -15.434  -2.021   4.954  1.00  0.63           C  
ATOM    382  C   ASP H  59     -14.739  -0.825   5.642  1.00  0.63           C  
ATOM    383  CB  ASP H  59     -15.893  -3.085   5.966  1.00  0.63           C  
ATOM    384  O   ASP H  59     -15.335  -0.184   6.505  1.00  0.63           O  
ATOM    385  CG  ASP H  59     -14.780  -3.797   6.742  1.00  0.63           C  
ATOM    386  OD1 ASP H  59     -13.633  -3.291   6.816  1.00  0.63           O  
ATOM    387  OD2 ASP H  59     -15.072  -4.883   7.291  1.00  0.63           O  
ATOM    388  N   GLY H  63     -13.501  -0.494   5.257  1.00  0.57           N  
ATOM    389  CA  GLY H  63     -12.715   0.601   5.834  1.00  0.57           C  
ATOM    390  C   GLY H  63     -11.754   0.197   6.961  1.00  0.57           C  
ATOM    391  O   GLY H  63     -11.004   1.046   7.440  1.00  0.57           O  
ATOM    392  N   SER H  64     -11.712  -1.077   7.371  1.00  0.46           N  
ATOM    393  CA  SER H  64     -10.784  -1.561   8.410  1.00  0.46           C  
ATOM    394  C   SER H  64      -9.317  -1.458   7.966  1.00  0.46           C  
ATOM    395  CB  SER H  64     -11.050  -3.035   8.751  1.00  0.46           C  
ATOM    396  O   SER H  64      -8.874  -2.248   7.131  1.00  0.46           O  
ATOM    397  OG  SER H  64     -12.389  -3.311   9.098  1.00  0.46           O  
ATOM    398  N   THR H  65      -8.543  -0.531   8.537  1.00  0.36           N  
ATOM    399  CA  THR H  65      -7.102  -0.375   8.253  1.00  0.36           C  
ATOM    400  C   THR H  65      -6.214  -1.306   9.088  1.00  0.36           C  
ATOM    401  CB  THR H  65      -6.622   1.061   8.502  1.00  0.36           C  
ATOM    402  O   THR H  65      -6.482  -1.527  10.267  1.00  0.36           O  
ATOM    403  CG2 THR H  65      -7.353   2.099   7.656  1.00  0.36           C  
ATOM    404  OG1 THR H  65      -6.793   1.408   9.860  1.00  0.36           O  
ATOM    405  N   SER H  66      -5.084  -1.743   8.528  1.00  0.50           N  
ATOM    406  CA  SER H  66      -4.024  -2.514   9.195  1.00  0.50           C  
ATOM    407  C   SER H  66      -2.637  -2.040   8.741  1.00  0.50           C  
ATOM    408  CB  SER H  66      -4.227  -4.005   8.902  1.00  0.50           C  
ATOM    409  O   SER H  66      -2.488  -1.597   7.603  1.00  0.50           O  
ATOM    410  OG  SER H  66      -3.196  -4.798   9.463  1.00  0.50           O  
ATOM    411  N   TYR H  67      -1.618  -2.171   9.600  1.00  0.42           N  
ATOM    412  CA  TYR H  67      -0.252  -1.660   9.386  1.00  0.42           C  
ATOM    413  C   TYR H  67       0.814  -2.633   9.899  1.00  0.42           C  
ATOM    414  CB  TYR H  67      -0.078  -0.322  10.119  1.00  0.42           C  
ATOM    415  O   TYR H  67       0.611  -3.271  10.934  1.00  0.42           O  
ATOM    416  CG  TYR H  67      -1.053   0.750   9.697  1.00  0.42           C  
ATOM    417  CD1 TYR H  67      -0.794   1.483   8.528  1.00  0.42           C  
ATOM    418  CD2 TYR H  67      -2.220   0.995  10.449  1.00  0.42           C  
ATOM    419  CE1 TYR H  67      -1.701   2.469   8.109  1.00  0.42           C  
ATOM    420  CE2 TYR H  67      -3.129   1.986  10.034  1.00  0.42           C  
ATOM    421  OH  TYR H  67      -3.732   3.695   8.464  1.00  0.42           O  
ATOM    422  CZ  TYR H  67      -2.864   2.732   8.866  1.00  0.42           C  
ATOM    423  N   SER H  68       1.964  -2.713   9.224  1.00  0.56           N  
ATOM    424  CA  SER H  68       3.141  -3.444   9.711  1.00  0.56           C  
ATOM    425  C   SER H  68       3.859  -2.676  10.825  1.00  0.56           C  
ATOM    426  CB  SER H  68       4.106  -3.734   8.553  1.00  0.56           C  
ATOM    427  O   SER H  68       3.951  -1.450  10.800  1.00  0.56           O  
ATOM    428  OG  SER H  68       4.704  -2.558   8.040  1.00  0.56           O  
ATOM    429  N   ASP H  69       4.428  -3.383  11.801  1.00  0.57           N  
ATOM    430  CA  ASP H  69       5.133  -2.786  12.948  1.00  0.57           C  
ATOM    431  C   ASP H  69       6.326  -1.897  12.567  1.00  0.57           C  
ATOM    432  CB  ASP H  69       5.544  -3.899  13.923  1.00  0.57           C  
ATOM    433  O   ASP H  69       6.654  -0.958  13.285  1.00  0.57           O  
ATOM    434  CG  ASP H  69       4.300  -4.613  14.448  1.00  0.57           C  
ATOM    435  OD1 ASP H  69       3.867  -4.297  15.576  1.00  0.57           O  
ATOM    436  OD2 ASP H  69       3.617  -5.309  13.662  1.00  0.57           O  
ATOM    437  N   SER H  70       6.914  -2.118  11.390  1.00  0.54           N  
ATOM    438  CA  SER H  70       7.934  -1.247  10.793  1.00  0.54           C  
ATOM    439  C   SER H  70       7.427   0.161  10.428  1.00  0.54           C  
ATOM    440  CB  SER H  70       8.503  -1.946   9.550  1.00  0.54           C  
ATOM    441  O   SER H  70       8.243   1.067  10.236  1.00  0.54           O  
ATOM    442  OG  SER H  70       7.474  -2.332   8.642  1.00  0.54           O  
ATOM    443  N   VAL H  71       6.109   0.371  10.328  1.00  0.33           N  
ATOM    444  CA  VAL H  71       5.487   1.652   9.936  1.00  0.33           C  
ATOM    445  C   VAL H  71       4.323   2.093  10.837  1.00  0.33           C  
ATOM    446  CB  VAL H  71       5.068   1.654   8.451  1.00  0.33           C  
ATOM    447  O   VAL H  71       3.778   3.181  10.629  1.00  0.33           O  
ATOM    448  CG1 VAL H  71       6.188   1.156   7.526  1.00  0.33           C  
ATOM    449  CG2 VAL H  71       3.780   0.869   8.175  1.00  0.33           C  
ATOM    450  N   LYS H  72       3.942   1.299  11.851  1.00  0.34           N  
ATOM    451  CA  LYS H  72       2.890   1.652  12.824  1.00  0.34           C  
ATOM    452  C   LYS H  72       3.172   3.020  13.454  1.00  0.34           C  
ATOM    453  CB  LYS H  72       2.749   0.568  13.914  1.00  0.34           C  
ATOM    454  O   LYS H  72       4.285   3.300  13.889  1.00  0.34           O  
ATOM    455  CG  LYS H  72       1.868  -0.606  13.457  1.00  0.34           C  
ATOM    456  CD  LYS H  72       1.774  -1.730  14.503  1.00  0.34           C  
ATOM    457  CE  LYS H  72       1.248  -3.008  13.833  1.00  0.34           C  
ATOM    458  NZ  LYS H  72       1.290  -4.181  14.736  1.00  0.34           N  
ATOM    459  N   GLY H  74       2.157   3.885  13.469  1.00  0.40           N  
ATOM    460  CA  GLY H  74       2.251   5.258  13.980  1.00  0.40           C  
ATOM    461  C   GLY H  74       3.007   6.251  13.083  1.00  0.40           C  
ATOM    462  O   GLY H  74       3.000   7.439  13.390  1.00  0.40           O  
ATOM    463  N   ARG H  75       3.637   5.802  11.986  1.00  0.41           N  
ATOM    464  CA  ARG H  75       4.320   6.666  11.003  1.00  0.41           C  
ATOM    465  C   ARG H  75       3.549   6.813   9.698  1.00  0.41           C  
ATOM    466  CB  ARG H  75       5.718   6.113  10.682  1.00  0.41           C  
ATOM    467  O   ARG H  75       3.509   7.897   9.124  1.00  0.41           O  
ATOM    468  CG  ARG H  75       6.680   6.120  11.877  1.00  0.41           C  
ATOM    469  CD  ARG H  75       8.138   5.980  11.414  1.00  0.41           C  
ATOM    470  NE  ARG H  75       8.394   4.718  10.682  1.00  0.41           N  
ATOM    471  NH1 ARG H  75       9.499   5.594   8.857  1.00  0.41           N  
ATOM    472  NH2 ARG H  75       9.173   3.419   8.981  1.00  0.41           N  
ATOM    473  CZ  ARG H  75       9.010   4.591   9.517  1.00  0.41           C  
ATOM    474  N   PHE H  76       3.009   5.706   9.190  1.00  0.32           N  
ATOM    475  CA  PHE H  76       2.276   5.682   7.925  1.00  0.32           C  
ATOM    476  C   PHE H  76       0.765   5.636   8.185  1.00  0.32           C  
ATOM    477  CB  PHE H  76       2.747   4.517   7.036  1.00  0.32           C  
ATOM    478  O   PHE H  76       0.315   5.210   9.250  1.00  0.32           O  
ATOM    479  CG  PHE H  76       4.170   4.533   6.471  1.00  0.32           C  
ATOM    480  CD1 PHE H  76       5.193   5.395   6.932  1.00  0.32           C  
ATOM    481  CD2 PHE H  76       4.481   3.611   5.453  1.00  0.32           C  
ATOM    482  CE1 PHE H  76       6.493   5.319   6.403  1.00  0.32           C  
ATOM    483  CE2 PHE H  76       5.778   3.543   4.914  1.00  0.32           C  
ATOM    484  CZ  PHE H  76       6.788   4.391   5.394  1.00  0.32           C  
ATOM    485  N   THR H  77      -0.035   6.071   7.213  1.00  0.33           N  
ATOM    486  CA  THR H  77      -1.505   6.025   7.274  1.00  0.33           C  
ATOM    487  C   THR H  77      -2.094   5.763   5.892  1.00  0.33           C  
ATOM    488  CB  THR H  77      -2.071   7.294   7.928  1.00  0.33           C  
ATOM    489  O   THR H  77      -1.838   6.501   4.940  1.00  0.33           O  
ATOM    490  CG2 THR H  77      -3.575   7.496   7.730  1.00  0.33           C  
ATOM    491  OG1 THR H  77      -1.876   7.177   9.318  1.00  0.33           O  
ATOM    492  N   ILE H  78      -2.879   4.690   5.780  1.00  0.22           N  
ATOM    493  CA  ILE H  78      -3.593   4.303   4.561  1.00  0.22           C  
ATOM    494  C   ILE H  78      -5.011   4.883   4.609  1.00  0.22           C  
ATOM    495  CB  ILE H  78      -3.537   2.769   4.358  1.00  0.22           C  
ATOM    496  O   ILE H  78      -5.664   4.849   5.651  1.00  0.22           O  
ATOM    497  CG1 ILE H  78      -3.945   2.390   2.919  1.00  0.22           C  
ATOM    498  CG2 ILE H  78      -4.386   1.990   5.378  1.00  0.22           C  
ATOM    499  CD1 ILE H  78      -3.826   0.888   2.620  1.00  0.22           C  
ATOM    500  N   SER H  79      -5.496   5.447   3.502  1.00  0.16           N  
ATOM    501  CA  SER H  79      -6.830   6.069   3.449  1.00  0.16           C  
ATOM    502  C   SER H  79      -7.446   6.029   2.046  1.00  0.16           C  
ATOM    503  CB  SER H  79      -6.791   7.483   4.043  1.00  0.16           C  
ATOM    504  O   SER H  79      -6.794   5.655   1.074  1.00  0.16           O  
ATOM    505  OG  SER H  79      -5.904   8.319   3.337  1.00  0.16           O  
ATOM    506  N   LEU H  80      -8.742   6.345   1.956  1.00  0.30           N  
ATOM    507  CA  LEU H  80      -9.643   5.818   0.925  1.00  0.30           C  
ATOM    508  C   LEU H  80     -10.556   6.912   0.329  1.00  0.30           C  
ATOM    509  CB  LEU H  80     -10.412   4.685   1.637  1.00  0.30           C  
ATOM    510  O   LEU H  80     -11.752   6.986   0.630  1.00  0.30           O  
ATOM    511  CG  LEU H  80     -11.190   3.702   0.755  1.00  0.30           C  
ATOM    512  CD1 LEU H  80     -10.290   2.574   0.253  1.00  0.30           C  
ATOM    513  CD2 LEU H  80     -12.341   3.058   1.531  1.00  0.30           C  
ATOM    514  N   ASP H  81     -10.000   7.782  -0.514  1.00  0.52           N  
ATOM    515  CA  ASP H  81     -10.710   8.921  -1.107  1.00  0.52           C  
ATOM    516  C   ASP H  81     -11.663   8.489  -2.228  1.00  0.52           C  
ATOM    517  CB  ASP H  81      -9.702   9.977  -1.559  1.00  0.52           C  
ATOM    518  O   ASP H  81     -11.346   8.515  -3.419  1.00  0.52           O  
ATOM    519  CG  ASP H  81     -10.345  11.305  -1.962  1.00  0.52           C  
ATOM    520  OD1 ASP H  81     -11.579  11.382  -2.189  1.00  0.52           O  
ATOM    521  OD2 ASP H  81      -9.590  12.301  -2.040  1.00  0.52           O  
ATOM    522  N   ASN H  82     -12.866   8.084  -1.826  1.00  0.73           N  
ATOM    523  CA  ASN H  82     -13.909   7.605  -2.729  1.00  0.73           C  
ATOM    524  C   ASN H  82     -14.418   8.680  -3.701  1.00  0.73           C  
ATOM    525  CB  ASN H  82     -15.042   7.009  -1.885  1.00  0.73           C  
ATOM    526  O   ASN H  82     -14.864   8.333  -4.790  1.00  0.73           O  
ATOM    527  CG  ASN H  82     -14.700   5.592  -1.486  1.00  0.73           C  
ATOM    528  ND2 ASN H  82     -14.023   5.373  -0.384  1.00  0.73           N  
ATOM    529  OD1 ASN H  82     -15.024   4.653  -2.193  1.00  0.73           O  
ATOM    530  N   SER H  83     -14.293   9.971  -3.366  1.00  0.96           N  
ATOM    531  CA  SER H  83     -14.626  11.069  -4.291  1.00  0.96           C  
ATOM    532  C   SER H  83     -13.676  11.145  -5.493  1.00  0.96           C  
ATOM    533  CB  SER H  83     -14.638  12.411  -3.545  1.00  0.96           C  
ATOM    534  O   SER H  83     -14.020  11.733  -6.515  1.00  0.96           O  
ATOM    535  OG  SER H  83     -13.337  12.906  -3.253  1.00  0.96           O  
ATOM    536  N   LYS H  84     -12.483  10.546  -5.370  1.00  0.79           N  
ATOM    537  CA  LYS H  84     -11.426  10.499  -6.396  1.00  0.79           C  
ATOM    538  C   LYS H  84     -11.012   9.063  -6.738  1.00  0.79           C  
ATOM    539  CB  LYS H  84     -10.228  11.342  -5.919  1.00  0.79           C  
ATOM    540  O   LYS H  84      -9.987   8.852  -7.379  1.00  0.79           O  
ATOM    541  CG  LYS H  84     -10.603  12.825  -5.766  1.00  0.79           C  
ATOM    542  CD  LYS H  84      -9.479  13.638  -5.107  1.00  0.79           C  
ATOM    543  CE  LYS H  84     -10.032  14.841  -4.329  1.00  0.79           C  
ATOM    544  NZ  LYS H  84     -10.861  14.405  -3.175  1.00  0.79           N  
ATOM    545  N   ASN H  85     -11.771   8.081  -6.247  1.00  0.68           N  
ATOM    546  CA  ASN H  85     -11.493   6.644  -6.291  1.00  0.68           C  
ATOM    547  C   ASN H  85     -10.012   6.265  -6.066  1.00  0.68           C  
ATOM    548  CB  ASN H  85     -12.110   6.030  -7.558  1.00  0.68           C  
ATOM    549  O   ASN H  85      -9.457   5.413  -6.764  1.00  0.68           O  
ATOM    550  CG  ASN H  85     -12.444   4.567  -7.327  1.00  0.68           C  
ATOM    551  ND2 ASN H  85     -12.197   3.699  -8.274  1.00  0.68           N  
ATOM    552  OD1 ASN H  85     -12.948   4.190  -6.279  1.00  0.68           O  
ATOM    553  N   THR H  86      -9.374   6.931  -5.100  1.00  0.33           N  
ATOM    554  CA  THR H  86      -7.927   6.860  -4.871  1.00  0.33           C  
ATOM    555  C   THR H  86      -7.592   6.378  -3.462  1.00  0.33           C  
ATOM    556  CB  THR H  86      -7.281   8.219  -5.174  1.00  0.33           C  
ATOM    557  O   THR H  86      -8.083   6.914  -2.468  1.00  0.33           O  
ATOM    558  CG2 THR H  86      -5.794   8.282  -4.827  1.00  0.33           C  
ATOM    559  OG1 THR H  86      -7.357   8.472  -6.560  1.00  0.33           O  
ATOM    560  N   LEU H  87      -6.721   5.374  -3.384  1.00  0.32           N  
ATOM    561  CA  LEU H  87      -6.121   4.870  -2.155  1.00  0.32           C  
ATOM    562  C   LEU H  87      -4.815   5.625  -1.857  1.00  0.32           C  
ATOM    563  CB  LEU H  87      -5.887   3.365  -2.351  1.00  0.32           C  
ATOM    564  O   LEU H  87      -3.834   5.472  -2.584  1.00  0.32           O  
ATOM    565  CG  LEU H  87      -5.247   2.668  -1.139  1.00  0.32           C  
ATOM    566  CD1 LEU H  87      -6.322   2.282  -0.129  1.00  0.32           C  
ATOM    567  CD2 LEU H  87      -4.516   1.414  -1.607  1.00  0.32           C  
ATOM    568  N   TYR H  88      -4.776   6.413  -0.787  1.00  0.23           N  
ATOM    569  CA  TYR H  88      -3.557   7.091  -0.339  1.00  0.23           C  
ATOM    570  C   TYR H  88      -2.726   6.210   0.604  1.00  0.23           C  
ATOM    571  CB  TYR H  88      -3.889   8.411   0.374  1.00  0.23           C  
ATOM    572  O   TYR H  88      -3.280   5.425   1.377  1.00  0.23           O  
ATOM    573  CG  TYR H  88      -4.704   9.444  -0.390  1.00  0.23           C  
ATOM    574  CD1 TYR H  88      -4.322   9.842  -1.685  1.00  0.23           C  
ATOM    575  CD2 TYR H  88      -5.810  10.064   0.226  1.00  0.23           C  
ATOM    576  CE1 TYR H  88      -5.065  10.819  -2.379  1.00  0.23           C  
ATOM    577  CE2 TYR H  88      -6.547  11.051  -0.458  1.00  0.23           C  
ATOM    578  OH  TYR H  88      -6.934  12.332  -2.452  1.00  0.23           O  
ATOM    579  CZ  TYR H  88      -6.196  11.411  -1.776  1.00  0.23           C  
ATOM    580  N   LEU H  89      -1.409   6.422   0.606  1.00  0.22           N  
ATOM    581  CA  LEU H  89      -0.516   6.055   1.706  1.00  0.22           C  
ATOM    582  C   LEU H  89       0.327   7.270   2.073  1.00  0.22           C  
ATOM    583  CB  LEU H  89       0.359   4.846   1.341  1.00  0.22           C  
ATOM    584  O   LEU H  89       1.264   7.625   1.360  1.00  0.22           O  
ATOM    585  CG  LEU H  89       1.285   4.379   2.483  1.00  0.22           C  
ATOM    586  CD1 LEU H  89       0.494   3.671   3.587  1.00  0.22           C  
ATOM    587  CD2 LEU H  89       2.333   3.405   1.946  1.00  0.22           C  
ATOM    588  N   GLU H  90      -0.029   7.917   3.174  1.00  0.31           N  
ATOM    589  CA  GLU H  90       0.825   8.918   3.801  1.00  0.31           C  
ATOM    590  C   GLU H  90       1.973   8.219   4.536  1.00  0.31           C  
ATOM    591  CB  GLU H  90      -0.028   9.792   4.724  1.00  0.31           C  
ATOM    592  O   GLU H  90       1.753   7.203   5.202  1.00  0.31           O  
ATOM    593  CG  GLU H  90       0.784  10.972   5.267  1.00  0.31           C  
ATOM    594  CD  GLU H  90      -0.085  12.184   5.619  1.00  0.31           C  
ATOM    595  OE1 GLU H  90      -0.928  12.568   4.768  1.00  0.31           O  
ATOM    596  OE2 GLU H  90       0.107  12.735   6.725  1.00  0.31           O  
ATOM    597  N   MET H  91       3.191   8.733   4.384  1.00  0.29           N  
ATOM    598  CA  MET H  91       4.427   8.143   4.887  1.00  0.29           C  
ATOM    599  C   MET H  91       5.276   9.227   5.544  1.00  0.29           C  
ATOM    600  CB  MET H  91       5.214   7.480   3.748  1.00  0.29           C  
ATOM    601  O   MET H  91       6.044   9.916   4.871  1.00  0.29           O  
ATOM    602  CG  MET H  91       4.428   6.446   2.941  1.00  0.29           C  
ATOM    603  SD  MET H  91       5.398   5.631   1.644  1.00  0.29           S  
ATOM    604  CE  MET H  91       5.982   7.090   0.738  1.00  0.29           C  
ATOM    605  N   ASN H  92       5.127   9.384   6.857  1.00  0.33           N  
ATOM    606  CA  ASN H  92       5.772  10.457   7.606  1.00  0.33           C  
ATOM    607  C   ASN H  92       6.974   9.935   8.406  1.00  0.33           C  
ATOM    608  CB  ASN H  92       4.710  11.188   8.451  1.00  0.33           C  
ATOM    609  O   ASN H  92       7.025   8.766   8.796  1.00  0.33           O  
ATOM    610  CG  ASN H  92       3.562  11.759   7.615  1.00  0.33           C  
ATOM    611  ND2 ASN H  92       2.450  12.088   8.233  1.00  0.33           N  
ATOM    612  OD1 ASN H  92       3.641  11.897   6.405  1.00  0.33           O  
ATOM    613  N   SER H  93       7.960  10.803   8.645  1.00  0.39           N  
ATOM    614  CA  SER H  93       9.220  10.456   9.320  1.00  0.39           C  
ATOM    615  C   SER H  93       9.924   9.260   8.667  1.00  0.39           C  
ATOM    616  CB  SER H  93       9.022  10.271  10.829  1.00  0.39           C  
ATOM    617  O   SER H  93      10.246   8.267   9.329  1.00  0.39           O  
ATOM    618  OG  SER H  93       8.438  11.428  11.401  1.00  0.39           O  
ATOM    619  N   LEU H  94      10.111   9.347   7.348  1.00  0.36           N  
ATOM    620  CA  LEU H  94      10.768   8.326   6.532  1.00  0.36           C  
ATOM    621  C   LEU H  94      12.229   8.100   6.953  1.00  0.36           C  
ATOM    622  CB  LEU H  94      10.652   8.728   5.050  1.00  0.36           C  
ATOM    623  O   LEU H  94      12.912   9.018   7.413  1.00  0.36           O  
ATOM    624  CG  LEU H  94       9.266   8.401   4.461  1.00  0.36           C  
ATOM    625  CD1 LEU H  94       9.020   9.191   3.181  1.00  0.36           C  
ATOM    626  CD2 LEU H  94       9.166   6.913   4.110  1.00  0.36           C  
ATOM    627  N   ARG H  95      12.712   6.868   6.777  1.00  0.32           N  
ATOM    628  CA  ARG H  95      14.098   6.451   7.028  1.00  0.32           C  
ATOM    629  C   ARG H  95      14.704   5.735   5.824  1.00  0.32           C  
ATOM    630  CB  ARG H  95      14.165   5.478   8.202  1.00  0.32           C  
ATOM    631  O   ARG H  95      13.976   5.258   4.957  1.00  0.32           O  
ATOM    632  CG  ARG H  95      13.463   5.842   9.512  1.00  0.32           C  
ATOM    633  CD  ARG H  95      13.816   4.677  10.442  1.00  0.32           C  
ATOM    634  NE  ARG H  95      13.306   4.812  11.813  1.00  0.32           N  
ATOM    635  NH1 ARG H  95      14.297   2.872  12.561  1.00  0.32           N  
ATOM    636  NH2 ARG H  95      13.114   4.121  13.973  1.00  0.32           N  
ATOM    637  CZ  ARG H  95      13.575   3.938  12.767  1.00  0.32           C  
ATOM    638  N   ALA H  96      16.024   5.552   5.828  1.00  0.35           N  
ATOM    639  CA  ALA H  96      16.720   4.766   4.811  1.00  0.35           C  
ATOM    640  C   ALA H  96      16.140   3.342   4.666  1.00  0.35           C  
ATOM    641  CB  ALA H  96      18.212   4.746   5.156  1.00  0.35           C  
ATOM    642  O   ALA H  96      15.998   2.864   3.542  1.00  0.35           O  
ATOM    643  N   GLU H  97      15.707   2.699   5.762  1.00  0.24           N  
ATOM    644  CA  GLU H  97      15.060   1.371   5.748  1.00  0.24           C  
ATOM    645  C   GLU H  97      13.726   1.319   4.978  1.00  0.24           C  
ATOM    646  CB  GLU H  97      14.768   0.869   7.177  1.00  0.24           C  
ATOM    647  O   GLU H  97      13.268   0.232   4.607  1.00  0.24           O  
ATOM    648  CG  GLU H  97      15.933   0.891   8.177  1.00  0.24           C  
ATOM    649  CD  GLU H  97      15.900   2.170   9.019  1.00  0.24           C  
ATOM    650  OE1 GLU H  97      15.416   2.118  10.177  1.00  0.24           O  
ATOM    651  OE2 GLU H  97      16.283   3.225   8.472  1.00  0.24           O  
ATOM    652  N   ASP H  98      13.095   2.477   4.762  1.00  0.16           N  
ATOM    653  CA  ASP H  98      11.883   2.630   3.960  1.00  0.16           C  
ATOM    654  C   ASP H  98      12.169   2.771   2.453  1.00  0.16           C  
ATOM    655  CB  ASP H  98      11.059   3.826   4.470  1.00  0.16           C  
ATOM    656  O   ASP H  98      11.217   2.778   1.673  1.00  0.16           O  
ATOM    657  CG  ASP H  98      10.699   3.773   5.957  1.00  0.16           C  
ATOM    658  OD1 ASP H  98      10.180   2.739   6.445  1.00  0.16           O  
ATOM    659  OD2 ASP H  98      10.813   4.813   6.634  1.00  0.16           O  
ATOM    660  N   THR H  99      13.439   2.867   2.033  1.00  0.24           N  
ATOM    661  CA  THR H  99      13.841   2.948   0.615  1.00  0.24           C  
ATOM    662  C   THR H  99      13.498   1.655  -0.119  1.00  0.24           C  
ATOM    663  CB  THR H  99      15.341   3.239   0.457  1.00  0.24           C  
ATOM    664  O   THR H  99      14.050   0.594   0.179  1.00  0.24           O  
ATOM    665  CG2 THR H  99      15.816   3.252  -0.998  1.00  0.24           C  
ATOM    666  OG1 THR H  99      15.638   4.499   1.010  1.00  0.24           O  
ATOM    667  N   ALA H 100      12.584   1.734  -1.084  1.00  0.32           N  
ATOM    668  CA  ALA H 100      12.008   0.574  -1.756  1.00  0.32           C  
ATOM    669  C   ALA H 100      11.210   0.978  -3.002  1.00  0.32           C  
ATOM    670  CB  ALA H 100      11.081  -0.137  -0.754  1.00  0.32           C  
ATOM    671  O   ALA H 100      10.821   2.138  -3.165  1.00  0.32           O  
ATOM    672  N   VAL H 101      10.895  -0.005  -3.850  1.00  0.35           N  
ATOM    673  CA  VAL H 101       9.751   0.128  -4.763  1.00  0.35           C  
ATOM    674  C   VAL H 101       8.486  -0.200  -3.971  1.00  0.35           C  
ATOM    675  CB  VAL H 101       9.873  -0.752  -6.019  1.00  0.35           C  
ATOM    676  O   VAL H 101       8.406  -1.262  -3.350  1.00  0.35           O  
ATOM    677  CG1 VAL H 101       8.707  -0.469  -6.977  1.00  0.35           C  
ATOM    678  CG2 VAL H 101      11.178  -0.467  -6.773  1.00  0.35           C  
ATOM    679  N   TYR H 102       7.531   0.727  -3.957  1.00  0.25           N  
ATOM    680  CA  TYR H 102       6.218   0.567  -3.334  1.00  0.25           C  
ATOM    681  C   TYR H 102       5.198   0.177  -4.393  1.00  0.25           C  
ATOM    682  CB  TYR H 102       5.780   1.869  -2.653  1.00  0.25           C  
ATOM    683  O   TYR H 102       5.134   0.813  -5.441  1.00  0.25           O  
ATOM    684  CG  TYR H 102       6.503   2.147  -1.355  1.00  0.25           C  
ATOM    685  CD1 TYR H 102       7.869   2.478  -1.372  1.00  0.25           C  
ATOM    686  CD2 TYR H 102       5.814   2.049  -0.130  1.00  0.25           C  
ATOM    687  CE1 TYR H 102       8.559   2.671  -0.167  1.00  0.25           C  
ATOM    688  CE2 TYR H 102       6.498   2.271   1.078  1.00  0.25           C  
ATOM    689  OH  TYR H 102       8.569   2.718   2.214  1.00  0.25           O  
ATOM    690  CZ  TYR H 102       7.875   2.575   1.058  1.00  0.25           C  
ATOM    691  N   TYR H 103       4.378  -0.823  -4.093  1.00  0.28           N  
ATOM    692  CA  TYR H 103       3.374  -1.378  -4.991  1.00  0.28           C  
ATOM    693  C   TYR H 103       1.997  -1.375  -4.319  1.00  0.28           C  
ATOM    694  CB  TYR H 103       3.767  -2.806  -5.389  1.00  0.28           C  
ATOM    695  O   TYR H 103       1.867  -1.742  -3.146  1.00  0.28           O  
ATOM    696  CG  TYR H 103       5.178  -3.021  -5.905  1.00  0.28           C  
ATOM    697  CD1 TYR H 103       6.195  -3.399  -5.007  1.00  0.28           C  
ATOM    698  CD2 TYR H 103       5.454  -2.936  -7.284  1.00  0.28           C  
ATOM    699  CE1 TYR H 103       7.472  -3.746  -5.486  1.00  0.28           C  
ATOM    700  CE2 TYR H 103       6.735  -3.272  -7.766  1.00  0.28           C  
ATOM    701  OH  TYR H 103       8.960  -4.072  -7.339  1.00  0.28           O  
ATOM    702  CZ  TYR H 103       7.739  -3.700  -6.871  1.00  0.28           C  
ATOM    703  N   CYS H 104       0.970  -0.991  -5.068  1.00  0.32           N  
ATOM    704  CA  CYS H 104      -0.431  -1.059  -4.671  1.00  0.32           C  
ATOM    705  C   CYS H 104      -1.093  -2.333  -5.219  1.00  0.32           C  
ATOM    706  CB  CYS H 104      -1.133   0.192  -5.195  1.00  0.32           C  
ATOM    707  O   CYS H 104      -0.872  -2.700  -6.376  1.00  0.32           O  
ATOM    708  SG  CYS H 104      -2.894   0.308  -4.796  1.00  0.32           S  
ATOM    709  N   ALA H 105      -1.949  -2.975  -4.420  1.00  0.36           N  
ATOM    710  CA  ALA H 105      -2.721  -4.153  -4.818  1.00  0.36           C  
ATOM    711  C   ALA H 105      -4.203  -4.062  -4.428  1.00  0.36           C  
ATOM    712  CB  ALA H 105      -2.089  -5.410  -4.220  1.00  0.36           C  
ATOM    713  O   ALA H 105      -4.560  -3.403  -3.449  1.00  0.36           O  
ATOM    714  N   ALA H 106      -5.058  -4.784  -5.162  1.00  0.41           N  
ATOM    715  CA  ALA H 106      -6.512  -4.821  -4.955  1.00  0.41           C  
ATOM    716  C   ALA H 106      -7.103  -6.233  -5.162  1.00  0.41           C  
ATOM    717  CB  ALA H 106      -7.173  -3.781  -5.867  1.00  0.41           C  
ATOM    718  O   ALA H 106      -7.573  -6.566  -6.256  1.00  0.41           O  
ATOM    719  N   PRO H 107      -7.075  -7.104  -4.139  1.00  0.55           N  
ATOM    720  CA  PRO H 107      -7.748  -8.399  -4.185  1.00  0.55           C  
ATOM    721  C   PRO H 107      -9.281  -8.286  -4.272  1.00  0.55           C  
ATOM    722  CB  PRO H 107      -7.299  -9.134  -2.915  1.00  0.55           C  
ATOM    723  O   PRO H 107      -9.944  -7.851  -3.335  1.00  0.55           O  
ATOM    724  CG  PRO H 107      -6.912  -8.009  -1.954  1.00  0.55           C  
ATOM    725  CD  PRO H 107      -6.322  -6.968  -2.900  1.00  0.55           C  
ATOM    726  N   LYS H 108      -9.856  -8.811  -5.365  1.00  1.05           N  
ATOM    727  CA  LYS H 108     -11.316  -8.967  -5.537  1.00  1.05           C  
ATOM    728  C   LYS H 108     -11.935  -9.898  -4.493  1.00  1.05           C  
ATOM    729  CB  LYS H 108     -11.621  -9.632  -6.887  1.00  1.05           C  
ATOM    730  O   LYS H 108     -13.006  -9.649  -3.957  1.00  1.05           O  
ATOM    731  CG  LYS H 108     -11.370  -8.822  -8.160  1.00  1.05           C  
ATOM    732  CD  LYS H 108     -11.621  -9.794  -9.325  1.00  1.05           C  
ATOM    733  CE  LYS H 108     -11.543  -9.122 -10.693  1.00  1.05           C  
ATOM    734  NZ  LYS H 108     -11.428 -10.147 -11.761  1.00  1.05           N  
ATOM    735  N   VAL H 109     -11.298 -11.054  -4.318  1.00  1.25           N  
ATOM    736  CA  VAL H 109     -11.812 -12.246  -3.626  1.00  1.25           C  
ATOM    737  C   VAL H 109     -11.630 -12.154  -2.115  1.00  1.25           C  
ATOM    738  CB  VAL H 109     -11.223 -13.542  -4.221  1.00  1.25           C  
ATOM    739  O   VAL H 109     -11.251 -13.117  -1.450  1.00  1.25           O  
ATOM    740  CG1 VAL H 109     -11.726 -13.747  -5.656  1.00  1.25           C  
ATOM    741  CG2 VAL H 109      -9.687 -13.560  -4.244  1.00  1.25           C  
ATOM    742  N   GLY H 110     -11.927 -10.984  -1.561  1.00  1.75           N  
ATOM    743  CA  GLY H 110     -12.283 -10.872  -0.162  1.00  1.75           C  
ATOM    744  C   GLY H 110     -13.648 -11.502  -0.056  1.00  1.75           C  
ATOM    745  O   GLY H 110     -14.657 -10.806  -0.091  1.00  1.75           O  
ATOM    746  N   LEU H 111     -13.666 -12.831  -0.005  1.00  2.63           N  
ATOM    747  CA  LEU H 111     -14.885 -13.621   0.111  1.00  2.63           C  
ATOM    748  C   LEU H 111     -15.489 -13.499   1.512  1.00  2.63           C  
ATOM    749  CB  LEU H 111     -14.598 -15.077  -0.285  1.00  2.63           C  
ATOM    750  O   LEU H 111     -15.943 -14.475   2.100  1.00  2.63           O  
ATOM    751  CG  LEU H 111     -14.134 -15.277  -1.743  1.00  2.63           C  
ATOM    752  CD1 LEU H 111     -13.809 -16.750  -1.988  1.00  2.63           C  
ATOM    753  CD2 LEU H 111     -15.187 -14.846  -2.768  1.00  2.63           C  
ATOM    754  N   GLY H 111A    -15.401 -12.302   2.073  1.00  2.04           N  
ATOM    755  CA  GLY H 111A    -15.721 -11.992   3.442  1.00  2.04           C  
ATOM    756  C   GLY H 111A    -15.138 -12.923   4.513  1.00  2.04           C  
ATOM    757  O   GLY H 111A    -15.794 -13.020   5.548  1.00  2.04           O  
ATOM    758  N   PRO H 111B    -13.955 -13.579   4.388  1.00  2.16           N  
ATOM    759  CA  PRO H 111B    -13.441 -14.398   5.497  1.00  2.16           C  
ATOM    760  C   PRO H 111B    -13.119 -13.546   6.728  1.00  2.16           C  
ATOM    761  CB  PRO H 111B    -12.179 -15.068   4.953  1.00  2.16           C  
ATOM    762  O   PRO H 111B    -13.135 -14.039   7.853  1.00  2.16           O  
ATOM    763  CG  PRO H 111B    -11.653 -14.046   3.944  1.00  2.16           C  
ATOM    764  CD  PRO H 111B    -12.943 -13.492   3.340  1.00  2.16           C  
ATOM    765  N   ARG H 111C    -12.861 -12.261   6.470  1.00  1.83           N  
ATOM    766  CA  ARG H 111C    -12.667 -11.108   7.350  1.00  1.83           C  
ATOM    767  C   ARG H 111C    -11.540 -11.217   8.344  1.00  1.83           C  
ATOM    768  CB  ARG H 111C    -13.982 -10.704   8.035  1.00  1.83           C  
ATOM    769  O   ARG H 111C    -10.702 -10.323   8.413  1.00  1.83           O  
ATOM    770  CG  ARG H 111C    -14.815  -9.755   7.140  1.00  1.83           C  
ATOM    771  CD  ARG H 111C    -14.595  -8.248   7.403  1.00  1.83           C  
ATOM    772  NE  ARG H 111C    -13.174  -7.842   7.407  1.00  1.83           N  
ATOM    773  NH1 ARG H 111C    -13.299  -6.083   8.892  1.00  1.83           N  
ATOM    774  NH2 ARG H 111C    -11.327  -6.889   8.257  1.00  1.83           N  
ATOM    775  CZ  ARG H 111C    -12.619  -6.939   8.192  1.00  1.83           C  
ATOM    776  N   THR H 111D    -11.501 -12.290   9.119  1.00  2.51           N  
ATOM    777  CA  THR H 111D    -10.503 -12.543  10.164  1.00  2.51           C  
ATOM    778  C   THR H 111D     -9.216 -13.047   9.541  1.00  2.51           C  
ATOM    779  CB  THR H 111D    -11.019 -13.541  11.206  1.00  2.51           C  
ATOM    780  O   THR H 111D     -8.807 -14.194   9.719  1.00  2.51           O  
ATOM    781  CG2 THR H 111D    -10.147 -13.596  12.464  1.00  2.51           C  
ATOM    782  OG1 THR H 111D    -12.301 -13.148  11.647  1.00  2.51           O  
ATOM    783  N   ALA H 111E     -8.619 -12.218   8.708  1.00  2.84           N  
ATOM    784  CA  ALA H 111E     -7.417 -12.555   8.005  1.00  2.84           C  
ATOM    785  C   ALA H 111E     -6.602 -11.291   7.716  1.00  2.84           C  
ATOM    786  CB  ALA H 111E     -7.845 -13.373   6.794  1.00  2.84           C  
ATOM    787  O   ALA H 111E     -6.129 -10.635   8.641  1.00  2.84           O  
ATOM    788  N   LEU H 111F     -6.421 -10.939   6.444  1.00  1.64           N  
ATOM    789  CA  LEU H 111F     -5.732  -9.735   5.971  1.00  1.64           C  
ATOM    790  C   LEU H 111F     -4.289  -9.574   6.466  1.00  1.64           C  
ATOM    791  CB  LEU H 111F     -6.602  -8.492   6.261  1.00  1.64           C  
ATOM    792  O   LEU H 111F     -3.350 -10.017   5.814  1.00  1.64           O  
ATOM    793  CG  LEU H 111F     -6.123  -7.227   5.517  1.00  1.64           C  
ATOM    794  CD1 LEU H 111F     -6.633  -7.215   4.074  1.00  1.64           C  
ATOM    795  CD2 LEU H 111F     -6.598  -5.974   6.252  1.00  1.64           C  
ATOM    796  N   GLY H 112G     -4.128  -8.910   7.614  1.00  2.87           N  
ATOM    797  CA  GLY H 112G     -2.872  -8.590   8.289  1.00  2.87           C  
ATOM    798  C   GLY H 112G     -2.238  -9.808   8.933  1.00  2.87           C  
ATOM    799  O   GLY H 112G     -1.305  -9.692   9.723  1.00  2.87           O  
ATOM    800  N   HIS H 112F     -2.723 -10.985   8.542  1.00  2.34           N  
ATOM    801  CA  HIS H 112F     -1.898 -12.157   8.318  1.00  2.34           C  
ATOM    802  C   HIS H 112F     -0.948 -11.792   7.187  1.00  2.34           C  
ATOM    803  CB  HIS H 112F     -2.766 -13.365   7.971  1.00  2.34           C  
ATOM    804  O   HIS H 112F     -1.010 -12.270   6.051  1.00  2.34           O  
ATOM    805  CG  HIS H 112F     -3.751 -13.792   9.042  1.00  2.34           C  
ATOM    806  CD2 HIS H 112F     -3.922 -13.258  10.295  1.00  2.34           C  
ATOM    807  ND1 HIS H 112F     -4.658 -14.827   8.931  1.00  2.34           N  
ATOM    808  CE1 HIS H 112F     -5.360 -14.902  10.075  1.00  2.34           C  
ATOM    809  NE2 HIS H 112F     -4.945 -13.962  10.934  1.00  2.34           N  
ATOM    810  N   LEU H 112E     -0.064 -10.914   7.615  1.00  1.91           N  
ATOM    811  CA  LEU H 112E      1.131 -10.363   7.049  1.00  1.91           C  
ATOM    812  C   LEU H 112E      2.159 -11.497   6.871  1.00  1.91           C  
ATOM    813  CB  LEU H 112E      1.513  -9.226   8.016  1.00  1.91           C  
ATOM    814  O   LEU H 112E      3.316 -11.430   7.262  1.00  1.91           O  
ATOM    815  CG  LEU H 112E      2.774  -8.422   7.621  1.00  1.91           C  
ATOM    816  CD1 LEU H 112E      2.450  -6.934   7.491  1.00  1.91           C  
ATOM    817  CD2 LEU H 112E      3.874  -8.523   8.682  1.00  1.91           C  
ATOM    818  N   ALA H 112D      1.658 -12.578   6.289  1.00  2.21           N  
ATOM    819  CA  ALA H 112D      2.223 -13.889   6.069  1.00  2.21           C  
ATOM    820  C   ALA H 112D      1.819 -14.285   4.651  1.00  2.21           C  
ATOM    821  CB  ALA H 112D      1.660 -14.854   7.127  1.00  2.21           C  
ATOM    822  O   ALA H 112D      2.643 -14.309   3.746  1.00  2.21           O  
ATOM    823  N   PHE H 112C      0.511 -14.416   4.428  1.00  2.60           N  
ATOM    824  CA  PHE H 112C     -0.075 -14.503   3.091  1.00  2.60           C  
ATOM    825  C   PHE H 112C     -0.014 -13.167   2.327  1.00  2.60           C  
ATOM    826  CB  PHE H 112C     -1.514 -15.040   3.200  1.00  2.60           C  
ATOM    827  O   PHE H 112C     -0.416 -13.104   1.170  1.00  2.60           O  
ATOM    828  CG  PHE H 112C     -1.702 -16.377   2.506  1.00  2.60           C  
ATOM    829  CD1 PHE H 112C     -2.041 -17.530   3.241  1.00  2.60           C  
ATOM    830  CD2 PHE H 112C     -1.506 -16.472   1.114  1.00  2.60           C  
ATOM    831  CE1 PHE H 112C     -2.177 -18.770   2.588  1.00  2.60           C  
ATOM    832  CE2 PHE H 112C     -1.638 -17.710   0.462  1.00  2.60           C  
ATOM    833  CZ  PHE H 112C     -1.972 -18.860   1.200  1.00  2.60           C  
ATOM    834  N   MET H 112B      0.508 -12.100   2.950  1.00  1.74           N  
ATOM    835  CA  MET H 112B      0.873 -10.850   2.270  1.00  1.74           C  
ATOM    836  C   MET H 112B      2.096 -10.978   1.354  1.00  1.74           C  
ATOM    837  CB  MET H 112B      1.064  -9.723   3.289  1.00  1.74           C  
ATOM    838  O   MET H 112B      2.449 -10.019   0.669  1.00  1.74           O  
ATOM    839  CG  MET H 112B     -0.298  -9.220   3.786  1.00  1.74           C  
ATOM    840  SD  MET H 112B     -0.218  -7.691   4.755  1.00  1.74           S  
ATOM    841  CE  MET H 112B     -1.893  -7.073   4.456  1.00  1.74           C  
ATOM    842  N   THR H 112A      2.710 -12.160   1.281  1.00  1.54           N  
ATOM    843  CA  THR H 112A      3.454 -12.555   0.087  1.00  1.54           C  
ATOM    844  C   THR H 112A      2.576 -12.299  -1.145  1.00  1.54           C  
ATOM    845  CB  THR H 112A      3.787 -14.055   0.152  1.00  1.54           C  
ATOM    846  O   THR H 112A      1.441 -12.771  -1.193  1.00  1.54           O  
ATOM    847  CG2 THR H 112A      4.856 -14.368   1.196  1.00  1.54           C  
ATOM    848  OG1 THR H 112A      2.622 -14.804   0.418  1.00  1.54           O  
ATOM    849  N   LEU H 112       3.118 -11.631  -2.169  1.00  0.94           N  
ATOM    850  CA  LEU H 112       2.545 -11.464  -3.520  1.00  0.94           C  
ATOM    851  C   LEU H 112       1.650 -12.626  -3.992  1.00  0.94           C  
ATOM    852  CB  LEU H 112       3.728 -11.207  -4.483  1.00  0.94           C  
ATOM    853  O   LEU H 112       0.579 -12.342  -4.529  1.00  0.94           O  
ATOM    854  CG  LEU H 112       3.521 -11.488  -5.988  1.00  0.94           C  
ATOM    855  CD1 LEU H 112       2.527 -10.524  -6.620  1.00  0.94           C  
ATOM    856  CD2 LEU H 112       4.853 -11.353  -6.725  1.00  0.94           C  
ATOM    857  N   PRO H 113       2.050 -13.896  -3.763  1.00  1.76           N  
ATOM    858  CA  PRO H 113       1.256 -15.091  -4.018  1.00  1.76           C  
ATOM    859  C   PRO H 113      -0.269 -15.172  -3.729  1.00  1.76           C  
ATOM    860  CB  PRO H 113       2.013 -16.200  -3.289  1.00  1.76           C  
ATOM    861  O   PRO H 113      -0.819 -16.238  -3.999  1.00  1.76           O  
ATOM    862  CG  PRO H 113       3.473 -15.844  -3.522  1.00  1.76           C  
ATOM    863  CD  PRO H 113       3.448 -14.321  -3.616  1.00  1.76           C  
ATOM    864  N   ALA H 114      -1.006 -14.146  -3.268  1.00  0.88           N  
ATOM    865  CA  ALA H 114      -2.493 -14.131  -3.282  1.00  0.88           C  
ATOM    866  C   ALA H 114      -3.134 -12.925  -4.017  1.00  0.88           C  
ATOM    867  CB  ALA H 114      -3.001 -14.245  -1.837  1.00  0.88           C  
ATOM    868  O   ALA H 114      -4.355 -12.868  -4.216  1.00  0.88           O  
ATOM    869  N   LEU H 115      -2.337 -11.937  -4.426  1.00  0.83           N  
ATOM    870  CA  LEU H 115      -2.813 -10.613  -4.830  1.00  0.83           C  
ATOM    871  C   LEU H 115      -3.017 -10.540  -6.347  1.00  0.83           C  
ATOM    872  CB  LEU H 115      -1.847  -9.569  -4.253  1.00  0.83           C  
ATOM    873  O   LEU H 115      -2.075 -10.573  -7.133  1.00  0.83           O  
ATOM    874  CG  LEU H 115      -1.902  -9.543  -2.704  1.00  0.83           C  
ATOM    875  CD1 LEU H 115      -0.637  -8.973  -2.080  1.00  0.83           C  
ATOM    876  CD2 LEU H 115      -3.092  -8.727  -2.195  1.00  0.83           C  
ATOM    877  N   ASN H 116      -4.291 -10.474  -6.736  1.00  0.87           N  
ATOM    878  CA  ASN H 116      -4.762 -10.731  -8.099  1.00  0.87           C  
ATOM    879  C   ASN H 116      -4.747  -9.517  -9.052  1.00  0.87           C  
ATOM    880  CB  ASN H 116      -6.126 -11.472  -8.063  1.00  0.87           C  
ATOM    881  O   ASN H 116      -4.954  -9.707 -10.249  1.00  0.87           O  
ATOM    882  CG  ASN H 116      -7.048 -11.185  -6.882  1.00  0.87           C  
ATOM    883  ND2 ASN H 116      -6.746 -11.684  -5.699  1.00  0.87           N  
ATOM    884  OD1 ASN H 116      -8.071 -10.525  -7.004  1.00  0.87           O  
ATOM    885  N   TYR H 117      -4.491  -8.305  -8.549  1.00  0.54           N  
ATOM    886  CA  TYR H 117      -4.353  -7.065  -9.325  1.00  0.54           C  
ATOM    887  C   TYR H 117      -3.322  -6.168  -8.642  1.00  0.54           C  
ATOM    888  CB  TYR H 117      -5.705  -6.337  -9.474  1.00  0.54           C  
ATOM    889  O   TYR H 117      -3.401  -5.975  -7.427  1.00  0.54           O  
ATOM    890  CG  TYR H 117      -6.711  -7.148 -10.268  1.00  0.54           C  
ATOM    891  CD1 TYR H 117      -6.628  -7.162 -11.673  1.00  0.54           C  
ATOM    892  CD2 TYR H 117      -7.569  -8.044  -9.602  1.00  0.54           C  
ATOM    893  CE1 TYR H 117      -7.315  -8.141 -12.411  1.00  0.54           C  
ATOM    894  CE2 TYR H 117      -8.243  -9.038 -10.333  1.00  0.54           C  
ATOM    895  OH  TYR H 117      -8.660 -10.123 -12.434  1.00  0.54           O  
ATOM    896  CZ  TYR H 117      -8.087  -9.107 -11.734  1.00  0.54           C  
ATOM    897  N   TRP H 118      -2.394  -5.635  -9.435  1.00  0.41           N  
ATOM    898  CA  TRP H 118      -1.281  -4.779  -9.023  1.00  0.41           C  
ATOM    899  C   TRP H 118      -1.240  -3.516  -9.877  1.00  0.41           C  
ATOM    900  CB  TRP H 118       0.037  -5.550  -9.153  1.00  0.41           C  
ATOM    901  O   TRP H 118      -1.824  -3.484 -10.965  1.00  0.41           O  
ATOM    902  CG  TRP H 118       0.199  -6.599  -8.112  1.00  0.41           C  
ATOM    903  CD1 TRP H 118      -0.161  -7.894  -8.228  1.00  0.41           C  
ATOM    904  CD2 TRP H 118       0.684  -6.427  -6.749  1.00  0.41           C  
ATOM    905  CE2 TRP H 118       0.637  -7.693  -6.101  1.00  0.41           C  
ATOM    906  CE3 TRP H 118       1.152  -5.330  -5.995  1.00  0.41           C  
ATOM    907  NE1 TRP H 118       0.070  -8.539  -7.033  1.00  0.41           N  
ATOM    908  CH2 TRP H 118       1.527  -6.755  -4.052  1.00  0.41           C  
ATOM    909  CZ2 TRP H 118       1.088  -7.866  -4.786  1.00  0.41           C  
ATOM    910  CZ3 TRP H 118       1.553  -5.488  -4.654  1.00  0.41           C  
ATOM    911  N   GLY H 119      -0.565  -2.485  -9.375  1.00  0.41           N  
ATOM    912  CA  GLY H 119      -0.137  -1.357 -10.194  1.00  0.41           C  
ATOM    913  C   GLY H 119       1.163  -1.654 -10.946  1.00  0.41           C  
ATOM    914  O   GLY H 119       1.419  -2.789 -11.354  1.00  0.41           O  
ATOM    915  N   GLN H 120       1.975  -0.629 -11.180  1.00  0.49           N  
ATOM    916  CA  GLN H 120       3.310  -0.724 -11.796  1.00  0.49           C  
ATOM    917  C   GLN H 120       4.433  -0.380 -10.805  1.00  0.49           C  
ATOM    918  CB  GLN H 120       3.367   0.168 -13.048  1.00  0.49           C  
ATOM    919  O   GLN H 120       5.607  -0.619 -11.082  1.00  0.49           O  
ATOM    920  CG  GLN H 120       2.276  -0.112 -14.103  1.00  0.49           C  
ATOM    921  CD  GLN H 120       2.403  -1.469 -14.796  1.00  0.49           C  
ATOM    922  NE2 GLN H 120       2.115  -2.576 -14.146  1.00  0.49           N  
ATOM    923  OE1 GLN H 120       2.768  -1.572 -15.954  1.00  0.49           O  
ATOM    924  N   GLY H 121       4.061   0.126  -9.631  1.00  0.40           N  
ATOM    925  CA  GLY H 121       4.951   0.549  -8.568  1.00  0.40           C  
ATOM    926  C   GLY H 121       5.383   2.010  -8.680  1.00  0.40           C  
ATOM    927  O   GLY H 121       5.270   2.661  -9.717  1.00  0.40           O  
ATOM    928  N   THR H 122       5.901   2.533  -7.573  1.00  0.31           N  
ATOM    929  CA  THR H 122       6.497   3.866  -7.478  1.00  0.31           C  
ATOM    930  C   THR H 122       7.725   3.807  -6.568  1.00  0.31           C  
ATOM    931  CB  THR H 122       5.445   4.903  -7.048  1.00  0.31           C  
ATOM    932  O   THR H 122       7.686   3.214  -5.488  1.00  0.31           O  
ATOM    933  CG2 THR H 122       4.845   4.677  -5.660  1.00  0.31           C  
ATOM    934  OG1 THR H 122       6.010   6.189  -7.030  1.00  0.31           O  
ATOM    935  N   LEU H 123       8.847   4.375  -7.016  1.00  0.34           N  
ATOM    936  CA  LEU H 123      10.097   4.388  -6.250  1.00  0.34           C  
ATOM    937  C   LEU H 123      10.028   5.423  -5.121  1.00  0.34           C  
ATOM    938  CB  LEU H 123      11.280   4.648  -7.203  1.00  0.34           C  
ATOM    939  O   LEU H 123       9.575   6.545  -5.336  1.00  0.34           O  
ATOM    940  CG  LEU H 123      12.661   4.747  -6.518  1.00  0.34           C  
ATOM    941  CD1 LEU H 123      13.073   3.437  -5.842  1.00  0.34           C  
ATOM    942  CD2 LEU H 123      13.724   5.095  -7.559  1.00  0.34           C  
ATOM    943  N   VAL H 124      10.519   5.065  -3.937  1.00  0.28           N  
ATOM    944  CA  VAL H 124      10.742   5.994  -2.824  1.00  0.28           C  
ATOM    945  C   VAL H 124      12.176   5.812  -2.347  1.00  0.28           C  
ATOM    946  CB  VAL H 124       9.744   5.756  -1.679  1.00  0.28           C  
ATOM    947  O   VAL H 124      12.557   4.713  -1.940  1.00  0.28           O  
ATOM    948  CG1 VAL H 124       9.946   6.746  -0.525  1.00  0.28           C  
ATOM    949  CG2 VAL H 124       8.287   5.853  -2.150  1.00  0.28           C  
ATOM    950  N   THR H 125      12.961   6.884  -2.402  1.00  0.30           N  
ATOM    951  CA  THR H 125      14.369   6.903  -1.992  1.00  0.30           C  
ATOM    952  C   THR H 125      14.540   7.834  -0.805  1.00  0.30           C  
ATOM    953  CB  THR H 125      15.282   7.328  -3.150  1.00  0.30           C  
ATOM    954  O   THR H 125      14.132   8.993  -0.870  1.00  0.30           O  
ATOM    955  CG2 THR H 125      16.764   7.337  -2.771  1.00  0.30           C  
ATOM    956  OG1 THR H 125      15.157   6.422  -4.223  1.00  0.30           O  
ATOM    957  N   VAL H 126      15.164   7.336   0.263  1.00  0.28           N  
ATOM    958  CA  VAL H 126      15.341   8.071   1.522  1.00  0.28           C  
ATOM    959  C   VAL H 126      16.823   8.143   1.899  1.00  0.28           C  
ATOM    960  CB  VAL H 126      14.448   7.504   2.643  1.00  0.28           C  
ATOM    961  O   VAL H 126      17.265   7.556   2.888  1.00  0.28           O  
ATOM    962  CG1 VAL H 126      14.352   8.503   3.803  1.00  0.28           C  
ATOM    963  CG2 VAL H 126      13.018   7.177   2.184  1.00  0.28           C  
ATOM    964  N   SER H 127      17.617   8.810   1.058  1.00  0.31           N  
ATOM    965  CA  SER H 127      19.042   9.048   1.312  1.00  0.31           C  
ATOM    966  C   SER H 127      19.269  10.342   2.093  1.00  0.31           C  
ATOM    967  CB  SER H 127      19.848   9.076   0.004  1.00  0.31           C  
ATOM    968  O   SER H 127      18.425  11.240   2.087  1.00  0.31           O  
ATOM    969  OG  SER H 127      19.723  10.301  -0.689  1.00  0.31           O  
ATOM    970  N   SER H 128      20.435  10.444   2.739  1.00  0.86           N  
ATOM    971  CA  SER H 128      21.022  11.753   3.057  1.00  0.86           C  
ATOM    972  C   SER H 128      21.286  12.544   1.772  1.00  0.86           C  
ATOM    973  CB  SER H 128      22.305  11.597   3.867  1.00  0.86           C  
ATOM    974  O   SER H 128      21.443  11.897   0.708  1.00  0.86           O  
ATOM    975  OG  SER H 128      22.012  10.865   5.041  1.00  0.86           O  
ATOM    976  OXT SER H 128      21.238  13.787   1.883  1.00  0.86           O  
TER     977      SER H 128                                                       
END   
