# Supplementary material for: Characterising nanobody developability to improve therapeutic design using the Therapeutic Nanobody Profiler
Source: Commun Biol. 2026 Jan 31;9:344. doi: 10.1038/s42003-026-09594-y (PMC12963540; doi:10.1038/s42003-026-09594-y)
Supplement: Supplementary file 2 — Supplementary data [file 42003_2026_9594_MOESM2_ESM.zip › paper_data/vhh_clinical_set_models/seq34_NanoBodyBuilder2_Model.pdb]

ATOM      1  N   GLU H   1     -12.163  -6.536 -15.933  1.00  0.75           N  
ATOM      2  CA  GLU H   1     -10.767  -6.338 -15.488  1.00  0.75           C  
ATOM      3  C   GLU H   1     -10.735  -5.390 -14.290  1.00  0.75           C  
ATOM      4  CB  GLU H   1      -9.930  -5.801 -16.651  1.00  0.75           C  
ATOM      5  O   GLU H   1     -11.759  -4.776 -13.987  1.00  0.75           O  
ATOM      6  CG  GLU H   1      -8.461  -6.231 -16.568  1.00  0.75           C  
ATOM      7  CD  GLU H   1      -7.613  -5.432 -17.558  1.00  0.75           C  
ATOM      8  OE1 GLU H   1      -8.171  -5.049 -18.606  1.00  0.75           O  
ATOM      9  OE2 GLU H   1      -6.462  -5.105 -17.201  1.00  0.75           O  
ATOM     10  N   VAL H   2      -9.592  -5.288 -13.614  1.00  0.61           N  
ATOM     11  CA  VAL H   2      -9.322  -4.395 -12.482  1.00  0.61           C  
ATOM     12  C   VAL H   2      -7.850  -4.000 -12.566  1.00  0.61           C  
ATOM     13  CB  VAL H   2      -9.571  -5.105 -11.133  1.00  0.61           C  
ATOM     14  O   VAL H   2      -7.006  -4.886 -12.666  1.00  0.61           O  
ATOM     15  CG1 VAL H   2      -9.335  -4.150  -9.960  1.00  0.61           C  
ATOM     16  CG2 VAL H   2     -10.979  -5.699 -11.008  1.00  0.61           C  
ATOM     17  N   GLN H   3      -7.530  -2.708 -12.507  1.00  0.56           N  
ATOM     18  CA  GLN H   3      -6.149  -2.226 -12.414  1.00  0.56           C  
ATOM     19  C   GLN H   3      -5.983  -1.334 -11.183  1.00  0.56           C  
ATOM     20  CB  GLN H   3      -5.704  -1.493 -13.693  1.00  0.56           C  
ATOM     21  O   GLN H   3      -6.905  -0.606 -10.808  1.00  0.56           O  
ATOM     22  CG  GLN H   3      -5.881  -2.301 -14.998  1.00  0.56           C  
ATOM     23  CD  GLN H   3      -7.111  -1.925 -15.828  1.00  0.56           C  
ATOM     24  NE2 GLN H   3      -7.267  -2.482 -17.000  1.00  0.56           N  
ATOM     25  OE1 GLN H   3      -7.960  -1.131 -15.444  1.00  0.56           O  
ATOM     26  N   LEU H   4      -4.805  -1.400 -10.562  1.00  0.37           N  
ATOM     27  CA  LEU H   4      -4.398  -0.557  -9.438  1.00  0.37           C  
ATOM     28  C   LEU H   4      -3.191   0.285  -9.880  1.00  0.37           C  
ATOM     29  CB  LEU H   4      -4.060  -1.413  -8.201  1.00  0.37           C  
ATOM     30  O   LEU H   4      -2.352  -0.213 -10.635  1.00  0.37           O  
ATOM     31  CG  LEU H   4      -4.926  -2.655  -7.926  1.00  0.37           C  
ATOM     32  CD1 LEU H   4      -4.426  -3.333  -6.654  1.00  0.37           C  
ATOM     33  CD2 LEU H   4      -6.413  -2.360  -7.719  1.00  0.37           C  
ATOM     34  N   VAL H   5      -3.097   1.541  -9.440  1.00  0.32           N  
ATOM     35  CA  VAL H   5      -2.042   2.474  -9.877  1.00  0.32           C  
ATOM     36  C   VAL H   5      -1.510   3.277  -8.695  1.00  0.32           C  
ATOM     37  CB  VAL H   5      -2.554   3.418 -10.991  1.00  0.32           C  
ATOM     38  O   VAL H   5      -2.223   4.129  -8.164  1.00  0.32           O  
ATOM     39  CG1 VAL H   5      -1.444   4.355 -11.488  1.00  0.32           C  
ATOM     40  CG2 VAL H   5      -3.090   2.652 -12.210  1.00  0.32           C  
ATOM     41  N   GLU H   6      -0.265   3.017  -8.287  1.00  0.25           N  
ATOM     42  CA  GLU H   6       0.438   3.793  -7.261  1.00  0.25           C  
ATOM     43  C   GLU H   6       0.851   5.203  -7.716  1.00  0.25           C  
ATOM     44  CB  GLU H   6       1.719   3.086  -6.782  1.00  0.25           C  
ATOM     45  O   GLU H   6       1.185   5.442  -8.876  1.00  0.25           O  
ATOM     46  CG  GLU H   6       1.522   1.716  -6.128  1.00  0.25           C  
ATOM     47  CD  GLU H   6       1.509   0.533  -7.105  1.00  0.25           C  
ATOM     48  OE1 GLU H   6       1.451   0.729  -8.342  1.00  0.25           O  
ATOM     49  OE2 GLU H   6       1.606  -0.612  -6.611  1.00  0.25           O  
ATOM     50  N   SER H   7       0.958   6.120  -6.753  1.00  0.31           N  
ATOM     51  CA  SER H   7       1.666   7.396  -6.890  1.00  0.31           C  
ATOM     52  C   SER H   7       2.179   7.890  -5.528  1.00  0.31           C  
ATOM     53  CB  SER H   7       0.766   8.437  -7.576  1.00  0.31           C  
ATOM     54  O   SER H   7       1.776   7.391  -4.477  1.00  0.31           O  
ATOM     55  OG  SER H   7      -0.268   8.908  -6.731  1.00  0.31           O  
ATOM     56  N   GLY H   8       3.053   8.902  -5.526  1.00  0.23           N  
ATOM     57  CA  GLY H   8       3.510   9.574  -4.298  1.00  0.23           C  
ATOM     58  C   GLY H   8       4.775   9.005  -3.642  1.00  0.23           C  
ATOM     59  O   GLY H   8       5.108   9.421  -2.536  1.00  0.23           O  
ATOM     60  N   GLY H   9       5.487   8.080  -4.295  1.00  0.17           N  
ATOM     61  CA  GLY H   9       6.846   7.697  -3.895  1.00  0.17           C  
ATOM     62  C   GLY H   9       7.915   8.727  -4.292  1.00  0.17           C  
ATOM     63  O   GLY H   9       7.609   9.784  -4.841  1.00  0.17           O  
ATOM     64  N   GLY H  11       9.183   8.411  -4.019  1.00  0.23           N  
ATOM     65  CA  GLY H  11      10.331   9.280  -4.300  1.00  0.23           C  
ATOM     66  C   GLY H  11      11.510   9.071  -3.343  1.00  0.23           C  
ATOM     67  O   GLY H  11      11.514   8.145  -2.530  1.00  0.23           O  
ATOM     68  N   LEU H  12      12.516   9.944  -3.444  1.00  0.33           N  
ATOM     69  CA  LEU H  12      13.610  10.072  -2.473  1.00  0.33           C  
ATOM     70  C   LEU H  12      13.243  11.106  -1.396  1.00  0.33           C  
ATOM     71  CB  LEU H  12      14.902  10.456  -3.226  1.00  0.33           C  
ATOM     72  O   LEU H  12      12.822  12.213  -1.728  1.00  0.33           O  
ATOM     73  CG  LEU H  12      16.106  10.837  -2.336  1.00  0.33           C  
ATOM     74  CD1 LEU H  12      16.600   9.671  -1.479  1.00  0.33           C  
ATOM     75  CD2 LEU H  12      17.266  11.292  -3.220  1.00  0.33           C  
ATOM     76  N   VAL H  13      13.454  10.772  -0.121  1.00  0.38           N  
ATOM     77  CA  VAL H  13      13.327  11.692   1.024  1.00  0.38           C  
ATOM     78  C   VAL H  13      14.411  11.425   2.074  1.00  0.38           C  
ATOM     79  CB  VAL H  13      11.930  11.625   1.682  1.00  0.38           C  
ATOM     80  O   VAL H  13      14.972  10.335   2.135  1.00  0.38           O  
ATOM     81  CG1 VAL H  13      10.793  12.005   0.727  1.00  0.38           C  
ATOM     82  CG2 VAL H  13      11.605  10.260   2.299  1.00  0.38           C  
ATOM     83  N   GLN H  14      14.676  12.404   2.939  1.00  0.46           N  
ATOM     84  CA  GLN H  14      15.546  12.221   4.107  1.00  0.46           C  
ATOM     85  C   GLN H  14      14.856  11.462   5.261  1.00  0.46           C  
ATOM     86  CB  GLN H  14      16.112  13.579   4.552  1.00  0.46           C  
ATOM     87  O   GLN H  14      13.623  11.466   5.348  1.00  0.46           O  
ATOM     88  CG  GLN H  14      17.074  14.160   3.502  1.00  0.46           C  
ATOM     89  CD  GLN H  14      17.687  15.480   3.951  1.00  0.46           C  
ATOM     90  NE2 GLN H  14      18.977  15.665   3.798  1.00  0.46           N  
ATOM     91  OE1 GLN H  14      16.998  16.368   4.437  1.00  0.46           O  
ATOM     92  N   PRO H  15      15.612  10.833   6.184  1.00  0.43           N  
ATOM     93  CA  PRO H  15      15.075  10.272   7.420  1.00  0.43           C  
ATOM     94  C   PRO H  15      14.285  11.295   8.245  1.00  0.43           C  
ATOM     95  CB  PRO H  15      16.280   9.739   8.202  1.00  0.43           C  
ATOM     96  O   PRO H  15      14.507  12.503   8.166  1.00  0.43           O  
ATOM     97  CG  PRO H  15      17.309   9.442   7.116  1.00  0.43           C  
ATOM     98  CD  PRO H  15      17.027  10.524   6.077  1.00  0.43           C  
ATOM     99  N   GLY H  16      13.323  10.820   9.035  1.00  0.42           N  
ATOM    100  CA  GLY H  16      12.445  11.659   9.860  1.00  0.42           C  
ATOM    101  C   GLY H  16      11.393  12.458   9.077  1.00  0.42           C  
ATOM    102  O   GLY H  16      10.403  12.892   9.667  1.00  0.42           O  
ATOM    103  N   ARG H  17      11.548  12.613   7.753  1.00  0.52           N  
ATOM    104  CA  ARG H  17      10.514  13.153   6.860  1.00  0.52           C  
ATOM    105  C   ARG H  17       9.294  12.224   6.815  1.00  0.52           C  
ATOM    106  CB  ARG H  17      11.087  13.386   5.446  1.00  0.52           C  
ATOM    107  O   ARG H  17       9.319  11.091   7.298  1.00  0.52           O  
ATOM    108  CG  ARG H  17      12.334  14.295   5.387  1.00  0.52           C  
ATOM    109  CD  ARG H  17      12.086  15.738   5.842  1.00  0.52           C  
ATOM    110  NE  ARG H  17      11.131  16.437   4.956  1.00  0.52           N  
ATOM    111  NH1 ARG H  17      10.385  18.012   6.452  1.00  0.52           N  
ATOM    112  NH2 ARG H  17       9.547  17.966   4.385  1.00  0.52           N  
ATOM    113  CZ  ARG H  17      10.365  17.466   5.268  1.00  0.52           C  
ATOM    114  N   SER H  18       8.223  12.735   6.216  1.00  0.33           N  
ATOM    115  CA  SER H  18       6.974  12.006   5.993  1.00  0.33           C  
ATOM    116  C   SER H  18       6.600  12.045   4.512  1.00  0.33           C  
ATOM    117  CB  SER H  18       5.846  12.576   6.860  1.00  0.33           C  
ATOM    118  O   SER H  18       6.929  13.018   3.831  1.00  0.33           O  
ATOM    119  OG  SER H  18       6.244  12.626   8.222  1.00  0.33           O  
ATOM    120  N   LEU H  19       5.922  11.006   4.026  1.00  0.26           N  
ATOM    121  CA  LEU H  19       5.524  10.830   2.625  1.00  0.26           C  
ATOM    122  C   LEU H  19       4.138  10.166   2.548  1.00  0.26           C  
ATOM    123  CB  LEU H  19       6.630  10.017   1.918  1.00  0.26           C  
ATOM    124  O   LEU H  19       3.724   9.500   3.497  1.00  0.26           O  
ATOM    125  CG  LEU H  19       6.555   9.940   0.383  1.00  0.26           C  
ATOM    126  CD1 LEU H  19       6.689  11.320  -0.264  1.00  0.26           C  
ATOM    127  CD2 LEU H  19       7.697   9.059  -0.129  1.00  0.26           C  
ATOM    128  N   THR H  20       3.419  10.335   1.438  1.00  0.23           N  
ATOM    129  CA  THR H  20       2.015   9.910   1.313  1.00  0.23           C  
ATOM    130  C   THR H  20       1.824   9.108   0.032  1.00  0.23           C  
ATOM    131  CB  THR H  20       1.068  11.125   1.332  1.00  0.23           C  
ATOM    132  O   THR H  20       1.621   9.678  -1.042  1.00  0.23           O  
ATOM    133  CG2 THR H  20      -0.394  10.710   1.497  1.00  0.23           C  
ATOM    134  OG1 THR H  20       1.385  12.009   2.383  1.00  0.23           O  
ATOM    135  N   LEU H  21       1.888   7.778   0.128  1.00  0.26           N  
ATOM    136  CA  LEU H  21       1.582   6.932  -1.022  1.00  0.26           C  
ATOM    137  C   LEU H  21       0.076   6.932  -1.270  1.00  0.26           C  
ATOM    138  CB  LEU H  21       2.110   5.498  -0.868  1.00  0.26           C  
ATOM    139  O   LEU H  21      -0.728   6.817  -0.344  1.00  0.26           O  
ATOM    140  CG  LEU H  21       3.577   5.371  -0.434  1.00  0.26           C  
ATOM    141  CD1 LEU H  21       3.999   3.908  -0.534  1.00  0.26           C  
ATOM    142  CD2 LEU H  21       4.526   6.198  -1.302  1.00  0.26           C  
ATOM    143  N   SER H  22      -0.298   7.028  -2.535  1.00  0.41           N  
ATOM    144  CA  SER H  22      -1.668   6.880  -3.020  1.00  0.41           C  
ATOM    145  C   SER H  22      -1.726   5.667  -3.934  1.00  0.41           C  
ATOM    146  CB  SER H  22      -2.083   8.124  -3.808  1.00  0.41           C  
ATOM    147  O   SER H  22      -0.747   5.368  -4.613  1.00  0.41           O  
ATOM    148  OG  SER H  22      -1.869   9.297  -3.045  1.00  0.41           O  
ATOM    149  N   CYS H  23      -2.859   4.976  -3.988  1.00  0.42           N  
ATOM    150  CA  CYS H  23      -3.119   4.018  -5.052  1.00  0.42           C  
ATOM    151  C   CYS H  23      -4.601   4.015  -5.427  1.00  0.42           C  
ATOM    152  CB  CYS H  23      -2.575   2.641  -4.674  1.00  0.42           C  
ATOM    153  O   CYS H  23      -5.458   3.646  -4.619  1.00  0.42           O  
ATOM    154  SG  CYS H  23      -3.071   1.322  -5.803  1.00  0.42           S  
ATOM    155  N   ALA H  24      -4.887   4.463  -6.648  1.00  0.66           N  
ATOM    156  CA  ALA H  24      -6.224   4.466  -7.234  1.00  0.66           C  
ATOM    157  C   ALA H  24      -6.552   3.103  -7.864  1.00  0.66           C  
ATOM    158  CB  ALA H  24      -6.303   5.603  -8.259  1.00  0.66           C  
ATOM    159  O   ALA H  24      -5.648   2.380  -8.288  1.00  0.66           O  
ATOM    160  N   ALA H  25      -7.841   2.772  -7.955  1.00  0.69           N  
ATOM    161  CA  ALA H  25      -8.331   1.522  -8.527  1.00  0.69           C  
ATOM    162  C   ALA H  25      -9.379   1.795  -9.629  1.00  0.69           C  
ATOM    163  CB  ALA H  25      -8.830   0.642  -7.377  1.00  0.69           C  
ATOM    164  O   ALA H  25     -10.344   2.531  -9.418  1.00  0.69           O  
ATOM    165  N   SER H  26      -9.158   1.236 -10.821  1.00  0.94           N  
ATOM    166  CA  SER H  26      -9.714   1.750 -12.084  1.00  0.94           C  
ATOM    167  C   SER H  26     -11.209   1.503 -12.337  1.00  0.94           C  
ATOM    168  CB  SER H  26      -8.900   1.167 -13.244  1.00  0.94           C  
ATOM    169  O   SER H  26     -11.939   2.438 -12.661  1.00  0.94           O  
ATOM    170  OG  SER H  26      -8.990  -0.247 -13.256  1.00  0.94           O  
ATOM    171  N   THR H  27     -11.666   0.251 -12.279  1.00  1.25           N  
ATOM    172  CA  THR H  27     -13.018  -0.148 -12.706  1.00  1.25           C  
ATOM    173  C   THR H  27     -14.045  -0.047 -11.570  1.00  1.25           C  
ATOM    174  CB  THR H  27     -12.990  -1.545 -13.356  1.00  1.25           C  
ATOM    175  O   THR H  27     -13.718   0.325 -10.444  1.00  1.25           O  
ATOM    176  CG2 THR H  27     -12.119  -1.570 -14.613  1.00  1.25           C  
ATOM    177  OG1 THR H  27     -12.502  -2.529 -12.474  1.00  1.25           O  
ATOM    178  N   ASN H  28     -15.319  -0.361 -11.849  1.00  1.53           N  
ATOM    179  CA  ASN H  28     -16.396  -0.370 -10.848  1.00  1.53           C  
ATOM    180  C   ASN H  28     -16.280  -1.553  -9.860  1.00  1.53           C  
ATOM    181  CB  ASN H  28     -17.768  -0.305 -11.548  1.00  1.53           C  
ATOM    182  O   ASN H  28     -17.097  -2.472  -9.845  1.00  1.53           O  
ATOM    183  CG  ASN H  28     -18.909  -0.163 -10.547  1.00  1.53           C  
ATOM    184  ND2 ASN H  28     -20.128  -0.433 -10.949  1.00  1.53           N  
ATOM    185  OD1 ASN H  28     -18.727   0.187  -9.393  1.00  1.53           O  
ATOM    186  N   ILE H  29     -15.236  -1.535  -9.035  1.00  1.36           N  
ATOM    187  CA  ILE H  29     -14.979  -2.496  -7.959  1.00  1.36           C  
ATOM    188  C   ILE H  29     -15.482  -1.971  -6.612  1.00  1.36           C  
ATOM    189  CB  ILE H  29     -13.498  -2.934  -7.931  1.00  1.36           C  
ATOM    190  O   ILE H  29     -14.719  -1.822  -5.663  1.00  1.36           O  
ATOM    191  CG1 ILE H  29     -12.522  -1.789  -8.266  1.00  1.36           C  
ATOM    192  CG2 ILE H  29     -13.312  -4.110  -8.901  1.00  1.36           C  
ATOM    193  CD1 ILE H  29     -11.103  -2.037  -7.769  1.00  1.36           C  
ATOM    194  N   PHE H  30     -16.795  -1.756  -6.512  1.00  1.48           N  
ATOM    195  CA  PHE H  30     -17.483  -1.454  -5.248  1.00  1.48           C  
ATOM    196  C   PHE H  30     -17.085  -2.444  -4.132  1.00  1.48           C  
ATOM    197  CB  PHE H  30     -19.000  -1.448  -5.508  1.00  1.48           C  
ATOM    198  O   PHE H  30     -16.740  -2.037  -3.022  1.00  1.48           O  
ATOM    199  CG  PHE H  30     -19.554  -2.720  -6.136  1.00  1.48           C  
ATOM    200  CD1 PHE H  30     -19.542  -2.882  -7.536  1.00  1.48           C  
ATOM    201  CD2 PHE H  30     -20.056  -3.755  -5.324  1.00  1.48           C  
ATOM    202  CE1 PHE H  30     -19.990  -4.081  -8.116  1.00  1.48           C  
ATOM    203  CE2 PHE H  30     -20.517  -4.949  -5.906  1.00  1.48           C  
ATOM    204  CZ  PHE H  30     -20.476  -5.117  -7.301  1.00  1.48           C  
ATOM    205  N   SER H  35     -17.002  -3.742  -4.452  1.00  1.15           N  
ATOM    206  CA  SER H  35     -16.438  -4.786  -3.584  1.00  1.15           C  
ATOM    207  C   SER H  35     -14.899  -4.763  -3.523  1.00  1.15           C  
ATOM    208  CB  SER H  35     -16.973  -6.171  -3.969  1.00  1.15           C  
ATOM    209  O   SER H  35     -14.212  -5.743  -3.847  1.00  1.15           O  
ATOM    210  OG  SER H  35     -18.375  -6.201  -3.813  1.00  1.15           O  
ATOM    211  N   ILE H  36     -14.312  -3.646  -3.083  1.00  1.20           N  
ATOM    212  CA  ILE H  36     -12.995  -3.675  -2.435  1.00  1.20           C  
ATOM    213  C   ILE H  36     -13.214  -4.215  -1.015  1.00  1.20           C  
ATOM    214  CB  ILE H  36     -12.276  -2.303  -2.458  1.00  1.20           C  
ATOM    215  O   ILE H  36     -13.556  -3.469  -0.095  1.00  1.20           O  
ATOM    216  CG1 ILE H  36     -11.875  -1.855  -3.882  1.00  1.20           C  
ATOM    217  CG2 ILE H  36     -10.981  -2.375  -1.629  1.00  1.20           C  
ATOM    218  CD1 ILE H  36     -11.845  -0.329  -4.031  1.00  1.20           C  
ATOM    219  N   SER H  37     -13.023  -5.528  -0.861  1.00  1.39           N  
ATOM    220  CA  SER H  37     -12.823  -6.240   0.409  1.00  1.39           C  
ATOM    221  C   SER H  37     -11.443  -5.826   0.990  1.00  1.39           C  
ATOM    222  CB  SER H  37     -13.119  -7.724   0.131  1.00  1.39           C  
ATOM    223  O   SER H  37     -11.253  -4.611   1.117  1.00  1.39           O  
ATOM    224  OG  SER H  37     -12.413  -8.198  -1.003  1.00  1.39           O  
ATOM    225  N   PRO H  38     -10.447  -6.672   1.346  1.00  1.14           N  
ATOM    226  CA  PRO H  38      -9.123  -6.133   1.662  1.00  1.14           C  
ATOM    227  C   PRO H  38      -8.473  -5.397   0.484  1.00  1.14           C  
ATOM    228  CB  PRO H  38      -8.252  -7.304   2.123  1.00  1.14           C  
ATOM    229  O   PRO H  38      -8.250  -5.960  -0.589  1.00  1.14           O  
ATOM    230  CG  PRO H  38      -9.267  -8.345   2.576  1.00  1.14           C  
ATOM    231  CD  PRO H  38     -10.460  -8.098   1.656  1.00  1.14           C  
ATOM    232  N   TYR H  39      -8.115  -4.138   0.714  1.00  0.84           N  
ATOM    233  CA  TYR H  39      -6.974  -3.523   0.039  1.00  0.84           C  
ATOM    234  C   TYR H  39      -5.759  -3.630   0.966  1.00  0.84           C  
ATOM    235  CB  TYR H  39      -7.284  -2.066  -0.298  1.00  0.84           C  
ATOM    236  O   TYR H  39      -5.911  -3.838   2.174  1.00  0.84           O  
ATOM    237  CG  TYR H  39      -6.773  -1.601  -1.649  1.00  0.84           C  
ATOM    238  CD1 TYR H  39      -7.544  -1.879  -2.792  1.00  0.84           C  
ATOM    239  CD2 TYR H  39      -5.624  -0.792  -1.758  1.00  0.84           C  
ATOM    240  CE1 TYR H  39      -7.240  -1.266  -4.019  1.00  0.84           C  
ATOM    241  CE2 TYR H  39      -5.309  -0.182  -2.990  1.00  0.84           C  
ATOM    242  OH  TYR H  39      -5.925   0.256  -5.280  1.00  0.84           O  
ATOM    243  CZ  TYR H  39      -6.140  -0.394  -4.112  1.00  0.84           C  
ATOM    244  N   GLY H  40      -4.558  -3.442   0.442  1.00  0.57           N  
ATOM    245  CA  GLY H  40      -3.344  -3.433   1.242  1.00  0.57           C  
ATOM    246  C   GLY H  40      -2.163  -2.779   0.548  1.00  0.57           C  
ATOM    247  O   GLY H  40      -2.211  -2.432  -0.631  1.00  0.57           O  
ATOM    248  N   TRP H  41      -1.097  -2.636   1.322  1.00  0.39           N  
ATOM    249  CA  TRP H  41       0.209  -2.170   0.891  1.00  0.39           C  
ATOM    250  C   TRP H  41       1.259  -3.182   1.341  1.00  0.39           C  
ATOM    251  CB  TRP H  41       0.478  -0.768   1.446  1.00  0.39           C  
ATOM    252  O   TRP H  41       1.307  -3.577   2.508  1.00  0.39           O  
ATOM    253  CG  TRP H  41      -0.201   0.340   0.699  1.00  0.39           C  
ATOM    254  CD1 TRP H  41      -1.402   0.889   0.994  1.00  0.39           C  
ATOM    255  CD2 TRP H  41       0.263   1.029  -0.502  1.00  0.39           C  
ATOM    256  CE2 TRP H  41      -0.686   2.039  -0.838  1.00  0.39           C  
ATOM    257  CE3 TRP H  41       1.397   0.912  -1.336  1.00  0.39           C  
ATOM    258  NE1 TRP H  41      -1.692   1.895   0.090  1.00  0.39           N  
ATOM    259  CH2 TRP H  41       0.635   2.775  -2.723  1.00  0.39           C  
ATOM    260  CZ2 TRP H  41      -0.506   2.913  -1.916  1.00  0.39           C  
ATOM    261  CZ3 TRP H  41       1.579   1.773  -2.436  1.00  0.39           C  
ATOM    262  N   TYR H  42       2.104  -3.585   0.403  1.00  0.37           N  
ATOM    263  CA  TYR H  42       3.289  -4.412   0.603  1.00  0.37           C  
ATOM    264  C   TYR H  42       4.512  -3.620   0.147  1.00  0.37           C  
ATOM    265  CB  TYR H  42       3.182  -5.699  -0.226  1.00  0.37           C  
ATOM    266  O   TYR H  42       4.391  -2.661  -0.617  1.00  0.37           O  
ATOM    267  CG  TYR H  42       2.108  -6.683   0.198  1.00  0.37           C  
ATOM    268  CD1 TYR H  42       0.759  -6.456  -0.142  1.00  0.37           C  
ATOM    269  CD2 TYR H  42       2.471  -7.857   0.889  1.00  0.37           C  
ATOM    270  CE1 TYR H  42      -0.225  -7.398   0.213  1.00  0.37           C  
ATOM    271  CE2 TYR H  42       1.490  -8.804   1.240  1.00  0.37           C  
ATOM    272  OH  TYR H  42      -0.816  -9.480   1.237  1.00  0.37           O  
ATOM    273  CZ  TYR H  42       0.139  -8.575   0.899  1.00  0.37           C  
ATOM    274  N   ARG H  43       5.707  -4.057   0.536  1.00  0.31           N  
ATOM    275  CA  ARG H  43       6.951  -3.531  -0.027  1.00  0.31           C  
ATOM    276  C   ARG H  43       7.968  -4.633  -0.275  1.00  0.31           C  
ATOM    277  CB  ARG H  43       7.472  -2.358   0.820  1.00  0.31           C  
ATOM    278  O   ARG H  43       7.962  -5.666   0.392  1.00  0.31           O  
ATOM    279  CG  ARG H  43       8.019  -2.786   2.188  1.00  0.31           C  
ATOM    280  CD  ARG H  43       8.319  -1.565   3.059  1.00  0.31           C  
ATOM    281  NE  ARG H  43       8.824  -1.965   4.378  1.00  0.31           N  
ATOM    282  NH1 ARG H  43       8.882   0.082   5.424  1.00  0.31           N  
ATOM    283  NH2 ARG H  43       9.736  -1.725   6.408  1.00  0.31           N  
ATOM    284  CZ  ARG H  43       9.133  -1.191   5.394  1.00  0.31           C  
ATOM    285  N   GLN H  44       8.844  -4.408  -1.243  1.00  0.46           N  
ATOM    286  CA  GLN H  44       9.952  -5.296  -1.562  1.00  0.46           C  
ATOM    287  C   GLN H  44      11.243  -4.484  -1.608  1.00  0.46           C  
ATOM    288  CB  GLN H  44       9.652  -6.042  -2.871  1.00  0.46           C  
ATOM    289  O   GLN H  44      11.460  -3.684  -2.519  1.00  0.46           O  
ATOM    290  CG  GLN H  44      10.615  -7.223  -3.080  1.00  0.46           C  
ATOM    291  CD  GLN H  44      10.039  -8.361  -3.924  1.00  0.46           C  
ATOM    292  NE2 GLN H  44      10.656  -9.520  -3.864  1.00  0.46           N  
ATOM    293  OE1 GLN H  44       9.031  -8.256  -4.617  1.00  0.46           O  
ATOM    294  N   ALA H  45      12.081  -4.651  -0.586  1.00  0.51           N  
ATOM    295  CA  ALA H  45      13.450  -4.152  -0.628  1.00  0.51           C  
ATOM    296  C   ALA H  45      14.317  -5.090  -1.496  1.00  0.51           C  
ATOM    297  CB  ALA H  45      13.982  -4.023   0.800  1.00  0.51           C  
ATOM    298  O   ALA H  45      13.999  -6.281  -1.593  1.00  0.51           O  
ATOM    299  N   PRO H  46      15.419  -4.606  -2.100  1.00  0.75           N  
ATOM    300  CA  PRO H  46      16.333  -5.450  -2.870  1.00  0.75           C  
ATOM    301  C   PRO H  46      16.786  -6.689  -2.082  1.00  0.75           C  
ATOM    302  CB  PRO H  46      17.506  -4.542  -3.251  1.00  0.75           C  
ATOM    303  O   PRO H  46      17.106  -6.603  -0.898  1.00  0.75           O  
ATOM    304  CG  PRO H  46      16.874  -3.151  -3.281  1.00  0.75           C  
ATOM    305  CD  PRO H  46      15.855  -3.218  -2.145  1.00  0.75           C  
ATOM    306  N   GLY H  47      16.764  -7.857  -2.728  1.00  1.06           N  
ATOM    307  CA  GLY H  47      17.109  -9.148  -2.115  1.00  1.06           C  
ATOM    308  C   GLY H  47      16.071  -9.738  -1.142  1.00  1.06           C  
ATOM    309  O   GLY H  47      16.142 -10.931  -0.855  1.00  1.06           O  
ATOM    310  N   LYS H  48      15.088  -8.965  -0.652  1.00  0.95           N  
ATOM    311  CA  LYS H  48      14.010  -9.486   0.210  1.00  0.95           C  
ATOM    312  C   LYS H  48      12.863 -10.131  -0.582  1.00  0.95           C  
ATOM    313  CB  LYS H  48      13.410  -8.386   1.105  1.00  0.95           C  
ATOM    314  O   LYS H  48      12.622  -9.848  -1.758  1.00  0.95           O  
ATOM    315  CG  LYS H  48      14.342  -7.723   2.130  1.00  0.95           C  
ATOM    316  CD  LYS H  48      13.452  -6.965   3.136  1.00  0.95           C  
ATOM    317  CE  LYS H  48      14.186  -5.918   3.980  1.00  0.95           C  
ATOM    318  NZ  LYS H  48      13.235  -5.264   4.915  1.00  0.95           N  
ATOM    319  N   GLN H  49      12.074 -10.931   0.136  1.00  1.08           N  
ATOM    320  CA  GLN H  49      10.685 -11.250  -0.220  1.00  1.08           C  
ATOM    321  C   GLN H  49       9.772 -10.006  -0.076  1.00  1.08           C  
ATOM    322  CB  GLN H  49      10.190 -12.402   0.675  1.00  1.08           C  
ATOM    323  O   GLN H  49      10.209  -8.953   0.390  1.00  1.08           O  
ATOM    324  CG  GLN H  49      11.022 -13.691   0.534  1.00  1.08           C  
ATOM    325  CD  GLN H  49      10.452 -14.858   1.340  1.00  1.08           C  
ATOM    326  NE2 GLN H  49      11.100 -16.001   1.339  1.00  1.08           N  
ATOM    327  OE1 GLN H  49       9.424 -14.770   1.985  1.00  1.08           O  
ATOM    328  N   ARG H  50       8.491 -10.114  -0.461  1.00  0.76           N  
ATOM    329  CA  ARG H  50       7.486  -9.057  -0.231  1.00  0.76           C  
ATOM    330  C   ARG H  50       7.013  -9.058   1.223  1.00  0.76           C  
ATOM    331  CB  ARG H  50       6.285  -9.214  -1.186  1.00  0.76           C  
ATOM    332  O   ARG H  50       6.261  -9.944   1.618  1.00  0.76           O  
ATOM    333  CG  ARG H  50       6.701  -8.921  -2.629  1.00  0.76           C  
ATOM    334  CD  ARG H  50       5.532  -8.782  -3.605  1.00  0.76           C  
ATOM    335  NE  ARG H  50       6.044  -8.405  -4.935  1.00  0.76           N  
ATOM    336  NH1 ARG H  50       4.038  -7.926  -5.969  1.00  0.76           N  
ATOM    337  NH2 ARG H  50       5.941  -7.768  -7.108  1.00  0.76           N  
ATOM    338  CZ  ARG H  50       5.338  -8.037  -5.989  1.00  0.76           C  
ATOM    339  N   GLU H  51       7.409  -8.057   2.006  1.00  0.65           N  
ATOM    340  CA  GLU H  51       6.875  -7.852   3.356  1.00  0.65           C  
ATOM    341  C   GLU H  51       5.545  -7.075   3.295  1.00  0.65           C  
ATOM    342  CB  GLU H  51       7.939  -7.235   4.296  1.00  0.65           C  
ATOM    343  O   GLU H  51       5.409  -6.096   2.556  1.00  0.65           O  
ATOM    344  CG  GLU H  51       8.322  -5.768   4.030  1.00  0.65           C  
ATOM    345  CD  GLU H  51       9.653  -5.348   4.686  1.00  0.65           C  
ATOM    346  OE1 GLU H  51      10.712  -5.923   4.354  1.00  0.65           O  
ATOM    347  OE2 GLU H  51       9.679  -4.360   5.461  1.00  0.65           O  
ATOM    348  N   LEU H  52       4.539  -7.524   4.053  1.00  0.48           N  
ATOM    349  CA  LEU H  52       3.288  -6.784   4.241  1.00  0.48           C  
ATOM    350  C   LEU H  52       3.565  -5.512   5.055  1.00  0.48           C  
ATOM    351  CB  LEU H  52       2.251  -7.695   4.930  1.00  0.48           C  
ATOM    352  O   LEU H  52       4.257  -5.571   6.068  1.00  0.48           O  
ATOM    353  CG  LEU H  52       0.915  -7.007   5.285  1.00  0.48           C  
ATOM    354  CD1 LEU H  52       0.110  -6.621   4.044  1.00  0.48           C  
ATOM    355  CD2 LEU H  52       0.052  -7.946   6.128  1.00  0.48           C  
ATOM    356  N   VAL H  53       3.002  -4.379   4.637  1.00  0.38           N  
ATOM    357  CA  VAL H  53       3.116  -3.095   5.347  1.00  0.38           C  
ATOM    358  C   VAL H  53       1.822  -2.785   6.099  1.00  0.38           C  
ATOM    359  CB  VAL H  53       3.509  -1.958   4.379  1.00  0.38           C  
ATOM    360  O   VAL H  53       1.867  -2.533   7.305  1.00  0.38           O  
ATOM    361  CG1 VAL H  53       3.727  -0.628   5.102  1.00  0.38           C  
ATOM    362  CG2 VAL H  53       4.812  -2.275   3.637  1.00  0.38           C  
ATOM    363  N   ALA H  54       0.675  -2.842   5.410  1.00  0.48           N  
ATOM    364  CA  ALA H  54      -0.644  -2.575   5.988  1.00  0.48           C  
ATOM    365  C   ALA H  54      -1.808  -3.169   5.166  1.00  0.48           C  
ATOM    366  CB  ALA H  54      -0.810  -1.055   6.141  1.00  0.48           C  
ATOM    367  O   ALA H  54      -1.645  -3.473   3.985  1.00  0.48           O  
ATOM    368  N   ALA H  55      -2.999  -3.288   5.763  1.00  0.61           N  
ATOM    369  CA  ALA H  55      -4.223  -3.776   5.104  1.00  0.61           C  
ATOM    370  C   ALA H  55      -5.486  -3.050   5.601  1.00  0.61           C  
ATOM    371  CB  ALA H  55      -4.334  -5.292   5.305  1.00  0.61           C  
ATOM    372  O   ALA H  55      -5.491  -2.554   6.726  1.00  0.61           O  
ATOM    373  N   ILE H  56      -6.546  -2.992   4.777  1.00  0.78           N  
ATOM    374  CA  ILE H  56      -7.815  -2.310   5.085  1.00  0.78           C  
ATOM    375  C   ILE H  56      -9.035  -2.917   4.352  1.00  0.78           C  
ATOM    376  CB  ILE H  56      -7.655  -0.783   4.877  1.00  0.78           C  
ATOM    377  O   ILE H  56      -9.281  -2.667   3.170  1.00  0.78           O  
ATOM    378  CG1 ILE H  56      -8.883  -0.047   5.449  1.00  0.78           C  
ATOM    379  CG2 ILE H  56      -7.350  -0.362   3.422  1.00  0.78           C  
ATOM    380  CD1 ILE H  56      -8.676   1.469   5.566  1.00  0.78           C  
ATOM    381  N   HIS H  57      -9.843  -3.710   5.066  1.00  1.38           N  
ATOM    382  CA  HIS H  57     -11.097  -4.293   4.540  1.00  1.38           C  
ATOM    383  C   HIS H  57     -12.292  -3.318   4.614  1.00  1.38           C  
ATOM    384  CB  HIS H  57     -11.402  -5.590   5.315  1.00  1.38           C  
ATOM    385  O   HIS H  57     -13.289  -3.470   3.911  1.00  1.38           O  
ATOM    386  CG  HIS H  57     -12.384  -6.531   4.651  1.00  1.38           C  
ATOM    387  CD2 HIS H  57     -12.276  -7.894   4.578  1.00  1.38           C  
ATOM    388  ND1 HIS H  57     -13.557  -6.196   4.011  1.00  1.38           N  
ATOM    389  CE1 HIS H  57     -14.139  -7.321   3.568  1.00  1.38           C  
ATOM    390  NE2 HIS H  57     -13.375  -8.382   3.865  1.00  1.38           N  
ATOM    391  N   GLY H  58     -12.203  -2.325   5.495  1.00  1.10           N  
ATOM    392  CA  GLY H  58     -13.300  -1.450   5.900  1.00  1.10           C  
ATOM    393  C   GLY H  58     -12.881  -0.737   7.180  1.00  1.10           C  
ATOM    394  O   GLY H  58     -11.945   0.055   7.147  1.00  1.10           O  
ATOM    395  N   THR H  63     -13.510  -1.071   8.308  1.00  1.38           N  
ATOM    396  CA  THR H  63     -13.092  -0.614   9.648  1.00  1.38           C  
ATOM    397  C   THR H  63     -11.780  -1.244  10.129  1.00  1.38           C  
ATOM    398  CB  THR H  63     -14.178  -0.949  10.680  1.00  1.38           C  
ATOM    399  O   THR H  63     -10.975  -0.573  10.769  1.00  1.38           O  
ATOM    400  CG2 THR H  63     -15.458  -0.145  10.463  1.00  1.38           C  
ATOM    401  OG1 THR H  63     -14.523  -2.315  10.584  1.00  1.38           O  
ATOM    402  N   SER H  64     -11.551  -2.530   9.840  1.00  0.80           N  
ATOM    403  CA  SER H  64     -10.319  -3.221  10.231  1.00  0.80           C  
ATOM    404  C   SER H  64      -9.120  -2.680   9.449  1.00  0.80           C  
ATOM    405  CB  SER H  64     -10.460  -4.732  10.027  1.00  0.80           C  
ATOM    406  O   SER H  64      -9.123  -2.716   8.214  1.00  0.80           O  
ATOM    407  OG  SER H  64      -9.265  -5.402  10.374  1.00  0.80           O  
ATOM    408  N   THR H  65      -8.101  -2.222  10.185  1.00  0.46           N  
ATOM    409  CA  THR H  65      -6.755  -1.936   9.675  1.00  0.46           C  
ATOM    410  C   THR H  65      -5.719  -2.745  10.449  1.00  0.46           C  
ATOM    411  CB  THR H  65      -6.385  -0.442   9.683  1.00  0.46           C  
ATOM    412  O   THR H  65      -5.909  -3.050  11.626  1.00  0.46           O  
ATOM    413  CG2 THR H  65      -7.314   0.397   8.817  1.00  0.46           C  
ATOM    414  OG1 THR H  65      -6.403   0.112  10.976  1.00  0.46           O  
ATOM    415  N   LEU H  66      -4.630  -3.116   9.776  1.00  0.43           N  
ATOM    416  CA  LEU H  66      -3.512  -3.889  10.327  1.00  0.43           C  
ATOM    417  C   LEU H  66      -2.187  -3.317   9.811  1.00  0.43           C  
ATOM    418  CB  LEU H  66      -3.650  -5.377   9.942  1.00  0.43           C  
ATOM    419  O   LEU H  66      -2.161  -2.744   8.723  1.00  0.43           O  
ATOM    420  CG  LEU H  66      -4.882  -6.107  10.512  1.00  0.43           C  
ATOM    421  CD1 LEU H  66      -4.975  -7.504   9.897  1.00  0.43           C  
ATOM    422  CD2 LEU H  66      -4.804  -6.268  12.032  1.00  0.43           C  
ATOM    423  N   TYR H  67      -1.103  -3.505  10.572  1.00  0.41           N  
ATOM    424  CA  TYR H  67       0.222  -2.919  10.324  1.00  0.41           C  
ATOM    425  C   TYR H  67       1.349  -3.851  10.785  1.00  0.41           C  
ATOM    426  CB  TYR H  67       0.357  -1.600  11.099  1.00  0.41           C  
ATOM    427  O   TYR H  67       1.220  -4.483  11.835  1.00  0.41           O  
ATOM    428  CG  TYR H  67      -0.675  -0.552  10.756  1.00  0.41           C  
ATOM    429  CD1 TYR H  67      -0.478   0.261   9.628  1.00  0.41           C  
ATOM    430  CD2 TYR H  67      -1.833  -0.404  11.547  1.00  0.41           C  
ATOM    431  CE1 TYR H  67      -1.435   1.232   9.292  1.00  0.41           C  
ATOM    432  CE2 TYR H  67      -2.793   0.569  11.214  1.00  0.41           C  
ATOM    433  OH  TYR H  67      -3.500   2.354   9.781  1.00  0.41           O  
ATOM    434  CZ  TYR H  67      -2.587   1.398  10.093  1.00  0.41           C  
ATOM    435  N   ALA H  68       2.467  -3.888  10.056  1.00  0.45           N  
ATOM    436  CA  ALA H  68       3.686  -4.576  10.493  1.00  0.45           C  
ATOM    437  C   ALA H  68       4.477  -3.768  11.543  1.00  0.45           C  
ATOM    438  CB  ALA H  68       4.544  -4.890   9.265  1.00  0.45           C  
ATOM    439  O   ALA H  68       4.550  -2.543  11.480  1.00  0.45           O  
ATOM    440  N   ASP H  69       5.106  -4.444  12.505  1.00  0.51           N  
ATOM    441  CA  ASP H  69       5.796  -3.828  13.653  1.00  0.51           C  
ATOM    442  C   ASP H  69       6.960  -2.893  13.300  1.00  0.51           C  
ATOM    443  CB  ASP H  69       6.247  -4.931  14.623  1.00  0.51           C  
ATOM    444  O   ASP H  69       7.243  -1.960  14.046  1.00  0.51           O  
ATOM    445  CG  ASP H  69       5.033  -5.671  15.180  1.00  0.51           C  
ATOM    446  OD1 ASP H  69       4.652  -5.392  16.337  1.00  0.51           O  
ATOM    447  OD2 ASP H  69       4.323  -6.353  14.406  1.00  0.51           O  
ATOM    448  N   SER H  70       7.576  -3.059  12.128  1.00  0.51           N  
ATOM    449  CA  SER H  70       8.562  -2.114  11.588  1.00  0.51           C  
ATOM    450  C   SER H  70       7.971  -0.724  11.293  1.00  0.51           C  
ATOM    451  CB  SER H  70       9.166  -2.710  10.311  1.00  0.51           C  
ATOM    452  O   SER H  70       8.711   0.262  11.271  1.00  0.51           O  
ATOM    453  OG  SER H  70       8.141  -3.023   9.381  1.00  0.51           O  
ATOM    454  N   VAL H  71       6.653  -0.622  11.080  1.00  0.47           N  
ATOM    455  CA  VAL H  71       5.942   0.602  10.665  1.00  0.47           C  
ATOM    456  C   VAL H  71       4.786   1.008  11.592  1.00  0.47           C  
ATOM    457  CB  VAL H  71       5.455   0.490   9.206  1.00  0.47           C  
ATOM    458  O   VAL H  71       4.229   2.092  11.410  1.00  0.47           O  
ATOM    459  CG1 VAL H  71       6.613   0.243   8.230  1.00  0.47           C  
ATOM    460  CG2 VAL H  71       4.384  -0.587   8.996  1.00  0.47           C  
ATOM    461  N   LYS H  72       4.428   0.194  12.599  1.00  0.44           N  
ATOM    462  CA  LYS H  72       3.397   0.524  13.607  1.00  0.44           C  
ATOM    463  C   LYS H  72       3.662   1.895  14.241  1.00  0.44           C  
ATOM    464  CB  LYS H  72       3.321  -0.561  14.702  1.00  0.44           C  
ATOM    465  O   LYS H  72       4.799   2.239  14.554  1.00  0.44           O  
ATOM    466  CG  LYS H  72       2.504  -1.787  14.266  1.00  0.44           C  
ATOM    467  CD  LYS H  72       2.459  -2.884  15.341  1.00  0.44           C  
ATOM    468  CE  LYS H  72       1.943  -4.190  14.720  1.00  0.44           C  
ATOM    469  NZ  LYS H  72       2.037  -5.336  15.655  1.00  0.44           N  
ATOM    470  N   GLY H  74       2.609   2.699  14.391  1.00  0.41           N  
ATOM    471  CA  GLY H  74       2.667   4.072  14.917  1.00  0.41           C  
ATOM    472  C   GLY H  74       3.298   5.108  13.976  1.00  0.41           C  
ATOM    473  O   GLY H  74       2.935   6.278  14.037  1.00  0.41           O  
ATOM    474  N   ARG H  75       4.204   4.697  13.078  1.00  0.30           N  
ATOM    475  CA  ARG H  75       4.826   5.567  12.070  1.00  0.30           C  
ATOM    476  C   ARG H  75       3.929   5.747  10.847  1.00  0.30           C  
ATOM    477  CB  ARG H  75       6.206   5.012  11.675  1.00  0.30           C  
ATOM    478  O   ARG H  75       3.714   6.869  10.397  1.00  0.30           O  
ATOM    479  CG  ARG H  75       7.138   4.838  12.886  1.00  0.30           C  
ATOM    480  CD  ARG H  75       8.607   4.674  12.479  1.00  0.30           C  
ATOM    481  NE  ARG H  75       8.832   3.510  11.598  1.00  0.30           N  
ATOM    482  NH1 ARG H  75       9.513   4.624   9.691  1.00  0.30           N  
ATOM    483  NH2 ARG H  75       9.427   2.425   9.707  1.00  0.30           N  
ATOM    484  CZ  ARG H  75       9.247   3.537  10.343  1.00  0.30           C  
ATOM    485  N   PHE H  76       3.418   4.653  10.288  1.00  0.26           N  
ATOM    486  CA  PHE H  76       2.588   4.668   9.079  1.00  0.26           C  
ATOM    487  C   PHE H  76       1.089   4.562   9.424  1.00  0.26           C  
ATOM    488  CB  PHE H  76       3.033   3.557   8.112  1.00  0.26           C  
ATOM    489  O   PHE H  76       0.715   4.207  10.541  1.00  0.26           O  
ATOM    490  CG  PHE H  76       4.438   3.600   7.508  1.00  0.26           C  
ATOM    491  CD1 PHE H  76       5.459   4.481   7.935  1.00  0.26           C  
ATOM    492  CD2 PHE H  76       4.726   2.690   6.473  1.00  0.26           C  
ATOM    493  CE1 PHE H  76       6.737   4.433   7.354  1.00  0.26           C  
ATOM    494  CE2 PHE H  76       5.999   2.653   5.880  1.00  0.26           C  
ATOM    495  CZ  PHE H  76       7.007   3.520   6.323  1.00  0.26           C  
ATOM    496  N   THR H  77       0.208   4.876   8.471  1.00  0.24           N  
ATOM    497  CA  THR H  77      -1.259   4.801   8.613  1.00  0.24           C  
ATOM    498  C   THR H  77      -1.922   4.574   7.252  1.00  0.24           C  
ATOM    499  CB  THR H  77      -1.798   6.072   9.289  1.00  0.24           C  
ATOM    500  O   THR H  77      -1.642   5.303   6.302  1.00  0.24           O  
ATOM    501  CG2 THR H  77      -3.321   6.205   9.266  1.00  0.24           C  
ATOM    502  OG1 THR H  77      -1.429   6.051  10.648  1.00  0.24           O  
ATOM    503  N   ILE H  78      -2.793   3.565   7.145  1.00  0.22           N  
ATOM    504  CA  ILE H  78      -3.542   3.230   5.923  1.00  0.22           C  
ATOM    505  C   ILE H  78      -4.971   3.789   6.002  1.00  0.22           C  
ATOM    506  CB  ILE H  78      -3.482   1.708   5.628  1.00  0.22           C  
ATOM    507  O   ILE H  78      -5.595   3.763   7.062  1.00  0.22           O  
ATOM    508  CG1 ILE H  78      -3.938   1.405   4.182  1.00  0.22           C  
ATOM    509  CG2 ILE H  78      -4.298   0.878   6.635  1.00  0.22           C  
ATOM    510  CD1 ILE H  78      -3.798  -0.064   3.756  1.00  0.22           C  
ATOM    511  N   SER H  79      -5.511   4.284   4.887  1.00  0.27           N  
ATOM    512  CA  SER H  79      -6.882   4.819   4.808  1.00  0.27           C  
ATOM    513  C   SER H  79      -7.477   4.637   3.407  1.00  0.27           C  
ATOM    514  CB  SER H  79      -6.897   6.294   5.225  1.00  0.27           C  
ATOM    515  O   SER H  79      -6.736   4.463   2.441  1.00  0.27           O  
ATOM    516  OG  SER H  79      -6.176   7.082   4.304  1.00  0.27           O  
ATOM    517  N   ARG H  80      -8.813   4.652   3.276  1.00  0.32           N  
ATOM    518  CA  ARG H  80      -9.517   4.404   2.003  1.00  0.32           C  
ATOM    519  C   ARG H  80     -10.634   5.407   1.732  1.00  0.32           C  
ATOM    520  CB  ARG H  80     -10.008   2.944   1.915  1.00  0.32           C  
ATOM    521  O   ARG H  80     -11.576   5.514   2.513  1.00  0.32           O  
ATOM    522  CG  ARG H  80     -11.013   2.492   2.989  1.00  0.32           C  
ATOM    523  CD  ARG H  80     -11.247   0.975   2.921  1.00  0.32           C  
ATOM    524  NE  ARG H  80     -12.157   0.602   1.828  1.00  0.32           N  
ATOM    525  NH1 ARG H  80     -11.832  -1.690   1.792  1.00  0.32           N  
ATOM    526  NH2 ARG H  80     -13.468  -0.749   0.607  1.00  0.32           N  
ATOM    527  CZ  ARG H  80     -12.469  -0.612   1.421  1.00  0.32           C  
ATOM    528  N   ASP H  81     -10.546   6.090   0.596  1.00  0.37           N  
ATOM    529  CA  ASP H  81     -11.618   6.908   0.038  1.00  0.37           C  
ATOM    530  C   ASP H  81     -12.415   6.080  -0.983  1.00  0.37           C  
ATOM    531  CB  ASP H  81     -11.033   8.200  -0.546  1.00  0.37           C  
ATOM    532  O   ASP H  81     -11.988   5.849  -2.118  1.00  0.37           O  
ATOM    533  CG  ASP H  81     -12.115   9.172  -1.019  1.00  0.37           C  
ATOM    534  OD1 ASP H  81     -13.215   8.722  -1.405  1.00  0.37           O  
ATOM    535  OD2 ASP H  81     -11.839  10.391  -1.019  1.00  0.37           O  
ATOM    536  N   ASN H  82     -13.587   5.616  -0.547  1.00  0.72           N  
ATOM    537  CA  ASN H  82     -14.501   4.804  -1.353  1.00  0.72           C  
ATOM    538  C   ASN H  82     -15.316   5.620  -2.383  1.00  0.72           C  
ATOM    539  CB  ASN H  82     -15.426   3.987  -0.427  1.00  0.72           C  
ATOM    540  O   ASN H  82     -16.066   5.019  -3.142  1.00  0.72           O  
ATOM    541  CG  ASN H  82     -14.702   3.272   0.703  1.00  0.72           C  
ATOM    542  ND2 ASN H  82     -14.764   3.809   1.901  1.00  0.72           N  
ATOM    543  OD1 ASN H  82     -14.074   2.232   0.543  1.00  0.72           O  
ATOM    544  N   ALA H  83     -15.202   6.955  -2.408  1.00  0.95           N  
ATOM    545  CA  ALA H  83     -15.792   7.811  -3.444  1.00  0.95           C  
ATOM    546  C   ALA H  83     -14.786   8.142  -4.564  1.00  0.95           C  
ATOM    547  CB  ALA H  83     -16.329   9.083  -2.775  1.00  0.95           C  
ATOM    548  O   ALA H  83     -15.180   8.331  -5.712  1.00  0.95           O  
ATOM    549  N   LYS H  84     -13.483   8.188  -4.248  1.00  1.06           N  
ATOM    550  CA  LYS H  84     -12.382   8.357  -5.219  1.00  1.06           C  
ATOM    551  C   LYS H  84     -11.756   7.037  -5.699  1.00  1.06           C  
ATOM    552  CB  LYS H  84     -11.302   9.287  -4.632  1.00  1.06           C  
ATOM    553  O   LYS H  84     -10.713   7.080  -6.350  1.00  1.06           O  
ATOM    554  CG  LYS H  84     -11.822  10.698  -4.329  1.00  1.06           C  
ATOM    555  CD  LYS H  84     -10.662  11.615  -3.906  1.00  1.06           C  
ATOM    556  CE  LYS H  84     -11.193  12.949  -3.369  1.00  1.06           C  
ATOM    557  NZ  LYS H  84     -11.645  12.808  -1.965  1.00  1.06           N  
ATOM    558  N   ASN H  85     -12.302   5.876  -5.317  1.00  0.75           N  
ATOM    559  CA  ASN H  85     -11.691   4.545  -5.511  1.00  0.75           C  
ATOM    560  C   ASN H  85     -10.196   4.489  -5.112  1.00  0.75           C  
ATOM    561  CB  ASN H  85     -11.923   4.033  -6.949  1.00  0.75           C  
ATOM    562  O   ASN H  85      -9.405   3.785  -5.739  1.00  0.75           O  
ATOM    563  CG  ASN H  85     -13.357   3.717  -7.310  1.00  0.75           C  
ATOM    564  ND2 ASN H  85     -13.566   3.204  -8.499  1.00  0.75           N  
ATOM    565  OD1 ASN H  85     -14.283   3.878  -6.535  1.00  0.75           O  
ATOM    566  N   SER H  86      -9.781   5.270  -4.111  1.00  0.56           N  
ATOM    567  CA  SER H  86      -8.365   5.571  -3.856  1.00  0.56           C  
ATOM    568  C   SER H  86      -7.973   5.271  -2.419  1.00  0.56           C  
ATOM    569  CB  SER H  86      -8.043   7.023  -4.207  1.00  0.56           C  
ATOM    570  O   SER H  86      -8.667   5.650  -1.474  1.00  0.56           O  
ATOM    571  OG  SER H  86      -8.107   7.231  -5.604  1.00  0.56           O  
ATOM    572  N   ILE H  87      -6.860   4.558  -2.250  1.00  0.36           N  
ATOM    573  CA  ILE H  87      -6.457   3.979  -0.968  1.00  0.36           C  
ATOM    574  C   ILE H  87      -4.993   4.320  -0.690  1.00  0.36           C  
ATOM    575  CB  ILE H  87      -6.810   2.474  -0.930  1.00  0.36           C  
ATOM    576  O   ILE H  87      -4.101   4.076  -1.501  1.00  0.36           O  
ATOM    577  CG1 ILE H  87      -8.338   2.327  -1.177  1.00  0.36           C  
ATOM    578  CG2 ILE H  87      -6.360   1.851   0.404  1.00  0.36           C  
ATOM    579  CD1 ILE H  87      -9.002   0.980  -0.886  1.00  0.36           C  
ATOM    580  N   TYR H  88      -4.766   4.932   0.466  1.00  0.17           N  
ATOM    581  CA  TYR H  88      -3.573   5.703   0.791  1.00  0.17           C  
ATOM    582  C   TYR H  88      -2.783   5.066   1.930  1.00  0.17           C  
ATOM    583  CB  TYR H  88      -3.987   7.134   1.171  1.00  0.17           C  
ATOM    584  O   TYR H  88      -3.369   4.499   2.855  1.00  0.17           O  
ATOM    585  CG  TYR H  88      -4.843   7.845   0.140  1.00  0.17           C  
ATOM    586  CD1 TYR H  88      -4.227   8.596  -0.877  1.00  0.17           C  
ATOM    587  CD2 TYR H  88      -6.249   7.761   0.196  1.00  0.17           C  
ATOM    588  CE1 TYR H  88      -5.008   9.254  -1.847  1.00  0.17           C  
ATOM    589  CE2 TYR H  88      -7.034   8.419  -0.772  1.00  0.17           C  
ATOM    590  OH  TYR H  88      -7.174   9.799  -2.730  1.00  0.17           O  
ATOM    591  CZ  TYR H  88      -6.415   9.168  -1.794  1.00  0.17           C  
ATOM    592  N   LEU H  89      -1.462   5.223   1.895  1.00  0.20           N  
ATOM    593  CA  LEU H  89      -0.554   4.918   2.995  1.00  0.20           C  
ATOM    594  C   LEU H  89       0.241   6.179   3.344  1.00  0.20           C  
ATOM    595  CB  LEU H  89       0.341   3.725   2.616  1.00  0.20           C  
ATOM    596  O   LEU H  89       1.202   6.540   2.664  1.00  0.20           O  
ATOM    597  CG  LEU H  89       1.318   3.302   3.728  1.00  0.20           C  
ATOM    598  CD1 LEU H  89       0.603   2.524   4.835  1.00  0.20           C  
ATOM    599  CD2 LEU H  89       2.416   2.415   3.146  1.00  0.20           C  
ATOM    600  N   GLN H  90      -0.161   6.841   4.426  1.00  0.19           N  
ATOM    601  CA  GLN H  90       0.664   7.857   5.064  1.00  0.19           C  
ATOM    602  C   GLN H  90       1.857   7.171   5.733  1.00  0.19           C  
ATOM    603  CB  GLN H  90      -0.181   8.657   6.071  1.00  0.19           C  
ATOM    604  O   GLN H  90       1.689   6.180   6.444  1.00  0.19           O  
ATOM    605  CG  GLN H  90       0.608   9.752   6.813  1.00  0.19           C  
ATOM    606  CD  GLN H  90       1.167  10.838   5.895  1.00  0.19           C  
ATOM    607  NE2 GLN H  90       2.052  11.679   6.373  1.00  0.19           N  
ATOM    608  OE1 GLN H  90       0.824  10.952   4.731  1.00  0.19           O  
ATOM    609  N   MET H  91       3.055   7.709   5.536  1.00  0.23           N  
ATOM    610  CA  MET H  91       4.306   7.175   6.067  1.00  0.23           C  
ATOM    611  C   MET H  91       5.055   8.285   6.800  1.00  0.23           C  
ATOM    612  CB  MET H  91       5.154   6.598   4.925  1.00  0.23           C  
ATOM    613  O   MET H  91       5.799   9.044   6.183  1.00  0.23           O  
ATOM    614  CG  MET H  91       4.449   5.521   4.098  1.00  0.23           C  
ATOM    615  SD  MET H  91       5.529   4.670   2.916  1.00  0.23           S  
ATOM    616  CE  MET H  91       6.173   6.091   1.994  1.00  0.23           C  
ATOM    617  N   ASN H  92       4.824   8.427   8.106  1.00  0.30           N  
ATOM    618  CA  ASN H  92       5.529   9.413   8.925  1.00  0.30           C  
ATOM    619  C   ASN H  92       6.868   8.865   9.436  1.00  0.30           C  
ATOM    620  CB  ASN H  92       4.647   9.908  10.086  1.00  0.30           C  
ATOM    621  O   ASN H  92       7.051   7.650   9.531  1.00  0.30           O  
ATOM    622  CG  ASN H  92       3.207  10.176   9.692  1.00  0.30           C  
ATOM    623  ND2 ASN H  92       2.295   9.317  10.080  1.00  0.30           N  
ATOM    624  OD1 ASN H  92       2.883  11.138   9.015  1.00  0.30           O  
ATOM    625  N   SER H  93       7.782   9.763   9.817  1.00  0.40           N  
ATOM    626  CA  SER H  93       9.031   9.427  10.522  1.00  0.40           C  
ATOM    627  C   SER H  93       9.815   8.295   9.840  1.00  0.40           C  
ATOM    628  CB  SER H  93       8.750   9.120  12.000  1.00  0.40           C  
ATOM    629  O   SER H  93      10.147   7.281  10.463  1.00  0.40           O  
ATOM    630  OG  SER H  93       8.051  10.190  12.611  1.00  0.40           O  
ATOM    631  N   LEU H  94      10.040   8.446   8.534  1.00  0.35           N  
ATOM    632  CA  LEU H  94      10.694   7.455   7.678  1.00  0.35           C  
ATOM    633  C   LEU H  94      12.141   7.168   8.113  1.00  0.35           C  
ATOM    634  CB  LEU H  94      10.615   7.948   6.221  1.00  0.35           C  
ATOM    635  O   LEU H  94      12.840   8.054   8.612  1.00  0.35           O  
ATOM    636  CG  LEU H  94       9.227   7.697   5.602  1.00  0.35           C  
ATOM    637  CD1 LEU H  94       8.959   8.637   4.434  1.00  0.35           C  
ATOM    638  CD2 LEU H  94       9.124   6.264   5.075  1.00  0.35           C  
ATOM    639  N   ARG H  95      12.595   5.929   7.903  1.00  0.43           N  
ATOM    640  CA  ARG H  95      13.967   5.468   8.174  1.00  0.43           C  
ATOM    641  C   ARG H  95      14.594   4.797   6.941  1.00  0.43           C  
ATOM    642  CB  ARG H  95      13.975   4.416   9.284  1.00  0.43           C  
ATOM    643  O   ARG H  95      13.840   4.330   6.088  1.00  0.43           O  
ATOM    644  CG  ARG H  95      13.205   4.652  10.586  1.00  0.43           C  
ATOM    645  CD  ARG H  95      13.483   3.379  11.397  1.00  0.43           C  
ATOM    646  NE  ARG H  95      12.830   3.324  12.713  1.00  0.43           N  
ATOM    647  NH1 ARG H  95      13.644   1.229  13.224  1.00  0.43           N  
ATOM    648  NH2 ARG H  95      12.346   2.287  14.684  1.00  0.43           N  
ATOM    649  CZ  ARG H  95      12.945   2.286  13.526  1.00  0.43           C  
ATOM    650  N   PRO H  96      15.929   4.638   6.862  1.00  0.44           N  
ATOM    651  CA  PRO H  96      16.578   3.881   5.788  1.00  0.44           C  
ATOM    652  C   PRO H  96      16.017   2.467   5.564  1.00  0.44           C  
ATOM    653  CB  PRO H  96      18.066   3.862   6.147  1.00  0.44           C  
ATOM    654  O   PRO H  96      15.886   2.059   4.410  1.00  0.44           O  
ATOM    655  CG  PRO H  96      18.240   5.162   6.929  1.00  0.44           C  
ATOM    656  CD  PRO H  96      16.938   5.237   7.723  1.00  0.44           C  
ATOM    657  N   GLU H  97      15.597   1.747   6.617  1.00  0.53           N  
ATOM    658  CA  GLU H  97      14.971   0.411   6.502  1.00  0.53           C  
ATOM    659  C   GLU H  97      13.635   0.402   5.733  1.00  0.53           C  
ATOM    660  CB  GLU H  97      14.701  -0.234   7.878  1.00  0.53           C  
ATOM    661  O   GLU H  97      13.151  -0.666   5.352  1.00  0.53           O  
ATOM    662  CG  GLU H  97      15.838  -0.192   8.907  1.00  0.53           C  
ATOM    663  CD  GLU H  97      15.666   1.016   9.829  1.00  0.53           C  
ATOM    664  OE1 GLU H  97      15.074   0.856  10.925  1.00  0.53           O  
ATOM    665  OE2 GLU H  97      16.038   2.126   9.394  1.00  0.53           O  
ATOM    666  N   ASP H  98      13.025   1.571   5.519  1.00  0.38           N  
ATOM    667  CA  ASP H  98      11.826   1.742   4.700  1.00  0.38           C  
ATOM    668  C   ASP H  98      12.113   1.834   3.194  1.00  0.38           C  
ATOM    669  CB  ASP H  98      11.029   2.966   5.183  1.00  0.38           C  
ATOM    670  O   ASP H  98      11.161   1.891   2.415  1.00  0.38           O  
ATOM    671  CG  ASP H  98      10.620   2.888   6.652  1.00  0.38           C  
ATOM    672  OD1 ASP H  98      10.168   1.810   7.111  1.00  0.38           O  
ATOM    673  OD2 ASP H  98      10.640   3.930   7.342  1.00  0.38           O  
ATOM    674  N   THR H  99      13.384   1.837   2.775  1.00  0.41           N  
ATOM    675  CA  THR H  99      13.794   1.900   1.363  1.00  0.41           C  
ATOM    676  C   THR H  99      13.402   0.626   0.606  1.00  0.41           C  
ATOM    677  CB  THR H  99      15.302   2.156   1.233  1.00  0.41           C  
ATOM    678  O   THR H  99      13.976  -0.443   0.826  1.00  0.41           O  
ATOM    679  CG2 THR H  99      15.797   2.175  -0.215  1.00  0.41           C  
ATOM    680  OG1 THR H  99      15.609   3.408   1.803  1.00  0.41           O  
ATOM    681  N   ALA H 100      12.421   0.732  -0.292  1.00  0.35           N  
ATOM    682  CA  ALA H 100      11.830  -0.393  -1.017  1.00  0.35           C  
ATOM    683  C   ALA H 100      10.934   0.081  -2.177  1.00  0.35           C  
ATOM    684  CB  ALA H 100      10.996  -1.216  -0.021  1.00  0.35           C  
ATOM    685  O   ALA H 100      10.526   1.243  -2.220  1.00  0.35           O  
ATOM    686  N   LEU H 101      10.559  -0.842  -3.069  1.00  0.32           N  
ATOM    687  CA  LEU H 101       9.433  -0.638  -3.982  1.00  0.32           C  
ATOM    688  C   LEU H 101       8.128  -1.020  -3.260  1.00  0.32           C  
ATOM    689  CB  LEU H 101       9.650  -1.455  -5.269  1.00  0.32           C  
ATOM    690  O   LEU H 101       7.997  -2.147  -2.776  1.00  0.32           O  
ATOM    691  CG  LEU H 101       8.897  -0.834  -6.463  1.00  0.32           C  
ATOM    692  CD1 LEU H 101       9.785   0.150  -7.219  1.00  0.32           C  
ATOM    693  CD2 LEU H 101       8.457  -1.908  -7.447  1.00  0.32           C  
ATOM    694  N   TYR H 102       7.181  -0.090  -3.156  1.00  0.22           N  
ATOM    695  CA  TYR H 102       5.901  -0.259  -2.462  1.00  0.22           C  
ATOM    696  C   TYR H 102       4.799  -0.591  -3.458  1.00  0.22           C  
ATOM    697  CB  TYR H 102       5.531   1.011  -1.687  1.00  0.22           C  
ATOM    698  O   TYR H 102       4.438   0.247  -4.281  1.00  0.22           O  
ATOM    699  CG  TYR H 102       6.312   1.193  -0.406  1.00  0.22           C  
ATOM    700  CD1 TYR H 102       7.691   1.447  -0.468  1.00  0.22           C  
ATOM    701  CD2 TYR H 102       5.665   1.104   0.843  1.00  0.22           C  
ATOM    702  CE1 TYR H 102       8.435   1.584   0.710  1.00  0.22           C  
ATOM    703  CE2 TYR H 102       6.403   1.284   2.027  1.00  0.22           C  
ATOM    704  OH  TYR H 102       8.531   1.668   3.083  1.00  0.22           O  
ATOM    705  CZ  TYR H 102       7.790   1.530   1.957  1.00  0.22           C  
ATOM    706  N   TYR H 103       4.250  -1.798  -3.348  1.00  0.32           N  
ATOM    707  CA  TYR H 103       3.109  -2.251  -4.134  1.00  0.32           C  
ATOM    708  C   TYR H 103       1.805  -2.038  -3.367  1.00  0.32           C  
ATOM    709  CB  TYR H 103       3.246  -3.740  -4.465  1.00  0.32           C  
ATOM    710  O   TYR H 103       1.663  -2.536  -2.243  1.00  0.32           O  
ATOM    711  CG  TYR H 103       4.398  -4.101  -5.377  1.00  0.32           C  
ATOM    712  CD1 TYR H 103       5.630  -4.530  -4.843  1.00  0.32           C  
ATOM    713  CD2 TYR H 103       4.218  -4.019  -6.770  1.00  0.32           C  
ATOM    714  CE1 TYR H 103       6.682  -4.885  -5.710  1.00  0.32           C  
ATOM    715  CE2 TYR H 103       5.266  -4.373  -7.637  1.00  0.32           C  
ATOM    716  OH  TYR H 103       7.505  -5.153  -7.947  1.00  0.32           O  
ATOM    717  CZ  TYR H 103       6.499  -4.801  -7.107  1.00  0.32           C  
ATOM    718  N   CYS H 104       0.821  -1.398  -3.990  1.00  0.44           N  
ATOM    719  CA  CYS H 104      -0.560  -1.562  -3.554  1.00  0.44           C  
ATOM    720  C   CYS H 104      -1.122  -2.902  -4.047  1.00  0.44           C  
ATOM    721  CB  CYS H 104      -1.425  -0.371  -3.960  1.00  0.44           C  
ATOM    722  O   CYS H 104      -0.632  -3.522  -4.997  1.00  0.44           O  
ATOM    723  SG  CYS H 104      -1.568  -0.034  -5.727  1.00  0.44           S  
ATOM    724  N   ASN H 105      -2.151  -3.375  -3.352  1.00  0.54           N  
ATOM    725  CA  ASN H 105      -2.738  -4.688  -3.554  1.00  0.54           C  
ATOM    726  C   ASN H 105      -4.244  -4.642  -3.266  1.00  0.54           C  
ATOM    727  CB  ASN H 105      -1.985  -5.666  -2.636  1.00  0.54           C  
ATOM    728  O   ASN H 105      -4.671  -4.028  -2.288  1.00  0.54           O  
ATOM    729  CG  ASN H 105      -2.428  -7.103  -2.814  1.00  0.54           C  
ATOM    730  ND2 ASN H 105      -1.554  -7.966  -3.266  1.00  0.54           N  
ATOM    731  OD1 ASN H 105      -3.550  -7.473  -2.522  1.00  0.54           O  
ATOM    732  N   LYS H 106      -5.043  -5.325  -4.087  1.00  0.47           N  
ATOM    733  CA  LYS H 106      -6.449  -5.625  -3.812  1.00  0.47           C  
ATOM    734  C   LYS H 106      -6.605  -7.136  -3.761  1.00  0.47           C  
ATOM    735  CB  LYS H 106      -7.360  -5.003  -4.884  1.00  0.47           C  
ATOM    736  O   LYS H 106      -6.388  -7.813  -4.766  1.00  0.47           O  
ATOM    737  CG  LYS H 106      -8.857  -5.234  -4.601  1.00  0.47           C  
ATOM    738  CD  LYS H 106      -9.701  -4.904  -5.840  1.00  0.47           C  
ATOM    739  CE  LYS H 106     -11.213  -4.900  -5.562  1.00  0.47           C  
ATOM    740  NZ  LYS H 106     -11.747  -6.216  -5.132  1.00  0.47           N  
ATOM    741  N   VAL H 107      -7.113  -7.635  -2.638  1.00  0.78           N  
ATOM    742  CA  VAL H 107      -7.663  -8.987  -2.537  1.00  0.78           C  
ATOM    743  C   VAL H 107      -9.188  -8.881  -2.602  1.00  0.78           C  
ATOM    744  CB  VAL H 107      -7.200  -9.707  -1.256  1.00  0.78           C  
ATOM    745  O   VAL H 107      -9.821  -8.505  -1.614  1.00  0.78           O  
ATOM    746  CG1 VAL H 107      -7.715 -11.150  -1.237  1.00  0.78           C  
ATOM    747  CG2 VAL H 107      -5.671  -9.744  -1.144  1.00  0.78           C  
ATOM    748  N   PRO H 108      -9.831  -9.176  -3.746  1.00  1.30           N  
ATOM    749  CA  PRO H 108     -11.211  -9.615  -3.744  1.00  1.30           C  
ATOM    750  C   PRO H 108     -11.280 -10.973  -3.045  1.00  1.30           C  
ATOM    751  CB  PRO H 108     -11.644  -9.748  -5.214  1.00  1.30           C  
ATOM    752  O   PRO H 108     -10.676 -11.929  -3.529  1.00  1.30           O  
ATOM    753  CG  PRO H 108     -10.398  -9.425  -6.038  1.00  1.30           C  
ATOM    754  CD  PRO H 108      -9.250  -9.473  -5.035  1.00  1.30           C  
ATOM    755  N   TRP H 109     -12.088 -11.085  -1.993  1.00  2.35           N  
ATOM    756  CA  TRP H 109     -12.725 -12.366  -1.664  1.00  2.35           C  
ATOM    757  C   TRP H 109     -13.962 -12.499  -2.559  1.00  2.35           C  
ATOM    758  CB  TRP H 109     -12.964 -12.505  -0.156  1.00  2.35           C  
ATOM    759  O   TRP H 109     -15.103 -12.460  -2.112  1.00  2.35           O  
ATOM    760  CG  TRP H 109     -11.720 -12.427   0.685  1.00  2.35           C  
ATOM    761  CD1 TRP H 109     -11.579 -11.676   1.802  1.00  2.35           C  
ATOM    762  CD2 TRP H 109     -10.463 -13.174   0.546  1.00  2.35           C  
ATOM    763  CE2 TRP H 109      -9.595 -12.793   1.615  1.00  2.35           C  
ATOM    764  CE3 TRP H 109      -9.965 -14.141  -0.359  1.00  2.35           C  
ATOM    765  NE1 TRP H 109     -10.331 -11.892   2.354  1.00  2.35           N  
ATOM    766  CH2 TRP H 109      -7.840 -14.270   0.839  1.00  2.35           C  
ATOM    767  CZ2 TRP H 109      -8.307 -13.327   1.771  1.00  2.35           C  
ATOM    768  CZ3 TRP H 109      -8.669 -14.675  -0.221  1.00  2.35           C  
ATOM    769  N   GLY H 110     -13.670 -12.482  -3.863  1.00  2.80           N  
ATOM    770  CA  GLY H 110     -14.602 -12.617  -4.960  1.00  2.80           C  
ATOM    771  C   GLY H 110     -15.008 -14.065  -5.098  1.00  2.80           C  
ATOM    772  O   GLY H 110     -14.271 -14.884  -5.638  1.00  2.80           O  
ATOM    773  N   ASP H 111     -16.246 -14.283  -4.686  1.00  3.17           N  
ATOM    774  CA  ASP H 111     -17.092 -15.389  -5.075  1.00  3.17           C  
ATOM    775  C   ASP H 111     -16.724 -16.748  -4.462  1.00  3.17           C  
ATOM    776  CB  ASP H 111     -17.205 -15.445  -6.624  1.00  3.17           C  
ATOM    777  O   ASP H 111     -15.935 -16.894  -3.535  1.00  3.17           O  
ATOM    778  CG  ASP H 111     -17.005 -14.135  -7.408  1.00  3.17           C  
ATOM    779  OD1 ASP H 111     -17.482 -13.068  -6.956  1.00  3.17           O  
ATOM    780  OD2 ASP H 111     -16.360 -14.233  -8.479  1.00  3.17           O  
ATOM    781  N   TYR H 112A    -17.350 -17.758  -5.052  1.00  3.85           N  
ATOM    782  CA  TYR H 112A    -16.976 -19.169  -5.062  1.00  3.85           C  
ATOM    783  C   TYR H 112A    -15.502 -19.411  -5.465  1.00  3.85           C  
ATOM    784  CB  TYR H 112A    -17.914 -19.865  -6.075  1.00  3.85           C  
ATOM    785  O   TYR H 112A    -14.963 -20.489  -5.218  1.00  3.85           O  
ATOM    786  CG  TYR H 112A    -19.296 -19.238  -6.197  1.00  3.85           C  
ATOM    787  CD1 TYR H 112A    -20.266 -19.441  -5.197  1.00  3.85           C  
ATOM    788  CD2 TYR H 112A    -19.543 -18.324  -7.242  1.00  3.85           C  
ATOM    789  CE1 TYR H 112A    -21.480 -18.727  -5.239  1.00  3.85           C  
ATOM    790  CE2 TYR H 112A    -20.749 -17.600  -7.280  1.00  3.85           C  
ATOM    791  OH  TYR H 112A    -22.873 -17.081  -6.282  1.00  3.85           O  
ATOM    792  CZ  TYR H 112A    -21.721 -17.801  -6.275  1.00  3.85           C  
ATOM    793  N   HIS H 112     -14.855 -18.438  -6.118  1.00  3.35           N  
ATOM    794  CA  HIS H 112     -13.456 -18.492  -6.528  1.00  3.35           C  
ATOM    795  C   HIS H 112     -12.523 -18.152  -5.340  1.00  3.35           C  
ATOM    796  CB  HIS H 112     -13.243 -17.530  -7.715  1.00  3.35           C  
ATOM    797  O   HIS H 112     -12.818 -17.241  -4.570  1.00  3.35           O  
ATOM    798  CG  HIS H 112     -14.266 -17.655  -8.826  1.00  3.35           C  
ATOM    799  ND1 HIS H 112     -15.153 -16.685  -9.256  1.00  3.35           N  
ATOM    800  CE1 HIS H 112     -15.900 -17.212 -10.239  1.00  3.35           C  
ATOM    801  NE2 HIS H 112     -15.537 -18.481 -10.482  1.00  3.35           N  
ATOM    802  CD2 HIS H 112     -14.497 -18.767  -9.591  1.00  3.35           C  
ATOM    803  N   PRO H 113     -11.356 -18.806  -5.170  1.00  2.42           N  
ATOM    804  CA  PRO H 113     -10.444 -18.545  -4.045  1.00  2.42           C  
ATOM    805  C   PRO H 113      -9.618 -17.240  -4.187  1.00  2.42           C  
ATOM    806  CB  PRO H 113      -9.604 -19.822  -3.922  1.00  2.42           C  
ATOM    807  O   PRO H 113      -8.429 -17.198  -3.873  1.00  2.42           O  
ATOM    808  CD  PRO H 113     -10.885 -19.952  -5.936  1.00  2.42           C  
ATOM    809  CG  PRO H 113      -9.504 -20.292  -5.371  1.00  2.42           C  
ATOM    810  N   GLY H 114     -10.247 -16.155  -4.647  1.00  2.26           N  
ATOM    811  CA  GLY H 114      -9.660 -14.822  -4.776  1.00  2.26           C  
ATOM    812  C   GLY H 114      -8.983 -14.514  -6.120  1.00  2.26           C  
ATOM    813  O   GLY H 114      -8.906 -15.327  -7.042  1.00  2.26           O  
ATOM    814  N   ASN H 115      -8.525 -13.266  -6.253  1.00  1.26           N  
ATOM    815  CA  ASN H 115      -7.923 -12.737  -7.484  1.00  1.26           C  
ATOM    816  C   ASN H 115      -7.006 -11.549  -7.139  1.00  1.26           C  
ATOM    817  CB  ASN H 115      -9.069 -12.372  -8.465  1.00  1.26           C  
ATOM    818  O   ASN H 115      -7.450 -10.408  -7.075  1.00  1.26           O  
ATOM    819  CG  ASN H 115      -8.884 -12.966  -9.842  1.00  1.26           C  
ATOM    820  ND2 ASN H 115      -8.766 -14.270  -9.934  1.00  1.26           N  
ATOM    821  OD1 ASN H 115      -8.840 -12.256 -10.835  1.00  1.26           O  
ATOM    822  N   VAL H 116      -5.745 -11.823  -6.796  1.00  0.97           N  
ATOM    823  CA  VAL H 116      -4.841 -10.822  -6.197  1.00  0.97           C  
ATOM    824  C   VAL H 116      -4.332  -9.825  -7.243  1.00  0.97           C  
ATOM    825  CB  VAL H 116      -3.678 -11.499  -5.443  1.00  0.97           C  
ATOM    826  O   VAL H 116      -3.344 -10.085  -7.929  1.00  0.97           O  
ATOM    827  CG1 VAL H 116      -2.828 -10.465  -4.696  1.00  0.97           C  
ATOM    828  CG2 VAL H 116      -4.192 -12.501  -4.397  1.00  0.97           C  
ATOM    829  N   TYR H 117      -4.995  -8.674  -7.346  1.00  0.26           N  
ATOM    830  CA  TYR H 117      -4.529  -7.561  -8.170  1.00  0.26           C  
ATOM    831  C   TYR H 117      -3.416  -6.803  -7.440  1.00  0.26           C  
ATOM    832  CB  TYR H 117      -5.693  -6.643  -8.572  1.00  0.26           C  
ATOM    833  O   TYR H 117      -3.525  -6.504  -6.249  1.00  0.26           O  
ATOM    834  CG  TYR H 117      -6.759  -7.352  -9.387  1.00  0.26           C  
ATOM    835  CD1 TYR H 117      -6.562  -7.561 -10.767  1.00  0.26           C  
ATOM    836  CD2 TYR H 117      -7.909  -7.868  -8.759  1.00  0.26           C  
ATOM    837  CE1 TYR H 117      -7.487  -8.320 -11.508  1.00  0.26           C  
ATOM    838  CE2 TYR H 117      -8.845  -8.616  -9.502  1.00  0.26           C  
ATOM    839  OH  TYR H 117      -9.481  -9.651 -11.570  1.00  0.26           O  
ATOM    840  CZ  TYR H 117      -8.621  -8.864 -10.873  1.00  0.26           C  
ATOM    841  N   TRP H 118      -2.360  -6.473  -8.176  1.00  0.33           N  
ATOM    842  CA  TRP H 118      -1.247  -5.631  -7.740  1.00  0.33           C  
ATOM    843  C   TRP H 118      -1.228  -4.339  -8.560  1.00  0.33           C  
ATOM    844  CB  TRP H 118       0.072  -6.393  -7.932  1.00  0.33           C  
ATOM    845  O   TRP H 118      -1.739  -4.314  -9.682  1.00  0.33           O  
ATOM    846  CG  TRP H 118       0.242  -7.649  -7.130  1.00  0.33           C  
ATOM    847  CD1 TRP H 118      -0.047  -8.902  -7.548  1.00  0.33           C  
ATOM    848  CD2 TRP H 118       0.727  -7.793  -5.764  1.00  0.33           C  
ATOM    849  CE2 TRP H 118       0.779  -9.181  -5.439  1.00  0.33           C  
ATOM    850  CE3 TRP H 118       1.144  -6.885  -4.769  1.00  0.33           C  
ATOM    851  NE1 TRP H 118       0.270  -9.809  -6.555  1.00  0.33           N  
ATOM    852  CH2 TRP H 118       1.681  -8.712  -3.238  1.00  0.33           C  
ATOM    853  CZ2 TRP H 118       1.253  -9.643  -4.201  1.00  0.33           C  
ATOM    854  CZ3 TRP H 118       1.622  -7.337  -3.526  1.00  0.33           C  
ATOM    855  N   GLY H 119      -0.621  -3.286  -8.017  1.00  0.40           N  
ATOM    856  CA  GLY H 119      -0.128  -2.179  -8.832  1.00  0.40           C  
ATOM    857  C   GLY H 119       1.254  -2.479  -9.430  1.00  0.40           C  
ATOM    858  O   GLY H 119       1.764  -3.601  -9.335  1.00  0.40           O  
ATOM    859  N   GLN H 120       1.861  -1.476 -10.062  1.00  0.36           N  
ATOM    860  CA  GLN H 120       3.195  -1.577 -10.676  1.00  0.36           C  
ATOM    861  C   GLN H 120       4.325  -1.461  -9.638  1.00  0.36           C  
ATOM    862  CB  GLN H 120       3.349  -0.488 -11.753  1.00  0.36           C  
ATOM    863  O   GLN H 120       5.415  -2.000  -9.835  1.00  0.36           O  
ATOM    864  CG  GLN H 120       2.232  -0.495 -12.814  1.00  0.36           C  
ATOM    865  CD  GLN H 120       2.049  -1.847 -13.500  1.00  0.36           C  
ATOM    866  NE2 GLN H 120       0.829  -2.263 -13.761  1.00  0.36           N  
ATOM    867  OE1 GLN H 120       2.987  -2.554 -13.824  1.00  0.36           O  
ATOM    868  N   GLY H 121       4.039  -0.801  -8.515  1.00  0.49           N  
ATOM    869  CA  GLY H 121       4.952  -0.560  -7.405  1.00  0.49           C  
ATOM    870  C   GLY H 121       5.704   0.768  -7.523  1.00  0.49           C  
ATOM    871  O   GLY H 121       6.482   0.979  -8.450  1.00  0.49           O  
ATOM    872  N   THR H 122       5.512   1.669  -6.556  1.00  0.34           N  
ATOM    873  CA  THR H 122       6.226   2.957  -6.496  1.00  0.34           C  
ATOM    874  C   THR H 122       7.499   2.853  -5.654  1.00  0.34           C  
ATOM    875  CB  THR H 122       5.302   4.094  -6.025  1.00  0.34           C  
ATOM    876  O   THR H 122       7.472   2.338  -4.538  1.00  0.34           O  
ATOM    877  CG2 THR H 122       4.755   3.960  -4.603  1.00  0.34           C  
ATOM    878  OG1 THR H 122       5.993   5.320  -6.071  1.00  0.34           O  
ATOM    879  N   GLN H 123       8.626   3.373  -6.147  1.00  0.29           N  
ATOM    880  CA  GLN H 123       9.870   3.420  -5.368  1.00  0.29           C  
ATOM    881  C   GLN H 123       9.771   4.415  -4.206  1.00  0.29           C  
ATOM    882  CB  GLN H 123      11.068   3.732  -6.289  1.00  0.29           C  
ATOM    883  O   GLN H 123       9.251   5.520  -4.364  1.00  0.29           O  
ATOM    884  CG  GLN H 123      12.431   3.824  -5.569  1.00  0.29           C  
ATOM    885  CD  GLN H 123      12.803   2.587  -4.747  1.00  0.29           C  
ATOM    886  NE2 GLN H 123      13.636   2.726  -3.744  1.00  0.29           N  
ATOM    887  OE1 GLN H 123      12.343   1.481  -4.971  1.00  0.29           O  
ATOM    888  N   VAL H 124      10.326   4.042  -3.054  1.00  0.21           N  
ATOM    889  CA  VAL H 124      10.544   4.922  -1.903  1.00  0.21           C  
ATOM    890  C   VAL H 124      11.974   4.718  -1.421  1.00  0.21           C  
ATOM    891  CB  VAL H 124       9.543   4.628  -0.775  1.00  0.21           C  
ATOM    892  O   VAL H 124      12.361   3.599  -1.087  1.00  0.21           O  
ATOM    893  CG1 VAL H 124       9.761   5.534   0.446  1.00  0.21           C  
ATOM    894  CG2 VAL H 124       8.091   4.781  -1.241  1.00  0.21           C  
ATOM    895  N   THR H 125      12.759   5.790  -1.380  1.00  0.24           N  
ATOM    896  CA  THR H 125      14.151   5.771  -0.912  1.00  0.24           C  
ATOM    897  C   THR H 125      14.308   6.736   0.250  1.00  0.24           C  
ATOM    898  CB  THR H 125      15.133   6.118  -2.041  1.00  0.24           C  
ATOM    899  O   THR H 125      13.857   7.878   0.162  1.00  0.24           O  
ATOM    900  CG2 THR H 125      16.595   5.982  -1.613  1.00  0.24           C  
ATOM    901  OG1 THR H 125      14.967   5.244  -3.137  1.00  0.24           O  
ATOM    902  N   VAL H 126      14.956   6.288   1.327  1.00  0.28           N  
ATOM    903  CA  VAL H 126      15.157   7.093   2.534  1.00  0.28           C  
ATOM    904  C   VAL H 126      16.650   7.213   2.840  1.00  0.28           C  
ATOM    905  CB  VAL H 126      14.344   6.555   3.722  1.00  0.28           C  
ATOM    906  O   VAL H 126      17.252   6.294   3.391  1.00  0.28           O  
ATOM    907  CG1 VAL H 126      14.424   7.544   4.893  1.00  0.28           C  
ATOM    908  CG2 VAL H 126      12.865   6.337   3.373  1.00  0.28           C  
ATOM    909  N   SER H 127      17.244   8.351   2.480  1.00  0.32           N  
ATOM    910  CA  SER H 127      18.658   8.676   2.719  1.00  0.32           C  
ATOM    911  C   SER H 127      18.793  10.131   3.116  1.00  0.32           C  
ATOM    912  CB  SER H 127      19.524   8.462   1.473  1.00  0.32           C  
ATOM    913  O   SER H 127      18.126  10.980   2.527  1.00  0.32           O  
ATOM    914  OG  SER H 127      20.875   8.820   1.733  1.00  0.32           O  
ATOM    915  N   SER H 128      19.663  10.398   4.092  1.00  0.52           N  
ATOM    916  CA  SER H 128      20.172  11.746   4.360  1.00  0.52           C  
ATOM    917  C   SER H 128      20.767  12.359   3.093  1.00  0.52           C  
ATOM    918  CB  SER H 128      21.235  11.704   5.450  1.00  0.52           C  
ATOM    919  O   SER H 128      21.292  11.570   2.270  1.00  0.52           O  
ATOM    920  OG  SER H 128      20.699  11.113   6.624  1.00  0.52           O  
ATOM    921  OXT SER H 128      20.661  13.601   2.992  1.00  0.52           O  
TER     922      SER H 128                                                       
END   
