# Supplementary material for: Characterising nanobody developability to improve therapeutic design using the Therapeutic Nanobody Profiler
Source: Commun Biol. 2026 Jan 31;9:344. doi: 10.1038/s42003-026-09594-y (PMC12963540; doi:10.1038/s42003-026-09594-y)
Supplement: Supplementary file 2 — Supplementary data [file 42003_2026_9594_MOESM2_ESM.zip › paper_data/vhh_clinical_set_models/seq22_NanoBodyBuilder2_Model.pdb]

ATOM      1  N   GLU H   1     -12.430  -5.925 -16.928  1.00  0.75           N  
ATOM      2  CA  GLU H   1     -11.075  -5.434 -16.611  1.00  0.75           C  
ATOM      3  C   GLU H   1     -11.067  -4.880 -15.189  1.00  0.75           C  
ATOM      4  CB  GLU H   1     -10.686  -4.381 -17.647  1.00  0.75           C  
ATOM      5  O   GLU H   1     -12.132  -4.512 -14.701  1.00  0.75           O  
ATOM      6  CG  GLU H   1      -9.224  -3.939 -17.538  1.00  0.75           C  
ATOM      7  CD  GLU H   1      -8.869  -2.874 -18.575  1.00  0.75           C  
ATOM      8  OE1 GLU H   1      -9.786  -2.440 -19.304  1.00  0.75           O  
ATOM      9  OE2 GLU H   1      -7.696  -2.449 -18.564  1.00  0.75           O  
ATOM     10  N   VAL H   2      -9.914  -4.871 -14.523  1.00  0.29           N  
ATOM     11  CA  VAL H   2      -9.661  -4.167 -13.258  1.00  0.29           C  
ATOM     12  C   VAL H   2      -8.270  -3.568 -13.385  1.00  0.29           C  
ATOM     13  CB  VAL H   2      -9.718  -5.123 -12.046  1.00  0.29           C  
ATOM     14  O   VAL H   2      -7.306  -4.320 -13.499  1.00  0.29           O  
ATOM     15  CG1 VAL H   2      -9.106  -4.533 -10.767  1.00  0.29           C  
ATOM     16  CG2 VAL H   2     -11.154  -5.545 -11.711  1.00  0.29           C  
ATOM     17  N   GLN H   3      -8.170  -2.244 -13.384  1.00  0.24           N  
ATOM     18  CA  GLN H   3      -6.889  -1.554 -13.265  1.00  0.24           C  
ATOM     19  C   GLN H   3      -6.639  -1.190 -11.800  1.00  0.24           C  
ATOM     20  CB  GLN H   3      -6.840  -0.301 -14.155  1.00  0.24           C  
ATOM     21  O   GLN H   3      -7.562  -0.800 -11.077  1.00  0.24           O  
ATOM     22  CG  GLN H   3      -7.019  -0.585 -15.666  1.00  0.24           C  
ATOM     23  CD  GLN H   3      -8.134   0.210 -16.353  1.00  0.24           C  
ATOM     24  NE2 GLN H   3      -8.307   0.055 -17.640  1.00  0.24           N  
ATOM     25  OE1 GLN H   3      -8.906   0.942 -15.745  1.00  0.24           O  
ATOM     26  N   LEU H   4      -5.376  -1.282 -11.397  1.00  0.14           N  
ATOM     27  CA  LEU H   4      -4.828  -0.702 -10.178  1.00  0.14           C  
ATOM     28  C   LEU H   4      -3.641   0.165 -10.605  1.00  0.14           C  
ATOM     29  CB  LEU H   4      -4.403  -1.828  -9.215  1.00  0.14           C  
ATOM     30  O   LEU H   4      -2.748  -0.344 -11.278  1.00  0.14           O  
ATOM     31  CG  LEU H   4      -5.544  -2.686  -8.644  1.00  0.14           C  
ATOM     32  CD1 LEU H   4      -4.988  -3.748  -7.697  1.00  0.14           C  
ATOM     33  CD2 LEU H   4      -6.523  -1.850  -7.834  1.00  0.14           C  
ATOM     34  N   VAL H   5      -3.667   1.459 -10.275  1.00  0.29           N  
ATOM     35  CA  VAL H   5      -2.641   2.424 -10.706  1.00  0.29           C  
ATOM     36  C   VAL H   5      -2.081   3.168  -9.501  1.00  0.29           C  
ATOM     37  CB  VAL H   5      -3.180   3.394 -11.781  1.00  0.29           C  
ATOM     38  O   VAL H   5      -2.740   4.059  -8.954  1.00  0.29           O  
ATOM     39  CG1 VAL H   5      -2.086   4.361 -12.256  1.00  0.29           C  
ATOM     40  CG2 VAL H   5      -3.710   2.639 -13.009  1.00  0.29           C  
ATOM     41  N   GLU H   6      -0.879   2.792  -9.058  1.00  0.21           N  
ATOM     42  CA  GLU H   6      -0.182   3.489  -7.976  1.00  0.21           C  
ATOM     43  C   GLU H   6       0.463   4.808  -8.416  1.00  0.21           C  
ATOM     44  CB  GLU H   6       0.886   2.630  -7.278  1.00  0.21           C  
ATOM     45  O   GLU H   6       1.002   4.921  -9.517  1.00  0.21           O  
ATOM     46  CG  GLU H   6       0.350   1.359  -6.611  1.00  0.21           C  
ATOM     47  CD  GLU H   6       0.419   0.123  -7.513  1.00  0.21           C  
ATOM     48  OE1 GLU H   6       0.413   0.261  -8.754  1.00  0.21           O  
ATOM     49  OE2 GLU H   6       0.513  -0.987  -6.950  1.00  0.21           O  
ATOM     50  N   SER H   7       0.501   5.786  -7.507  1.00  0.25           N  
ATOM     51  CA  SER H   7       1.243   7.040  -7.672  1.00  0.25           C  
ATOM     52  C   SER H   7       1.708   7.610  -6.326  1.00  0.25           C  
ATOM     53  CB  SER H   7       0.389   8.062  -8.441  1.00  0.25           C  
ATOM     54  O   SER H   7       1.140   7.305  -5.276  1.00  0.25           O  
ATOM     55  OG  SER H   7      -0.667   8.585  -7.653  1.00  0.25           O  
ATOM     56  N   GLY H   8       2.702   8.504  -6.347  1.00  0.16           N  
ATOM     57  CA  GLY H   8       3.129   9.267  -5.162  1.00  0.16           C  
ATOM     58  C   GLY H   8       4.277   8.663  -4.345  1.00  0.16           C  
ATOM     59  O   GLY H   8       4.487   9.086  -3.208  1.00  0.16           O  
ATOM     60  N   GLY H   9       5.008   7.689  -4.895  1.00  0.21           N  
ATOM     61  CA  GLY H   9       6.350   7.349  -4.417  1.00  0.21           C  
ATOM     62  C   GLY H   9       7.412   8.343  -4.907  1.00  0.21           C  
ATOM     63  O   GLY H   9       7.089   9.372  -5.500  1.00  0.21           O  
ATOM     64  N   GLY H  11       8.682   8.032  -4.657  1.00  0.20           N  
ATOM     65  CA  GLY H  11       9.820   8.898  -4.971  1.00  0.20           C  
ATOM     66  C   GLY H  11      10.941   8.804  -3.935  1.00  0.20           C  
ATOM     67  O   GLY H  11      10.986   7.868  -3.135  1.00  0.20           O  
ATOM     68  N   LEU H  12      11.852   9.779  -3.965  1.00  0.28           N  
ATOM     69  CA  LEU H  12      12.878   9.983  -2.939  1.00  0.28           C  
ATOM     70  C   LEU H  12      12.336  10.868  -1.804  1.00  0.28           C  
ATOM     71  CB  LEU H  12      14.130  10.591  -3.604  1.00  0.28           C  
ATOM     72  O   LEU H  12      11.643  11.851  -2.062  1.00  0.28           O  
ATOM     73  CG  LEU H  12      15.297  10.915  -2.648  1.00  0.28           C  
ATOM     74  CD1 LEU H  12      15.873   9.663  -1.985  1.00  0.28           C  
ATOM     75  CD2 LEU H  12      16.423  11.592  -3.429  1.00  0.28           C  
ATOM     76  N   ILE H  13      12.684  10.546  -0.558  1.00  0.28           N  
ATOM     77  CA  ILE H  13      12.361  11.333   0.639  1.00  0.28           C  
ATOM     78  C   ILE H  13      13.441  11.120   1.709  1.00  0.28           C  
ATOM     79  CB  ILE H  13      10.942  10.964   1.138  1.00  0.28           C  
ATOM     80  O   ILE H  13      13.981  10.023   1.829  1.00  0.28           O  
ATOM     81  CG1 ILE H  13      10.422  11.829   2.306  1.00  0.28           C  
ATOM     82  CG2 ILE H  13      10.857   9.493   1.578  1.00  0.28           C  
ATOM     83  CD1 ILE H  13      10.270  13.312   1.952  1.00  0.28           C  
ATOM     84  N   GLN H  14      13.763  12.143   2.501  1.00  0.23           N  
ATOM     85  CA  GLN H  14      14.728  11.995   3.597  1.00  0.23           C  
ATOM     86  C   GLN H  14      14.112  11.337   4.854  1.00  0.23           C  
ATOM     87  CB  GLN H  14      15.393  13.344   3.914  1.00  0.23           C  
ATOM     88  O   GLN H  14      12.910  11.494   5.099  1.00  0.23           O  
ATOM     89  CG  GLN H  14      16.478  13.670   2.869  1.00  0.23           C  
ATOM     90  CD  GLN H  14      17.257  14.936   3.215  1.00  0.23           C  
ATOM     91  NE2 GLN H  14      18.571  14.921   3.184  1.00  0.23           N  
ATOM     92  OE1 GLN H  14      16.684  15.971   3.517  1.00  0.23           O  
ATOM     93  N   PRO H  15      14.911  10.622   5.678  1.00  0.17           N  
ATOM     94  CA  PRO H  15      14.506  10.077   6.968  1.00  0.17           C  
ATOM     95  C   PRO H  15      13.764  11.081   7.852  1.00  0.17           C  
ATOM     96  CB  PRO H  15      15.795   9.598   7.640  1.00  0.17           C  
ATOM     97  O   PRO H  15      14.110  12.257   7.924  1.00  0.17           O  
ATOM     98  CG  PRO H  15      16.653   9.161   6.459  1.00  0.17           C  
ATOM     99  CD  PRO H  15      16.230  10.116   5.345  1.00  0.17           C  
ATOM    100  N   GLY H  16      12.715  10.613   8.525  1.00  0.24           N  
ATOM    101  CA  GLY H  16      11.786  11.462   9.275  1.00  0.24           C  
ATOM    102  C   GLY H  16      10.715  12.135   8.407  1.00  0.24           C  
ATOM    103  O   GLY H  16       9.643  12.460   8.922  1.00  0.24           O  
ATOM    104  N   GLY H  17      10.953  12.272   7.099  1.00  0.14           N  
ATOM    105  CA  GLY H  17      10.000  12.786   6.122  1.00  0.14           C  
ATOM    106  C   GLY H  17       8.762  11.903   5.946  1.00  0.14           C  
ATOM    107  O   GLY H  17       8.625  10.834   6.552  1.00  0.14           O  
ATOM    108  N   SER H  18       7.834  12.384   5.117  1.00  0.13           N  
ATOM    109  CA  SER H  18       6.526  11.758   4.917  1.00  0.13           C  
ATOM    110  C   SER H  18       6.134  11.696   3.442  1.00  0.13           C  
ATOM    111  CB  SER H  18       5.441  12.487   5.720  1.00  0.13           C  
ATOM    112  O   SER H  18       6.385  12.636   2.693  1.00  0.13           O  
ATOM    113  OG  SER H  18       5.774  12.533   7.097  1.00  0.13           O  
ATOM    114  N   LEU H  19       5.469  10.609   3.047  1.00  0.09           N  
ATOM    115  CA  LEU H  19       4.892  10.398   1.717  1.00  0.09           C  
ATOM    116  C   LEU H  19       3.425   9.972   1.826  1.00  0.09           C  
ATOM    117  CB  LEU H  19       5.706   9.350   0.930  1.00  0.09           C  
ATOM    118  O   LEU H  19       2.951   9.550   2.883  1.00  0.09           O  
ATOM    119  CG  LEU H  19       7.111   9.797   0.486  1.00  0.09           C  
ATOM    120  CD1 LEU H  19       7.797   8.619  -0.204  1.00  0.09           C  
ATOM    121  CD2 LEU H  19       7.072  10.963  -0.503  1.00  0.09           C  
ATOM    122  N   ARG H  20       2.705  10.056   0.706  1.00  0.09           N  
ATOM    123  CA  ARG H  20       1.323   9.586   0.593  1.00  0.09           C  
ATOM    124  C   ARG H  20       1.126   8.852  -0.726  1.00  0.09           C  
ATOM    125  CB  ARG H  20       0.358  10.764   0.783  1.00  0.09           C  
ATOM    126  O   ARG H  20       0.788   9.461  -1.741  1.00  0.09           O  
ATOM    127  CG  ARG H  20      -1.096  10.275   0.848  1.00  0.09           C  
ATOM    128  CD  ARG H  20      -2.050  11.456   1.042  1.00  0.09           C  
ATOM    129  NE  ARG H  20      -3.457  11.019   0.932  1.00  0.09           N  
ATOM    130  NH1 ARG H  20      -4.243  12.700  -0.428  1.00  0.09           N  
ATOM    131  NH2 ARG H  20      -5.606  11.058   0.191  1.00  0.09           N  
ATOM    132  CZ  ARG H  20      -4.421  11.594   0.237  1.00  0.09           C  
ATOM    133  N   LEU H  21       1.304   7.535  -0.689  1.00  0.08           N  
ATOM    134  CA  LEU H  21       1.006   6.688  -1.837  1.00  0.08           C  
ATOM    135  C   LEU H  21      -0.501   6.703  -2.101  1.00  0.08           C  
ATOM    136  CB  LEU H  21       1.507   5.247  -1.647  1.00  0.08           C  
ATOM    137  O   LEU H  21      -1.316   6.719  -1.173  1.00  0.08           O  
ATOM    138  CG  LEU H  21       2.935   5.092  -1.098  1.00  0.08           C  
ATOM    139  CD1 LEU H  21       3.311   3.615  -1.095  1.00  0.08           C  
ATOM    140  CD2 LEU H  21       3.971   5.849  -1.928  1.00  0.08           C  
ATOM    141  N   SER H  22      -0.853   6.677  -3.374  1.00  0.09           N  
ATOM    142  CA  SER H  22      -2.214   6.589  -3.895  1.00  0.09           C  
ATOM    143  C   SER H  22      -2.299   5.366  -4.800  1.00  0.09           C  
ATOM    144  CB  SER H  22      -2.552   7.854  -4.690  1.00  0.09           C  
ATOM    145  O   SER H  22      -1.293   4.966  -5.373  1.00  0.09           O  
ATOM    146  OG  SER H  22      -2.204   9.016  -3.954  1.00  0.09           O  
ATOM    147  N   CYS H  23      -3.478   4.774  -4.924  1.00  0.12           N  
ATOM    148  CA  CYS H  23      -3.764   3.614  -5.760  1.00  0.12           C  
ATOM    149  C   CYS H  23      -5.183   3.786  -6.310  1.00  0.12           C  
ATOM    150  CB  CYS H  23      -3.569   2.353  -4.911  1.00  0.12           C  
ATOM    151  O   CYS H  23      -6.169   3.556  -5.602  1.00  0.12           O  
ATOM    152  SG  CYS H  23      -4.332   0.828  -5.520  1.00  0.12           S  
ATOM    153  N   ALA H  24      -5.280   4.293  -7.540  1.00  0.18           N  
ATOM    154  CA  ALA H  24      -6.545   4.449  -8.248  1.00  0.18           C  
ATOM    155  C   ALA H  24      -7.041   3.080  -8.722  1.00  0.18           C  
ATOM    156  CB  ALA H  24      -6.360   5.426  -9.414  1.00  0.18           C  
ATOM    157  O   ALA H  24      -6.243   2.242  -9.145  1.00  0.18           O  
ATOM    158  N   VAL H  25      -8.351   2.851  -8.643  1.00  0.19           N  
ATOM    159  CA  VAL H  25      -8.955   1.538  -8.895  1.00  0.19           C  
ATOM    160  C   VAL H  25     -10.108   1.650  -9.880  1.00  0.19           C  
ATOM    161  CB  VAL H  25      -9.432   0.905  -7.578  1.00  0.19           C  
ATOM    162  O   VAL H  25     -10.992   2.495  -9.717  1.00  0.19           O  
ATOM    163  CG1 VAL H  25     -10.040  -0.482  -7.792  1.00  0.19           C  
ATOM    164  CG2 VAL H  25      -8.298   0.847  -6.543  1.00  0.19           C  
ATOM    165  N   SER H  26     -10.154   0.743 -10.852  1.00  0.27           N  
ATOM    166  CA  SER H  26     -11.305   0.555 -11.739  1.00  0.27           C  
ATOM    167  C   SER H  26     -11.875  -0.862 -11.625  1.00  0.27           C  
ATOM    168  CB  SER H  26     -10.932   0.916 -13.177  1.00  0.27           C  
ATOM    169  O   SER H  26     -11.313  -1.737 -10.968  1.00  0.27           O  
ATOM    170  OG  SER H  26     -10.257  -0.154 -13.798  1.00  0.27           O  
ATOM    171  N   GLY H  27     -13.055  -1.092 -12.205  1.00  0.38           N  
ATOM    172  CA  GLY H  27     -13.708  -2.406 -12.224  1.00  0.38           C  
ATOM    173  C   GLY H  27     -14.262  -2.905 -10.877  1.00  0.38           C  
ATOM    174  O   GLY H  27     -15.118  -3.787 -10.881  1.00  0.38           O  
ATOM    175  N   PHE H  28     -13.858  -2.343  -9.728  1.00  0.25           N  
ATOM    176  CA  PHE H  28     -14.458  -2.660  -8.425  1.00  0.25           C  
ATOM    177  C   PHE H  28     -14.486  -1.480  -7.447  1.00  0.25           C  
ATOM    178  CB  PHE H  28     -13.777  -3.887  -7.797  1.00  0.25           C  
ATOM    179  O   PHE H  28     -13.613  -0.617  -7.452  1.00  0.25           O  
ATOM    180  CG  PHE H  28     -12.395  -3.670  -7.205  1.00  0.25           C  
ATOM    181  CD1 PHE H  28     -11.245  -3.902  -7.981  1.00  0.25           C  
ATOM    182  CD2 PHE H  28     -12.255  -3.268  -5.863  1.00  0.25           C  
ATOM    183  CE1 PHE H  28      -9.968  -3.756  -7.409  1.00  0.25           C  
ATOM    184  CE2 PHE H  28     -10.980  -3.132  -5.287  1.00  0.25           C  
ATOM    185  CZ  PHE H  28      -9.837  -3.378  -6.062  1.00  0.25           C  
ATOM    186  N   THR H  29     -15.492  -1.459  -6.567  1.00  0.29           N  
ATOM    187  CA  THR H  29     -15.670  -0.401  -5.562  1.00  0.29           C  
ATOM    188  C   THR H  29     -14.773  -0.619  -4.336  1.00  0.29           C  
ATOM    189  CB  THR H  29     -17.134  -0.310  -5.104  1.00  0.29           C  
ATOM    190  O   THR H  29     -15.000  -1.545  -3.548  1.00  0.29           O  
ATOM    191  CG2 THR H  29     -17.424   1.031  -4.440  1.00  0.29           C  
ATOM    192  OG1 THR H  29     -18.028  -0.439  -6.183  1.00  0.29           O  
ATOM    193  N   VAL H  30     -13.793   0.259  -4.118  1.00  0.30           N  
ATOM    194  CA  VAL H  30     -12.795   0.142  -3.034  1.00  0.30           C  
ATOM    195  C   VAL H  30     -13.434   0.203  -1.643  1.00  0.30           C  
ATOM    196  CB  VAL H  30     -11.702   1.223  -3.181  1.00  0.30           C  
ATOM    197  O   VAL H  30     -12.990  -0.494  -0.732  1.00  0.30           O  
ATOM    198  CG1 VAL H  30     -10.611   1.127  -2.107  1.00  0.30           C  
ATOM    199  CG2 VAL H  30     -10.984   1.071  -4.518  1.00  0.30           C  
ATOM    200  N   SER H  35     -14.517   0.974  -1.474  1.00  0.36           N  
ATOM    201  CA  SER H  35     -15.232   1.149  -0.195  1.00  0.36           C  
ATOM    202  C   SER H  35     -15.854  -0.132   0.380  1.00  0.36           C  
ATOM    203  CB  SER H  35     -16.322   2.210  -0.352  1.00  0.36           C  
ATOM    204  O   SER H  35     -16.148  -0.162   1.573  1.00  0.36           O  
ATOM    205  OG  SER H  35     -17.369   1.759  -1.190  1.00  0.36           O  
ATOM    206  N   LYS H  36     -16.034  -1.178  -0.442  1.00  0.32           N  
ATOM    207  CA  LYS H  36     -16.639  -2.469  -0.061  1.00  0.32           C  
ATOM    208  C   LYS H  36     -15.687  -3.671  -0.171  1.00  0.32           C  
ATOM    209  CB  LYS H  36     -17.897  -2.716  -0.916  1.00  0.32           C  
ATOM    210  O   LYS H  36     -16.012  -4.740   0.332  1.00  0.32           O  
ATOM    211  CG  LYS H  36     -19.015  -1.683  -0.693  1.00  0.32           C  
ATOM    212  CD  LYS H  36     -20.265  -2.054  -1.505  1.00  0.32           C  
ATOM    213  CE  LYS H  36     -21.387  -1.035  -1.262  1.00  0.32           C  
ATOM    214  NZ  LYS H  36     -22.622  -1.383  -2.012  1.00  0.32           N  
ATOM    215  N   ASN H  37     -14.540  -3.527  -0.836  1.00  0.27           N  
ATOM    216  CA  ASN H  37     -13.588  -4.618  -1.090  1.00  0.27           C  
ATOM    217  C   ASN H  37     -12.480  -4.713  -0.027  1.00  0.27           C  
ATOM    218  CB  ASN H  37     -13.020  -4.460  -2.514  1.00  0.27           C  
ATOM    219  O   ASN H  37     -12.302  -3.816   0.798  1.00  0.27           O  
ATOM    220  CG  ASN H  37     -13.946  -5.072  -3.547  1.00  0.27           C  
ATOM    221  ND2 ASN H  37     -14.974  -4.379  -3.974  1.00  0.27           N  
ATOM    222  OD1 ASN H  37     -13.768  -6.198  -3.967  1.00  0.27           O  
ATOM    223  N   TYR H  38     -11.730  -5.816  -0.075  1.00  0.33           N  
ATOM    224  CA  TYR H  38     -10.465  -5.994   0.633  1.00  0.33           C  
ATOM    225  C   TYR H  38      -9.329  -5.454  -0.238  1.00  0.33           C  
ATOM    226  CB  TYR H  38     -10.228  -7.480   0.950  1.00  0.33           C  
ATOM    227  O   TYR H  38      -9.297  -5.739  -1.436  1.00  0.33           O  
ATOM    228  CG  TYR H  38     -11.397  -8.197   1.610  1.00  0.33           C  
ATOM    229  CD1 TYR H  38     -12.477  -8.658   0.828  1.00  0.33           C  
ATOM    230  CD2 TYR H  38     -11.401  -8.417   3.001  1.00  0.33           C  
ATOM    231  CE1 TYR H  38     -13.582  -9.278   1.439  1.00  0.33           C  
ATOM    232  CE2 TYR H  38     -12.501  -9.047   3.617  1.00  0.33           C  
ATOM    233  OH  TYR H  38     -14.690 -10.018   3.425  1.00  0.33           O  
ATOM    234  CZ  TYR H  38     -13.597  -9.469   2.834  1.00  0.33           C  
ATOM    235  N   MET H  39      -8.404  -4.701   0.350  1.00  0.27           N  
ATOM    236  CA  MET H  39      -7.156  -4.315  -0.304  1.00  0.27           C  
ATOM    237  C   MET H  39      -6.001  -4.292   0.686  1.00  0.27           C  
ATOM    238  CB  MET H  39      -7.260  -2.959  -1.017  1.00  0.27           C  
ATOM    239  O   MET H  39      -6.176  -3.943   1.854  1.00  0.27           O  
ATOM    240  CG  MET H  39      -8.222  -2.975  -2.209  1.00  0.27           C  
ATOM    241  SD  MET H  39      -8.095  -1.527  -3.288  1.00  0.27           S  
ATOM    242  CE  MET H  39      -6.572  -1.928  -4.195  1.00  0.27           C  
ATOM    243  N   SER H  40      -4.815  -4.620   0.193  1.00  0.19           N  
ATOM    244  CA  SER H  40      -3.570  -4.611   0.952  1.00  0.19           C  
ATOM    245  C   SER H  40      -2.527  -3.733   0.269  1.00  0.19           C  
ATOM    246  CB  SER H  40      -3.033  -6.034   1.134  1.00  0.19           C  
ATOM    247  O   SER H  40      -2.496  -3.644  -0.957  1.00  0.19           O  
ATOM    248  OG  SER H  40      -3.970  -6.844   1.820  1.00  0.19           O  
ATOM    249  N   TRP H  41      -1.656  -3.116   1.066  1.00  0.20           N  
ATOM    250  CA  TRP H  41      -0.360  -2.622   0.600  1.00  0.20           C  
ATOM    251  C   TRP H  41       0.721  -3.639   0.960  1.00  0.20           C  
ATOM    252  CB  TRP H  41      -0.046  -1.245   1.190  1.00  0.20           C  
ATOM    253  O   TRP H  41       0.737  -4.177   2.073  1.00  0.20           O  
ATOM    254  CG  TRP H  41      -0.859  -0.120   0.628  1.00  0.20           C  
ATOM    255  CD1 TRP H  41      -1.994   0.374   1.165  1.00  0.20           C  
ATOM    256  CD2 TRP H  41      -0.620   0.659  -0.586  1.00  0.20           C  
ATOM    257  CE2 TRP H  41      -1.659   1.631  -0.713  1.00  0.20           C  
ATOM    258  CE3 TRP H  41       0.383   0.659  -1.578  1.00  0.20           C  
ATOM    259  NE1 TRP H  41      -2.476   1.402   0.376  1.00  0.20           N  
ATOM    260  CH2 TRP H  41      -0.672   2.541  -2.725  1.00  0.20           C  
ATOM    261  CZ2 TRP H  41      -1.694   2.566  -1.760  1.00  0.20           C  
ATOM    262  CZ3 TRP H  41       0.358   1.589  -2.635  1.00  0.20           C  
ATOM    263  N   VAL H  42       1.623  -3.880   0.017  1.00  0.19           N  
ATOM    264  CA  VAL H  42       2.721  -4.846   0.106  1.00  0.19           C  
ATOM    265  C   VAL H  42       3.969  -4.179  -0.453  1.00  0.19           C  
ATOM    266  CB  VAL H  42       2.373  -6.129  -0.677  1.00  0.19           C  
ATOM    267  O   VAL H  42       3.872  -3.426  -1.419  1.00  0.19           O  
ATOM    268  CG1 VAL H  42       3.504  -7.162  -0.636  1.00  0.19           C  
ATOM    269  CG2 VAL H  42       1.104  -6.806  -0.133  1.00  0.19           C  
ATOM    270  N   ARG H  43       5.139  -4.427   0.133  1.00  0.18           N  
ATOM    271  CA  ARG H  43       6.397  -3.849  -0.346  1.00  0.18           C  
ATOM    272  C   ARG H  43       7.481  -4.899  -0.495  1.00  0.18           C  
ATOM    273  CB  ARG H  43       6.810  -2.652   0.528  1.00  0.18           C  
ATOM    274  O   ARG H  43       7.557  -5.828   0.302  1.00  0.18           O  
ATOM    275  CG  ARG H  43       7.362  -3.049   1.907  1.00  0.18           C  
ATOM    276  CD  ARG H  43       7.637  -1.805   2.754  1.00  0.18           C  
ATOM    277  NE  ARG H  43       8.087  -2.161   4.107  1.00  0.18           N  
ATOM    278  NH1 ARG H  43       8.086  -0.073   5.057  1.00  0.18           N  
ATOM    279  NH2 ARG H  43       8.671  -1.835   6.266  1.00  0.18           N  
ATOM    280  CZ  ARG H  43       8.277  -1.355   5.130  1.00  0.18           C  
ATOM    281  N   GLN H  44       8.345  -4.722  -1.485  1.00  0.18           N  
ATOM    282  CA  GLN H  44       9.560  -5.514  -1.629  1.00  0.18           C  
ATOM    283  C   GLN H  44      10.779  -4.610  -1.490  1.00  0.18           C  
ATOM    284  CB  GLN H  44       9.548  -6.279  -2.955  1.00  0.18           C  
ATOM    285  O   GLN H  44      11.062  -3.784  -2.362  1.00  0.18           O  
ATOM    286  CG  GLN H  44      10.723  -7.270  -2.992  1.00  0.18           C  
ATOM    287  CD  GLN H  44      10.554  -8.378  -4.023  1.00  0.18           C  
ATOM    288  NE2 GLN H  44      11.262  -9.473  -3.867  1.00  0.18           N  
ATOM    289  OE1 GLN H  44       9.790  -8.289  -4.969  1.00  0.18           O  
ATOM    290  N   ALA H  45      11.487  -4.748  -0.372  1.00  0.15           N  
ATOM    291  CA  ALA H  45      12.788  -4.113  -0.212  1.00  0.15           C  
ATOM    292  C   ALA H  45      13.843  -4.857  -1.054  1.00  0.15           C  
ATOM    293  CB  ALA H  45      13.156  -4.084   1.270  1.00  0.15           C  
ATOM    294  O   ALA H  45      13.743  -6.082  -1.193  1.00  0.15           O  
ATOM    295  N   PRO H  46      14.875  -4.167  -1.573  1.00  0.28           N  
ATOM    296  CA  PRO H  46      15.966  -4.816  -2.292  1.00  0.28           C  
ATOM    297  C   PRO H  46      16.578  -5.961  -1.474  1.00  0.28           C  
ATOM    298  CB  PRO H  46      16.981  -3.707  -2.590  1.00  0.28           C  
ATOM    299  O   PRO H  46      16.872  -5.801  -0.289  1.00  0.28           O  
ATOM    300  CG  PRO H  46      16.123  -2.442  -2.624  1.00  0.28           C  
ATOM    301  CD  PRO H  46      15.063  -2.722  -1.562  1.00  0.28           C  
ATOM    302  N   GLY H  47      16.732  -7.132  -2.098  1.00  0.31           N  
ATOM    303  CA  GLY H  47      17.264  -8.332  -1.443  1.00  0.31           C  
ATOM    304  C   GLY H  47      16.334  -9.012  -0.422  1.00  0.31           C  
ATOM    305  O   GLY H  47      16.793  -9.906   0.284  1.00  0.31           O  
ATOM    306  N   LYS H  48      15.051  -8.626  -0.316  1.00  0.14           N  
ATOM    307  CA  LYS H  48      14.065  -9.245   0.595  1.00  0.14           C  
ATOM    308  C   LYS H  48      12.863  -9.823  -0.164  1.00  0.14           C  
ATOM    309  CB  LYS H  48      13.607  -8.247   1.680  1.00  0.14           C  
ATOM    310  O   LYS H  48      12.668  -9.564  -1.353  1.00  0.14           O  
ATOM    311  CG  LYS H  48      14.753  -7.505   2.393  1.00  0.14           C  
ATOM    312  CD  LYS H  48      14.244  -6.696   3.601  1.00  0.14           C  
ATOM    313  CE  LYS H  48      15.154  -5.483   3.860  1.00  0.14           C  
ATOM    314  NZ  LYS H  48      14.490  -4.447   4.700  1.00  0.14           N  
ATOM    315  N   GLY H  49      12.051 -10.609   0.542  1.00  0.20           N  
ATOM    316  CA  GLY H  49      10.730 -11.034   0.075  1.00  0.20           C  
ATOM    317  C   GLY H  49       9.676  -9.922   0.168  1.00  0.20           C  
ATOM    318  O   GLY H  49       9.985  -8.775   0.497  1.00  0.20           O  
ATOM    319  N   LEU H  50       8.422 -10.281  -0.112  1.00  0.23           N  
ATOM    320  CA  LEU H  50       7.269  -9.395   0.050  1.00  0.23           C  
ATOM    321  C   LEU H  50       6.921  -9.214   1.536  1.00  0.23           C  
ATOM    322  CB  LEU H  50       6.052  -9.961  -0.711  1.00  0.23           C  
ATOM    323  O   LEU H  50       6.533 -10.164   2.212  1.00  0.23           O  
ATOM    324  CG  LEU H  50       6.236 -10.233  -2.216  1.00  0.23           C  
ATOM    325  CD1 LEU H  50       4.896 -10.632  -2.833  1.00  0.23           C  
ATOM    326  CD2 LEU H  50       6.765  -9.014  -2.966  1.00  0.23           C  
ATOM    327  N   GLU H  51       7.009  -7.986   2.034  1.00  0.30           N  
ATOM    328  CA  GLU H  51       6.462  -7.588   3.329  1.00  0.30           C  
ATOM    329  C   GLU H  51       5.039  -7.076   3.119  1.00  0.30           C  
ATOM    330  CB  GLU H  51       7.378  -6.535   3.982  1.00  0.30           C  
ATOM    331  O   GLU H  51       4.819  -6.048   2.473  1.00  0.30           O  
ATOM    332  CG  GLU H  51       6.890  -6.000   5.346  1.00  0.30           C  
ATOM    333  CD  GLU H  51       7.831  -4.943   5.962  1.00  0.30           C  
ATOM    334  OE1 GLU H  51       8.809  -4.521   5.303  1.00  0.30           O  
ATOM    335  OE2 GLU H  51       7.567  -4.434   7.077  1.00  0.30           O  
ATOM    336  N   TRP H  52       4.059  -7.784   3.672  1.00  0.20           N  
ATOM    337  CA  TRP H  52       2.731  -7.215   3.841  1.00  0.20           C  
ATOM    338  C   TRP H  52       2.798  -6.033   4.829  1.00  0.20           C  
ATOM    339  CB  TRP H  52       1.747  -8.304   4.279  1.00  0.20           C  
ATOM    340  O   TRP H  52       3.291  -6.177   5.944  1.00  0.20           O  
ATOM    341  CG  TRP H  52       0.525  -7.704   4.873  1.00  0.20           C  
ATOM    342  CD1 TRP H  52      -0.436  -7.078   4.166  1.00  0.20           C  
ATOM    343  CD2 TRP H  52       0.252  -7.431   6.282  1.00  0.20           C  
ATOM    344  CE2 TRP H  52      -0.868  -6.557   6.353  1.00  0.20           C  
ATOM    345  CE3 TRP H  52       0.872  -7.781   7.502  1.00  0.20           C  
ATOM    346  NE1 TRP H  52      -1.261  -6.406   5.035  1.00  0.20           N  
ATOM    347  CH2 TRP H  52      -0.713  -6.428   8.772  1.00  0.20           C  
ATOM    348  CZ2 TRP H  52      -1.340  -6.044   7.573  1.00  0.20           C  
ATOM    349  CZ3 TRP H  52       0.389  -7.296   8.732  1.00  0.20           C  
ATOM    350  N   VAL H  53       2.313  -4.860   4.408  1.00  0.18           N  
ATOM    351  CA  VAL H  53       2.459  -3.589   5.144  1.00  0.18           C  
ATOM    352  C   VAL H  53       1.186  -3.228   5.909  1.00  0.18           C  
ATOM    353  CB  VAL H  53       2.833  -2.455   4.162  1.00  0.18           C  
ATOM    354  O   VAL H  53       1.229  -2.852   7.083  1.00  0.18           O  
ATOM    355  CG1 VAL H  53       3.041  -1.102   4.843  1.00  0.18           C  
ATOM    356  CG2 VAL H  53       4.116  -2.757   3.383  1.00  0.18           C  
ATOM    357  N   SER H  54       0.036  -3.298   5.233  1.00  0.16           N  
ATOM    358  CA  SER H  54      -1.270  -2.969   5.816  1.00  0.16           C  
ATOM    359  C   SER H  54      -2.427  -3.593   5.030  1.00  0.16           C  
ATOM    360  CB  SER H  54      -1.444  -1.450   5.933  1.00  0.16           C  
ATOM    361  O   SER H  54      -2.307  -3.807   3.826  1.00  0.16           O  
ATOM    362  OG  SER H  54      -1.369  -0.816   4.674  1.00  0.16           O  
ATOM    363  N   VAL H  55      -3.534  -3.927   5.705  1.00  0.19           N  
ATOM    364  CA  VAL H  55      -4.803  -4.363   5.081  1.00  0.19           C  
ATOM    365  C   VAL H  55      -5.885  -3.343   5.403  1.00  0.19           C  
ATOM    366  CB  VAL H  55      -5.321  -5.748   5.551  1.00  0.19           C  
ATOM    367  O   VAL H  55      -5.926  -2.818   6.518  1.00  0.19           O  
ATOM    368  CG1 VAL H  55      -4.287  -6.862   5.554  1.00  0.19           C  
ATOM    369  CG2 VAL H  55      -6.468  -6.271   4.672  1.00  0.19           C  
ATOM    370  N   VAL H  56      -6.812  -3.134   4.471  1.00  0.22           N  
ATOM    371  CA  VAL H  56      -8.177  -2.697   4.763  1.00  0.22           C  
ATOM    372  C   VAL H  56      -9.150  -3.762   4.266  1.00  0.22           C  
ATOM    373  CB  VAL H  56      -8.474  -1.282   4.235  1.00  0.22           C  
ATOM    374  O   VAL H  56      -9.173  -4.110   3.088  1.00  0.22           O  
ATOM    375  CG1 VAL H  56      -8.425  -1.130   2.709  1.00  0.22           C  
ATOM    376  CG2 VAL H  56      -9.848  -0.800   4.721  1.00  0.22           C  
ATOM    377  N   TYR H  57      -9.925  -4.326   5.186  1.00  0.25           N  
ATOM    378  CA  TYR H  57     -10.909  -5.360   4.879  1.00  0.25           C  
ATOM    379  C   TYR H  57     -12.196  -4.731   4.315  1.00  0.25           C  
ATOM    380  CB  TYR H  57     -11.147  -6.231   6.128  1.00  0.25           C  
ATOM    381  O   TYR H  57     -12.399  -3.513   4.383  1.00  0.25           O  
ATOM    382  CG  TYR H  57      -9.915  -6.988   6.628  1.00  0.25           C  
ATOM    383  CD1 TYR H  57      -9.739  -8.355   6.329  1.00  0.25           C  
ATOM    384  CD2 TYR H  57      -8.936  -6.329   7.399  1.00  0.25           C  
ATOM    385  CE1 TYR H  57      -8.590  -9.043   6.772  1.00  0.25           C  
ATOM    386  CE2 TYR H  57      -7.790  -7.008   7.848  1.00  0.25           C  
ATOM    387  OH  TYR H  57      -6.494  -9.016   7.949  1.00  0.25           O  
ATOM    388  CZ  TYR H  57      -7.611  -8.368   7.531  1.00  0.25           C  
ATOM    389  N   SER H  58     -13.103  -5.559   3.788  1.00  0.30           N  
ATOM    390  CA  SER H  58     -14.410  -5.118   3.271  1.00  0.30           C  
ATOM    391  C   SER H  58     -15.143  -4.203   4.261  1.00  0.30           C  
ATOM    392  CB  SER H  58     -15.262  -6.346   2.930  1.00  0.30           C  
ATOM    393  O   SER H  58     -15.479  -3.071   3.910  1.00  0.30           O  
ATOM    394  OG  SER H  58     -15.354  -7.200   4.059  1.00  0.30           O  
ATOM    395  N   GLY H  59     -15.256  -4.624   5.525  1.00  0.40           N  
ATOM    396  CA  GLY H  59     -15.885  -3.877   6.624  1.00  0.40           C  
ATOM    397  C   GLY H  59     -15.117  -2.659   7.158  1.00  0.40           C  
ATOM    398  O   GLY H  59     -15.526  -2.083   8.158  1.00  0.40           O  
ATOM    399  N   GLY H  63     -14.001  -2.257   6.542  1.00  0.40           N  
ATOM    400  CA  GLY H  63     -13.225  -1.080   6.957  1.00  0.40           C  
ATOM    401  C   GLY H  63     -12.249  -1.324   8.108  1.00  0.40           C  
ATOM    402  O   GLY H  63     -11.482  -0.422   8.445  1.00  0.40           O  
ATOM    403  N   SER H  64     -12.224  -2.541   8.660  1.00  0.30           N  
ATOM    404  CA  SER H  64     -11.191  -3.002   9.587  1.00  0.30           C  
ATOM    405  C   SER H  64      -9.813  -2.776   8.967  1.00  0.30           C  
ATOM    406  CB  SER H  64     -11.374  -4.495   9.899  1.00  0.30           C  
ATOM    407  O   SER H  64      -9.634  -3.011   7.771  1.00  0.30           O  
ATOM    408  OG  SER H  64     -12.740  -4.806  10.103  1.00  0.30           O  
ATOM    409  N   LYS H  65      -8.844  -2.322   9.764  1.00  0.17           N  
ATOM    410  CA  LYS H  65      -7.463  -2.098   9.322  1.00  0.17           C  
ATOM    411  C   LYS H  65      -6.508  -2.965  10.126  1.00  0.17           C  
ATOM    412  CB  LYS H  65      -7.048  -0.628   9.469  1.00  0.17           C  
ATOM    413  O   LYS H  65      -6.701  -3.122  11.329  1.00  0.17           O  
ATOM    414  CG  LYS H  65      -7.973   0.378   8.777  1.00  0.17           C  
ATOM    415  CD  LYS H  65      -7.401   1.784   8.988  1.00  0.17           C  
ATOM    416  CE  LYS H  65      -8.357   2.852   8.462  1.00  0.17           C  
ATOM    417  NZ  LYS H  65      -7.713   4.185   8.518  1.00  0.17           N  
ATOM    418  N   THR H  66      -5.445  -3.441   9.491  1.00  0.22           N  
ATOM    419  CA  THR H  66      -4.279  -4.004  10.187  1.00  0.22           C  
ATOM    420  C   THR H  66      -3.001  -3.408   9.615  1.00  0.22           C  
ATOM    421  CB  THR H  66      -4.257  -5.547  10.185  1.00  0.22           C  
ATOM    422  O   THR H  66      -2.964  -3.027   8.446  1.00  0.22           O  
ATOM    423  CG2 THR H  66      -5.402  -6.139  11.006  1.00  0.22           C  
ATOM    424  OG1 THR H  66      -4.344  -6.096   8.891  1.00  0.22           O  
ATOM    425  N   TYR H  67      -1.966  -3.321  10.448  1.00  0.17           N  
ATOM    426  CA  TYR H  67      -0.636  -2.813  10.112  1.00  0.17           C  
ATOM    427  C   TYR H  67       0.408  -3.796  10.630  1.00  0.17           C  
ATOM    428  CB  TYR H  67      -0.402  -1.448  10.776  1.00  0.17           C  
ATOM    429  O   TYR H  67       0.216  -4.350  11.714  1.00  0.17           O  
ATOM    430  CG  TYR H  67      -1.388  -0.366  10.392  1.00  0.17           C  
ATOM    431  CD1 TYR H  67      -1.245   0.282   9.154  1.00  0.17           C  
ATOM    432  CD2 TYR H  67      -2.418   0.013  11.274  1.00  0.17           C  
ATOM    433  CE1 TYR H  67      -2.130   1.311   8.792  1.00  0.17           C  
ATOM    434  CE2 TYR H  67      -3.291   1.062  10.928  1.00  0.17           C  
ATOM    435  OH  TYR H  67      -3.952   2.772   9.386  1.00  0.17           O  
ATOM    436  CZ  TYR H  67      -3.146   1.717   9.687  1.00  0.17           C  
ATOM    437  N   ALA H  68       1.500  -3.992   9.897  1.00  0.20           N  
ATOM    438  CA  ALA H  68       2.658  -4.699  10.431  1.00  0.20           C  
ATOM    439  C   ALA H  68       3.329  -3.873  11.543  1.00  0.20           C  
ATOM    440  CB  ALA H  68       3.620  -5.012   9.281  1.00  0.20           C  
ATOM    441  O   ALA H  68       3.405  -2.645  11.452  1.00  0.20           O  
ATOM    442  N   ASP H  69       3.858  -4.531  12.579  1.00  0.26           N  
ATOM    443  CA  ASP H  69       4.541  -3.859  13.697  1.00  0.26           C  
ATOM    444  C   ASP H  69       5.755  -3.009  13.275  1.00  0.26           C  
ATOM    445  CB  ASP H  69       4.888  -4.871  14.803  1.00  0.26           C  
ATOM    446  O   ASP H  69       6.096  -2.045  13.956  1.00  0.26           O  
ATOM    447  CG  ASP H  69       3.702  -5.046  15.757  1.00  0.26           C  
ATOM    448  OD1 ASP H  69       3.834  -4.710  16.955  1.00  0.26           O  
ATOM    449  OD2 ASP H  69       2.572  -5.344  15.306  1.00  0.26           O  
ATOM    450  N   SER H  70       6.339  -3.278  12.105  1.00  0.20           N  
ATOM    451  CA  SER H  70       7.380  -2.457  11.466  1.00  0.20           C  
ATOM    452  C   SER H  70       6.917  -1.039  11.075  1.00  0.20           C  
ATOM    453  CB  SER H  70       7.849  -3.197  10.204  1.00  0.20           C  
ATOM    454  O   SER H  70       7.732  -0.112  11.002  1.00  0.20           O  
ATOM    455  OG  SER H  70       6.749  -3.442   9.345  1.00  0.20           O  
ATOM    456  N   VAL H  71       5.620  -0.844  10.816  1.00  0.13           N  
ATOM    457  CA  VAL H  71       5.031   0.405  10.280  1.00  0.13           C  
ATOM    458  C   VAL H  71       3.865   0.945  11.119  1.00  0.13           C  
ATOM    459  CB  VAL H  71       4.598   0.216   8.816  1.00  0.13           C  
ATOM    460  O   VAL H  71       3.348   2.033  10.861  1.00  0.13           O  
ATOM    461  CG1 VAL H  71       5.791  -0.131   7.915  1.00  0.13           C  
ATOM    462  CG2 VAL H  71       3.493  -0.834   8.657  1.00  0.13           C  
ATOM    463  N   LYS H  72       3.461   0.197  12.144  1.00  0.20           N  
ATOM    464  CA  LYS H  72       2.433   0.515  13.142  1.00  0.20           C  
ATOM    465  C   LYS H  72       2.673   1.902  13.751  1.00  0.20           C  
ATOM    466  CB  LYS H  72       2.526  -0.637  14.151  1.00  0.20           C  
ATOM    467  O   LYS H  72       3.790   2.256  14.112  1.00  0.20           O  
ATOM    468  CG  LYS H  72       1.474  -0.824  15.256  1.00  0.20           C  
ATOM    469  CD  LYS H  72       1.777  -2.211  15.860  1.00  0.20           C  
ATOM    470  CE  LYS H  72       0.882  -2.703  16.999  1.00  0.20           C  
ATOM    471  NZ  LYS H  72       1.283  -4.089  17.356  1.00  0.20           N  
ATOM    472  N   GLY H  74       1.625   2.724  13.795  1.00  0.13           N  
ATOM    473  CA  GLY H  74       1.686   4.130  14.222  1.00  0.13           C  
ATOM    474  C   GLY H  74       2.281   5.094  13.185  1.00  0.13           C  
ATOM    475  O   GLY H  74       1.793   6.213  13.059  1.00  0.13           O  
ATOM    476  N   ARG H  75       3.284   4.665  12.409  1.00  0.14           N  
ATOM    477  CA  ARG H  75       3.963   5.487  11.392  1.00  0.14           C  
ATOM    478  C   ARG H  75       3.146   5.635  10.110  1.00  0.14           C  
ATOM    479  CB  ARG H  75       5.350   4.887  11.088  1.00  0.14           C  
ATOM    480  O   ARG H  75       3.061   6.724   9.546  1.00  0.14           O  
ATOM    481  CG  ARG H  75       6.224   4.762  12.349  1.00  0.14           C  
ATOM    482  CD  ARG H  75       7.707   4.535  12.034  1.00  0.14           C  
ATOM    483  NE  ARG H  75       7.943   3.309  11.243  1.00  0.14           N  
ATOM    484  NH1 ARG H  75       8.810   4.295   9.351  1.00  0.14           N  
ATOM    485  NH2 ARG H  75       8.602   2.092   9.452  1.00  0.14           N  
ATOM    486  CZ  ARG H  75       8.446   3.246  10.023  1.00  0.14           C  
ATOM    487  N   PHE H  76       2.567   4.538   9.625  1.00  0.16           N  
ATOM    488  CA  PHE H  76       1.793   4.514   8.385  1.00  0.16           C  
ATOM    489  C   PHE H  76       0.285   4.542   8.671  1.00  0.16           C  
ATOM    490  CB  PHE H  76       2.194   3.306   7.521  1.00  0.16           C  
ATOM    491  O   PHE H  76      -0.179   4.174   9.752  1.00  0.16           O  
ATOM    492  CG  PHE H  76       3.607   3.259   6.938  1.00  0.16           C  
ATOM    493  CD1 PHE H  76       4.648   4.137   7.321  1.00  0.16           C  
ATOM    494  CD2 PHE H  76       3.886   2.263   5.983  1.00  0.16           C  
ATOM    495  CE1 PHE H  76       5.938   3.997   6.786  1.00  0.16           C  
ATOM    496  CE2 PHE H  76       5.173   2.134   5.434  1.00  0.16           C  
ATOM    497  CZ  PHE H  76       6.201   2.998   5.838  1.00  0.16           C  
ATOM    498  N   THR H  77      -0.515   4.968   7.692  1.00  0.19           N  
ATOM    499  CA  THR H  77      -1.977   4.889   7.759  1.00  0.19           C  
ATOM    500  C   THR H  77      -2.627   4.636   6.406  1.00  0.19           C  
ATOM    501  CB  THR H  77      -2.581   6.081   8.520  1.00  0.19           C  
ATOM    502  O   THR H  77      -2.557   5.449   5.487  1.00  0.19           O  
ATOM    503  CG2 THR H  77      -4.041   6.410   8.193  1.00  0.19           C  
ATOM    504  OG1 THR H  77      -2.598   5.706   9.880  1.00  0.19           O  
ATOM    505  N   ILE H  78      -3.313   3.496   6.313  1.00  0.13           N  
ATOM    506  CA  ILE H  78      -4.114   3.107   5.157  1.00  0.13           C  
ATOM    507  C   ILE H  78      -5.481   3.799   5.222  1.00  0.13           C  
ATOM    508  CB  ILE H  78      -4.190   1.564   5.037  1.00  0.13           C  
ATOM    509  O   ILE H  78      -6.088   3.934   6.292  1.00  0.13           O  
ATOM    510  CG1 ILE H  78      -4.758   1.145   3.663  1.00  0.13           C  
ATOM    511  CG2 ILE H  78      -4.982   0.911   6.186  1.00  0.13           C  
ATOM    512  CD1 ILE H  78      -4.748  -0.372   3.428  1.00  0.13           C  
ATOM    513  N   SER H  79      -5.986   4.251   4.081  1.00  0.16           N  
ATOM    514  CA  SER H  79      -7.318   4.850   3.945  1.00  0.16           C  
ATOM    515  C   SER H  79      -7.853   4.635   2.528  1.00  0.16           C  
ATOM    516  CB  SER H  79      -7.276   6.336   4.331  1.00  0.16           C  
ATOM    517  O   SER H  79      -7.127   4.179   1.649  1.00  0.16           O  
ATOM    518  OG  SER H  79      -6.394   7.055   3.501  1.00  0.16           O  
ATOM    519  N   ARG H  80      -9.138   4.916   2.305  1.00  0.19           N  
ATOM    520  CA  ARG H  80      -9.789   4.811   0.995  1.00  0.19           C  
ATOM    521  C   ARG H  80     -10.786   5.946   0.818  1.00  0.19           C  
ATOM    522  CB  ARG H  80     -10.416   3.417   0.786  1.00  0.19           C  
ATOM    523  O   ARG H  80     -11.610   6.171   1.701  1.00  0.19           O  
ATOM    524  CG  ARG H  80     -11.409   2.936   1.867  1.00  0.19           C  
ATOM    525  CD  ARG H  80     -11.846   1.496   1.561  1.00  0.19           C  
ATOM    526  NE  ARG H  80     -12.820   0.955   2.533  1.00  0.19           N  
ATOM    527  NH1 ARG H  80     -12.509  -1.273   2.055  1.00  0.19           N  
ATOM    528  NH2 ARG H  80     -13.983  -0.683   3.606  1.00  0.19           N  
ATOM    529  CZ  ARG H  80     -13.091  -0.329   2.731  1.00  0.19           C  
ATOM    530  N   ASP H  81     -10.689   6.665  -0.294  1.00  0.16           N  
ATOM    531  CA  ASP H  81     -11.665   7.682  -0.681  1.00  0.16           C  
ATOM    532  C   ASP H  81     -12.732   7.046  -1.572  1.00  0.16           C  
ATOM    533  CB  ASP H  81     -10.971   8.878  -1.345  1.00  0.16           C  
ATOM    534  O   ASP H  81     -12.464   6.616  -2.696  1.00  0.16           O  
ATOM    535  CG  ASP H  81     -11.913  10.029  -1.724  1.00  0.16           C  
ATOM    536  OD1 ASP H  81     -13.150   9.837  -1.789  1.00  0.16           O  
ATOM    537  OD2 ASP H  81     -11.406  11.136  -1.996  1.00  0.16           O  
ATOM    538  N   ASN H  82     -13.954   7.001  -1.049  1.00  0.23           N  
ATOM    539  CA  ASN H  82     -15.107   6.418  -1.724  1.00  0.23           C  
ATOM    540  C   ASN H  82     -15.523   7.209  -2.978  1.00  0.23           C  
ATOM    541  CB  ASN H  82     -16.281   6.349  -0.728  1.00  0.23           C  
ATOM    542  O   ASN H  82     -16.047   6.612  -3.910  1.00  0.23           O  
ATOM    543  CG  ASN H  82     -15.928   5.773   0.636  1.00  0.23           C  
ATOM    544  ND2 ASN H  82     -16.417   6.367   1.698  1.00  0.23           N  
ATOM    545  OD1 ASN H  82     -15.210   4.798   0.774  1.00  0.23           O  
ATOM    546  N   SER H  83     -15.310   8.532  -2.997  1.00  0.16           N  
ATOM    547  CA  SER H  83     -15.686   9.412  -4.117  1.00  0.16           C  
ATOM    548  C   SER H  83     -14.743   9.273  -5.314  1.00  0.16           C  
ATOM    549  CB  SER H  83     -15.737  10.880  -3.657  1.00  0.16           C  
ATOM    550  O   SER H  83     -15.169   9.425  -6.453  1.00  0.16           O  
ATOM    551  OG  SER H  83     -14.457  11.428  -3.354  1.00  0.16           O  
ATOM    552  N   LYS H  84     -13.466   8.964  -5.053  1.00  0.18           N  
ATOM    553  CA  LYS H  84     -12.402   8.830  -6.070  1.00  0.18           C  
ATOM    554  C   LYS H  84     -12.015   7.379  -6.334  1.00  0.18           C  
ATOM    555  CB  LYS H  84     -11.181   9.677  -5.664  1.00  0.18           C  
ATOM    556  O   LYS H  84     -11.046   7.128  -7.042  1.00  0.18           O  
ATOM    557  CG  LYS H  84     -11.577  11.157  -5.601  1.00  0.18           C  
ATOM    558  CD  LYS H  84     -10.470  12.059  -5.049  1.00  0.18           C  
ATOM    559  CE  LYS H  84     -11.044  13.417  -4.613  1.00  0.18           C  
ATOM    560  NZ  LYS H  84     -12.026  13.274  -3.502  1.00  0.18           N  
ATOM    561  N   ASN H  85     -12.713   6.437  -5.699  1.00  0.17           N  
ATOM    562  CA  ASN H  85     -12.440   5.002  -5.741  1.00  0.17           C  
ATOM    563  C   ASN H  85     -10.937   4.680  -5.585  1.00  0.17           C  
ATOM    564  CB  ASN H  85     -13.100   4.409  -6.997  1.00  0.17           C  
ATOM    565  O   ASN H  85     -10.380   3.872  -6.321  1.00  0.17           O  
ATOM    566  CG  ASN H  85     -13.380   2.931  -6.820  1.00  0.17           C  
ATOM    567  ND2 ASN H  85     -12.948   2.103  -7.733  1.00  0.17           N  
ATOM    568  OD1 ASN H  85     -13.995   2.508  -5.847  1.00  0.17           O  
ATOM    569  N   THR H  86     -10.271   5.374  -4.658  1.00  0.13           N  
ATOM    570  CA  THR H  86      -8.806   5.391  -4.538  1.00  0.13           C  
ATOM    571  C   THR H  86      -8.386   4.939  -3.146  1.00  0.13           C  
ATOM    572  CB  THR H  86      -8.242   6.782  -4.879  1.00  0.13           C  
ATOM    573  O   THR H  86      -8.850   5.483  -2.140  1.00  0.13           O  
ATOM    574  CG2 THR H  86      -6.736   6.918  -4.656  1.00  0.13           C  
ATOM    575  OG1 THR H  86      -8.428   7.065  -6.247  1.00  0.13           O  
ATOM    576  N   LEU H  87      -7.507   3.941  -3.085  1.00  0.07           N  
ATOM    577  CA  LEU H  87      -6.810   3.520  -1.874  1.00  0.07           C  
ATOM    578  C   LEU H  87      -5.599   4.438  -1.635  1.00  0.07           C  
ATOM    579  CB  LEU H  87      -6.412   2.043  -2.056  1.00  0.07           C  
ATOM    580  O   LEU H  87      -4.946   4.864  -2.581  1.00  0.07           O  
ATOM    581  CG  LEU H  87      -5.799   1.373  -0.815  1.00  0.07           C  
ATOM    582  CD1 LEU H  87      -6.892   0.992   0.182  1.00  0.07           C  
ATOM    583  CD2 LEU H  87      -5.041   0.111  -1.215  1.00  0.07           C  
ATOM    584  N   TYR H  88      -5.265   4.724  -0.380  1.00  0.09           N  
ATOM    585  CA  TYR H  88      -4.095   5.521  -0.007  1.00  0.09           C  
ATOM    586  C   TYR H  88      -3.298   4.848   1.109  1.00  0.09           C  
ATOM    587  CB  TYR H  88      -4.514   6.928   0.442  1.00  0.09           C  
ATOM    588  O   TYR H  88      -3.878   4.187   1.977  1.00  0.09           O  
ATOM    589  CG  TYR H  88      -5.189   7.789  -0.605  1.00  0.09           C  
ATOM    590  CD1 TYR H  88      -4.408   8.502  -1.534  1.00  0.09           C  
ATOM    591  CD2 TYR H  88      -6.592   7.914  -0.625  1.00  0.09           C  
ATOM    592  CE1 TYR H  88      -5.025   9.340  -2.484  1.00  0.09           C  
ATOM    593  CE2 TYR H  88      -7.206   8.756  -1.573  1.00  0.09           C  
ATOM    594  OH  TYR H  88      -7.024  10.284  -3.410  1.00  0.09           O  
ATOM    595  CZ  TYR H  88      -6.427   9.466  -2.508  1.00  0.09           C  
ATOM    596  N   LEU H  89      -1.990   5.100   1.131  1.00  0.08           N  
ATOM    597  CA  LEU H  89      -1.102   4.825   2.258  1.00  0.08           C  
ATOM    598  C   LEU H  89      -0.335   6.100   2.613  1.00  0.08           C  
ATOM    599  CB  LEU H  89      -0.161   3.655   1.922  1.00  0.08           C  
ATOM    600  O   LEU H  89       0.607   6.489   1.926  1.00  0.08           O  
ATOM    601  CG  LEU H  89       0.710   3.175   3.094  1.00  0.08           C  
ATOM    602  CD1 LEU H  89      -0.134   2.539   4.204  1.00  0.08           C  
ATOM    603  CD2 LEU H  89       1.707   2.129   2.602  1.00  0.08           C  
ATOM    604  N   GLN H  90      -0.752   6.754   3.693  1.00  0.08           N  
ATOM    605  CA  GLN H  90       0.066   7.766   4.352  1.00  0.08           C  
ATOM    606  C   GLN H  90       1.259   7.066   5.013  1.00  0.08           C  
ATOM    607  CB  GLN H  90      -0.802   8.514   5.378  1.00  0.08           C  
ATOM    608  O   GLN H  90       1.071   6.030   5.653  1.00  0.08           O  
ATOM    609  CG  GLN H  90      -0.079   9.706   6.024  1.00  0.08           C  
ATOM    610  CD  GLN H  90       0.244  10.816   5.025  1.00  0.08           C  
ATOM    611  NE2 GLN H  90       1.327  11.531   5.214  1.00  0.08           N  
ATOM    612  OE1 GLN H  90      -0.479  11.052   4.068  1.00  0.08           O  
ATOM    613  N   MET H  91       2.463   7.614   4.884  1.00  0.13           N  
ATOM    614  CA  MET H  91       3.686   7.066   5.469  1.00  0.13           C  
ATOM    615  C   MET H  91       4.474   8.195   6.121  1.00  0.13           C  
ATOM    616  CB  MET H  91       4.529   6.368   4.390  1.00  0.13           C  
ATOM    617  O   MET H  91       5.099   8.980   5.416  1.00  0.13           O  
ATOM    618  CG  MET H  91       3.769   5.264   3.653  1.00  0.13           C  
ATOM    619  SD  MET H  91       4.794   4.164   2.644  1.00  0.13           S  
ATOM    620  CE  MET H  91       5.647   5.351   1.577  1.00  0.13           C  
ATOM    621  N   ASN H  92       4.414   8.301   7.449  1.00  0.15           N  
ATOM    622  CA  ASN H  92       5.117   9.331   8.214  1.00  0.15           C  
ATOM    623  C   ASN H  92       6.371   8.759   8.882  1.00  0.15           C  
ATOM    624  CB  ASN H  92       4.179   9.939   9.272  1.00  0.15           C  
ATOM    625  O   ASN H  92       6.443   7.554   9.132  1.00  0.15           O  
ATOM    626  CG  ASN H  92       2.840  10.425   8.744  1.00  0.15           C  
ATOM    627  ND2 ASN H  92       1.822  10.403   9.572  1.00  0.15           N  
ATOM    628  OD1 ASN H  92       2.665  10.828   7.604  1.00  0.15           O  
ATOM    629  N   SER H  93       7.329   9.625   9.228  1.00  0.16           N  
ATOM    630  CA  SER H  93       8.543   9.245   9.966  1.00  0.16           C  
ATOM    631  C   SER H  93       9.252   8.058   9.307  1.00  0.16           C  
ATOM    632  CB  SER H  93       8.239   8.993  11.449  1.00  0.16           C  
ATOM    633  O   SER H  93       9.532   7.035   9.944  1.00  0.16           O  
ATOM    634  OG  SER H  93       7.562  10.098  12.021  1.00  0.16           O  
ATOM    635  N   LEU H  94       9.448   8.174   7.992  1.00  0.12           N  
ATOM    636  CA  LEU H  94      10.077   7.150   7.167  1.00  0.12           C  
ATOM    637  C   LEU H  94      11.527   6.919   7.598  1.00  0.12           C  
ATOM    638  CB  LEU H  94       9.960   7.555   5.687  1.00  0.12           C  
ATOM    639  O   LEU H  94      12.222   7.842   8.029  1.00  0.12           O  
ATOM    640  CG  LEU H  94       8.561   7.253   5.113  1.00  0.12           C  
ATOM    641  CD1 LEU H  94       8.287   8.054   3.846  1.00  0.12           C  
ATOM    642  CD2 LEU H  94       8.441   5.773   4.741  1.00  0.12           C  
ATOM    643  N   ARG H  95      11.975   5.671   7.482  1.00  0.18           N  
ATOM    644  CA  ARG H  95      13.344   5.240   7.768  1.00  0.18           C  
ATOM    645  C   ARG H  95      13.957   4.554   6.551  1.00  0.18           C  
ATOM    646  CB  ARG H  95      13.366   4.240   8.922  1.00  0.18           C  
ATOM    647  O   ARG H  95      13.237   4.137   5.647  1.00  0.18           O  
ATOM    648  CG  ARG H  95      12.592   4.546  10.209  1.00  0.18           C  
ATOM    649  CD  ARG H  95      12.832   3.304  11.075  1.00  0.18           C  
ATOM    650  NE  ARG H  95      12.179   3.330  12.392  1.00  0.18           N  
ATOM    651  NH1 ARG H  95      12.841   1.196  12.956  1.00  0.18           N  
ATOM    652  NH2 ARG H  95      11.637   2.388  14.396  1.00  0.18           N  
ATOM    653  CZ  ARG H  95      12.224   2.310  13.233  1.00  0.18           C  
ATOM    654  N   ALA H  96      15.270   4.343   6.574  1.00  0.17           N  
ATOM    655  CA  ALA H  96      15.969   3.599   5.528  1.00  0.17           C  
ATOM    656  C   ALA H  96      15.378   2.189   5.299  1.00  0.17           C  
ATOM    657  CB  ALA H  96      17.455   3.548   5.895  1.00  0.17           C  
ATOM    658  O   ALA H  96      15.287   1.751   4.151  1.00  0.17           O  
ATOM    659  N   GLU H  97      14.896   1.504   6.351  1.00  0.22           N  
ATOM    660  CA  GLU H  97      14.264   0.175   6.241  1.00  0.22           C  
ATOM    661  C   GLU H  97      12.996   0.158   5.378  1.00  0.22           C  
ATOM    662  CB  GLU H  97      13.874  -0.404   7.616  1.00  0.22           C  
ATOM    663  O   GLU H  97      12.633  -0.902   4.863  1.00  0.22           O  
ATOM    664  CG  GLU H  97      14.972  -0.435   8.687  1.00  0.22           C  
ATOM    665  CD  GLU H  97      14.872   0.800   9.584  1.00  0.22           C  
ATOM    666  OE1 GLU H  97      14.287   0.692  10.690  1.00  0.22           O  
ATOM    667  OE2 GLU H  97      15.297   1.880   9.121  1.00  0.22           O  
ATOM    668  N   ASP H  98      12.333   1.309   5.226  1.00  0.10           N  
ATOM    669  CA  ASP H  98      11.136   1.473   4.403  1.00  0.10           C  
ATOM    670  C   ASP H  98      11.429   1.594   2.898  1.00  0.10           C  
ATOM    671  CB  ASP H  98      10.323   2.683   4.893  1.00  0.10           C  
ATOM    672  O   ASP H  98      10.481   1.644   2.111  1.00  0.10           O  
ATOM    673  CG  ASP H  98       9.922   2.616   6.365  1.00  0.10           C  
ATOM    674  OD1 ASP H  98       9.354   1.591   6.815  1.00  0.10           O  
ATOM    675  OD2 ASP H  98      10.068   3.636   7.070  1.00  0.10           O  
ATOM    676  N   THR H  99      12.704   1.631   2.488  1.00  0.17           N  
ATOM    677  CA  THR H  99      13.119   1.672   1.074  1.00  0.17           C  
ATOM    678  C   THR H  99      12.720   0.389   0.338  1.00  0.17           C  
ATOM    679  CB  THR H  99      14.633   1.898   0.943  1.00  0.17           C  
ATOM    680  O   THR H  99      13.251  -0.690   0.616  1.00  0.17           O  
ATOM    681  CG2 THR H  99      15.137   1.855  -0.502  1.00  0.17           C  
ATOM    682  OG1 THR H  99      14.962   3.165   1.458  1.00  0.17           O  
ATOM    683  N   ALA H 100      11.785   0.500  -0.609  1.00  0.15           N  
ATOM    684  CA  ALA H 100      11.166  -0.630  -1.303  1.00  0.15           C  
ATOM    685  C   ALA H 100      10.329  -0.183  -2.515  1.00  0.15           C  
ATOM    686  CB  ALA H 100      10.263  -1.361  -0.296  1.00  0.15           C  
ATOM    687  O   ALA H 100       9.925   0.977  -2.607  1.00  0.15           O  
ATOM    688  N   VAL H 101       9.987  -1.122  -3.403  1.00  0.17           N  
ATOM    689  CA  VAL H 101       8.841  -0.953  -4.315  1.00  0.17           C  
ATOM    690  C   VAL H 101       7.561  -1.294  -3.556  1.00  0.17           C  
ATOM    691  CB  VAL H 101       8.962  -1.806  -5.592  1.00  0.17           C  
ATOM    692  O   VAL H 101       7.487  -2.357  -2.940  1.00  0.17           O  
ATOM    693  CG1 VAL H 101       7.776  -1.559  -6.535  1.00  0.17           C  
ATOM    694  CG2 VAL H 101      10.246  -1.476  -6.364  1.00  0.17           C  
ATOM    695  N   TYR H 102       6.575  -0.399  -3.585  1.00  0.14           N  
ATOM    696  CA  TYR H 102       5.272  -0.551  -2.936  1.00  0.14           C  
ATOM    697  C   TYR H 102       4.191  -0.841  -3.970  1.00  0.14           C  
ATOM    698  CB  TYR H 102       4.907   0.727  -2.169  1.00  0.14           C  
ATOM    699  O   TYR H 102       3.995  -0.051  -4.889  1.00  0.14           O  
ATOM    700  CG  TYR H 102       5.677   0.928  -0.882  1.00  0.14           C  
ATOM    701  CD1 TYR H 102       7.040   1.269  -0.930  1.00  0.14           C  
ATOM    702  CD2 TYR H 102       5.031   0.781   0.361  1.00  0.14           C  
ATOM    703  CE1 TYR H 102       7.768   1.432   0.259  1.00  0.14           C  
ATOM    704  CE2 TYR H 102       5.751   0.977   1.554  1.00  0.14           C  
ATOM    705  OH  TYR H 102       7.847   1.442   2.637  1.00  0.14           O  
ATOM    706  CZ  TYR H 102       7.123   1.300   1.501  1.00  0.14           C  
ATOM    707  N   TYR H 103       3.463  -1.932  -3.766  1.00  0.16           N  
ATOM    708  CA  TYR H 103       2.321  -2.360  -4.566  1.00  0.16           C  
ATOM    709  C   TYR H 103       1.034  -2.241  -3.743  1.00  0.16           C  
ATOM    710  CB  TYR H 103       2.519  -3.812  -5.028  1.00  0.16           C  
ATOM    711  O   TYR H 103       1.021  -2.572  -2.549  1.00  0.16           O  
ATOM    712  CG  TYR H 103       3.880  -4.129  -5.623  1.00  0.16           C  
ATOM    713  CD1 TYR H 103       4.916  -4.608  -4.794  1.00  0.16           C  
ATOM    714  CD2 TYR H 103       4.107  -3.956  -7.002  1.00  0.16           C  
ATOM    715  CE1 TYR H 103       6.175  -4.923  -5.342  1.00  0.16           C  
ATOM    716  CE2 TYR H 103       5.369  -4.256  -7.551  1.00  0.16           C  
ATOM    717  OH  TYR H 103       7.612  -5.064  -7.255  1.00  0.16           O  
ATOM    718  CZ  TYR H 103       6.401  -4.751  -6.725  1.00  0.16           C  
ATOM    719  N   CYS H 104      -0.062  -1.825  -4.368  1.00  0.20           N  
ATOM    720  CA  CYS H 104      -1.405  -2.085  -3.863  1.00  0.20           C  
ATOM    721  C   CYS H 104      -1.984  -3.343  -4.524  1.00  0.20           C  
ATOM    722  CB  CYS H 104      -2.308  -0.862  -4.051  1.00  0.20           C  
ATOM    723  O   CYS H 104      -1.731  -3.633  -5.693  1.00  0.20           O  
ATOM    724  SG  CYS H 104      -2.769  -0.449  -5.754  1.00  0.20           S  
ATOM    725  N   ALA H 105      -2.800  -4.090  -3.784  1.00  0.24           N  
ATOM    726  CA  ALA H 105      -3.433  -5.300  -4.294  1.00  0.24           C  
ATOM    727  C   ALA H 105      -4.850  -5.477  -3.750  1.00  0.24           C  
ATOM    728  CB  ALA H 105      -2.546  -6.506  -3.964  1.00  0.24           C  
ATOM    729  O   ALA H 105      -5.105  -5.266  -2.562  1.00  0.24           O  
ATOM    730  N   ARG H 106      -5.769  -5.939  -4.601  1.00  0.39           N  
ATOM    731  CA  ARG H 106      -7.035  -6.557  -4.183  1.00  0.39           C  
ATOM    732  C   ARG H 106      -6.770  -8.003  -3.751  1.00  0.39           C  
ATOM    733  CB  ARG H 106      -8.077  -6.462  -5.308  1.00  0.39           C  
ATOM    734  O   ARG H 106      -7.171  -8.939  -4.433  1.00  0.39           O  
ATOM    735  CG  ARG H 106      -9.475  -6.828  -4.772  1.00  0.39           C  
ATOM    736  CD  ARG H 106     -10.512  -7.008  -5.881  1.00  0.39           C  
ATOM    737  NE  ARG H 106     -10.210  -8.158  -6.757  1.00  0.39           N  
ATOM    738  NH1 ARG H 106     -11.673  -7.607  -8.436  1.00  0.39           N  
ATOM    739  NH2 ARG H 106     -10.452  -9.459  -8.603  1.00  0.39           N  
ATOM    740  CZ  ARG H 106     -10.775  -8.404  -7.923  1.00  0.39           C  
ATOM    741  N   ALA H 107      -6.065  -8.141  -2.636  1.00  0.36           N  
ATOM    742  CA  ALA H 107      -5.634  -9.396  -2.029  1.00  0.36           C  
ATOM    743  C   ALA H 107      -5.533  -9.220  -0.499  1.00  0.36           C  
ATOM    744  CB  ALA H 107      -4.291  -9.803  -2.651  1.00  0.36           C  
ATOM    745  O   ALA H 107      -5.574  -8.092   0.014  1.00  0.36           O  
ATOM    746  N   VAL H 108      -5.386 -10.321   0.239  1.00  0.42           N  
ATOM    747  CA  VAL H 108      -5.329 -10.373   1.712  1.00  0.42           C  
ATOM    748  C   VAL H 108      -4.201 -11.317   2.153  1.00  0.42           C  
ATOM    749  CB  VAL H 108      -6.713 -10.789   2.267  1.00  0.42           C  
ATOM    750  O   VAL H 108      -4.055 -12.384   1.564  1.00  0.42           O  
ATOM    751  CG1 VAL H 108      -6.710 -11.630   3.550  1.00  0.42           C  
ATOM    752  CG2 VAL H 108      -7.537  -9.530   2.552  1.00  0.42           C  
ATOM    753  N   PRO H 109      -3.413 -10.981   3.195  1.00  0.58           N  
ATOM    754  CA  PRO H 109      -2.190 -11.713   3.551  1.00  0.58           C  
ATOM    755  C   PRO H 109      -2.378 -13.164   4.037  1.00  0.58           C  
ATOM    756  CB  PRO H 109      -1.508 -10.854   4.627  1.00  0.58           C  
ATOM    757  O   PRO H 109      -1.385 -13.867   4.191  1.00  0.58           O  
ATOM    758  CG  PRO H 109      -2.660 -10.074   5.251  1.00  0.58           C  
ATOM    759  CD  PRO H 109      -3.537  -9.800   4.034  1.00  0.58           C  
ATOM    760  N   HIS H 110      -3.607 -13.622   4.301  1.00  0.96           N  
ATOM    761  CA  HIS H 110      -3.871 -14.952   4.881  1.00  0.96           C  
ATOM    762  C   HIS H 110      -3.869 -16.097   3.859  1.00  0.96           C  
ATOM    763  CB  HIS H 110      -5.197 -14.922   5.659  1.00  0.96           C  
ATOM    764  O   HIS H 110      -3.629 -17.241   4.232  1.00  0.96           O  
ATOM    765  CG  HIS H 110      -5.302 -13.749   6.607  1.00  0.96           C  
ATOM    766  CD2 HIS H 110      -6.321 -12.841   6.653  1.00  0.96           C  
ATOM    767  ND1 HIS H 110      -4.345 -13.390   7.556  1.00  0.96           N  
ATOM    768  CE1 HIS H 110      -4.797 -12.277   8.143  1.00  0.96           C  
ATOM    769  NE2 HIS H 110      -5.977 -11.914   7.614  1.00  0.96           N  
ATOM    770  N   SER H 111      -4.152 -15.805   2.585  1.00  0.57           N  
ATOM    771  CA  SER H 111      -4.193 -16.796   1.503  1.00  0.57           C  
ATOM    772  C   SER H 111      -4.256 -16.101   0.141  1.00  0.57           C  
ATOM    773  CB  SER H 111      -5.436 -17.693   1.625  1.00  0.57           C  
ATOM    774  O   SER H 111      -5.100 -15.212  -0.017  1.00  0.57           O  
ATOM    775  OG  SER H 111      -6.620 -16.911   1.620  1.00  0.57           O  
ATOM    776  N   PRO H 112      -3.458 -16.526  -0.854  1.00  0.57           N  
ATOM    777  CA  PRO H 112      -3.658 -16.094  -2.229  1.00  0.57           C  
ATOM    778  C   PRO H 112      -4.966 -16.660  -2.797  1.00  0.57           C  
ATOM    779  CB  PRO H 112      -2.438 -16.605  -2.997  1.00  0.57           C  
ATOM    780  O   PRO H 112      -5.533 -17.623  -2.273  1.00  0.57           O  
ATOM    781  CG  PRO H 112      -2.084 -17.889  -2.248  1.00  0.57           C  
ATOM    782  CD  PRO H 112      -2.422 -17.549  -0.795  1.00  0.57           C  
ATOM    783  N   SER H 113      -5.428 -16.083  -3.897  1.00  0.71           N  
ATOM    784  CA  SER H 113      -6.714 -16.400  -4.514  1.00  0.71           C  
ATOM    785  C   SER H 113      -6.673 -16.256  -6.034  1.00  0.71           C  
ATOM    786  CB  SER H 113      -7.765 -15.462  -3.915  1.00  0.71           C  
ATOM    787  O   SER H 113      -5.996 -15.384  -6.575  1.00  0.71           O  
ATOM    788  OG  SER H 113      -9.042 -15.646  -4.501  1.00  0.71           O  
ATOM    789  N   SER H 114      -7.500 -17.034  -6.742  1.00  0.63           N  
ATOM    790  CA  SER H 114      -7.731 -16.902  -8.194  1.00  0.63           C  
ATOM    791  C   SER H 114      -8.353 -15.557  -8.617  1.00  0.63           C  
ATOM    792  CB  SER H 114      -8.636 -18.037  -8.687  1.00  0.63           C  
ATOM    793  O   SER H 114      -8.620 -15.348  -9.798  1.00  0.63           O  
ATOM    794  OG  SER H 114      -8.171 -19.291  -8.221  1.00  0.63           O  
ATOM    795  N   PHE H 115      -8.602 -14.652  -7.665  1.00  1.78           N  
ATOM    796  CA  PHE H 115      -9.131 -13.307  -7.881  1.00  1.78           C  
ATOM    797  C   PHE H 115      -8.204 -12.199  -7.350  1.00  1.78           C  
ATOM    798  CB  PHE H 115     -10.548 -13.224  -7.292  1.00  1.78           C  
ATOM    799  O   PHE H 115      -8.624 -11.037  -7.306  1.00  1.78           O  
ATOM    800  CG  PHE H 115     -11.491 -14.303  -7.799  1.00  1.78           C  
ATOM    801  CD1 PHE H 115     -12.068 -14.190  -9.078  1.00  1.78           C  
ATOM    802  CD2 PHE H 115     -11.757 -15.442  -7.014  1.00  1.78           C  
ATOM    803  CE1 PHE H 115     -12.913 -15.204  -9.565  1.00  1.78           C  
ATOM    804  CE2 PHE H 115     -12.600 -16.456  -7.502  1.00  1.78           C  
ATOM    805  CZ  PHE H 115     -13.179 -16.337  -8.777  1.00  1.78           C  
ATOM    806  N   ASP H 116      -6.969 -12.526  -6.963  1.00  0.40           N  
ATOM    807  CA  ASP H 116      -5.966 -11.524  -6.598  1.00  0.40           C  
ATOM    808  C   ASP H 116      -5.565 -10.674  -7.811  1.00  0.40           C  
ATOM    809  CB  ASP H 116      -4.732 -12.178  -5.963  1.00  0.40           C  
ATOM    810  O   ASP H 116      -5.300 -11.189  -8.896  1.00  0.40           O  
ATOM    811  CG  ASP H 116      -4.985 -12.776  -4.577  1.00  0.40           C  
ATOM    812  OD1 ASP H 116      -5.983 -12.405  -3.917  1.00  0.40           O  
ATOM    813  OD2 ASP H 116      -4.135 -13.590  -4.159  1.00  0.40           O  
ATOM    814  N   ILE H 117      -5.523  -9.351  -7.629  1.00  0.27           N  
ATOM    815  CA  ILE H 117      -5.095  -8.385  -8.654  1.00  0.27           C  
ATOM    816  C   ILE H 117      -4.182  -7.356  -7.995  1.00  0.27           C  
ATOM    817  CB  ILE H 117      -6.296  -7.741  -9.393  1.00  0.27           C  
ATOM    818  O   ILE H 117      -4.486  -6.879  -6.902  1.00  0.27           O  
ATOM    819  CG1 ILE H 117      -7.141  -8.843 -10.081  1.00  0.27           C  
ATOM    820  CG2 ILE H 117      -5.807  -6.702 -10.424  1.00  0.27           C  
ATOM    821  CD1 ILE H 117      -8.323  -8.353 -10.922  1.00  0.27           C  
ATOM    822  N   TRP H 118      -3.081  -7.029  -8.664  1.00  0.24           N  
ATOM    823  CA  TRP H 118      -1.986  -6.191  -8.174  1.00  0.24           C  
ATOM    824  C   TRP H 118      -1.797  -4.988  -9.107  1.00  0.24           C  
ATOM    825  CB  TRP H 118      -0.718  -7.056  -8.077  1.00  0.24           C  
ATOM    826  O   TRP H 118      -2.059  -5.102 -10.305  1.00  0.24           O  
ATOM    827  CG  TRP H 118      -0.774  -8.185  -7.081  1.00  0.24           C  
ATOM    828  CD1 TRP H 118      -1.515  -9.314  -7.192  1.00  0.24           C  
ATOM    829  CD2 TRP H 118      -0.058  -8.315  -5.812  1.00  0.24           C  
ATOM    830  CE2 TRP H 118      -0.456  -9.536  -5.187  1.00  0.24           C  
ATOM    831  CE3 TRP H 118       0.910  -7.538  -5.138  1.00  0.24           C  
ATOM    832  NE1 TRP H 118      -1.352 -10.100  -6.068  1.00  0.24           N  
ATOM    833  CH2 TRP H 118       1.024  -9.161  -3.311  1.00  0.24           C  
ATOM    834  CZ2 TRP H 118       0.058  -9.954  -3.951  1.00  0.24           C  
ATOM    835  CZ3 TRP H 118       1.452  -7.960  -3.908  1.00  0.24           C  
ATOM    836  N   GLY H 119      -1.396  -3.838  -8.562  1.00  0.28           N  
ATOM    837  CA  GLY H 119      -0.965  -2.683  -9.352  1.00  0.28           C  
ATOM    838  C   GLY H 119       0.464  -2.830  -9.877  1.00  0.28           C  
ATOM    839  O   GLY H 119       1.152  -3.814  -9.587  1.00  0.28           O  
ATOM    840  N   GLN H 120       0.913  -1.865 -10.684  1.00  0.25           N  
ATOM    841  CA  GLN H 120       2.253  -1.900 -11.285  1.00  0.25           C  
ATOM    842  C   GLN H 120       3.375  -1.623 -10.269  1.00  0.25           C  
ATOM    843  CB  GLN H 120       2.310  -0.965 -12.511  1.00  0.25           C  
ATOM    844  O   GLN H 120       4.542  -1.910 -10.533  1.00  0.25           O  
ATOM    845  CG  GLN H 120       2.741   0.498 -12.279  1.00  0.25           C  
ATOM    846  CD  GLN H 120       1.709   1.416 -11.624  1.00  0.25           C  
ATOM    847  NE2 GLN H 120       2.136   2.263 -10.714  1.00  0.25           N  
ATOM    848  OE1 GLN H 120       0.544   1.458 -11.984  1.00  0.25           O  
ATOM    849  N   GLY H 121       3.019  -1.057  -9.116  1.00  0.19           N  
ATOM    850  CA  GLY H 121       3.938  -0.663  -8.062  1.00  0.19           C  
ATOM    851  C   GLY H 121       4.518   0.742  -8.236  1.00  0.19           C  
ATOM    852  O   GLY H 121       4.474   1.361  -9.301  1.00  0.19           O  
ATOM    853  N   THR H 122       5.082   1.268  -7.152  1.00  0.15           N  
ATOM    854  CA  THR H 122       5.788   2.553  -7.114  1.00  0.15           C  
ATOM    855  C   THR H 122       7.014   2.445  -6.211  1.00  0.15           C  
ATOM    856  CB  THR H 122       4.844   3.702  -6.704  1.00  0.15           C  
ATOM    857  O   THR H 122       6.919   1.996  -5.070  1.00  0.15           O  
ATOM    858  CG2 THR H 122       4.166   3.557  -5.339  1.00  0.15           C  
ATOM    859  OG1 THR H 122       5.555   4.921  -6.658  1.00  0.15           O  
ATOM    860  N   MET H 123       8.185   2.854  -6.703  1.00  0.18           N  
ATOM    861  CA  MET H 123       9.410   2.873  -5.895  1.00  0.18           C  
ATOM    862  C   MET H 123       9.345   3.964  -4.818  1.00  0.18           C  
ATOM    863  CB  MET H 123      10.648   3.010  -6.799  1.00  0.18           C  
ATOM    864  O   MET H 123       8.840   5.064  -5.058  1.00  0.18           O  
ATOM    865  CG  MET H 123      11.972   2.960  -6.021  1.00  0.18           C  
ATOM    866  SD  MET H 123      12.248   1.413  -5.112  1.00  0.18           S  
ATOM    867  CE  MET H 123      13.682   1.890  -4.113  1.00  0.18           C  
ATOM    868  N   VAL H 124       9.876   3.662  -3.635  1.00  0.09           N  
ATOM    869  CA  VAL H 124      10.076   4.602  -2.529  1.00  0.09           C  
ATOM    870  C   VAL H 124      11.493   4.422  -2.001  1.00  0.09           C  
ATOM    871  CB  VAL H 124       9.043   4.375  -1.415  1.00  0.09           C  
ATOM    872  O   VAL H 124      11.852   3.339  -1.536  1.00  0.09           O  
ATOM    873  CG1 VAL H 124       9.335   5.217  -0.166  1.00  0.09           C  
ATOM    874  CG2 VAL H 124       7.623   4.689  -1.899  1.00  0.09           C  
ATOM    875  N   THR H 125      12.285   5.488  -2.057  1.00  0.17           N  
ATOM    876  CA  THR H 125      13.665   5.518  -1.562  1.00  0.17           C  
ATOM    877  C   THR H 125      13.754   6.442  -0.360  1.00  0.17           C  
ATOM    878  CB  THR H 125      14.646   5.968  -2.654  1.00  0.17           C  
ATOM    879  O   THR H 125      13.312   7.589  -0.434  1.00  0.17           O  
ATOM    880  CG2 THR H 125      16.104   5.939  -2.193  1.00  0.17           C  
ATOM    881  OG1 THR H 125      14.570   5.108  -3.768  1.00  0.17           O  
ATOM    882  N   VAL H 126      14.352   5.957   0.729  1.00  0.20           N  
ATOM    883  CA  VAL H 126      14.578   6.736   1.949  1.00  0.20           C  
ATOM    884  C   VAL H 126      16.071   6.758   2.260  1.00  0.20           C  
ATOM    885  CB  VAL H 126      13.744   6.214   3.135  1.00  0.20           C  
ATOM    886  O   VAL H 126      16.601   5.810   2.839  1.00  0.20           O  
ATOM    887  CG1 VAL H 126      13.794   7.225   4.289  1.00  0.20           C  
ATOM    888  CG2 VAL H 126      12.274   5.957   2.772  1.00  0.20           C  
ATOM    889  N   SER H 127      16.753   7.831   1.862  1.00  0.30           N  
ATOM    890  CA  SER H 127      18.182   8.040   2.131  1.00  0.30           C  
ATOM    891  C   SER H 127      18.398   9.342   2.886  1.00  0.30           C  
ATOM    892  CB  SER H 127      19.019   8.037   0.842  1.00  0.30           C  
ATOM    893  O   SER H 127      17.615  10.280   2.734  1.00  0.30           O  
ATOM    894  OG  SER H 127      18.967   9.270   0.150  1.00  0.30           O  
ATOM    895  N   SER H 128      19.475   9.410   3.673  1.00  0.55           N  
ATOM    896  CA  SER H 128      20.076  10.706   4.015  1.00  0.55           C  
ATOM    897  C   SER H 128      20.392  11.508   2.749  1.00  0.55           C  
ATOM    898  CB  SER H 128      21.334  10.512   4.857  1.00  0.55           C  
ATOM    899  O   SER H 128      20.620  10.868   1.694  1.00  0.55           O  
ATOM    900  OG  SER H 128      20.985   9.843   6.054  1.00  0.55           O  
ATOM    901  OXT SER H 128      20.321  12.751   2.863  1.00  0.55           O  
TER     902      SER H 128                                                       
END   
