# Supplementary material for: Characterising nanobody developability to improve therapeutic design using the Therapeutic Nanobody Profiler
Source: Commun Biol. 2026 Jan 31;9:344. doi: 10.1038/s42003-026-09594-y (PMC12963540; doi:10.1038/s42003-026-09594-y)
Supplement: Supplementary file 2 — Supplementary data [file 42003_2026_9594_MOESM2_ESM.zip › paper_data/vhh_clinical_set_models/seq1_NanoBodyBuilder2_Model.pdb]

ATOM      1  N   GLU H   1     -11.681  -9.008 -15.562  1.00  0.69           N  
ATOM      2  CA  GLU H   1     -11.087  -7.662 -15.649  1.00  0.69           C  
ATOM      3  C   GLU H   1     -11.326  -6.942 -14.326  1.00  0.69           C  
ATOM      4  CB  GLU H   1     -11.660  -6.889 -16.858  1.00  0.69           C  
ATOM      5  O   GLU H   1     -12.490  -6.815 -13.960  1.00  0.69           O  
ATOM      6  CG  GLU H   1     -11.261  -5.401 -17.002  1.00  0.69           C  
ATOM      7  CD  GLU H   1     -10.038  -4.993 -16.172  1.00  0.69           C  
ATOM      8  OE1 GLU H   1      -9.084  -5.802 -16.131  1.00  0.69           O  
ATOM      9  OE2 GLU H   1     -10.151  -4.014 -15.406  1.00  0.69           O  
ATOM     10  N   VAL H   2     -10.254  -6.566 -13.611  1.00  0.46           N  
ATOM     11  CA  VAL H   2     -10.256  -5.804 -12.340  1.00  0.46           C  
ATOM     12  C   VAL H   2      -8.913  -5.064 -12.159  1.00  0.46           C  
ATOM     13  CB  VAL H   2     -10.550  -6.677 -11.084  1.00  0.46           C  
ATOM     14  O   VAL H   2      -8.145  -5.362 -11.242  1.00  0.46           O  
ATOM     15  CG1 VAL H   2     -10.911  -5.789  -9.877  1.00  0.46           C  
ATOM     16  CG2 VAL H   2     -11.697  -7.684 -11.226  1.00  0.46           C  
ATOM     17  N   GLN H   3      -8.573  -4.128 -13.044  1.00  0.42           N  
ATOM     18  CA  GLN H   3      -7.266  -3.470 -12.983  1.00  0.42           C  
ATOM     19  C   GLN H   3      -7.117  -2.585 -11.733  1.00  0.42           C  
ATOM     20  CB  GLN H   3      -6.979  -2.700 -14.283  1.00  0.42           C  
ATOM     21  O   GLN H   3      -7.921  -1.673 -11.494  1.00  0.42           O  
ATOM     22  CG  GLN H   3      -5.532  -2.174 -14.356  1.00  0.42           C  
ATOM     23  CD  GLN H   3      -4.499  -3.302 -14.396  1.00  0.42           C  
ATOM     24  NE2 GLN H   3      -3.561  -3.366 -13.478  1.00  0.42           N  
ATOM     25  OE1 GLN H   3      -4.522  -4.170 -15.248  1.00  0.42           O  
ATOM     26  N   LEU H   4      -6.048  -2.850 -10.975  1.00  0.43           N  
ATOM     27  CA  LEU H   4      -5.518  -2.028  -9.888  1.00  0.43           C  
ATOM     28  C   LEU H   4      -4.298  -1.261 -10.411  1.00  0.43           C  
ATOM     29  CB  LEU H   4      -5.125  -2.926  -8.696  1.00  0.43           C  
ATOM     30  O   LEU H   4      -3.471  -1.849 -11.106  1.00  0.43           O  
ATOM     31  CG  LEU H   4      -6.215  -3.896  -8.199  1.00  0.43           C  
ATOM     32  CD1 LEU H   4      -5.713  -4.686  -6.989  1.00  0.43           C  
ATOM     33  CD2 LEU H   4      -7.495  -3.173  -7.780  1.00  0.43           C  
ATOM     34  N   LEU H   5      -4.184   0.025 -10.092  1.00  0.39           N  
ATOM     35  CA  LEU H   5      -3.085   0.880 -10.548  1.00  0.39           C  
ATOM     36  C   LEU H   5      -2.493   1.642  -9.361  1.00  0.39           C  
ATOM     37  CB  LEU H   5      -3.628   1.812 -11.652  1.00  0.39           C  
ATOM     38  O   LEU H   5      -3.118   2.579  -8.851  1.00  0.39           O  
ATOM     39  CG  LEU H   5      -2.629   2.863 -12.175  1.00  0.39           C  
ATOM     40  CD1 LEU H   5      -1.476   2.225 -12.947  1.00  0.39           C  
ATOM     41  CD2 LEU H   5      -3.354   3.838 -13.106  1.00  0.39           C  
ATOM     42  N   GLU H   6      -1.302   1.248  -8.900  1.00  0.33           N  
ATOM     43  CA  GLU H   6      -0.551   2.046  -7.927  1.00  0.33           C  
ATOM     44  C   GLU H   6       0.035   3.318  -8.540  1.00  0.33           C  
ATOM     45  CB  GLU H   6       0.599   1.292  -7.243  1.00  0.33           C  
ATOM     46  O   GLU H   6       0.385   3.384  -9.717  1.00  0.33           O  
ATOM     47  CG  GLU H   6       0.181   0.050  -6.458  1.00  0.33           C  
ATOM     48  CD  GLU H   6       0.261  -1.225  -7.292  1.00  0.33           C  
ATOM     49  OE1 GLU H   6       0.199  -1.156  -8.535  1.00  0.33           O  
ATOM     50  OE2 GLU H   6       0.394  -2.304  -6.681  1.00  0.33           O  
ATOM     51  N   SER H   7       0.196   4.318  -7.682  1.00  0.39           N  
ATOM     52  CA  SER H   7       0.730   5.639  -7.987  1.00  0.39           C  
ATOM     53  C   SER H   7       1.322   6.272  -6.721  1.00  0.39           C  
ATOM     54  CB  SER H   7      -0.406   6.503  -8.549  1.00  0.39           C  
ATOM     55  O   SER H   7       1.001   5.874  -5.595  1.00  0.39           O  
ATOM     56  OG  SER H   7      -1.479   6.559  -7.621  1.00  0.39           O  
ATOM     57  N   GLY H   8       2.178   7.281  -6.906  1.00  0.38           N  
ATOM     58  CA  GLY H   8       2.690   8.108  -5.806  1.00  0.38           C  
ATOM     59  C   GLY H   8       3.900   7.550  -5.051  1.00  0.38           C  
ATOM     60  O   GLY H   8       4.215   8.053  -3.973  1.00  0.38           O  
ATOM     61  N   GLY H   9       4.568   6.523  -5.582  1.00  0.33           N  
ATOM     62  CA  GLY H   9       5.932   6.188  -5.171  1.00  0.33           C  
ATOM     63  C   GLY H   9       6.977   7.114  -5.800  1.00  0.33           C  
ATOM     64  O   GLY H   9       6.646   8.036  -6.547  1.00  0.33           O  
ATOM     65  N   GLY H  11       8.246   6.858  -5.494  1.00  0.51           N  
ATOM     66  CA  GLY H  11       9.371   7.704  -5.882  1.00  0.51           C  
ATOM     67  C   GLY H  11      10.502   7.661  -4.856  1.00  0.51           C  
ATOM     68  O   GLY H  11      10.672   6.666  -4.149  1.00  0.51           O  
ATOM     69  N   GLU H  12      11.272   8.746  -4.798  1.00  0.86           N  
ATOM     70  CA  GLU H  12      12.332   8.966  -3.804  1.00  0.86           C  
ATOM     71  C   GLU H  12      11.838   9.790  -2.602  1.00  0.86           C  
ATOM     72  CB  GLU H  12      13.540   9.656  -4.472  1.00  0.86           C  
ATOM     73  O   GLU H  12      11.002  10.684  -2.753  1.00  0.86           O  
ATOM     74  CG  GLU H  12      14.688   8.684  -4.791  1.00  0.86           C  
ATOM     75  CD  GLU H  12      15.502   8.267  -3.551  1.00  0.86           C  
ATOM     76  OE1 GLU H  12      16.707   7.978  -3.724  1.00  0.86           O  
ATOM     77  OE2 GLU H  12      14.915   8.189  -2.446  1.00  0.86           O  
ATOM     78  N   VAL H  13      12.380   9.513  -1.409  1.00  0.35           N  
ATOM     79  CA  VAL H  13      12.121  10.268  -0.168  1.00  0.35           C  
ATOM     80  C   VAL H  13      13.249  10.059   0.849  1.00  0.35           C  
ATOM     81  CB  VAL H  13      10.741   9.913   0.434  1.00  0.35           C  
ATOM     82  O   VAL H  13      13.798   8.969   0.976  1.00  0.35           O  
ATOM     83  CG1 VAL H  13      10.659   8.498   1.017  1.00  0.35           C  
ATOM     84  CG2 VAL H  13      10.318  10.894   1.538  1.00  0.35           C  
ATOM     85  N   GLN H  14      13.591  11.091   1.623  1.00  0.43           N  
ATOM     86  CA  GLN H  14      14.595  10.955   2.683  1.00  0.43           C  
ATOM     87  C   GLN H  14      14.042  10.288   3.966  1.00  0.43           C  
ATOM     88  CB  GLN H  14      15.260  12.310   2.969  1.00  0.43           C  
ATOM     89  O   GLN H  14      12.858  10.451   4.284  1.00  0.43           O  
ATOM     90  CG  GLN H  14      16.211  12.707   1.824  1.00  0.43           C  
ATOM     91  CD  GLN H  14      17.194  13.795   2.240  1.00  0.43           C  
ATOM     92  NE2 GLN H  14      18.487  13.558   2.188  1.00  0.43           N  
ATOM     93  OE1 GLN H  14      16.813  14.889   2.619  1.00  0.43           O  
ATOM     94  N   PRO H  15      14.883   9.568   4.742  1.00  0.31           N  
ATOM     95  CA  PRO H  15      14.536   9.022   6.053  1.00  0.31           C  
ATOM     96  C   PRO H  15      13.943  10.061   7.012  1.00  0.31           C  
ATOM     97  CB  PRO H  15      15.831   8.430   6.617  1.00  0.31           C  
ATOM     98  O   PRO H  15      14.279  11.241   6.975  1.00  0.31           O  
ATOM     99  CG  PRO H  15      16.621   8.050   5.369  1.00  0.31           C  
ATOM    100  CD  PRO H  15      16.217   9.128   4.367  1.00  0.31           C  
ATOM    101  N   GLY H  16      13.026   9.619   7.871  1.00  0.24           N  
ATOM    102  CA  GLY H  16      12.158  10.478   8.680  1.00  0.24           C  
ATOM    103  C   GLY H  16      10.997  11.096   7.892  1.00  0.24           C  
ATOM    104  O   GLY H  16       9.993  11.474   8.496  1.00  0.24           O  
ATOM    105  N   GLY H  17      11.099  11.141   6.560  1.00  0.20           N  
ATOM    106  CA  GLY H  17      10.093  11.676   5.655  1.00  0.20           C  
ATOM    107  C   GLY H  17       8.790  10.877   5.607  1.00  0.20           C  
ATOM    108  O   GLY H  17       8.558   9.919   6.352  1.00  0.20           O  
ATOM    109  N   SER H  18       7.908  11.317   4.713  1.00  0.17           N  
ATOM    110  CA  SER H  18       6.551  10.793   4.556  1.00  0.17           C  
ATOM    111  C   SER H  18       6.188  10.674   3.080  1.00  0.17           C  
ATOM    112  CB  SER H  18       5.540  11.700   5.268  1.00  0.17           C  
ATOM    113  O   SER H  18       6.559  11.527   2.278  1.00  0.17           O  
ATOM    114  OG  SER H  18       5.801  11.754   6.659  1.00  0.17           O  
ATOM    115  N   LEU H  19       5.416   9.645   2.740  1.00  0.22           N  
ATOM    116  CA  LEU H  19       4.844   9.419   1.410  1.00  0.22           C  
ATOM    117  C   LEU H  19       3.400   8.945   1.551  1.00  0.22           C  
ATOM    118  CB  LEU H  19       5.663   8.387   0.611  1.00  0.22           C  
ATOM    119  O   LEU H  19       3.002   8.426   2.593  1.00  0.22           O  
ATOM    120  CG  LEU H  19       6.985   8.897   0.015  1.00  0.22           C  
ATOM    121  CD1 LEU H  19       7.663   7.725  -0.691  1.00  0.22           C  
ATOM    122  CD2 LEU H  19       6.785  10.010  -1.014  1.00  0.22           C  
ATOM    123  N   ARG H  20       2.606   9.111   0.495  1.00  0.19           N  
ATOM    124  CA  ARG H  20       1.182   8.773   0.505  1.00  0.19           C  
ATOM    125  C   ARG H  20       0.804   8.020  -0.764  1.00  0.19           C  
ATOM    126  CB  ARG H  20       0.377  10.059   0.725  1.00  0.19           C  
ATOM    127  O   ARG H  20       0.351   8.624  -1.731  1.00  0.19           O  
ATOM    128  CG  ARG H  20      -1.092   9.746   1.014  1.00  0.19           C  
ATOM    129  CD  ARG H  20      -1.879  11.056   1.124  1.00  0.19           C  
ATOM    130  NE  ARG H  20      -3.282  10.812   1.498  1.00  0.19           N  
ATOM    131  NH1 ARG H  20      -4.006   9.913  -0.495  1.00  0.19           N  
ATOM    132  NH2 ARG H  20      -5.400  10.051   1.231  1.00  0.19           N  
ATOM    133  CZ  ARG H  20      -4.216  10.268   0.741  1.00  0.19           C  
ATOM    134  N   LEU H  21       0.994   6.704  -0.742  1.00  0.20           N  
ATOM    135  CA  LEU H  21       0.690   5.846  -1.886  1.00  0.20           C  
ATOM    136  C   LEU H  21      -0.820   5.796  -2.141  1.00  0.20           C  
ATOM    137  CB  LEU H  21       1.261   4.429  -1.691  1.00  0.20           C  
ATOM    138  O   LEU H  21      -1.623   5.802  -1.200  1.00  0.20           O  
ATOM    139  CG  LEU H  21       2.729   4.363  -1.234  1.00  0.20           C  
ATOM    140  CD1 LEU H  21       3.177   2.905  -1.170  1.00  0.20           C  
ATOM    141  CD2 LEU H  21       3.669   5.119  -2.173  1.00  0.20           C  
ATOM    142  N   SER H  22      -1.200   5.691  -3.410  1.00  0.25           N  
ATOM    143  CA  SER H  22      -2.589   5.559  -3.853  1.00  0.25           C  
ATOM    144  C   SER H  22      -2.725   4.452  -4.890  1.00  0.25           C  
ATOM    145  CB  SER H  22      -3.145   6.892  -4.375  1.00  0.25           C  
ATOM    146  O   SER H  22      -1.979   4.403  -5.864  1.00  0.25           O  
ATOM    147  OG  SER H  22      -2.219   7.641  -5.141  1.00  0.25           O  
ATOM    148  N   CYS H  23      -3.700   3.573  -4.686  1.00  0.31           N  
ATOM    149  CA  CYS H  23      -4.070   2.510  -5.607  1.00  0.31           C  
ATOM    150  C   CYS H  23      -5.521   2.698  -6.046  1.00  0.31           C  
ATOM    151  CB  CYS H  23      -3.847   1.159  -4.931  1.00  0.31           C  
ATOM    152  O   CYS H  23      -6.436   2.492  -5.248  1.00  0.31           O  
ATOM    153  SG  CYS H  23      -4.509  -0.238  -5.875  1.00  0.31           S  
ATOM    154  N   ALA H  24      -5.732   3.109  -7.294  1.00  0.28           N  
ATOM    155  CA  ALA H  24      -7.066   3.207  -7.879  1.00  0.28           C  
ATOM    156  C   ALA H  24      -7.503   1.845  -8.437  1.00  0.28           C  
ATOM    157  CB  ALA H  24      -7.062   4.296  -8.955  1.00  0.28           C  
ATOM    158  O   ALA H  24      -6.711   1.153  -9.079  1.00  0.28           O  
ATOM    159  N   ALA H  25      -8.762   1.472  -8.209  1.00  0.33           N  
ATOM    160  CA  ALA H  25      -9.369   0.262  -8.750  1.00  0.33           C  
ATOM    161  C   ALA H  25     -10.474   0.584  -9.764  1.00  0.33           C  
ATOM    162  CB  ALA H  25      -9.893  -0.580  -7.590  1.00  0.33           C  
ATOM    163  O   ALA H  25     -11.213   1.564  -9.638  1.00  0.33           O  
ATOM    164  N   SER H  26     -10.620  -0.278 -10.763  1.00  0.35           N  
ATOM    165  CA  SER H  26     -11.517  -0.060 -11.898  1.00  0.35           C  
ATOM    166  C   SER H  26     -12.333  -1.324 -12.215  1.00  0.35           C  
ATOM    167  CB  SER H  26     -10.663   0.450 -13.064  1.00  0.35           C  
ATOM    168  O   SER H  26     -12.551  -2.165 -11.338  1.00  0.35           O  
ATOM    169  OG  SER H  26      -9.810  -0.573 -13.525  1.00  0.35           O  
ATOM    170  N   GLY H  27     -12.875  -1.423 -13.429  1.00  0.86           N  
ATOM    171  CA  GLY H  27     -13.603  -2.596 -13.926  1.00  0.86           C  
ATOM    172  C   GLY H  27     -15.034  -2.740 -13.404  1.00  0.86           C  
ATOM    173  O   GLY H  27     -15.961  -2.871 -14.196  1.00  0.86           O  
ATOM    174  N   GLY H  28     -15.232  -2.672 -12.089  1.00  1.12           N  
ATOM    175  CA  GLY H  28     -16.559  -2.601 -11.475  1.00  1.12           C  
ATOM    176  C   GLY H  28     -16.695  -3.305 -10.128  1.00  1.12           C  
ATOM    177  O   GLY H  28     -17.402  -2.799  -9.260  1.00  1.12           O  
ATOM    178  N   ILE H  29     -16.011  -4.432  -9.891  1.00  1.78           N  
ATOM    179  CA  ILE H  29     -16.218  -5.269  -8.687  1.00  1.78           C  
ATOM    180  C   ILE H  29     -15.520  -4.723  -7.427  1.00  1.78           C  
ATOM    181  CB  ILE H  29     -15.959  -6.762  -9.011  1.00  1.78           C  
ATOM    182  O   ILE H  29     -15.129  -5.459  -6.523  1.00  1.78           O  
ATOM    183  CG1 ILE H  29     -16.466  -7.794  -7.975  1.00  1.78           C  
ATOM    184  CG2 ILE H  29     -14.468  -7.020  -9.271  1.00  1.78           C  
ATOM    185  CD1 ILE H  29     -17.951  -7.652  -7.618  1.00  1.78           C  
ATOM    186  N   PHE H  30     -15.454  -3.396  -7.294  1.00  2.02           N  
ATOM    187  CA  PHE H  30     -14.966  -2.704  -6.098  1.00  2.02           C  
ATOM    188  C   PHE H  30     -15.967  -2.762  -4.928  1.00  2.02           C  
ATOM    189  CB  PHE H  30     -14.503  -1.284  -6.449  1.00  2.02           C  
ATOM    190  O   PHE H  30     -15.998  -1.923  -4.034  1.00  2.02           O  
ATOM    191  CG  PHE H  30     -13.641  -0.635  -5.375  1.00  2.02           C  
ATOM    192  CD1 PHE H  30     -12.288  -0.994  -5.259  1.00  2.02           C  
ATOM    193  CD2 PHE H  30     -14.183   0.304  -4.474  1.00  2.02           C  
ATOM    194  CE1 PHE H  30     -11.469  -0.386  -4.291  1.00  2.02           C  
ATOM    195  CE2 PHE H  30     -13.381   0.860  -3.460  1.00  2.02           C  
ATOM    196  CZ  PHE H  30     -12.014   0.544  -3.392  1.00  2.02           C  
ATOM    197  N   ALA H  35     -16.741  -3.840  -4.858  1.00  1.57           N  
ATOM    198  CA  ALA H  35     -17.276  -4.333  -3.602  1.00  1.57           C  
ATOM    199  C   ALA H  35     -16.202  -5.151  -2.853  1.00  1.57           C  
ATOM    200  CB  ALA H  35     -18.566  -5.100  -3.899  1.00  1.57           C  
ATOM    201  O   ALA H  35     -16.528  -6.159  -2.225  1.00  1.57           O  
ATOM    202  N   ILE H  36     -14.941  -4.714  -2.957  1.00  1.15           N  
ATOM    203  CA  ILE H  36     -13.759  -5.133  -2.196  1.00  1.15           C  
ATOM    204  C   ILE H  36     -14.109  -5.632  -0.791  1.00  1.15           C  
ATOM    205  CB  ILE H  36     -12.800  -3.929  -2.061  1.00  1.15           C  
ATOM    206  O   ILE H  36     -14.775  -4.939  -0.021  1.00  1.15           O  
ATOM    207  CG1 ILE H  36     -13.574  -2.603  -1.848  1.00  1.15           C  
ATOM    208  CG2 ILE H  36     -11.895  -3.844  -3.295  1.00  1.15           C  
ATOM    209  CD1 ILE H  36     -12.838  -1.593  -0.993  1.00  1.15           C  
ATOM    210  N   LYS H  37     -13.658  -6.844  -0.445  1.00  0.80           N  
ATOM    211  CA  LYS H  37     -13.864  -7.421   0.894  1.00  0.80           C  
ATOM    212  C   LYS H  37     -12.733  -6.991   1.837  1.00  0.80           C  
ATOM    213  CB  LYS H  37     -14.147  -8.940   0.829  1.00  0.80           C  
ATOM    214  O   LYS H  37     -13.038  -6.345   2.838  1.00  0.80           O  
ATOM    215  CG  LYS H  37     -15.187  -9.370  -0.220  1.00  0.80           C  
ATOM    216  CD  LYS H  37     -16.543  -8.667  -0.094  1.00  0.80           C  
ATOM    217  CE  LYS H  37     -17.388  -8.993  -1.331  1.00  0.80           C  
ATOM    218  NZ  LYS H  37     -18.451  -7.982  -1.523  1.00  0.80           N  
ATOM    219  N   PRO H  38     -11.452  -7.234   1.508  1.00  0.53           N  
ATOM    220  CA  PRO H  38     -10.328  -6.433   1.959  1.00  0.53           C  
ATOM    221  C   PRO H  38      -9.877  -5.452   0.864  1.00  0.53           C  
ATOM    222  CB  PRO H  38      -9.233  -7.465   2.233  1.00  0.53           C  
ATOM    223  O   PRO H  38     -10.237  -5.587  -0.308  1.00  0.53           O  
ATOM    224  CG  PRO H  38      -9.417  -8.432   1.065  1.00  0.53           C  
ATOM    225  CD  PRO H  38     -10.936  -8.441   0.873  1.00  0.53           C  
ATOM    226  N   ILE H  39      -8.988  -4.541   1.239  1.00  0.59           N  
ATOM    227  CA  ILE H  39      -7.906  -4.064   0.376  1.00  0.59           C  
ATOM    228  C   ILE H  39      -6.614  -4.079   1.185  1.00  0.59           C  
ATOM    229  CB  ILE H  39      -8.128  -2.663  -0.241  1.00  0.59           C  
ATOM    230  O   ILE H  39      -6.633  -3.742   2.373  1.00  0.59           O  
ATOM    231  CG1 ILE H  39      -9.506  -2.029   0.018  1.00  0.59           C  
ATOM    232  CG2 ILE H  39      -7.882  -2.750  -1.757  1.00  0.59           C  
ATOM    233  CD1 ILE H  39      -9.583  -0.568  -0.441  1.00  0.59           C  
ATOM    234  N   SER H  40      -5.511  -4.450   0.549  1.00  0.46           N  
ATOM    235  CA  SER H  40      -4.255  -4.768   1.224  1.00  0.46           C  
ATOM    236  C   SER H  40      -3.067  -4.081   0.562  1.00  0.46           C  
ATOM    237  CB  SER H  40      -4.062  -6.290   1.252  1.00  0.46           C  
ATOM    238  O   SER H  40      -3.013  -3.945  -0.659  1.00  0.46           O  
ATOM    239  OG  SER H  40      -5.141  -6.908   1.932  1.00  0.46           O  
ATOM    240  N   TRP H  41      -2.096  -3.688   1.386  1.00  0.39           N  
ATOM    241  CA  TRP H  41      -0.757  -3.315   0.943  1.00  0.39           C  
ATOM    242  C   TRP H  41       0.243  -4.400   1.334  1.00  0.39           C  
ATOM    243  CB  TRP H  41      -0.345  -1.953   1.507  1.00  0.39           C  
ATOM    244  O   TRP H  41       0.229  -4.916   2.457  1.00  0.39           O  
ATOM    245  CG  TRP H  41      -1.056  -0.793   0.893  1.00  0.39           C  
ATOM    246  CD1 TRP H  41      -2.078  -0.119   1.457  1.00  0.39           C  
ATOM    247  CD2 TRP H  41      -0.822  -0.156  -0.403  1.00  0.39           C  
ATOM    248  CE2 TRP H  41      -1.738   0.930  -0.544  1.00  0.39           C  
ATOM    249  CE3 TRP H  41       0.087  -0.370  -1.462  1.00  0.39           C  
ATOM    250  NE1 TRP H  41      -2.485   0.896   0.617  1.00  0.39           N  
ATOM    251  CH2 TRP H  41      -0.819   1.537  -2.699  1.00  0.39           C  
ATOM    252  CZ2 TRP H  41      -1.743   1.774  -1.667  1.00  0.39           C  
ATOM    253  CZ3 TRP H  41       0.090   0.468  -2.595  1.00  0.39           C  
ATOM    254  N   TYR H  42       1.135  -4.693   0.400  1.00  0.30           N  
ATOM    255  CA  TYR H  42       2.334  -5.509   0.549  1.00  0.30           C  
ATOM    256  C   TYR H  42       3.539  -4.689   0.085  1.00  0.30           C  
ATOM    257  CB  TYR H  42       2.195  -6.779  -0.302  1.00  0.30           C  
ATOM    258  O   TYR H  42       3.374  -3.653  -0.558  1.00  0.30           O  
ATOM    259  CG  TYR H  42       1.230  -7.825   0.226  1.00  0.30           C  
ATOM    260  CD1 TYR H  42      -0.162  -7.669   0.059  1.00  0.30           C  
ATOM    261  CD2 TYR H  42       1.734  -8.987   0.845  1.00  0.30           C  
ATOM    262  CE1 TYR H  42      -1.043  -8.665   0.525  1.00  0.30           C  
ATOM    263  CE2 TYR H  42       0.856  -9.987   1.302  1.00  0.30           C  
ATOM    264  OH  TYR H  42      -1.391 -10.767   1.619  1.00  0.30           O  
ATOM    265  CZ  TYR H  42      -0.537  -9.824   1.147  1.00  0.30           C  
ATOM    266  N   ARG H  43       4.756  -5.162   0.348  1.00  0.18           N  
ATOM    267  CA  ARG H  43       5.974  -4.602  -0.246  1.00  0.18           C  
ATOM    268  C   ARG H  43       7.066  -5.653  -0.411  1.00  0.18           C  
ATOM    269  CB  ARG H  43       6.426  -3.363   0.547  1.00  0.18           C  
ATOM    270  O   ARG H  43       7.042  -6.681   0.252  1.00  0.18           O  
ATOM    271  CG  ARG H  43       7.014  -3.719   1.916  1.00  0.18           C  
ATOM    272  CD  ARG H  43       7.267  -2.469   2.753  1.00  0.18           C  
ATOM    273  NE  ARG H  43       7.773  -2.833   4.081  1.00  0.18           N  
ATOM    274  NH1 ARG H  43       7.859  -0.751   5.038  1.00  0.18           N  
ATOM    275  NH2 ARG H  43       8.630  -2.529   6.126  1.00  0.18           N  
ATOM    276  CZ  ARG H  43       8.074  -2.028   5.071  1.00  0.18           C  
ATOM    277  N   GLN H  44       8.032  -5.411  -1.284  1.00  0.26           N  
ATOM    278  CA  GLN H  44       9.192  -6.276  -1.479  1.00  0.26           C  
ATOM    279  C   GLN H  44      10.461  -5.439  -1.617  1.00  0.26           C  
ATOM    280  CB  GLN H  44       8.954  -7.169  -2.698  1.00  0.26           C  
ATOM    281  O   GLN H  44      10.636  -4.720  -2.599  1.00  0.26           O  
ATOM    282  CG  GLN H  44      10.071  -8.205  -2.866  1.00  0.26           C  
ATOM    283  CD  GLN H  44       9.688  -9.314  -3.838  1.00  0.26           C  
ATOM    284  NE2 GLN H  44      10.451 -10.381  -3.880  1.00  0.26           N  
ATOM    285  OE1 GLN H  44       8.696  -9.249  -4.552  1.00  0.26           O  
ATOM    286  N   ALA H  45      11.330  -5.504  -0.611  1.00  0.20           N  
ATOM    287  CA  ALA H  45      12.658  -4.899  -0.687  1.00  0.20           C  
ATOM    288  C   ALA H  45      13.582  -5.736  -1.595  1.00  0.20           C  
ATOM    289  CB  ALA H  45      13.210  -4.753   0.730  1.00  0.20           C  
ATOM    290  O   ALA H  45      13.360  -6.945  -1.722  1.00  0.20           O  
ATOM    291  N   PRO H  46      14.630  -5.148  -2.205  1.00  0.57           N  
ATOM    292  CA  PRO H  46      15.602  -5.909  -2.989  1.00  0.57           C  
ATOM    293  C   PRO H  46      16.194  -7.063  -2.166  1.00  0.57           C  
ATOM    294  CB  PRO H  46      16.661  -4.896  -3.441  1.00  0.57           C  
ATOM    295  O   PRO H  46      16.567  -6.893  -1.007  1.00  0.57           O  
ATOM    296  CG  PRO H  46      16.531  -3.753  -2.434  1.00  0.57           C  
ATOM    297  CD  PRO H  46      15.036  -3.751  -2.124  1.00  0.57           C  
ATOM    298  N   GLY H  47      16.217  -8.263  -2.752  1.00  0.54           N  
ATOM    299  CA  GLY H  47      16.669  -9.497  -2.098  1.00  0.54           C  
ATOM    300  C   GLY H  47      15.702 -10.112  -1.069  1.00  0.54           C  
ATOM    301  O   GLY H  47      15.839 -11.295  -0.762  1.00  0.54           O  
ATOM    302  N   LYS H  48      14.698  -9.379  -0.557  1.00  0.40           N  
ATOM    303  CA  LYS H  48      13.637  -9.952   0.295  1.00  0.40           C  
ATOM    304  C   LYS H  48      12.572 -10.675  -0.544  1.00  0.40           C  
ATOM    305  CB  LYS H  48      12.922  -8.887   1.152  1.00  0.40           C  
ATOM    306  O   LYS H  48      12.369 -10.405  -1.730  1.00  0.40           O  
ATOM    307  CG  LYS H  48      13.683  -8.179   2.288  1.00  0.40           C  
ATOM    308  CD  LYS H  48      12.648  -7.356   3.098  1.00  0.40           C  
ATOM    309  CE  LYS H  48      13.205  -6.141   3.860  1.00  0.40           C  
ATOM    310  NZ  LYS H  48      12.096  -5.318   4.420  1.00  0.40           N  
ATOM    311  N   GLN H  49      11.806 -11.533   0.125  1.00  0.39           N  
ATOM    312  CA  GLN H  49      10.463 -11.925  -0.314  1.00  0.39           C  
ATOM    313  C   GLN H  49       9.442 -10.786  -0.084  1.00  0.39           C  
ATOM    314  CB  GLN H  49      10.045 -13.211   0.418  1.00  0.39           C  
ATOM    315  O   GLN H  49       9.750  -9.778   0.552  1.00  0.39           O  
ATOM    316  CG  GLN H  49      10.979 -14.401   0.124  1.00  0.39           C  
ATOM    317  CD  GLN H  49      10.473 -15.716   0.714  1.00  0.39           C  
ATOM    318  NE2 GLN H  49      11.199 -16.799   0.550  1.00  0.39           N  
ATOM    319  OE1 GLN H  49       9.424 -15.802   1.327  1.00  0.39           O  
ATOM    320  N   ARG H  50       8.219 -10.930  -0.612  1.00  0.29           N  
ATOM    321  CA  ARG H  50       7.139  -9.936  -0.473  1.00  0.29           C  
ATOM    322  C   ARG H  50       6.468  -9.999   0.908  1.00  0.29           C  
ATOM    323  CB  ARG H  50       6.145 -10.108  -1.640  1.00  0.29           C  
ATOM    324  O   ARG H  50       5.697 -10.913   1.181  1.00  0.29           O  
ATOM    325  CG  ARG H  50       5.024  -9.055  -1.613  1.00  0.29           C  
ATOM    326  CD  ARG H  50       4.444  -8.720  -2.996  1.00  0.29           C  
ATOM    327  NE  ARG H  50       3.547  -9.746  -3.559  1.00  0.29           N  
ATOM    328  NH1 ARG H  50       3.254  -8.742  -5.620  1.00  0.29           N  
ATOM    329  NH2 ARG H  50       2.131 -10.594  -5.133  1.00  0.29           N  
ATOM    330  CZ  ARG H  50       2.991  -9.690  -4.763  1.00  0.29           C  
ATOM    331  N   GLU H  51       6.731  -9.008   1.756  1.00  0.27           N  
ATOM    332  CA  GLU H  51       6.139  -8.863   3.089  1.00  0.27           C  
ATOM    333  C   GLU H  51       4.748  -8.199   3.029  1.00  0.27           C  
ATOM    334  CB  GLU H  51       7.130  -8.145   4.041  1.00  0.27           C  
ATOM    335  O   GLU H  51       4.500  -7.294   2.229  1.00  0.27           O  
ATOM    336  CG  GLU H  51       7.309  -6.632   3.807  1.00  0.27           C  
ATOM    337  CD  GLU H  51       8.642  -6.048   4.318  1.00  0.27           C  
ATOM    338  OE1 GLU H  51       9.700  -6.291   3.696  1.00  0.27           O  
ATOM    339  OE2 GLU H  51       8.639  -5.210   5.255  1.00  0.27           O  
ATOM    340  N   TRP H  52       3.822  -8.655   3.874  1.00  0.23           N  
ATOM    341  CA  TRP H  52       2.538  -7.984   4.106  1.00  0.23           C  
ATOM    342  C   TRP H  52       2.735  -6.720   4.956  1.00  0.23           C  
ATOM    343  CB  TRP H  52       1.566  -8.977   4.750  1.00  0.23           C  
ATOM    344  O   TRP H  52       3.589  -6.701   5.840  1.00  0.23           O  
ATOM    345  CG  TRP H  52       0.251  -8.411   5.180  1.00  0.23           C  
ATOM    346  CD1 TRP H  52      -0.798  -8.137   4.374  1.00  0.23           C  
ATOM    347  CD2 TRP H  52      -0.170  -8.032   6.525  1.00  0.23           C  
ATOM    348  CE2 TRP H  52      -1.505  -7.533   6.457  1.00  0.23           C  
ATOM    349  CE3 TRP H  52       0.432  -8.092   7.799  1.00  0.23           C  
ATOM    350  NE1 TRP H  52      -1.844  -7.645   5.127  1.00  0.23           N  
ATOM    351  CH2 TRP H  52      -1.571  -7.173   8.844  1.00  0.23           C  
ATOM    352  CZ2 TRP H  52      -2.202  -7.092   7.591  1.00  0.23           C  
ATOM    353  CZ3 TRP H  52      -0.268  -7.683   8.948  1.00  0.23           C  
ATOM    354  N   VAL H  53       1.961  -5.663   4.683  1.00  0.25           N  
ATOM    355  CA  VAL H  53       2.127  -4.341   5.316  1.00  0.25           C  
ATOM    356  C   VAL H  53       0.883  -3.936   6.103  1.00  0.25           C  
ATOM    357  CB  VAL H  53       2.509  -3.277   4.261  1.00  0.25           C  
ATOM    358  O   VAL H  53       0.984  -3.581   7.277  1.00  0.25           O  
ATOM    359  CG1 VAL H  53       2.656  -1.867   4.837  1.00  0.25           C  
ATOM    360  CG2 VAL H  53       3.839  -3.615   3.576  1.00  0.25           C  
ATOM    361  N   SER H  54      -0.294  -3.966   5.474  1.00  0.37           N  
ATOM    362  CA  SER H  54      -1.554  -3.565   6.110  1.00  0.37           C  
ATOM    363  C   SER H  54      -2.774  -4.032   5.311  1.00  0.37           C  
ATOM    364  CB  SER H  54      -1.567  -2.041   6.298  1.00  0.37           C  
ATOM    365  O   SER H  54      -2.657  -4.440   4.154  1.00  0.37           O  
ATOM    366  OG  SER H  54      -2.730  -1.624   6.970  1.00  0.37           O  
ATOM    367  N   THR H  55      -3.967  -4.010   5.906  1.00  0.26           N  
ATOM    368  CA  THR H  55      -5.237  -4.385   5.264  1.00  0.26           C  
ATOM    369  C   THR H  55      -6.416  -3.651   5.897  1.00  0.26           C  
ATOM    370  CB  THR H  55      -5.426  -5.906   5.329  1.00  0.26           C  
ATOM    371  O   THR H  55      -6.408  -3.415   7.101  1.00  0.26           O  
ATOM    372  CG2 THR H  55      -6.773  -6.421   4.828  1.00  0.26           C  
ATOM    373  OG1 THR H  55      -4.436  -6.482   4.510  1.00  0.26           O  
ATOM    374  N   THR H  56      -7.432  -3.308   5.102  1.00  0.55           N  
ATOM    375  CA  THR H  56      -8.708  -2.718   5.542  1.00  0.55           C  
ATOM    376  C   THR H  56      -9.881  -3.524   4.986  1.00  0.55           C  
ATOM    377  CB  THR H  56      -8.809  -1.224   5.167  1.00  0.55           C  
ATOM    378  O   THR H  56      -9.936  -3.790   3.790  1.00  0.55           O  
ATOM    379  CG2 THR H  56      -8.700  -0.904   3.676  1.00  0.55           C  
ATOM    380  OG1 THR H  56     -10.053  -0.691   5.580  1.00  0.55           O  
ATOM    381  N   THR H  57     -10.813  -3.939   5.845  1.00  0.66           N  
ATOM    382  CA  THR H  57     -12.034  -4.671   5.461  1.00  0.66           C  
ATOM    383  C   THR H  57     -13.167  -3.725   5.058  1.00  0.66           C  
ATOM    384  CB  THR H  57     -12.525  -5.603   6.580  1.00  0.66           C  
ATOM    385  O   THR H  57     -13.204  -2.563   5.474  1.00  0.66           O  
ATOM    386  CG2 THR H  57     -11.490  -6.650   6.985  1.00  0.66           C  
ATOM    387  OG1 THR H  57     -12.875  -4.866   7.728  1.00  0.66           O  
ATOM    388  N   SER H  58     -14.153  -4.208   4.298  1.00  1.12           N  
ATOM    389  CA  SER H  58     -15.375  -3.452   3.976  1.00  1.12           C  
ATOM    390  C   SER H  58     -16.096  -2.989   5.246  1.00  1.12           C  
ATOM    391  CB  SER H  58     -16.306  -4.291   3.095  1.00  1.12           C  
ATOM    392  O   SER H  58     -16.496  -1.831   5.334  1.00  1.12           O  
ATOM    393  OG  SER H  58     -16.697  -5.493   3.736  1.00  1.12           O  
ATOM    394  N   SER H  59     -16.125  -3.859   6.258  1.00  0.73           N  
ATOM    395  CA  SER H  59     -16.538  -3.640   7.653  1.00  0.73           C  
ATOM    396  C   SER H  59     -15.616  -2.713   8.466  1.00  0.73           C  
ATOM    397  CB  SER H  59     -16.652  -5.016   8.330  1.00  0.73           C  
ATOM    398  O   SER H  59     -15.698  -2.668   9.689  1.00  0.73           O  
ATOM    399  OG  SER H  59     -15.559  -5.852   7.977  1.00  0.73           O  
ATOM    400  N   GLY H  63     -14.705  -1.991   7.817  1.00  0.60           N  
ATOM    401  CA  GLY H  63     -13.861  -0.954   8.411  1.00  0.60           C  
ATOM    402  C   GLY H  63     -12.635  -1.475   9.156  1.00  0.60           C  
ATOM    403  O   GLY H  63     -11.597  -0.818   9.117  1.00  0.60           O  
ATOM    404  N   ALA H  64     -12.715  -2.658   9.774  1.00  0.42           N  
ATOM    405  CA  ALA H  64     -11.625  -3.242  10.554  1.00  0.42           C  
ATOM    406  C   ALA H  64     -10.316  -3.280   9.754  1.00  0.42           C  
ATOM    407  CB  ALA H  64     -12.028  -4.639  11.045  1.00  0.42           C  
ATOM    408  O   ALA H  64     -10.305  -3.732   8.605  1.00  0.42           O  
ATOM    409  N   THR H  65      -9.233  -2.800  10.366  1.00  0.43           N  
ATOM    410  CA  THR H  65      -7.894  -2.748   9.768  1.00  0.43           C  
ATOM    411  C   THR H  65      -6.918  -3.632  10.534  1.00  0.43           C  
ATOM    412  CB  THR H  65      -7.329  -1.317   9.654  1.00  0.43           C  
ATOM    413  O   THR H  65      -7.136  -3.942  11.703  1.00  0.43           O  
ATOM    414  CG2 THR H  65      -8.237  -0.355   8.895  1.00  0.43           C  
ATOM    415  OG1 THR H  65      -7.096  -0.740  10.915  1.00  0.43           O  
ATOM    416  N   ASN H  66      -5.827  -4.025   9.879  1.00  0.35           N  
ATOM    417  CA  ASN H  66      -4.671  -4.623  10.536  1.00  0.35           C  
ATOM    418  C   ASN H  66      -3.372  -4.123   9.885  1.00  0.35           C  
ATOM    419  CB  ASN H  66      -4.812  -6.159  10.566  1.00  0.35           C  
ATOM    420  O   ASN H  66      -3.381  -3.627   8.757  1.00  0.35           O  
ATOM    421  CG  ASN H  66      -3.931  -6.810  11.627  1.00  0.35           C  
ATOM    422  ND2 ASN H  66      -3.828  -8.116  11.629  1.00  0.35           N  
ATOM    423  OD1 ASN H  66      -3.290  -6.158  12.436  1.00  0.35           O  
ATOM    424  N   TYR H  67      -2.264  -4.244  10.606  1.00  0.36           N  
ATOM    425  CA  TYR H  67      -0.935  -3.766  10.223  1.00  0.36           C  
ATOM    426  C   TYR H  67       0.121  -4.790  10.625  1.00  0.36           C  
ATOM    427  CB  TYR H  67      -0.632  -2.430  10.917  1.00  0.36           C  
ATOM    428  O   TYR H  67      -0.017  -5.428  11.669  1.00  0.36           O  
ATOM    429  CG  TYR H  67      -1.567  -1.299  10.558  1.00  0.36           C  
ATOM    430  CD1 TYR H  67      -1.222  -0.420   9.518  1.00  0.36           C  
ATOM    431  CD2 TYR H  67      -2.778  -1.128  11.258  1.00  0.36           C  
ATOM    432  CE1 TYR H  67      -2.097   0.621   9.163  1.00  0.36           C  
ATOM    433  CE2 TYR H  67      -3.655  -0.087  10.906  1.00  0.36           C  
ATOM    434  OH  TYR H  67      -4.162   1.794   9.509  1.00  0.36           O  
ATOM    435  CZ  TYR H  67      -3.314   0.792   9.857  1.00  0.36           C  
ATOM    436  N   ALA H  68       1.195  -4.902   9.846  1.00  0.36           N  
ATOM    437  CA  ALA H  68       2.378  -5.648  10.253  1.00  0.36           C  
ATOM    438  C   ALA H  68       3.106  -4.932  11.400  1.00  0.36           C  
ATOM    439  CB  ALA H  68       3.287  -5.851   9.037  1.00  0.36           C  
ATOM    440  O   ALA H  68       3.158  -3.700  11.455  1.00  0.36           O  
ATOM    441  N   GLU H  69       3.715  -5.703  12.298  1.00  0.44           N  
ATOM    442  CA  GLU H  69       4.368  -5.183  13.512  1.00  0.44           C  
ATOM    443  C   GLU H  69       5.490  -4.172  13.214  1.00  0.44           C  
ATOM    444  CB  GLU H  69       4.917  -6.359  14.346  1.00  0.44           C  
ATOM    445  O   GLU H  69       5.718  -3.242  13.981  1.00  0.44           O  
ATOM    446  CG  GLU H  69       3.919  -7.499  14.623  1.00  0.44           C  
ATOM    447  CD  GLU H  69       2.483  -6.996  14.796  1.00  0.44           C  
ATOM    448  OE1 GLU H  69       1.619  -7.334  13.957  1.00  0.44           O  
ATOM    449  OE2 GLU H  69       2.223  -6.153  15.685  1.00  0.44           O  
ATOM    450  N   SER H  70       6.148  -4.295  12.059  1.00  0.39           N  
ATOM    451  CA  SER H  70       7.209  -3.391  11.590  1.00  0.39           C  
ATOM    452  C   SER H  70       6.725  -1.999  11.138  1.00  0.39           C  
ATOM    453  CB  SER H  70       7.940  -4.078  10.431  1.00  0.39           C  
ATOM    454  O   SER H  70       7.543  -1.089  10.951  1.00  0.39           O  
ATOM    455  OG  SER H  70       7.024  -4.404   9.398  1.00  0.39           O  
ATOM    456  N   VAL H  71       5.415  -1.808  10.942  1.00  0.25           N  
ATOM    457  CA  VAL H  71       4.819  -0.553  10.430  1.00  0.25           C  
ATOM    458  C   VAL H  71       3.656  -0.028  11.279  1.00  0.25           C  
ATOM    459  CB  VAL H  71       4.385  -0.693   8.958  1.00  0.25           C  
ATOM    460  O   VAL H  71       3.179   1.086  11.050  1.00  0.25           O  
ATOM    461  CG1 VAL H  71       5.540  -1.143   8.053  1.00  0.25           C  
ATOM    462  CG2 VAL H  71       3.196  -1.642   8.772  1.00  0.25           C  
ATOM    463  N   LYS H  72       3.194  -0.806  12.263  1.00  0.30           N  
ATOM    464  CA  LYS H  72       2.103  -0.452  13.179  1.00  0.30           C  
ATOM    465  C   LYS H  72       2.419   0.871  13.892  1.00  0.30           C  
ATOM    466  CB  LYS H  72       1.906  -1.637  14.143  1.00  0.30           C  
ATOM    467  O   LYS H  72       3.511   1.055  14.418  1.00  0.30           O  
ATOM    468  CG  LYS H  72       0.537  -1.677  14.845  1.00  0.30           C  
ATOM    469  CD  LYS H  72       0.217  -3.081  15.396  1.00  0.30           C  
ATOM    470  CE  LYS H  72      -0.101  -4.058  14.253  1.00  0.30           C  
ATOM    471  NZ  LYS H  72      -0.193  -5.465  14.693  1.00  0.30           N  
ATOM    472  N   GLY H  74       1.485   1.822  13.844  1.00  0.30           N  
ATOM    473  CA  GLY H  74       1.661   3.179  14.383  1.00  0.30           C  
ATOM    474  C   GLY H  74       2.449   4.158  13.497  1.00  0.30           C  
ATOM    475  O   GLY H  74       2.367   5.357  13.738  1.00  0.30           O  
ATOM    476  N   ARG H  75       3.167   3.690  12.462  1.00  0.27           N  
ATOM    477  CA  ARG H  75       3.862   4.549  11.478  1.00  0.27           C  
ATOM    478  C   ARG H  75       3.084   4.710  10.176  1.00  0.27           C  
ATOM    479  CB  ARG H  75       5.262   3.996  11.168  1.00  0.27           C  
ATOM    480  O   ARG H  75       3.129   5.760   9.545  1.00  0.27           O  
ATOM    481  CG  ARG H  75       6.141   3.876  12.422  1.00  0.27           C  
ATOM    482  CD  ARG H  75       7.620   3.666  12.070  1.00  0.27           C  
ATOM    483  NE  ARG H  75       7.847   2.443  11.269  1.00  0.27           N  
ATOM    484  NH1 ARG H  75       8.714   3.430   9.375  1.00  0.27           N  
ATOM    485  NH2 ARG H  75       8.467   1.227   9.456  1.00  0.27           N  
ATOM    486  CZ  ARG H  75       8.335   2.381  10.042  1.00  0.27           C  
ATOM    487  N   PHE H  76       2.408   3.651   9.735  1.00  0.21           N  
ATOM    488  CA  PHE H  76       1.595   3.666   8.519  1.00  0.21           C  
ATOM    489  C   PHE H  76       0.101   3.702   8.867  1.00  0.21           C  
ATOM    490  CB  PHE H  76       1.952   2.474   7.616  1.00  0.21           C  
ATOM    491  O   PHE H  76      -0.313   3.283   9.946  1.00  0.21           O  
ATOM    492  CG  PHE H  76       3.355   2.403   7.010  1.00  0.21           C  
ATOM    493  CD1 PHE H  76       4.380   3.335   7.289  1.00  0.21           C  
ATOM    494  CD2 PHE H  76       3.635   1.343   6.128  1.00  0.21           C  
ATOM    495  CE1 PHE H  76       5.662   3.182   6.737  1.00  0.21           C  
ATOM    496  CE2 PHE H  76       4.911   1.199   5.556  1.00  0.21           C  
ATOM    497  CZ  PHE H  76       5.929   2.116   5.865  1.00  0.21           C  
ATOM    498  N   THR H  77      -0.726   4.189   7.942  1.00  0.19           N  
ATOM    499  CA  THR H  77      -2.192   4.196   8.059  1.00  0.19           C  
ATOM    500  C   THR H  77      -2.828   3.844   6.720  1.00  0.19           C  
ATOM    501  CB  THR H  77      -2.702   5.530   8.618  1.00  0.19           C  
ATOM    502  O   THR H  77      -2.666   4.565   5.731  1.00  0.19           O  
ATOM    503  CG2 THR H  77      -4.219   5.708   8.525  1.00  0.19           C  
ATOM    504  OG1 THR H  77      -2.389   5.578   9.989  1.00  0.19           O  
ATOM    505  N   ILE H  78      -3.545   2.719   6.687  1.00  0.26           N  
ATOM    506  CA  ILE H  78      -4.348   2.303   5.538  1.00  0.26           C  
ATOM    507  C   ILE H  78      -5.729   2.955   5.616  1.00  0.26           C  
ATOM    508  CB  ILE H  78      -4.412   0.764   5.436  1.00  0.26           C  
ATOM    509  O   ILE H  78      -6.310   3.104   6.690  1.00  0.26           O  
ATOM    510  CG1 ILE H  78      -4.872   0.336   4.029  1.00  0.26           C  
ATOM    511  CG2 ILE H  78      -5.303   0.132   6.523  1.00  0.26           C  
ATOM    512  CD1 ILE H  78      -4.698  -1.166   3.773  1.00  0.26           C  
ATOM    513  N   SER H  79      -6.275   3.342   4.471  1.00  0.22           N  
ATOM    514  CA  SER H  79      -7.637   3.872   4.359  1.00  0.22           C  
ATOM    515  C   SER H  79      -8.129   3.716   2.925  1.00  0.22           C  
ATOM    516  CB  SER H  79      -7.686   5.337   4.818  1.00  0.22           C  
ATOM    517  O   SER H  79      -7.348   3.401   2.027  1.00  0.22           O  
ATOM    518  OG  SER H  79      -6.771   6.133   4.096  1.00  0.22           O  
ATOM    519  N   ARG H  80      -9.428   3.911   2.691  1.00  0.30           N  
ATOM    520  CA  ARG H  80     -10.017   3.811   1.354  1.00  0.30           C  
ATOM    521  C   ARG H  80     -11.028   4.915   1.093  1.00  0.30           C  
ATOM    522  CB  ARG H  80     -10.596   2.410   1.119  1.00  0.30           C  
ATOM    523  O   ARG H  80     -11.769   5.322   1.982  1.00  0.30           O  
ATOM    524  CG  ARG H  80     -11.890   2.133   1.901  1.00  0.30           C  
ATOM    525  CD  ARG H  80     -12.485   0.800   1.457  1.00  0.30           C  
ATOM    526  NE  ARG H  80     -13.854   0.622   1.960  1.00  0.30           N  
ATOM    527  NH1 ARG H  80     -13.324  -0.230   4.018  1.00  0.30           N  
ATOM    528  NH2 ARG H  80     -15.472  -0.010   3.400  1.00  0.30           N  
ATOM    529  CZ  ARG H  80     -14.207   0.132   3.130  1.00  0.30           C  
ATOM    530  N   ASP H  81     -11.079   5.346  -0.153  1.00  0.35           N  
ATOM    531  CA  ASP H  81     -11.966   6.370  -0.680  1.00  0.35           C  
ATOM    532  C   ASP H  81     -13.015   5.698  -1.571  1.00  0.35           C  
ATOM    533  CB  ASP H  81     -11.083   7.383  -1.409  1.00  0.35           C  
ATOM    534  O   ASP H  81     -12.830   5.523  -2.777  1.00  0.35           O  
ATOM    535  CG  ASP H  81     -11.764   8.711  -1.696  1.00  0.35           C  
ATOM    536  OD1 ASP H  81     -12.995   8.762  -1.928  1.00  0.35           O  
ATOM    537  OD2 ASP H  81     -11.035   9.730  -1.693  1.00  0.35           O  
ATOM    538  N   ASN H  82     -14.103   5.225  -0.952  1.00  0.48           N  
ATOM    539  CA  ASN H  82     -15.078   4.353  -1.621  1.00  0.48           C  
ATOM    540  C   ASN H  82     -15.906   5.062  -2.706  1.00  0.48           C  
ATOM    541  CB  ASN H  82     -15.981   3.675  -0.568  1.00  0.48           C  
ATOM    542  O   ASN H  82     -16.590   4.380  -3.462  1.00  0.48           O  
ATOM    543  CG  ASN H  82     -16.153   2.185  -0.823  1.00  0.48           C  
ATOM    544  ND2 ASN H  82     -16.576   1.803  -2.006  1.00  0.48           N  
ATOM    545  OD1 ASN H  82     -15.849   1.363   0.035  1.00  0.48           O  
ATOM    546  N   ALA H  83     -15.842   6.395  -2.776  1.00  0.67           N  
ATOM    547  CA  ALA H  83     -16.408   7.203  -3.854  1.00  0.67           C  
ATOM    548  C   ALA H  83     -15.469   7.338  -5.071  1.00  0.67           C  
ATOM    549  CB  ALA H  83     -16.736   8.579  -3.264  1.00  0.67           C  
ATOM    550  O   ALA H  83     -15.877   7.861  -6.103  1.00  0.67           O  
ATOM    551  N   LYS H  84     -14.204   6.912  -4.943  1.00  0.50           N  
ATOM    552  CA  LYS H  84     -13.150   7.037  -5.968  1.00  0.50           C  
ATOM    553  C   LYS H  84     -12.430   5.711  -6.225  1.00  0.50           C  
ATOM    554  CB  LYS H  84     -12.160   8.154  -5.577  1.00  0.50           C  
ATOM    555  O   LYS H  84     -11.332   5.708  -6.774  1.00  0.50           O  
ATOM    556  CG  LYS H  84     -12.858   9.501  -5.335  1.00  0.50           C  
ATOM    557  CD  LYS H  84     -11.853  10.605  -4.981  1.00  0.50           C  
ATOM    558  CE  LYS H  84     -12.556  11.744  -4.233  1.00  0.50           C  
ATOM    559  NZ  LYS H  84     -12.834  11.358  -2.828  1.00  0.50           N  
ATOM    560  N   ASN H  85     -12.998   4.602  -5.745  1.00  0.23           N  
ATOM    561  CA  ASN H  85     -12.419   3.255  -5.763  1.00  0.23           C  
ATOM    562  C   ASN H  85     -10.942   3.178  -5.314  1.00  0.23           C  
ATOM    563  CB  ASN H  85     -12.640   2.600  -7.132  1.00  0.23           C  
ATOM    564  O   ASN H  85     -10.202   2.307  -5.767  1.00  0.23           O  
ATOM    565  CG  ASN H  85     -14.075   2.452  -7.578  1.00  0.23           C  
ATOM    566  ND2 ASN H  85     -14.251   2.101  -8.828  1.00  0.23           N  
ATOM    567  OD1 ASN H  85     -15.025   2.629  -6.833  1.00  0.23           O  
ATOM    568  N   THR H  86     -10.476   4.112  -4.476  1.00  0.27           N  
ATOM    569  CA  THR H  86      -9.035   4.312  -4.259  1.00  0.27           C  
ATOM    570  C   THR H  86      -8.612   3.886  -2.860  1.00  0.27           C  
ATOM    571  CB  THR H  86      -8.598   5.744  -4.601  1.00  0.27           C  
ATOM    572  O   THR H  86      -9.082   4.423  -1.859  1.00  0.27           O  
ATOM    573  CG2 THR H  86      -7.115   5.992  -4.327  1.00  0.27           C  
ATOM    574  OG1 THR H  86      -8.755   5.975  -5.981  1.00  0.27           O  
ATOM    575  N   LEU H  87      -7.703   2.921  -2.785  1.00  0.24           N  
ATOM    576  CA  LEU H  87      -6.948   2.566  -1.588  1.00  0.24           C  
ATOM    577  C   LEU H  87      -5.814   3.584  -1.367  1.00  0.24           C  
ATOM    578  CB  LEU H  87      -6.442   1.124  -1.788  1.00  0.24           C  
ATOM    579  O   LEU H  87      -5.126   3.964  -2.309  1.00  0.24           O  
ATOM    580  CG  LEU H  87      -5.336   0.669  -0.827  1.00  0.24           C  
ATOM    581  CD1 LEU H  87      -5.807   0.598   0.622  1.00  0.24           C  
ATOM    582  CD2 LEU H  87      -4.779  -0.693  -1.229  1.00  0.24           C  
ATOM    583  N   TYR H  88      -5.574   3.986  -0.121  1.00  0.19           N  
ATOM    584  CA  TYR H  88      -4.440   4.819   0.283  1.00  0.19           C  
ATOM    585  C   TYR H  88      -3.518   4.071   1.262  1.00  0.19           C  
ATOM    586  CB  TYR H  88      -4.949   6.117   0.934  1.00  0.19           C  
ATOM    587  O   TYR H  88      -3.988   3.260   2.066  1.00  0.19           O  
ATOM    588  CG  TYR H  88      -5.907   6.992   0.136  1.00  0.19           C  
ATOM    589  CD1 TYR H  88      -5.602   7.373  -1.185  1.00  0.19           C  
ATOM    590  CD2 TYR H  88      -7.064   7.511   0.755  1.00  0.19           C  
ATOM    591  CE1 TYR H  88      -6.435   8.280  -1.873  1.00  0.19           C  
ATOM    592  CE2 TYR H  88      -7.897   8.420   0.070  1.00  0.19           C  
ATOM    593  OH  TYR H  88      -8.350   9.712  -1.917  1.00  0.19           O  
ATOM    594  CZ  TYR H  88      -7.592   8.800  -1.255  1.00  0.19           C  
ATOM    595  N   LEU H  89      -2.222   4.394   1.251  1.00  0.21           N  
ATOM    596  CA  LEU H  89      -1.302   4.157   2.370  1.00  0.21           C  
ATOM    597  C   LEU H  89      -0.614   5.472   2.721  1.00  0.21           C  
ATOM    598  CB  LEU H  89      -0.249   3.084   2.024  1.00  0.21           C  
ATOM    599  O   LEU H  89       0.268   5.921   1.990  1.00  0.21           O  
ATOM    600  CG  LEU H  89       0.595   2.596   3.215  1.00  0.21           C  
ATOM    601  CD1 LEU H  89      -0.252   1.840   4.245  1.00  0.21           C  
ATOM    602  CD2 LEU H  89       1.675   1.639   2.709  1.00  0.21           C  
ATOM    603  N   GLN H  90      -0.993   6.088   3.840  1.00  0.22           N  
ATOM    604  CA  GLN H  90      -0.138   7.109   4.432  1.00  0.22           C  
ATOM    605  C   GLN H  90       1.040   6.409   5.110  1.00  0.22           C  
ATOM    606  CB  GLN H  90      -0.925   7.990   5.415  1.00  0.22           C  
ATOM    607  O   GLN H  90       0.837   5.521   5.938  1.00  0.22           O  
ATOM    608  CG  GLN H  90      -0.062   9.136   5.977  1.00  0.22           C  
ATOM    609  CD  GLN H  90       0.416  10.084   4.879  1.00  0.22           C  
ATOM    610  NE2 GLN H  90       1.703  10.293   4.715  1.00  0.22           N  
ATOM    611  OE1 GLN H  90      -0.372  10.623   4.117  1.00  0.22           O  
ATOM    612  N   MET H  91       2.255   6.819   4.768  1.00  0.18           N  
ATOM    613  CA  MET H  91       3.490   6.423   5.433  1.00  0.18           C  
ATOM    614  C   MET H  91       4.132   7.671   6.034  1.00  0.18           C  
ATOM    615  CB  MET H  91       4.434   5.730   4.439  1.00  0.18           C  
ATOM    616  O   MET H  91       4.225   8.700   5.361  1.00  0.18           O  
ATOM    617  CG  MET H  91       3.761   4.546   3.736  1.00  0.18           C  
ATOM    618  SD  MET H  91       4.871   3.453   2.815  1.00  0.18           S  
ATOM    619  CE  MET H  91       5.545   4.579   1.571  1.00  0.18           C  
ATOM    620  N   SER H  92       4.557   7.601   7.291  1.00  0.23           N  
ATOM    621  CA  SER H  92       5.307   8.665   7.962  1.00  0.23           C  
ATOM    622  C   SER H  92       6.408   8.076   8.837  1.00  0.23           C  
ATOM    623  CB  SER H  92       4.374   9.582   8.763  1.00  0.23           C  
ATOM    624  O   SER H  92       6.401   6.882   9.152  1.00  0.23           O  
ATOM    625  OG  SER H  92       3.715   8.874   9.789  1.00  0.23           O  
ATOM    626  N   SER H  93       7.403   8.905   9.171  1.00  0.30           N  
ATOM    627  CA  SER H  93       8.621   8.469   9.866  1.00  0.30           C  
ATOM    628  C   SER H  93       9.261   7.263   9.162  1.00  0.30           C  
ATOM    629  CB  SER H  93       8.348   8.219  11.356  1.00  0.30           C  
ATOM    630  O   SER H  93       9.534   6.225   9.779  1.00  0.30           O  
ATOM    631  OG  SER H  93       7.824   9.382  11.971  1.00  0.30           O  
ATOM    632  N   LEU H  94       9.427   7.385   7.840  1.00  0.20           N  
ATOM    633  CA  LEU H  94       9.997   6.344   6.987  1.00  0.20           C  
ATOM    634  C   LEU H  94      11.455   6.064   7.358  1.00  0.20           C  
ATOM    635  CB  LEU H  94       9.864   6.754   5.507  1.00  0.20           C  
ATOM    636  O   LEU H  94      12.232   6.981   7.616  1.00  0.20           O  
ATOM    637  CG  LEU H  94       8.452   6.496   4.949  1.00  0.20           C  
ATOM    638  CD1 LEU H  94       8.237   7.252   3.642  1.00  0.20           C  
ATOM    639  CD2 LEU H  94       8.255   5.005   4.653  1.00  0.20           C  
ATOM    640  N   ARG H  95      11.834   4.790   7.372  1.00  0.26           N  
ATOM    641  CA  ARG H  95      13.215   4.344   7.572  1.00  0.26           C  
ATOM    642  C   ARG H  95      13.790   3.740   6.293  1.00  0.26           C  
ATOM    643  CB  ARG H  95      13.288   3.287   8.668  1.00  0.26           C  
ATOM    644  O   ARG H  95      13.040   3.335   5.409  1.00  0.26           O  
ATOM    645  CG  ARG H  95      12.626   3.569  10.019  1.00  0.26           C  
ATOM    646  CD  ARG H  95      13.022   2.359  10.869  1.00  0.26           C  
ATOM    647  NE  ARG H  95      12.538   2.396  12.255  1.00  0.26           N  
ATOM    648  NH1 ARG H  95      13.572   0.425  12.849  1.00  0.26           N  
ATOM    649  NH2 ARG H  95      12.398   1.551  14.366  1.00  0.26           N  
ATOM    650  CZ  ARG H  95      12.838   1.462  13.142  1.00  0.26           C  
ATOM    651  N   ALA H  96      15.110   3.569   6.239  1.00  0.28           N  
ATOM    652  CA  ALA H  96      15.766   2.860   5.141  1.00  0.28           C  
ATOM    653  C   ALA H  96      15.194   1.438   4.936  1.00  0.28           C  
ATOM    654  CB  ALA H  96      17.272   2.838   5.419  1.00  0.28           C  
ATOM    655  O   ALA H  96      15.009   1.016   3.794  1.00  0.28           O  
ATOM    656  N   GLU H  97      14.818   0.731   6.015  1.00  0.31           N  
ATOM    657  CA  GLU H  97      14.192  -0.606   5.962  1.00  0.31           C  
ATOM    658  C   GLU H  97      12.833  -0.653   5.236  1.00  0.31           C  
ATOM    659  CB  GLU H  97      13.958  -1.178   7.375  1.00  0.31           C  
ATOM    660  O   GLU H  97      12.371  -1.740   4.866  1.00  0.31           O  
ATOM    661  CG  GLU H  97      15.166  -1.210   8.323  1.00  0.31           C  
ATOM    662  CD  GLU H  97      15.158   0.018   9.236  1.00  0.31           C  
ATOM    663  OE1 GLU H  97      15.526   1.103   8.736  1.00  0.31           O  
ATOM    664  OE2 GLU H  97      14.692  -0.098  10.397  1.00  0.31           O  
ATOM    665  N   ASP H  98      12.183   0.503   5.057  1.00  0.23           N  
ATOM    666  CA  ASP H  98      10.934   0.649   4.309  1.00  0.23           C  
ATOM    667  C   ASP H  98      11.137   0.754   2.784  1.00  0.23           C  
ATOM    668  CB  ASP H  98      10.134   1.848   4.848  1.00  0.23           C  
ATOM    669  O   ASP H  98      10.145   0.750   2.052  1.00  0.23           O  
ATOM    670  CG  ASP H  98       9.792   1.760   6.339  1.00  0.23           C  
ATOM    671  OD1 ASP H  98       9.314   0.700   6.816  1.00  0.23           O  
ATOM    672  OD2 ASP H  98       9.882   2.791   7.035  1.00  0.23           O  
ATOM    673  N   THR H  99      12.387   0.811   2.303  1.00  0.24           N  
ATOM    674  CA  THR H  99      12.743   0.794   0.871  1.00  0.24           C  
ATOM    675  C   THR H  99      12.292  -0.508   0.206  1.00  0.24           C  
ATOM    676  CB  THR H  99      14.260   0.956   0.674  1.00  0.24           C  
ATOM    677  O   THR H  99      12.807  -1.584   0.523  1.00  0.24           O  
ATOM    678  CG2 THR H  99      14.705   0.856  -0.786  1.00  0.24           C  
ATOM    679  OG1 THR H  99      14.678   2.210   1.151  1.00  0.24           O  
ATOM    680  N   ALA H 100      11.332  -0.431  -0.719  1.00  0.19           N  
ATOM    681  CA  ALA H 100      10.707  -1.593  -1.353  1.00  0.19           C  
ATOM    682  C   ALA H 100       9.833  -1.221  -2.567  1.00  0.19           C  
ATOM    683  CB  ALA H 100       9.855  -2.305  -0.290  1.00  0.19           C  
ATOM    684  O   ALA H 100       9.401  -0.079  -2.713  1.00  0.19           O  
ATOM    685  N   VAL H 101       9.502  -2.205  -3.411  1.00  0.19           N  
ATOM    686  CA  VAL H 101       8.348  -2.120  -4.326  1.00  0.19           C  
ATOM    687  C   VAL H 101       7.080  -2.438  -3.539  1.00  0.19           C  
ATOM    688  CB  VAL H 101       8.494  -3.068  -5.534  1.00  0.19           C  
ATOM    689  O   VAL H 101       6.938  -3.554  -3.046  1.00  0.19           O  
ATOM    690  CG1 VAL H 101       7.259  -3.009  -6.445  1.00  0.19           C  
ATOM    691  CG2 VAL H 101       9.716  -2.685  -6.379  1.00  0.19           C  
ATOM    692  N   TYR H 102       6.179  -1.471  -3.384  1.00  0.17           N  
ATOM    693  CA  TYR H 102       4.894  -1.620  -2.695  1.00  0.17           C  
ATOM    694  C   TYR H 102       3.819  -2.095  -3.670  1.00  0.17           C  
ATOM    695  CB  TYR H 102       4.478  -0.290  -2.054  1.00  0.17           C  
ATOM    696  O   TYR H 102       3.687  -1.508  -4.737  1.00  0.17           O  
ATOM    697  CG  TYR H 102       5.265   0.056  -0.806  1.00  0.17           C  
ATOM    698  CD1 TYR H 102       6.622   0.415  -0.905  1.00  0.17           C  
ATOM    699  CD2 TYR H 102       4.647  -0.008   0.459  1.00  0.17           C  
ATOM    700  CE1 TYR H 102       7.376   0.658   0.255  1.00  0.17           C  
ATOM    701  CE2 TYR H 102       5.390   0.274   1.620  1.00  0.17           C  
ATOM    702  OH  TYR H 102       7.511   0.782   2.631  1.00  0.17           O  
ATOM    703  CZ  TYR H 102       6.760   0.596   1.517  1.00  0.17           C  
ATOM    704  N   TYR H 103       3.035  -3.106  -3.287  1.00  0.27           N  
ATOM    705  CA  TYR H 103       1.965  -3.688  -4.101  1.00  0.27           C  
ATOM    706  C   TYR H 103       0.601  -3.546  -3.419  1.00  0.27           C  
ATOM    707  CB  TYR H 103       2.229  -5.165  -4.416  1.00  0.27           C  
ATOM    708  O   TYR H 103       0.439  -3.887  -2.245  1.00  0.27           O  
ATOM    709  CG  TYR H 103       3.575  -5.496  -5.032  1.00  0.27           C  
ATOM    710  CD1 TYR H 103       4.686  -5.712  -4.195  1.00  0.27           C  
ATOM    711  CD2 TYR H 103       3.706  -5.660  -6.425  1.00  0.27           C  
ATOM    712  CE1 TYR H 103       5.903  -6.161  -4.737  1.00  0.27           C  
ATOM    713  CE2 TYR H 103       4.931  -6.099  -6.970  1.00  0.27           C  
ATOM    714  OH  TYR H 103       7.182  -6.877  -6.636  1.00  0.27           O  
ATOM    715  CZ  TYR H 103       6.028  -6.375  -6.125  1.00  0.27           C  
ATOM    716  N   CYS H 104      -0.377  -3.083  -4.182  1.00  0.30           N  
ATOM    717  CA  CYS H 104      -1.799  -3.097  -3.880  1.00  0.30           C  
ATOM    718  C   CYS H 104      -2.392  -4.486  -4.152  1.00  0.30           C  
ATOM    719  CB  CYS H 104      -2.439  -2.033  -4.768  1.00  0.30           C  
ATOM    720  O   CYS H 104      -1.944  -5.194  -5.057  1.00  0.30           O  
ATOM    721  SG  CYS H 104      -4.225  -1.817  -4.636  1.00  0.30           S  
ATOM    722  N   ASN H 105      -3.404  -4.884  -3.381  1.00  0.57           N  
ATOM    723  CA  ASN H 105      -4.000  -6.213  -3.468  1.00  0.57           C  
ATOM    724  C   ASN H 105      -5.489  -6.221  -3.067  1.00  0.57           C  
ATOM    725  CB  ASN H 105      -3.128  -7.155  -2.617  1.00  0.57           C  
ATOM    726  O   ASN H 105      -5.891  -5.575  -2.097  1.00  0.57           O  
ATOM    727  CG  ASN H 105      -3.730  -8.527  -2.405  1.00  0.57           C  
ATOM    728  ND2 ASN H 105      -3.982  -9.270  -3.452  1.00  0.57           N  
ATOM    729  OD1 ASN H 105      -4.032  -8.913  -1.290  1.00  0.57           O  
ATOM    730  N   VAL H 106      -6.285  -6.982  -3.820  1.00  0.72           N  
ATOM    731  CA  VAL H 106      -7.695  -7.339  -3.569  1.00  0.72           C  
ATOM    732  C   VAL H 106      -7.777  -8.877  -3.447  1.00  0.72           C  
ATOM    733  CB  VAL H 106      -8.582  -6.710  -4.678  1.00  0.72           C  
ATOM    734  O   VAL H 106      -6.756  -9.560  -3.511  1.00  0.72           O  
ATOM    735  CG1 VAL H 106     -10.066  -7.115  -4.666  1.00  0.72           C  
ATOM    736  CG2 VAL H 106      -8.564  -5.182  -4.558  1.00  0.72           C  
ATOM    737  N   PHE H 107      -8.952  -9.471  -3.221  1.00  1.09           N  
ATOM    738  CA  PHE H 107      -9.125 -10.907  -3.481  1.00  1.09           C  
ATOM    739  C   PHE H 107      -8.632 -11.217  -4.895  1.00  1.09           C  
ATOM    740  CB  PHE H 107     -10.594 -11.324  -3.326  1.00  1.09           C  
ATOM    741  O   PHE H 107      -9.014 -10.523  -5.830  1.00  1.09           O  
ATOM    742  CG  PHE H 107     -11.146 -11.533  -1.921  1.00  1.09           C  
ATOM    743  CD1 PHE H 107     -10.350 -11.425  -0.760  1.00  1.09           C  
ATOM    744  CD2 PHE H 107     -12.482 -11.962  -1.796  1.00  1.09           C  
ATOM    745  CE1 PHE H 107     -10.883 -11.759   0.499  1.00  1.09           C  
ATOM    746  CE2 PHE H 107     -13.018 -12.284  -0.536  1.00  1.09           C  
ATOM    747  CZ  PHE H 107     -12.217 -12.184   0.613  1.00  1.09           C  
ATOM    748  N   GLU H 116      -7.708 -12.172  -4.967  1.00  1.28           N  
ATOM    749  CA  GLU H 116      -6.876 -12.596  -6.098  1.00  1.28           C  
ATOM    750  C   GLU H 116      -6.082 -11.503  -6.868  1.00  1.28           C  
ATOM    751  CB  GLU H 116      -7.638 -13.592  -6.998  1.00  1.28           C  
ATOM    752  O   GLU H 116      -4.943 -11.772  -7.252  1.00  1.28           O  
ATOM    753  CG  GLU H 116      -8.789 -13.035  -7.862  1.00  1.28           C  
ATOM    754  CD  GLU H 116     -10.203 -13.131  -7.248  1.00  1.28           C  
ATOM    755  OE1 GLU H 116     -10.333 -13.484  -6.052  1.00  1.28           O  
ATOM    756  OE2 GLU H 116     -11.172 -12.868  -8.005  1.00  1.28           O  
ATOM    757  N   TYR H 117      -6.600 -10.283  -7.074  1.00  0.50           N  
ATOM    758  CA  TYR H 117      -5.983  -9.227  -7.896  1.00  0.50           C  
ATOM    759  C   TYR H 117      -4.841  -8.472  -7.200  1.00  0.50           C  
ATOM    760  CB  TYR H 117      -7.042  -8.246  -8.439  1.00  0.50           C  
ATOM    761  O   TYR H 117      -4.836  -8.264  -5.985  1.00  0.50           O  
ATOM    762  CG  TYR H 117      -8.222  -8.953  -9.076  1.00  0.50           C  
ATOM    763  CD1 TYR H 117      -8.063  -9.626 -10.304  1.00  0.50           C  
ATOM    764  CD2 TYR H 117      -9.427  -9.066  -8.361  1.00  0.50           C  
ATOM    765  CE1 TYR H 117      -9.081 -10.481 -10.774  1.00  0.50           C  
ATOM    766  CE2 TYR H 117     -10.428  -9.943  -8.809  1.00  0.50           C  
ATOM    767  OH  TYR H 117     -11.146 -11.627 -10.336  1.00  0.50           O  
ATOM    768  CZ  TYR H 117     -10.246 -10.671 -10.001  1.00  0.50           C  
ATOM    769  N   TRP H 118      -3.885  -8.002  -8.003  1.00  0.76           N  
ATOM    770  CA  TRP H 118      -2.696  -7.256  -7.589  1.00  0.76           C  
ATOM    771  C   TRP H 118      -2.492  -6.057  -8.513  1.00  0.76           C  
ATOM    772  CB  TRP H 118      -1.463  -8.169  -7.630  1.00  0.76           C  
ATOM    773  O   TRP H 118      -2.821  -6.134  -9.697  1.00  0.76           O  
ATOM    774  CG  TRP H 118      -1.463  -9.291  -6.639  1.00  0.76           C  
ATOM    775  CD1 TRP H 118      -2.064 -10.489  -6.809  1.00  0.76           C  
ATOM    776  CD2 TRP H 118      -0.910  -9.313  -5.290  1.00  0.76           C  
ATOM    777  CE2 TRP H 118      -1.204 -10.580  -4.700  1.00  0.76           C  
ATOM    778  CE3 TRP H 118      -0.187  -8.390  -4.506  1.00  0.76           C  
ATOM    779  NE1 TRP H 118      -1.927 -11.246  -5.665  1.00  0.76           N  
ATOM    780  CH2 TRP H 118      -0.076  -9.975  -2.646  1.00  0.76           C  
ATOM    781  CZ2 TRP H 118      -0.794 -10.917  -3.402  1.00  0.76           C  
ATOM    782  CZ3 TRP H 118       0.226  -8.717  -3.200  1.00  0.76           C  
ATOM    783  N   GLY H 119      -1.948  -4.967  -7.979  1.00  0.58           N  
ATOM    784  CA  GLY H 119      -1.387  -3.902  -8.805  1.00  0.58           C  
ATOM    785  C   GLY H 119       0.023  -4.253  -9.299  1.00  0.58           C  
ATOM    786  O   GLY H 119       0.626  -5.238  -8.853  1.00  0.58           O  
ATOM    787  N   GLN H 120       0.540  -3.482 -10.260  1.00  0.47           N  
ATOM    788  CA  GLN H 120       1.869  -3.719 -10.842  1.00  0.47           C  
ATOM    789  C   GLN H 120       3.010  -3.425  -9.856  1.00  0.47           C  
ATOM    790  CB  GLN H 120       2.021  -2.925 -12.155  1.00  0.47           C  
ATOM    791  O   GLN H 120       4.132  -3.900 -10.032  1.00  0.47           O  
ATOM    792  CG  GLN H 120       2.400  -1.438 -12.034  1.00  0.47           C  
ATOM    793  CD  GLN H 120       1.321  -0.532 -11.445  1.00  0.47           C  
ATOM    794  NE2 GLN H 120       1.715   0.505 -10.740  1.00  0.47           N  
ATOM    795  OE1 GLN H 120       0.132  -0.714 -11.654  1.00  0.47           O  
ATOM    796  N   GLY H 121       2.708  -2.648  -8.820  1.00  0.36           N  
ATOM    797  CA  GLY H 121       3.640  -2.168  -7.822  1.00  0.36           C  
ATOM    798  C   GLY H 121       4.120  -0.744  -8.096  1.00  0.36           C  
ATOM    799  O   GLY H 121       4.122  -0.248  -9.225  1.00  0.36           O  
ATOM    800  N   THR H 122       4.564  -0.074  -7.038  1.00  0.21           N  
ATOM    801  CA  THR H 122       5.247   1.219  -7.109  1.00  0.21           C  
ATOM    802  C   THR H 122       6.512   1.170  -6.266  1.00  0.21           C  
ATOM    803  CB  THR H 122       4.310   2.382  -6.743  1.00  0.21           C  
ATOM    804  O   THR H 122       6.482   0.763  -5.104  1.00  0.21           O  
ATOM    805  CG2 THR H 122       3.795   2.398  -5.301  1.00  0.21           C  
ATOM    806  OG1 THR H 122       4.977   3.603  -6.953  1.00  0.21           O  
ATOM    807  N   LEU H 123       7.644   1.564  -6.847  1.00  0.24           N  
ATOM    808  CA  LEU H 123       8.895   1.675  -6.103  1.00  0.24           C  
ATOM    809  C   LEU H 123       8.799   2.818  -5.084  1.00  0.24           C  
ATOM    810  CB  LEU H 123      10.072   1.844  -7.082  1.00  0.24           C  
ATOM    811  O   LEU H 123       8.292   3.897  -5.393  1.00  0.24           O  
ATOM    812  CG  LEU H 123      11.451   2.017  -6.409  1.00  0.24           C  
ATOM    813  CD1 LEU H 123      11.865   0.786  -5.596  1.00  0.24           C  
ATOM    814  CD2 LEU H 123      12.516   2.252  -7.479  1.00  0.24           C  
ATOM    815  N   VAL H 124       9.305   2.575  -3.880  1.00  0.23           N  
ATOM    816  CA  VAL H 124       9.609   3.591  -2.874  1.00  0.23           C  
ATOM    817  C   VAL H 124      11.050   3.383  -2.427  1.00  0.23           C  
ATOM    818  CB  VAL H 124       8.636   3.502  -1.687  1.00  0.23           C  
ATOM    819  O   VAL H 124      11.371   2.355  -1.822  1.00  0.23           O  
ATOM    820  CG1 VAL H 124       9.082   4.376  -0.508  1.00  0.23           C  
ATOM    821  CG2 VAL H 124       7.219   3.910  -2.103  1.00  0.23           C  
ATOM    822  N   THR H 125      11.910   4.350  -2.728  1.00  0.22           N  
ATOM    823  CA  THR H 125      13.270   4.425  -2.181  1.00  0.22           C  
ATOM    824  C   THR H 125      13.259   5.308  -0.937  1.00  0.22           C  
ATOM    825  CB  THR H 125      14.266   4.948  -3.222  1.00  0.22           C  
ATOM    826  O   THR H 125      12.568   6.324  -0.924  1.00  0.22           O  
ATOM    827  CG2 THR H 125      15.710   4.890  -2.723  1.00  0.22           C  
ATOM    828  OG1 THR H 125      14.232   4.143  -4.380  1.00  0.22           O  
ATOM    829  N   VAL H 126      13.981   4.916   0.120  1.00  0.25           N  
ATOM    830  CA  VAL H 126      14.133   5.725   1.341  1.00  0.25           C  
ATOM    831  C   VAL H 126      15.616   5.952   1.642  1.00  0.25           C  
ATOM    832  CB  VAL H 126      13.352   5.152   2.540  1.00  0.25           C  
ATOM    833  O   VAL H 126      16.216   5.265   2.475  1.00  0.25           O  
ATOM    834  CG1 VAL H 126      13.343   6.168   3.693  1.00  0.25           C  
ATOM    835  CG2 VAL H 126      11.894   4.810   2.199  1.00  0.25           C  
ATOM    836  N   LYS H 127      16.228   6.891   0.916  1.00  0.71           N  
ATOM    837  CA  LYS H 127      17.683   7.109   0.872  1.00  0.71           C  
ATOM    838  C   LYS H 127      18.083   8.406   1.597  1.00  0.71           C  
ATOM    839  CB  LYS H 127      18.094   7.073  -0.614  1.00  0.71           C  
ATOM    840  O   LYS H 127      17.473   9.439   1.330  1.00  0.71           O  
ATOM    841  CG  LYS H 127      19.531   7.504  -0.948  1.00  0.71           C  
ATOM    842  CD  LYS H 127      19.602   8.998  -1.296  1.00  0.71           C  
ATOM    843  CE  LYS H 127      21.054   9.443  -1.481  1.00  0.71           C  
ATOM    844  NZ  LYS H 127      21.248  10.817  -0.966  1.00  0.71           N  
ATOM    845  N   PRO H 128      19.088   8.394   2.496  1.00  0.87           N  
ATOM    846  CA  PRO H 128      19.694   9.612   3.041  1.00  0.87           C  
ATOM    847  C   PRO H 128      20.553  10.311   1.980  1.00  0.87           C  
ATOM    848  CB  PRO H 128      20.490   9.157   4.267  1.00  0.87           C  
ATOM    849  O   PRO H 128      21.579   9.752   1.542  1.00  0.87           O  
ATOM    850  CG  PRO H 128      20.907   7.732   3.902  1.00  0.87           C  
ATOM    851  CD  PRO H 128      19.754   7.219   3.038  1.00  0.87           C  
ATOM    852  OXT PRO H 128      20.141  11.384   1.489  1.00  0.87           O  
TER     853      PRO H 128                                                       
END   
