# Supplementary material for: Characterising nanobody developability to improve therapeutic design using the Therapeutic Nanobody Profiler
Source: Commun Biol. 2026 Jan 31;9:344. doi: 10.1038/s42003-026-09594-y (PMC12963540; doi:10.1038/s42003-026-09594-y)
Supplement: Supplementary file 2 — Supplementary data [file 42003_2026_9594_MOESM2_ESM.zip › paper_data/vhh_clinical_set_models/seq17_NanoBodyBuilder2_Model.pdb]

ATOM      1  N   GLN H   1     -11.372  -7.942 -13.192  1.00  0.60           N  
ATOM      2  CA  GLN H   1     -10.178  -7.203 -13.637  1.00  0.60           C  
ATOM      3  C   GLN H   1     -10.261  -5.782 -13.143  1.00  0.60           C  
ATOM      4  CB  GLN H   1      -9.957  -7.231 -15.154  1.00  0.60           C  
ATOM      5  O   GLN H   1     -11.281  -5.136 -13.356  1.00  0.60           O  
ATOM      6  CG  GLN H   1      -9.480  -8.617 -15.619  1.00  0.60           C  
ATOM      7  CD  GLN H   1      -9.033  -8.615 -17.077  1.00  0.60           C  
ATOM      8  NE2 GLN H   1      -8.381  -9.656 -17.537  1.00  0.60           N  
ATOM      9  OE1 GLN H   1      -9.266  -7.684 -17.826  1.00  0.60           O  
ATOM     10  N   VAL H   2      -9.191  -5.337 -12.502  1.00  0.33           N  
ATOM     11  CA  VAL H   2      -8.929  -3.955 -12.113  1.00  0.33           C  
ATOM     12  C   VAL H   2      -7.501  -3.653 -12.559  1.00  0.33           C  
ATOM     13  CB  VAL H   2      -9.119  -3.766 -10.592  1.00  0.33           C  
ATOM     14  O   VAL H   2      -6.641  -4.529 -12.536  1.00  0.33           O  
ATOM     15  CG1 VAL H   2      -8.640  -2.398 -10.097  1.00  0.33           C  
ATOM     16  CG2 VAL H   2     -10.598  -3.896 -10.208  1.00  0.33           C  
ATOM     17  N   GLN H   3      -7.247  -2.433 -13.010  1.00  0.22           N  
ATOM     18  CA  GLN H   3      -5.895  -1.915 -13.175  1.00  0.22           C  
ATOM     19  C   GLN H   3      -5.622  -0.981 -12.006  1.00  0.22           C  
ATOM     20  CB  GLN H   3      -5.722  -1.201 -14.524  1.00  0.22           C  
ATOM     21  O   GLN H   3      -6.401  -0.056 -11.768  1.00  0.22           O  
ATOM     22  CG  GLN H   3      -5.774  -2.161 -15.726  1.00  0.22           C  
ATOM     23  CD  GLN H   3      -7.178  -2.628 -16.109  1.00  0.22           C  
ATOM     24  NE2 GLN H   3      -7.321  -3.831 -16.621  1.00  0.22           N  
ATOM     25  OE1 GLN H   3      -8.171  -1.926 -15.977  1.00  0.22           O  
ATOM     26  N   LEU H   4      -4.545  -1.255 -11.281  1.00  0.15           N  
ATOM     27  CA  LEU H   4      -4.019  -0.389 -10.240  1.00  0.15           C  
ATOM     28  C   LEU H   4      -2.862   0.424 -10.822  1.00  0.15           C  
ATOM     29  CB  LEU H   4      -3.566  -1.245  -9.048  1.00  0.15           C  
ATOM     30  O   LEU H   4      -2.052  -0.116 -11.574  1.00  0.15           O  
ATOM     31  CG  LEU H   4      -4.650  -2.129  -8.407  1.00  0.15           C  
ATOM     32  CD1 LEU H   4      -4.046  -2.913  -7.245  1.00  0.15           C  
ATOM     33  CD2 LEU H   4      -5.834  -1.317  -7.876  1.00  0.15           C  
ATOM     34  N   VAL H   5      -2.796   1.710 -10.487  1.00  0.16           N  
ATOM     35  CA  VAL H   5      -1.710   2.604 -10.911  1.00  0.16           C  
ATOM     36  C   VAL H   5      -1.219   3.397  -9.708  1.00  0.16           C  
ATOM     37  CB  VAL H   5      -2.163   3.529 -12.062  1.00  0.16           C  
ATOM     38  O   VAL H   5      -1.923   4.286  -9.217  1.00  0.16           O  
ATOM     39  CG1 VAL H   5      -1.076   4.535 -12.467  1.00  0.16           C  
ATOM     40  CG2 VAL H   5      -2.546   2.729 -13.315  1.00  0.16           C  
ATOM     41  N   GLU H   6      -0.024   3.077  -9.211  1.00  0.14           N  
ATOM     42  CA  GLU H   6       0.651   3.874  -8.190  1.00  0.14           C  
ATOM     43  C   GLU H   6       1.183   5.191  -8.756  1.00  0.14           C  
ATOM     44  CB  GLU H   6       1.835   3.153  -7.524  1.00  0.14           C  
ATOM     45  O   GLU H   6       1.646   5.285  -9.891  1.00  0.14           O  
ATOM     46  CG  GLU H   6       1.512   1.826  -6.837  1.00  0.14           C  
ATOM     47  CD  GLU H   6       1.599   0.619  -7.776  1.00  0.14           C  
ATOM     48  OE1 GLU H   6       1.559   0.793  -9.014  1.00  0.14           O  
ATOM     49  OE2 GLU H   6       1.749  -0.503  -7.254  1.00  0.14           O  
ATOM     50  N   SER H   7       1.198   6.202  -7.898  1.00  0.16           N  
ATOM     51  CA  SER H   7       1.750   7.526  -8.149  1.00  0.16           C  
ATOM     52  C   SER H   7       2.234   8.144  -6.832  1.00  0.16           C  
ATOM     53  CB  SER H   7       0.678   8.392  -8.819  1.00  0.16           C  
ATOM     54  O   SER H   7       1.872   7.691  -5.740  1.00  0.16           O  
ATOM     55  OG  SER H   7      -0.425   8.561  -7.949  1.00  0.16           O  
ATOM     56  N   GLY H   8       3.059   9.189  -6.922  1.00  0.17           N  
ATOM     57  CA  GLY H   8       3.550   9.926  -5.751  1.00  0.17           C  
ATOM     58  C   GLY H   8       4.805   9.353  -5.085  1.00  0.17           C  
ATOM     59  O   GLY H   8       5.114   9.751  -3.965  1.00  0.17           O  
ATOM     60  N   GLY H   9       5.527   8.439  -5.741  1.00  0.24           N  
ATOM     61  CA  GLY H   9       6.902   8.097  -5.360  1.00  0.24           C  
ATOM     62  C   GLY H   9       7.909   9.200  -5.701  1.00  0.24           C  
ATOM     63  O   GLY H   9       7.556  10.236  -6.264  1.00  0.24           O  
ATOM     64  N   GLY H  11       9.179   8.973  -5.366  1.00  0.22           N  
ATOM     65  CA  GLY H  11      10.257   9.930  -5.619  1.00  0.22           C  
ATOM     66  C   GLY H  11      11.442   9.811  -4.659  1.00  0.22           C  
ATOM     67  O   GLY H  11      11.576   8.839  -3.914  1.00  0.22           O  
ATOM     68  N   LEU H  12      12.315  10.821  -4.702  1.00  0.18           N  
ATOM     69  CA  LEU H  12      13.461  10.985  -3.805  1.00  0.18           C  
ATOM     70  C   LEU H  12      13.100  11.907  -2.632  1.00  0.18           C  
ATOM     71  CB  LEU H  12      14.649  11.534  -4.620  1.00  0.18           C  
ATOM     72  O   LEU H  12      12.577  13.000  -2.841  1.00  0.18           O  
ATOM     73  CG  LEU H  12      15.918  11.863  -3.806  1.00  0.18           C  
ATOM     74  CD1 LEU H  12      16.537  10.625  -3.162  1.00  0.18           C  
ATOM     75  CD2 LEU H  12      16.968  12.488  -4.725  1.00  0.18           C  
ATOM     76  N   VAL H  13      13.443  11.501  -1.411  1.00  0.25           N  
ATOM     77  CA  VAL H  13      13.220  12.277  -0.183  1.00  0.25           C  
ATOM     78  C   VAL H  13      14.396  12.102   0.786  1.00  0.25           C  
ATOM     79  CB  VAL H  13      11.842  11.917   0.414  1.00  0.25           C  
ATOM     80  O   VAL H  13      15.190  11.169   0.662  1.00  0.25           O  
ATOM     81  CG1 VAL H  13      11.782  10.486   0.951  1.00  0.25           C  
ATOM     82  CG2 VAL H  13      11.394  12.870   1.528  1.00  0.25           C  
ATOM     83  N   LYS H  14      14.568  13.042   1.720  1.00  0.17           N  
ATOM     84  CA  LYS H  14      15.591  12.962   2.775  1.00  0.17           C  
ATOM     85  C   LYS H  14      15.083  12.145   3.980  1.00  0.17           C  
ATOM     86  CB  LYS H  14      16.026  14.373   3.212  1.00  0.17           C  
ATOM     87  O   LYS H  14      13.876  12.166   4.238  1.00  0.17           O  
ATOM     88  CG  LYS H  14      16.561  15.293   2.095  1.00  0.17           C  
ATOM     89  CD  LYS H  14      17.782  14.750   1.329  1.00  0.17           C  
ATOM     90  CE  LYS H  14      17.401  14.097  -0.010  1.00  0.17           C  
ATOM     91  NZ  LYS H  14      18.566  13.415  -0.618  1.00  0.17           N  
ATOM     92  N   PRO H  15      15.964  11.474   4.749  1.00  0.20           N  
ATOM     93  CA  PRO H  15      15.604  10.846   6.016  1.00  0.20           C  
ATOM     94  C   PRO H  15      14.858  11.799   6.957  1.00  0.20           C  
ATOM     95  CB  PRO H  15      16.917  10.357   6.633  1.00  0.20           C  
ATOM     96  O   PRO H  15      15.141  12.994   7.005  1.00  0.20           O  
ATOM     97  CG  PRO H  15      17.801  10.099   5.417  1.00  0.20           C  
ATOM     98  CD  PRO H  15      17.344  11.163   4.420  1.00  0.20           C  
ATOM     99  N   GLY H  16      13.881  11.270   7.690  1.00  0.14           N  
ATOM    100  CA  GLY H  16      12.955  12.043   8.521  1.00  0.14           C  
ATOM    101  C   GLY H  16      11.788  12.675   7.751  1.00  0.14           C  
ATOM    102  O   GLY H  16      10.792  13.031   8.377  1.00  0.14           O  
ATOM    103  N   GLY H  17      11.868  12.766   6.418  1.00  0.22           N  
ATOM    104  CA  GLY H  17      10.825  13.341   5.571  1.00  0.22           C  
ATOM    105  C   GLY H  17       9.535  12.517   5.493  1.00  0.22           C  
ATOM    106  O   GLY H  17       9.441  11.396   6.003  1.00  0.22           O  
ATOM    107  N   SER H  18       8.548  13.093   4.804  1.00  0.15           N  
ATOM    108  CA  SER H  18       7.242  12.486   4.531  1.00  0.15           C  
ATOM    109  C   SER H  18       6.951  12.427   3.033  1.00  0.15           C  
ATOM    110  CB  SER H  18       6.109  13.251   5.230  1.00  0.15           C  
ATOM    111  O   SER H  18       7.466  13.233   2.259  1.00  0.15           O  
ATOM    112  OG  SER H  18       6.168  13.128   6.637  1.00  0.15           O  
ATOM    113  N   LEU H  19       6.088  11.492   2.635  1.00  0.18           N  
ATOM    114  CA  LEU H  19       5.631  11.282   1.259  1.00  0.18           C  
ATOM    115  C   LEU H  19       4.244  10.614   1.281  1.00  0.18           C  
ATOM    116  CB  LEU H  19       6.695  10.430   0.535  1.00  0.18           C  
ATOM    117  O   LEU H  19       3.923   9.933   2.253  1.00  0.18           O  
ATOM    118  CG  LEU H  19       6.544  10.306  -0.991  1.00  0.18           C  
ATOM    119  CD1 LEU H  19       6.684  11.665  -1.682  1.00  0.18           C  
ATOM    120  CD2 LEU H  19       7.637   9.382  -1.528  1.00  0.18           C  
ATOM    121  N   ARG H  20       3.413  10.779   0.241  1.00  0.17           N  
ATOM    122  CA  ARG H  20       2.087  10.136   0.178  1.00  0.17           C  
ATOM    123  C   ARG H  20       1.850   9.408  -1.141  1.00  0.17           C  
ATOM    124  CB  ARG H  20       0.957  11.132   0.483  1.00  0.17           C  
ATOM    125  O   ARG H  20       1.436  10.014  -2.132  1.00  0.17           O  
ATOM    126  CG  ARG H  20      -0.309  10.359   0.902  1.00  0.17           C  
ATOM    127  CD  ARG H  20      -1.591  11.170   0.721  1.00  0.17           C  
ATOM    128  NE  ARG H  20      -2.031  11.148  -0.688  1.00  0.17           N  
ATOM    129  NH1 ARG H  20      -4.281  11.458  -0.335  1.00  0.17           N  
ATOM    130  NH2 ARG H  20      -3.529  11.091  -2.392  1.00  0.17           N  
ATOM    131  CZ  ARG H  20      -3.272  11.239  -1.129  1.00  0.17           C  
ATOM    132  N   LEU H  21       2.042   8.093  -1.124  1.00  0.18           N  
ATOM    133  CA  LEU H  21       1.738   7.246  -2.274  1.00  0.18           C  
ATOM    134  C   LEU H  21       0.226   7.198  -2.504  1.00  0.18           C  
ATOM    135  CB  LEU H  21       2.314   5.831  -2.103  1.00  0.18           C  
ATOM    136  O   LEU H  21      -0.561   7.243  -1.555  1.00  0.18           O  
ATOM    137  CG  LEU H  21       3.770   5.759  -1.617  1.00  0.18           C  
ATOM    138  CD1 LEU H  21       4.229   4.305  -1.617  1.00  0.18           C  
ATOM    139  CD2 LEU H  21       4.722   6.568  -2.499  1.00  0.18           C  
ATOM    140  N   SER H  22      -0.173   7.120  -3.769  1.00  0.20           N  
ATOM    141  CA  SER H  22      -1.574   7.134  -4.193  1.00  0.20           C  
ATOM    142  C   SER H  22      -1.779   6.119  -5.315  1.00  0.20           C  
ATOM    143  CB  SER H  22      -1.969   8.542  -4.661  1.00  0.20           C  
ATOM    144  O   SER H  22      -1.162   6.242  -6.369  1.00  0.20           O  
ATOM    145  OG  SER H  22      -1.586   9.528  -3.708  1.00  0.20           O  
ATOM    146  N   CYS H  23      -2.626   5.123  -5.083  1.00  0.20           N  
ATOM    147  CA  CYS H  23      -2.934   4.028  -5.995  1.00  0.20           C  
ATOM    148  C   CYS H  23      -4.384   4.158  -6.470  1.00  0.20           C  
ATOM    149  CB  CYS H  23      -2.655   2.724  -5.246  1.00  0.20           C  
ATOM    150  O   CYS H  23      -5.310   4.027  -5.669  1.00  0.20           O  
ATOM    151  SG  CYS H  23      -3.273   1.206  -6.001  1.00  0.20           S  
ATOM    152  N   ALA H  24      -4.579   4.470  -7.751  1.00  0.31           N  
ATOM    153  CA  ALA H  24      -5.903   4.605  -8.357  1.00  0.31           C  
ATOM    154  C   ALA H  24      -6.336   3.290  -9.022  1.00  0.31           C  
ATOM    155  CB  ALA H  24      -5.873   5.765  -9.357  1.00  0.31           C  
ATOM    156  O   ALA H  24      -5.552   2.683  -9.753  1.00  0.31           O  
ATOM    157  N   ALA H  25      -7.582   2.874  -8.790  1.00  0.25           N  
ATOM    158  CA  ALA H  25      -8.180   1.686  -9.392  1.00  0.25           C  
ATOM    159  C   ALA H  25      -9.097   2.018 -10.582  1.00  0.25           C  
ATOM    160  CB  ALA H  25      -8.925   0.911  -8.301  1.00  0.25           C  
ATOM    161  O   ALA H  25      -9.930   2.928 -10.524  1.00  0.25           O  
ATOM    162  N   SER H  26      -8.994   1.240 -11.660  1.00  0.31           N  
ATOM    163  CA  SER H  26      -9.953   1.273 -12.770  1.00  0.31           C  
ATOM    164  C   SER H  26     -11.297   0.617 -12.403  1.00  0.31           C  
ATOM    165  CB  SER H  26      -9.338   0.636 -14.022  1.00  0.31           C  
ATOM    166  O   SER H  26     -11.502   0.099 -11.303  1.00  0.31           O  
ATOM    167  OG  SER H  26      -9.397  -0.774 -13.954  1.00  0.31           O  
ATOM    168  N   GLY H  27     -12.248   0.645 -13.338  1.00  0.41           N  
ATOM    169  CA  GLY H  27     -13.575   0.069 -13.134  1.00  0.41           C  
ATOM    170  C   GLY H  27     -14.446   0.904 -12.189  1.00  0.41           C  
ATOM    171  O   GLY H  27     -14.292   2.120 -12.077  1.00  0.41           O  
ATOM    172  N   ARG H  28     -15.425   0.256 -11.548  1.00  0.36           N  
ATOM    173  CA  ARG H  28     -16.406   0.899 -10.643  1.00  0.36           C  
ATOM    174  C   ARG H  28     -16.680   0.087  -9.374  1.00  0.36           C  
ATOM    175  CB  ARG H  28     -17.725   1.192 -11.386  1.00  0.36           C  
ATOM    176  O   ARG H  28     -17.635   0.363  -8.661  1.00  0.36           O  
ATOM    177  CG  ARG H  28     -17.573   2.103 -12.617  1.00  0.36           C  
ATOM    178  CD  ARG H  28     -18.936   2.552 -13.166  1.00  0.36           C  
ATOM    179  NE  ARG H  28     -19.779   1.407 -13.582  1.00  0.36           N  
ATOM    180  NH1 ARG H  28     -21.688   1.899 -12.385  1.00  0.36           N  
ATOM    181  NH2 ARG H  28     -21.604   0.045 -13.612  1.00  0.36           N  
ATOM    182  CZ  ARG H  28     -21.013   1.128 -13.191  1.00  0.36           C  
ATOM    183  N   THR H  29     -15.891  -0.957  -9.143  1.00  0.22           N  
ATOM    184  CA  THR H  29     -16.140  -1.984  -8.124  1.00  0.22           C  
ATOM    185  C   THR H  29     -15.227  -1.851  -6.904  1.00  0.22           C  
ATOM    186  CB  THR H  29     -16.029  -3.379  -8.767  1.00  0.22           C  
ATOM    187  O   THR H  29     -15.452  -2.569  -5.938  1.00  0.22           O  
ATOM    188  CG2 THR H  29     -17.177  -3.641  -9.741  1.00  0.22           C  
ATOM    189  OG1 THR H  29     -14.825  -3.465  -9.504  1.00  0.22           O  
ATOM    190  N   PHE H  30     -14.264  -0.917  -6.905  1.00  0.37           N  
ATOM    191  CA  PHE H  30     -13.172  -0.740  -5.925  1.00  0.37           C  
ATOM    192  C   PHE H  30     -13.538  -0.842  -4.429  1.00  0.37           C  
ATOM    193  CB  PHE H  30     -12.533   0.632  -6.209  1.00  0.37           C  
ATOM    194  O   PHE H  30     -12.706  -1.246  -3.624  1.00  0.37           O  
ATOM    195  CG  PHE H  30     -11.503   1.092  -5.189  1.00  0.37           C  
ATOM    196  CD1 PHE H  30     -10.207   0.547  -5.199  1.00  0.37           C  
ATOM    197  CD2 PHE H  30     -11.838   2.066  -4.228  1.00  0.37           C  
ATOM    198  CE1 PHE H  30      -9.240   1.011  -4.290  1.00  0.37           C  
ATOM    199  CE2 PHE H  30     -10.870   2.526  -3.315  1.00  0.37           C  
ATOM    200  CZ  PHE H  30      -9.569   1.997  -3.347  1.00  0.37           C  
ATOM    201  N   SER H  35     -14.767  -0.511  -4.024  1.00  0.35           N  
ATOM    202  CA  SER H  35     -15.246  -0.700  -2.643  1.00  0.35           C  
ATOM    203  C   SER H  35     -15.335  -2.171  -2.205  1.00  0.35           C  
ATOM    204  CB  SER H  35     -16.634  -0.067  -2.522  1.00  0.35           C  
ATOM    205  O   SER H  35     -15.393  -2.441  -1.011  1.00  0.35           O  
ATOM    206  OG  SER H  35     -17.508  -0.590  -3.510  1.00  0.35           O  
ATOM    207  N   SER H  36     -15.372  -3.095  -3.165  1.00  0.47           N  
ATOM    208  CA  SER H  36     -15.546  -4.550  -2.998  1.00  0.47           C  
ATOM    209  C   SER H  36     -14.206  -5.296  -2.893  1.00  0.47           C  
ATOM    210  CB  SER H  36     -16.362  -5.143  -4.166  1.00  0.47           C  
ATOM    211  O   SER H  36     -14.148  -6.480  -3.195  1.00  0.47           O  
ATOM    212  OG  SER H  36     -17.288  -4.202  -4.698  1.00  0.47           O  
ATOM    213  N   TYR H  37     -13.125  -4.581  -2.574  1.00  0.36           N  
ATOM    214  CA  TYR H  37     -11.750  -5.084  -2.512  1.00  0.36           C  
ATOM    215  C   TYR H  37     -11.147  -4.547  -1.210  1.00  0.36           C  
ATOM    216  CB  TYR H  37     -10.913  -4.582  -3.719  1.00  0.36           C  
ATOM    217  O   TYR H  37     -11.179  -3.326  -0.982  1.00  0.36           O  
ATOM    218  CG  TYR H  37     -11.429  -4.874  -5.130  1.00  0.36           C  
ATOM    219  CD1 TYR H  37     -10.716  -5.714  -6.012  1.00  0.36           C  
ATOM    220  CD2 TYR H  37     -12.635  -4.301  -5.573  1.00  0.36           C  
ATOM    221  CE1 TYR H  37     -11.240  -6.052  -7.273  1.00  0.36           C  
ATOM    222  CE2 TYR H  37     -13.179  -4.664  -6.812  1.00  0.36           C  
ATOM    223  OH  TYR H  37     -13.084  -5.944  -8.822  1.00  0.36           O  
ATOM    224  CZ  TYR H  37     -12.496  -5.548  -7.662  1.00  0.36           C  
ATOM    225  N   ALA H  38     -10.577  -5.385  -0.348  1.00  0.21           N  
ATOM    226  CA  ALA H  38      -9.551  -4.903   0.571  1.00  0.21           C  
ATOM    227  C   ALA H  38      -8.318  -4.478  -0.242  1.00  0.21           C  
ATOM    228  CB  ALA H  38      -9.210  -5.946   1.630  1.00  0.21           C  
ATOM    229  O   ALA H  38      -8.121  -4.892  -1.385  1.00  0.21           O  
ATOM    230  N   MET H  39      -7.515  -3.583   0.321  1.00  0.18           N  
ATOM    231  CA  MET H  39      -6.388  -2.982  -0.382  1.00  0.18           C  
ATOM    232  C   MET H  39      -5.129  -3.022   0.475  1.00  0.18           C  
ATOM    233  CB  MET H  39      -6.735  -1.545  -0.770  1.00  0.18           C  
ATOM    234  O   MET H  39      -5.167  -2.667   1.652  1.00  0.18           O  
ATOM    235  CG  MET H  39      -7.876  -1.386  -1.782  1.00  0.18           C  
ATOM    236  SD  MET H  39      -7.633  -2.069  -3.442  1.00  0.18           S  
ATOM    237  CE  MET H  39      -6.066  -1.334  -3.985  1.00  0.18           C  
ATOM    238  N   GLY H  40      -4.009  -3.392  -0.134  1.00  0.21           N  
ATOM    239  CA  GLY H  40      -2.711  -3.519   0.518  1.00  0.21           C  
ATOM    240  C   GLY H  40      -1.633  -2.651  -0.113  1.00  0.21           C  
ATOM    241  O   GLY H  40      -1.727  -2.249  -1.274  1.00  0.21           O  
ATOM    242  N   TRP H  41      -0.583  -2.414   0.664  1.00  0.17           N  
ATOM    243  CA  TRP H  41       0.723  -1.957   0.220  1.00  0.17           C  
ATOM    244  C   TRP H  41       1.771  -2.977   0.651  1.00  0.17           C  
ATOM    245  CB  TRP H  41       1.061  -0.566   0.764  1.00  0.17           C  
ATOM    246  O   TRP H  41       1.816  -3.416   1.805  1.00  0.17           O  
ATOM    247  CG  TRP H  41       0.216   0.554   0.243  1.00  0.17           C  
ATOM    248  CD1 TRP H  41      -0.899   1.011   0.843  1.00  0.17           C  
ATOM    249  CD2 TRP H  41       0.372   1.356  -0.970  1.00  0.17           C  
ATOM    250  CE2 TRP H  41      -0.684   2.318  -1.013  1.00  0.17           C  
ATOM    251  CE3 TRP H  41       1.307   1.386  -2.026  1.00  0.17           C  
ATOM    252  NE1 TRP H  41      -1.432   2.054   0.115  1.00  0.17           N  
ATOM    253  CH2 TRP H  41       0.158   3.277  -3.070  1.00  0.17           C  
ATOM    254  CZ2 TRP H  41      -0.798   3.271  -2.039  1.00  0.17           C  
ATOM    255  CZ3 TRP H  41       1.206   2.338  -3.060  1.00  0.17           C  
ATOM    256  N   PHE H  42       2.651  -3.293  -0.285  1.00  0.18           N  
ATOM    257  CA  PHE H  42       3.846  -4.103  -0.106  1.00  0.18           C  
ATOM    258  C   PHE H  42       5.039  -3.303  -0.620  1.00  0.18           C  
ATOM    259  CB  PHE H  42       3.697  -5.430  -0.861  1.00  0.18           C  
ATOM    260  O   PHE H  42       4.872  -2.316  -1.340  1.00  0.18           O  
ATOM    261  CG  PHE H  42       2.631  -6.348  -0.292  1.00  0.18           C  
ATOM    262  CD1 PHE H  42       1.268  -6.096  -0.537  1.00  0.18           C  
ATOM    263  CD2 PHE H  42       3.002  -7.435   0.523  1.00  0.18           C  
ATOM    264  CE1 PHE H  42       0.286  -6.897   0.067  1.00  0.18           C  
ATOM    265  CE2 PHE H  42       2.015  -8.224   1.140  1.00  0.18           C  
ATOM    266  CZ  PHE H  42       0.658  -7.953   0.915  1.00  0.18           C  
ATOM    267  N   ARG H  43       6.257  -3.722  -0.287  1.00  0.16           N  
ATOM    268  CA  ARG H  43       7.462  -3.112  -0.848  1.00  0.16           C  
ATOM    269  C   ARG H  43       8.590  -4.112  -1.018  1.00  0.16           C  
ATOM    270  CB  ARG H  43       7.869  -1.880  -0.024  1.00  0.16           C  
ATOM    271  O   ARG H  43       8.714  -5.051  -0.245  1.00  0.16           O  
ATOM    272  CG  ARG H  43       8.476  -2.251   1.334  1.00  0.16           C  
ATOM    273  CD  ARG H  43       8.694  -1.008   2.192  1.00  0.16           C  
ATOM    274  NE  ARG H  43       9.156  -1.388   3.531  1.00  0.16           N  
ATOM    275  NH1 ARG H  43       9.213   0.684   4.517  1.00  0.16           N  
ATOM    276  NH2 ARG H  43       9.916  -1.122   5.617  1.00  0.16           N  
ATOM    277  CZ  ARG H  43       9.418  -0.598   4.544  1.00  0.16           C  
ATOM    278  N   GLN H  44       9.443  -3.885  -2.003  1.00  0.16           N  
ATOM    279  CA  GLN H  44      10.622  -4.700  -2.259  1.00  0.16           C  
ATOM    280  C   GLN H  44      11.862  -3.813  -2.306  1.00  0.16           C  
ATOM    281  CB  GLN H  44      10.385  -5.504  -3.533  1.00  0.16           C  
ATOM    282  O   GLN H  44      12.018  -2.968  -3.192  1.00  0.16           O  
ATOM    283  CG  GLN H  44      11.531  -6.465  -3.873  1.00  0.16           C  
ATOM    284  CD  GLN H  44      11.013  -7.691  -4.620  1.00  0.16           C  
ATOM    285  NE2 GLN H  44      11.697  -8.804  -4.483  1.00  0.16           N  
ATOM    286  OE1 GLN H  44       9.986  -7.643  -5.288  1.00  0.16           O  
ATOM    287  N   ALA H  45      12.718  -3.964  -1.299  1.00  0.30           N  
ATOM    288  CA  ALA H  45      14.014  -3.297  -1.259  1.00  0.30           C  
ATOM    289  C   ALA H  45      15.043  -4.072  -2.106  1.00  0.30           C  
ATOM    290  CB  ALA H  45      14.460  -3.160   0.197  1.00  0.30           C  
ATOM    291  O   ALA H  45      14.913  -5.290  -2.243  1.00  0.30           O  
ATOM    292  N   PRO H  46      16.094  -3.417  -2.636  1.00  0.38           N  
ATOM    293  CA  PRO H  46      17.123  -4.093  -3.424  1.00  0.38           C  
ATOM    294  C   PRO H  46      17.739  -5.290  -2.684  1.00  0.38           C  
ATOM    295  CB  PRO H  46      18.165  -3.014  -3.745  1.00  0.38           C  
ATOM    296  O   PRO H  46      18.271  -5.144  -1.586  1.00  0.38           O  
ATOM    297  CG  PRO H  46      17.347  -1.723  -3.726  1.00  0.38           C  
ATOM    298  CD  PRO H  46      16.337  -1.981  -2.610  1.00  0.38           C  
ATOM    299  N   GLY H  47      17.653  -6.480  -3.285  1.00  0.36           N  
ATOM    300  CA  GLY H  47      18.171  -7.728  -2.710  1.00  0.36           C  
ATOM    301  C   GLY H  47      17.317  -8.365  -1.600  1.00  0.36           C  
ATOM    302  O   GLY H  47      17.668  -9.450  -1.141  1.00  0.36           O  
ATOM    303  N   LYS H  48      16.206  -7.744  -1.172  1.00  0.31           N  
ATOM    304  CA  LYS H  48      15.156  -8.411  -0.380  1.00  0.31           C  
ATOM    305  C   LYS H  48      14.099  -9.040  -1.300  1.00  0.31           C  
ATOM    306  CB  LYS H  48      14.420  -7.429   0.549  1.00  0.31           C  
ATOM    307  O   LYS H  48      13.967  -8.671  -2.468  1.00  0.31           O  
ATOM    308  CG  LYS H  48      15.208  -6.713   1.653  1.00  0.31           C  
ATOM    309  CD  LYS H  48      14.169  -6.060   2.590  1.00  0.31           C  
ATOM    310  CE  LYS H  48      14.701  -4.873   3.401  1.00  0.31           C  
ATOM    311  NZ  LYS H  48      13.607  -4.288   4.217  1.00  0.31           N  
ATOM    312  N   GLU H  49      13.275  -9.918  -0.732  1.00  0.46           N  
ATOM    313  CA  GLU H  49      11.947 -10.204  -1.289  1.00  0.46           C  
ATOM    314  C   GLU H  49      10.934  -9.075  -0.967  1.00  0.46           C  
ATOM    315  CB  GLU H  49      11.459 -11.599  -0.832  1.00  0.46           C  
ATOM    316  O   GLU H  49      11.263  -8.088  -0.299  1.00  0.46           O  
ATOM    317  CG  GLU H  49      11.127 -12.531  -2.016  1.00  0.46           C  
ATOM    318  CD  GLU H  49      10.235 -11.860  -3.074  1.00  0.46           C  
ATOM    319  OE1 GLU H  49       9.043 -11.632  -2.773  1.00  0.46           O  
ATOM    320  OE2 GLU H  49      10.779 -11.421  -4.111  1.00  0.46           O  
ATOM    321  N   ARG H  50       9.704  -9.202  -1.470  1.00  0.36           N  
ATOM    322  CA  ARG H  50       8.574  -8.287  -1.273  1.00  0.36           C  
ATOM    323  C   ARG H  50       7.951  -8.450   0.121  1.00  0.36           C  
ATOM    324  CB  ARG H  50       7.586  -8.605  -2.407  1.00  0.36           C  
ATOM    325  O   ARG H  50       7.216  -9.398   0.380  1.00  0.36           O  
ATOM    326  CG  ARG H  50       6.254  -7.839  -2.365  1.00  0.36           C  
ATOM    327  CD  ARG H  50       5.378  -8.168  -3.587  1.00  0.36           C  
ATOM    328  NE  ARG H  50       5.152  -9.621  -3.724  1.00  0.36           N  
ATOM    329  NH1 ARG H  50       3.299  -9.584  -5.091  1.00  0.36           N  
ATOM    330  NH2 ARG H  50       4.173 -11.529  -4.463  1.00  0.36           N  
ATOM    331  CZ  ARG H  50       4.213 -10.229  -4.425  1.00  0.36           C  
ATOM    332  N   GLU H  51       8.196  -7.493   1.011  1.00  0.41           N  
ATOM    333  CA  GLU H  51       7.626  -7.448   2.363  1.00  0.41           C  
ATOM    334  C   GLU H  51       6.255  -6.747   2.395  1.00  0.41           C  
ATOM    335  CB  GLU H  51       8.638  -6.832   3.363  1.00  0.41           C  
ATOM    336  O   GLU H  51       6.006  -5.788   1.659  1.00  0.41           O  
ATOM    337  CG  GLU H  51       8.805  -5.299   3.301  1.00  0.41           C  
ATOM    338  CD  GLU H  51      10.057  -4.754   4.019  1.00  0.41           C  
ATOM    339  OE1 GLU H  51      11.186  -5.221   3.751  1.00  0.41           O  
ATOM    340  OE2 GLU H  51       9.958  -3.750   4.770  1.00  0.41           O  
ATOM    341  N   PHE H  52       5.368  -7.204   3.282  1.00  0.27           N  
ATOM    342  CA  PHE H  52       4.135  -6.496   3.632  1.00  0.27           C  
ATOM    343  C   PHE H  52       4.431  -5.142   4.291  1.00  0.27           C  
ATOM    344  CB  PHE H  52       3.297  -7.386   4.555  1.00  0.27           C  
ATOM    345  O   PHE H  52       5.365  -5.022   5.087  1.00  0.27           O  
ATOM    346  CG  PHE H  52       2.039  -6.730   5.091  1.00  0.27           C  
ATOM    347  CD1 PHE H  52       1.041  -6.302   4.199  1.00  0.27           C  
ATOM    348  CD2 PHE H  52       1.856  -6.557   6.477  1.00  0.27           C  
ATOM    349  CE1 PHE H  52      -0.139  -5.726   4.687  1.00  0.27           C  
ATOM    350  CE2 PHE H  52       0.670  -5.981   6.968  1.00  0.27           C  
ATOM    351  CZ  PHE H  52      -0.334  -5.576   6.072  1.00  0.27           C  
ATOM    352  N   VAL H  53       3.624  -4.122   3.981  1.00  0.20           N  
ATOM    353  CA  VAL H  53       3.727  -2.787   4.595  1.00  0.20           C  
ATOM    354  C   VAL H  53       2.474  -2.456   5.395  1.00  0.20           C  
ATOM    355  CB  VAL H  53       4.036  -1.699   3.545  1.00  0.20           C  
ATOM    356  O   VAL H  53       2.575  -2.131   6.580  1.00  0.20           O  
ATOM    357  CG1 VAL H  53       4.149  -0.298   4.157  1.00  0.20           C  
ATOM    358  CG2 VAL H  53       5.357  -1.979   2.827  1.00  0.20           C  
ATOM    359  N   SER H  54       1.299  -2.503   4.763  1.00  0.23           N  
ATOM    360  CA  SER H  54       0.028  -2.147   5.401  1.00  0.23           C  
ATOM    361  C   SER H  54      -1.177  -2.600   4.574  1.00  0.23           C  
ATOM    362  CB  SER H  54      -0.014  -0.628   5.615  1.00  0.23           C  
ATOM    363  O   SER H  54      -1.077  -2.667   3.354  1.00  0.23           O  
ATOM    364  OG  SER H  54      -1.203  -0.220   6.248  1.00  0.23           O  
ATOM    365  N   ALA H  55      -2.317  -2.868   5.214  1.00  0.21           N  
ATOM    366  CA  ALA H  55      -3.578  -3.228   4.563  1.00  0.21           C  
ATOM    367  C   ALA H  55      -4.768  -2.470   5.164  1.00  0.21           C  
ATOM    368  CB  ALA H  55      -3.800  -4.746   4.622  1.00  0.21           C  
ATOM    369  O   ALA H  55      -4.735  -2.039   6.320  1.00  0.21           O  
ATOM    370  N   ILE H  56      -5.822  -2.305   4.364  1.00  0.28           N  
ATOM    371  CA  ILE H  56      -7.067  -1.628   4.722  1.00  0.28           C  
ATOM    372  C   ILE H  56      -8.275  -2.384   4.166  1.00  0.28           C  
ATOM    373  CB  ILE H  56      -7.043  -0.139   4.304  1.00  0.28           C  
ATOM    374  O   ILE H  56      -8.391  -2.649   2.967  1.00  0.28           O  
ATOM    375  CG1 ILE H  56      -8.325   0.585   4.765  1.00  0.28           C  
ATOM    376  CG2 ILE H  56      -6.855   0.086   2.793  1.00  0.28           C  
ATOM    377  CD1 ILE H  56      -8.189   2.114   4.770  1.00  0.28           C  
ATOM    378  N   SER H  57      -9.213  -2.674   5.062  1.00  0.46           N  
ATOM    379  CA  SER H  57     -10.495  -3.322   4.762  1.00  0.46           C  
ATOM    380  C   SER H  57     -11.308  -2.579   3.684  1.00  0.46           C  
ATOM    381  CB  SER H  57     -11.292  -3.432   6.067  1.00  0.46           C  
ATOM    382  O   SER H  57     -11.129  -1.376   3.467  1.00  0.46           O  
ATOM    383  OG  SER H  57     -11.453  -2.157   6.670  1.00  0.46           O  
ATOM    384  N   GLY H  58     -12.237  -3.274   3.011  1.00  0.53           N  
ATOM    385  CA  GLY H  58     -13.123  -2.686   1.986  1.00  0.53           C  
ATOM    386  C   GLY H  58     -13.903  -1.453   2.471  1.00  0.53           C  
ATOM    387  O   GLY H  58     -14.008  -0.441   1.770  1.00  0.53           O  
ATOM    388  N   SER H  59     -14.376  -1.511   3.722  1.00  0.60           N  
ATOM    389  CA  SER H  59     -15.084  -0.424   4.413  1.00  0.60           C  
ATOM    390  C   SER H  59     -14.185   0.748   4.820  1.00  0.60           C  
ATOM    391  CB  SER H  59     -15.750  -0.985   5.675  1.00  0.60           C  
ATOM    392  O   SER H  59     -14.690   1.835   5.086  1.00  0.60           O  
ATOM    393  OG  SER H  59     -14.766  -1.460   6.579  1.00  0.60           O  
ATOM    394  N   GLY H  62     -12.868   0.540   4.890  1.00  0.32           N  
ATOM    395  CA  GLY H  62     -11.903   1.525   5.372  1.00  0.32           C  
ATOM    396  C   GLY H  62     -11.807   1.656   6.895  1.00  0.32           C  
ATOM    397  O   GLY H  62     -11.022   2.476   7.361  1.00  0.32           O  
ATOM    398  N   GLY H  63     -12.576   0.877   7.663  1.00  0.41           N  
ATOM    399  CA  GLY H  63     -12.589   0.955   9.128  1.00  0.41           C  
ATOM    400  C   GLY H  63     -11.353   0.322   9.764  1.00  0.41           C  
ATOM    401  O   GLY H  63     -10.625   0.975  10.507  1.00  0.41           O  
ATOM    402  N   SER H  64     -11.094  -0.946   9.446  1.00  0.46           N  
ATOM    403  CA  SER H  64      -9.920  -1.667   9.944  1.00  0.46           C  
ATOM    404  C   SER H  64      -8.696  -1.420   9.064  1.00  0.46           C  
ATOM    405  CB  SER H  64     -10.195  -3.165  10.032  1.00  0.46           C  
ATOM    406  O   SER H  64      -8.800  -1.506   7.833  1.00  0.46           O  
ATOM    407  OG  SER H  64     -11.369  -3.404  10.782  1.00  0.46           O  
ATOM    408  N   THR H  65      -7.546  -1.164   9.702  1.00  0.29           N  
ATOM    409  CA  THR H  65      -6.231  -0.980   9.065  1.00  0.29           C  
ATOM    410  C   THR H  65      -5.135  -1.693   9.855  1.00  0.29           C  
ATOM    411  CB  THR H  65      -5.830   0.499   8.889  1.00  0.29           C  
ATOM    412  O   THR H  65      -5.090  -1.587  11.081  1.00  0.29           O  
ATOM    413  CG2 THR H  65      -6.831   1.300   8.071  1.00  0.29           C  
ATOM    414  OG1 THR H  65      -5.667   1.205  10.098  1.00  0.29           O  
ATOM    415  N   TYR H  66      -4.230  -2.372   9.151  1.00  0.34           N  
ATOM    416  CA  TYR H  66      -3.122  -3.134   9.734  1.00  0.34           C  
ATOM    417  C   TYR H  66      -1.784  -2.763   9.083  1.00  0.34           C  
ATOM    418  CB  TYR H  66      -3.453  -4.639   9.709  1.00  0.34           C  
ATOM    419  O   TYR H  66      -1.746  -2.194   7.992  1.00  0.34           O  
ATOM    420  CG  TYR H  66      -4.707  -4.995  10.505  1.00  0.34           C  
ATOM    421  CD1 TYR H  66      -4.839  -4.577  11.848  1.00  0.34           C  
ATOM    422  CD2 TYR H  66      -5.763  -5.706   9.902  1.00  0.34           C  
ATOM    423  CE1 TYR H  66      -6.026  -4.826  12.564  1.00  0.34           C  
ATOM    424  CE2 TYR H  66      -6.949  -5.960  10.622  1.00  0.34           C  
ATOM    425  OH  TYR H  66      -8.252  -5.696  12.644  1.00  0.34           O  
ATOM    426  CZ  TYR H  66      -7.088  -5.525  11.957  1.00  0.34           C  
ATOM    427  N   TYR H  67      -0.674  -3.008   9.786  1.00  0.30           N  
ATOM    428  CA  TYR H  67       0.652  -2.454   9.479  1.00  0.30           C  
ATOM    429  C   TYR H  67       1.761  -3.413   9.911  1.00  0.30           C  
ATOM    430  CB  TYR H  67       0.857  -1.131  10.237  1.00  0.30           C  
ATOM    431  O   TYR H  67       1.664  -4.005  10.986  1.00  0.30           O  
ATOM    432  CG  TYR H  67      -0.141  -0.032   9.950  1.00  0.30           C  
ATOM    433  CD1 TYR H  67       0.132   0.916   8.949  1.00  0.30           C  
ATOM    434  CD2 TYR H  67      -1.337   0.049  10.691  1.00  0.30           C  
ATOM    435  CE1 TYR H  67      -0.797   1.937   8.678  1.00  0.30           C  
ATOM    436  CE2 TYR H  67      -2.272   1.063  10.417  1.00  0.30           C  
ATOM    437  OH  TYR H  67      -2.908   2.990   9.143  1.00  0.30           O  
ATOM    438  CZ  TYR H  67      -2.002   2.013   9.410  1.00  0.30           C  
ATOM    439  N   ALA H  68       2.847  -3.497   9.143  1.00  0.33           N  
ATOM    440  CA  ALA H  68       4.072  -4.166   9.577  1.00  0.33           C  
ATOM    441  C   ALA H  68       4.788  -3.368  10.686  1.00  0.33           C  
ATOM    442  CB  ALA H  68       4.975  -4.378   8.357  1.00  0.33           C  
ATOM    443  O   ALA H  68       4.847  -2.137  10.652  1.00  0.33           O  
ATOM    444  N   ASP H  69       5.386  -4.052  11.663  1.00  0.33           N  
ATOM    445  CA  ASP H  69       6.047  -3.432  12.827  1.00  0.33           C  
ATOM    446  C   ASP H  69       7.197  -2.470  12.494  1.00  0.33           C  
ATOM    447  CB  ASP H  69       6.514  -4.530  13.793  1.00  0.33           C  
ATOM    448  O   ASP H  69       7.497  -1.565  13.270  1.00  0.33           O  
ATOM    449  CG  ASP H  69       5.299  -5.239  14.379  1.00  0.33           C  
ATOM    450  OD1 ASP H  69       4.898  -4.891  15.510  1.00  0.33           O  
ATOM    451  OD2 ASP H  69       4.605  -5.964  13.633  1.00  0.33           O  
ATOM    452  N   SER H  70       7.801  -2.590  11.312  1.00  0.23           N  
ATOM    453  CA  SER H  70       8.798  -1.635  10.812  1.00  0.23           C  
ATOM    454  C   SER H  70       8.210  -0.244  10.506  1.00  0.23           C  
ATOM    455  CB  SER H  70       9.456  -2.228   9.561  1.00  0.23           C  
ATOM    456  O   SER H  70       8.952   0.748  10.497  1.00  0.23           O  
ATOM    457  OG  SER H  70       8.482  -2.445   8.556  1.00  0.23           O  
ATOM    458  N   VAL H  71       6.894  -0.144  10.271  1.00  0.21           N  
ATOM    459  CA  VAL H  71       6.185   1.080   9.849  1.00  0.21           C  
ATOM    460  C   VAL H  71       5.025   1.488  10.771  1.00  0.21           C  
ATOM    461  CB  VAL H  71       5.710   0.980   8.385  1.00  0.21           C  
ATOM    462  O   VAL H  71       4.511   2.600  10.616  1.00  0.21           O  
ATOM    463  CG1 VAL H  71       6.877   0.728   7.421  1.00  0.21           C  
ATOM    464  CG2 VAL H  71       4.638  -0.088   8.156  1.00  0.21           C  
ATOM    465  N   LYS H  72       4.641   0.653  11.753  1.00  0.25           N  
ATOM    466  CA  LYS H  72       3.648   0.993  12.794  1.00  0.25           C  
ATOM    467  C   LYS H  72       3.969   2.357  13.424  1.00  0.25           C  
ATOM    468  CB  LYS H  72       3.583  -0.103  13.883  1.00  0.25           C  
ATOM    469  O   LYS H  72       5.109   2.637  13.782  1.00  0.25           O  
ATOM    470  CG  LYS H  72       2.761  -1.326  13.447  1.00  0.25           C  
ATOM    471  CD  LYS H  72       2.719  -2.450  14.499  1.00  0.25           C  
ATOM    472  CE  LYS H  72       2.209  -3.742  13.841  1.00  0.25           C  
ATOM    473  NZ  LYS H  72       2.282  -4.922  14.734  1.00  0.25           N  
ATOM    474  N   GLY H  74       2.961   3.226  13.510  1.00  0.32           N  
ATOM    475  CA  GLY H  74       3.083   4.586  14.056  1.00  0.32           C  
ATOM    476  C   GLY H  74       3.813   5.606  13.169  1.00  0.32           C  
ATOM    477  O   GLY H  74       3.805   6.788  13.500  1.00  0.32           O  
ATOM    478  N   ARG H  75       4.425   5.190  12.050  1.00  0.22           N  
ATOM    479  CA  ARG H  75       5.099   6.085  11.090  1.00  0.22           C  
ATOM    480  C   ARG H  75       4.283   6.280   9.818  1.00  0.22           C  
ATOM    481  CB  ARG H  75       6.494   5.542  10.746  1.00  0.22           C  
ATOM    482  O   ARG H  75       4.175   7.399   9.315  1.00  0.22           O  
ATOM    483  CG  ARG H  75       7.376   5.339  11.989  1.00  0.22           C  
ATOM    484  CD  ARG H  75       8.848   5.122  11.618  1.00  0.22           C  
ATOM    485  NE  ARG H  75       9.041   3.964  10.719  1.00  0.22           N  
ATOM    486  NH1 ARG H  75       9.751   5.092   8.831  1.00  0.22           N  
ATOM    487  NH2 ARG H  75       9.621   2.887   8.821  1.00  0.22           N  
ATOM    488  CZ  ARG H  75       9.455   3.999   9.464  1.00  0.22           C  
ATOM    489  N   PHE H  76       3.743   5.189   9.279  1.00  0.17           N  
ATOM    490  CA  PHE H  76       2.911   5.204   8.077  1.00  0.17           C  
ATOM    491  C   PHE H  76       1.421   5.163   8.450  1.00  0.17           C  
ATOM    492  CB  PHE H  76       3.308   4.056   7.133  1.00  0.17           C  
ATOM    493  O   PHE H  76       1.051   4.792   9.564  1.00  0.17           O  
ATOM    494  CG  PHE H  76       4.710   4.056   6.521  1.00  0.17           C  
ATOM    495  CD1 PHE H  76       5.725   4.974   6.880  1.00  0.17           C  
ATOM    496  CD2 PHE H  76       5.000   3.077   5.553  1.00  0.17           C  
ATOM    497  CE1 PHE H  76       7.003   4.895   6.301  1.00  0.17           C  
ATOM    498  CE2 PHE H  76       6.272   3.010   4.959  1.00  0.17           C  
ATOM    499  CZ  PHE H  76       7.275   3.915   5.335  1.00  0.17           C  
ATOM    500  N   THR H  77       0.554   5.559   7.521  1.00  0.18           N  
ATOM    501  CA  THR H  77      -0.904   5.555   7.696  1.00  0.18           C  
ATOM    502  C   THR H  77      -1.576   5.265   6.361  1.00  0.18           C  
ATOM    503  CB  THR H  77      -1.417   6.880   8.280  1.00  0.18           C  
ATOM    504  O   THR H  77      -1.452   6.041   5.410  1.00  0.18           O  
ATOM    505  CG2 THR H  77      -2.882   6.793   8.702  1.00  0.18           C  
ATOM    506  OG1 THR H  77      -0.669   7.239   9.420  1.00  0.18           O  
ATOM    507  N   ILE H  78      -2.269   4.132   6.278  1.00  0.17           N  
ATOM    508  CA  ILE H  78      -3.052   3.749   5.103  1.00  0.17           C  
ATOM    509  C   ILE H  78      -4.446   4.374   5.197  1.00  0.17           C  
ATOM    510  CB  ILE H  78      -3.061   2.214   4.955  1.00  0.17           C  
ATOM    511  O   ILE H  78      -4.993   4.556   6.283  1.00  0.17           O  
ATOM    512  CG1 ILE H  78      -3.487   1.769   3.542  1.00  0.17           C  
ATOM    513  CG2 ILE H  78      -3.924   1.549   6.037  1.00  0.17           C  
ATOM    514  CD1 ILE H  78      -3.297   0.260   3.335  1.00  0.17           C  
ATOM    515  N   SER H  79      -5.027   4.735   4.060  1.00  0.22           N  
ATOM    516  CA  SER H  79      -6.400   5.245   3.982  1.00  0.22           C  
ATOM    517  C   SER H  79      -6.961   5.018   2.583  1.00  0.22           C  
ATOM    518  CB  SER H  79      -6.457   6.722   4.396  1.00  0.22           C  
ATOM    519  O   SER H  79      -6.211   4.753   1.643  1.00  0.22           O  
ATOM    520  OG  SER H  79      -5.559   7.505   3.639  1.00  0.22           O  
ATOM    521  N   ARG H  80      -8.285   5.092   2.431  1.00  0.29           N  
ATOM    522  CA  ARG H  80      -8.955   4.879   1.145  1.00  0.29           C  
ATOM    523  C   ARG H  80     -10.104   5.850   0.939  1.00  0.29           C  
ATOM    524  CB  ARG H  80      -9.363   3.404   0.966  1.00  0.29           C  
ATOM    525  O   ARG H  80     -10.719   6.332   1.884  1.00  0.29           O  
ATOM    526  CG  ARG H  80     -10.520   2.940   1.873  1.00  0.29           C  
ATOM    527  CD  ARG H  80     -10.737   1.424   1.793  1.00  0.29           C  
ATOM    528  NE  ARG H  80     -11.051   0.979   0.426  1.00  0.29           N  
ATOM    529  NH1 ARG H  80     -10.401  -1.213   0.647  1.00  0.29           N  
ATOM    530  NH2 ARG H  80     -11.170  -0.496  -1.295  1.00  0.29           N  
ATOM    531  CZ  ARG H  80     -10.872  -0.231  -0.060  1.00  0.29           C  
ATOM    532  N   ASP H  81     -10.375   6.116  -0.325  1.00  0.20           N  
ATOM    533  CA  ASP H  81     -11.273   7.147  -0.816  1.00  0.20           C  
ATOM    534  C   ASP H  81     -12.129   6.517  -1.916  1.00  0.20           C  
ATOM    535  CB  ASP H  81     -10.384   8.315  -1.253  1.00  0.20           C  
ATOM    536  O   ASP H  81     -11.875   6.663  -3.115  1.00  0.20           O  
ATOM    537  CG  ASP H  81     -11.096   9.611  -1.603  1.00  0.20           C  
ATOM    538  OD1 ASP H  81     -12.335   9.654  -1.785  1.00  0.20           O  
ATOM    539  OD2 ASP H  81     -10.373  10.634  -1.690  1.00  0.20           O  
ATOM    540  N   ASN H  82     -13.110   5.712  -1.489  1.00  0.34           N  
ATOM    541  CA  ASN H  82     -13.925   4.882  -2.383  1.00  0.34           C  
ATOM    542  C   ASN H  82     -14.731   5.719  -3.398  1.00  0.34           C  
ATOM    543  CB  ASN H  82     -14.823   3.931  -1.553  1.00  0.34           C  
ATOM    544  O   ASN H  82     -15.046   5.223  -4.472  1.00  0.34           O  
ATOM    545  CG  ASN H  82     -14.070   2.839  -0.791  1.00  0.34           C  
ATOM    546  ND2 ASN H  82     -14.763   2.014  -0.037  1.00  0.34           N  
ATOM    547  OD1 ASN H  82     -12.860   2.709  -0.868  1.00  0.34           O  
ATOM    548  N   ALA H  83     -14.993   6.999  -3.106  1.00  0.35           N  
ATOM    549  CA  ALA H  83     -15.599   7.955  -4.040  1.00  0.35           C  
ATOM    550  C   ALA H  83     -14.658   8.405  -5.180  1.00  0.35           C  
ATOM    551  CB  ALA H  83     -16.077   9.162  -3.224  1.00  0.35           C  
ATOM    552  O   ALA H  83     -15.095   9.100  -6.095  1.00  0.35           O  
ATOM    553  N   LYS H  84     -13.370   8.046  -5.112  1.00  0.36           N  
ATOM    554  CA  LYS H  84     -12.323   8.391  -6.088  1.00  0.36           C  
ATOM    555  C   LYS H  84     -11.509   7.164  -6.514  1.00  0.36           C  
ATOM    556  CB  LYS H  84     -11.424   9.512  -5.526  1.00  0.36           C  
ATOM    557  O   LYS H  84     -10.389   7.321  -6.994  1.00  0.36           O  
ATOM    558  CG  LYS H  84     -12.235  10.744  -5.094  1.00  0.36           C  
ATOM    559  CD  LYS H  84     -11.331  11.905  -4.660  1.00  0.36           C  
ATOM    560  CE  LYS H  84     -12.102  12.883  -3.764  1.00  0.36           C  
ATOM    561  NZ  LYS H  84     -12.336  12.297  -2.422  1.00  0.36           N  
ATOM    562  N   ASN H  85     -12.032   5.953  -6.280  1.00  0.23           N  
ATOM    563  CA  ASN H  85     -11.357   4.673  -6.538  1.00  0.23           C  
ATOM    564  C   ASN H  85      -9.910   4.595  -5.982  1.00  0.23           C  
ATOM    565  CB  ASN H  85     -11.404   4.336  -8.043  1.00  0.23           C  
ATOM    566  O   ASN H  85      -9.067   3.913  -6.561  1.00  0.23           O  
ATOM    567  CG  ASN H  85     -12.741   3.950  -8.645  1.00  0.23           C  
ATOM    568  ND2 ASN H  85     -12.685   3.400  -9.836  1.00  0.23           N  
ATOM    569  OD1 ASN H  85     -13.806   4.101  -8.071  1.00  0.23           O  
ATOM    570  N   SER H  86      -9.578   5.343  -4.922  1.00  0.21           N  
ATOM    571  CA  SER H  86      -8.176   5.598  -4.560  1.00  0.21           C  
ATOM    572  C   SER H  86      -7.787   5.026  -3.203  1.00  0.21           C  
ATOM    573  CB  SER H  86      -7.858   7.091  -4.616  1.00  0.21           C  
ATOM    574  O   SER H  86      -8.461   5.243  -2.196  1.00  0.21           O  
ATOM    575  OG  SER H  86      -7.889   7.575  -5.944  1.00  0.21           O  
ATOM    576  N   LEU H  87      -6.653   4.335  -3.181  1.00  0.21           N  
ATOM    577  CA  LEU H  87      -5.907   3.922  -2.000  1.00  0.21           C  
ATOM    578  C   LEU H  87      -4.749   4.903  -1.755  1.00  0.21           C  
ATOM    579  CB  LEU H  87      -5.416   2.489  -2.266  1.00  0.21           C  
ATOM    580  O   LEU H  87      -4.073   5.313  -2.698  1.00  0.21           O  
ATOM    581  CG  LEU H  87      -4.454   1.937  -1.207  1.00  0.21           C  
ATOM    582  CD1 LEU H  87      -5.204   1.627   0.083  1.00  0.21           C  
ATOM    583  CD2 LEU H  87      -3.725   0.714  -1.753  1.00  0.21           C  
ATOM    584  N   TYR H  88      -4.468   5.247  -0.500  1.00  0.15           N  
ATOM    585  CA  TYR H  88      -3.368   6.131  -0.113  1.00  0.15           C  
ATOM    586  C   TYR H  88      -2.470   5.472   0.944  1.00  0.15           C  
ATOM    587  CB  TYR H  88      -3.921   7.467   0.417  1.00  0.15           C  
ATOM    588  O   TYR H  88      -2.966   4.778   1.833  1.00  0.15           O  
ATOM    589  CG  TYR H  88      -5.001   8.179  -0.395  1.00  0.15           C  
ATOM    590  CD1 TYR H  88      -4.888   8.323  -1.792  1.00  0.15           C  
ATOM    591  CD2 TYR H  88      -6.104   8.758   0.269  1.00  0.15           C  
ATOM    592  CE1 TYR H  88      -5.863   9.040  -2.516  1.00  0.15           C  
ATOM    593  CE2 TYR H  88      -7.074   9.486  -0.450  1.00  0.15           C  
ATOM    594  OH  TYR H  88      -7.849  10.373  -2.552  1.00  0.15           O  
ATOM    595  CZ  TYR H  88      -6.961   9.621  -1.849  1.00  0.15           C  
ATOM    596  N   LEU H  89      -1.164   5.751   0.895  1.00  0.14           N  
ATOM    597  CA  LEU H  89      -0.223   5.490   1.990  1.00  0.14           C  
ATOM    598  C   LEU H  89       0.514   6.781   2.330  1.00  0.14           C  
ATOM    599  CB  LEU H  89       0.757   4.362   1.619  1.00  0.14           C  
ATOM    600  O   LEU H  89       1.418   7.198   1.605  1.00  0.14           O  
ATOM    601  CG  LEU H  89       1.700   3.929   2.757  1.00  0.14           C  
ATOM    602  CD1 LEU H  89       0.944   3.187   3.863  1.00  0.14           C  
ATOM    603  CD2 LEU H  89       2.777   2.996   2.204  1.00  0.14           C  
ATOM    604  N   GLN H  90       0.130   7.414   3.434  1.00  0.13           N  
ATOM    605  CA  GLN H  90       0.946   8.450   4.050  1.00  0.13           C  
ATOM    606  C   GLN H  90       2.151   7.778   4.707  1.00  0.13           C  
ATOM    607  CB  GLN H  90       0.102   9.245   5.060  1.00  0.13           C  
ATOM    608  O   GLN H  90       1.998   6.835   5.480  1.00  0.13           O  
ATOM    609  CG  GLN H  90       0.875  10.390   5.736  1.00  0.13           C  
ATOM    610  CD  GLN H  90       1.241  11.532   4.792  1.00  0.13           C  
ATOM    611  NE2 GLN H  90       2.282  12.276   5.085  1.00  0.13           N  
ATOM    612  OE1 GLN H  90       0.598  11.785   3.787  1.00  0.13           O  
ATOM    613  N   MET H  91       3.344   8.274   4.418  1.00  0.15           N  
ATOM    614  CA  MET H  91       4.594   7.840   5.023  1.00  0.15           C  
ATOM    615  C   MET H  91       5.233   9.046   5.697  1.00  0.15           C  
ATOM    616  CB  MET H  91       5.518   7.239   3.959  1.00  0.15           C  
ATOM    617  O   MET H  91       5.314  10.116   5.096  1.00  0.15           O  
ATOM    618  CG  MET H  91       4.865   6.074   3.206  1.00  0.15           C  
ATOM    619  SD  MET H  91       5.951   5.201   2.050  1.00  0.15           S  
ATOM    620  CE  MET H  91       6.394   6.564   0.947  1.00  0.15           C  
ATOM    621  N   ASN H  92       5.672   8.886   6.941  1.00  0.17           N  
ATOM    622  CA  ASN H  92       6.323   9.932   7.726  1.00  0.17           C  
ATOM    623  C   ASN H  92       7.563   9.373   8.411  1.00  0.17           C  
ATOM    624  CB  ASN H  92       5.358  10.517   8.770  1.00  0.17           C  
ATOM    625  O   ASN H  92       7.669   8.161   8.615  1.00  0.17           O  
ATOM    626  CG  ASN H  92       3.979  10.816   8.225  1.00  0.17           C  
ATOM    627  ND2 ASN H  92       3.012   9.991   8.554  1.00  0.17           N  
ATOM    628  OD1 ASN H  92       3.772  11.774   7.491  1.00  0.17           O  
ATOM    629  N   SER H  93       8.488  10.260   8.785  1.00  0.25           N  
ATOM    630  CA  SER H  93       9.732   9.876   9.458  1.00  0.25           C  
ATOM    631  C   SER H  93      10.458   8.766   8.687  1.00  0.25           C  
ATOM    632  CB  SER H  93       9.470   9.501  10.924  1.00  0.25           C  
ATOM    633  O   SER H  93      10.843   7.743   9.261  1.00  0.25           O  
ATOM    634  OG  SER H  93       8.785  10.542  11.595  1.00  0.25           O  
ATOM    635  N   LEU H  94      10.553   8.936   7.363  1.00  0.25           N  
ATOM    636  CA  LEU H  94      11.118   7.947   6.447  1.00  0.25           C  
ATOM    637  C   LEU H  94      12.590   7.674   6.776  1.00  0.25           C  
ATOM    638  CB  LEU H  94      10.922   8.429   4.997  1.00  0.25           C  
ATOM    639  O   LEU H  94      13.375   8.603   6.972  1.00  0.25           O  
ATOM    640  CG  LEU H  94       9.506   8.128   4.467  1.00  0.25           C  
ATOM    641  CD1 LEU H  94       9.172   8.979   3.246  1.00  0.25           C  
ATOM    642  CD2 LEU H  94       9.394   6.662   4.042  1.00  0.25           C  
ATOM    643  N   ARG H  95      12.966   6.397   6.845  1.00  0.17           N  
ATOM    644  CA  ARG H  95      14.343   5.941   7.077  1.00  0.17           C  
ATOM    645  C   ARG H  95      15.000   5.483   5.776  1.00  0.17           C  
ATOM    646  CB  ARG H  95      14.389   4.766   8.059  1.00  0.17           C  
ATOM    647  O   ARG H  95      14.303   5.184   4.811  1.00  0.17           O  
ATOM    648  CG  ARG H  95      13.367   4.673   9.198  1.00  0.17           C  
ATOM    649  CD  ARG H  95      13.761   3.400   9.954  1.00  0.17           C  
ATOM    650  NE  ARG H  95      12.794   2.943  10.963  1.00  0.17           N  
ATOM    651  NH1 ARG H  95      14.052   1.116  11.582  1.00  0.17           N  
ATOM    652  NH2 ARG H  95      12.053   1.433  12.505  1.00  0.17           N  
ATOM    653  CZ  ARG H  95      12.972   1.841  11.675  1.00  0.17           C  
ATOM    654  N   ALA H  96      16.320   5.299   5.785  1.00  0.26           N  
ATOM    655  CA  ALA H  96      17.018   4.650   4.673  1.00  0.26           C  
ATOM    656  C   ALA H  96      16.448   3.242   4.387  1.00  0.26           C  
ATOM    657  CB  ALA H  96      18.514   4.606   4.999  1.00  0.26           C  
ATOM    658  O   ALA H  96      16.259   2.884   3.225  1.00  0.26           O  
ATOM    659  N   GLU H  97      16.077   2.488   5.431  1.00  0.32           N  
ATOM    660  CA  GLU H  97      15.472   1.146   5.333  1.00  0.32           C  
ATOM    661  C   GLU H  97      14.083   1.116   4.674  1.00  0.32           C  
ATOM    662  CB  GLU H  97      15.334   0.487   6.721  1.00  0.32           C  
ATOM    663  O   GLU H  97      13.607   0.039   4.312  1.00  0.32           O  
ATOM    664  CG  GLU H  97      16.581   0.521   7.618  1.00  0.32           C  
ATOM    665  CD  GLU H  97      16.507   1.709   8.579  1.00  0.32           C  
ATOM    666  OE1 GLU H  97      16.037   1.508   9.726  1.00  0.32           O  
ATOM    667  OE2 GLU H  97      16.798   2.839   8.126  1.00  0.32           O  
ATOM    668  N   ASP H  98      13.423   2.270   4.530  1.00  0.16           N  
ATOM    669  CA  ASP H  98      12.172   2.397   3.780  1.00  0.16           C  
ATOM    670  C   ASP H  98      12.387   2.531   2.261  1.00  0.16           C  
ATOM    671  CB  ASP H  98      11.344   3.573   4.323  1.00  0.16           C  
ATOM    672  O   ASP H  98      11.402   2.593   1.524  1.00  0.16           O  
ATOM    673  CG  ASP H  98      10.948   3.440   5.793  1.00  0.16           C  
ATOM    674  OD1 ASP H  98      10.526   2.349   6.245  1.00  0.16           O  
ATOM    675  OD2 ASP H  98      10.951   4.466   6.505  1.00  0.16           O  
ATOM    676  N   THR H  99      13.638   2.574   1.782  1.00  0.20           N  
ATOM    677  CA  THR H  99      13.973   2.627   0.348  1.00  0.20           C  
ATOM    678  C   THR H  99      13.609   1.319  -0.356  1.00  0.20           C  
ATOM    679  CB  THR H  99      15.462   2.933   0.128  1.00  0.20           C  
ATOM    680  O   THR H  99      14.214   0.276  -0.100  1.00  0.20           O  
ATOM    681  CG2 THR H  99      15.882   2.925  -1.344  1.00  0.20           C  
ATOM    682  OG1 THR H  99      15.757   4.211   0.642  1.00  0.20           O  
ATOM    683  N   ALA H 100      12.632   1.375  -1.260  1.00  0.16           N  
ATOM    684  CA  ALA H 100      12.079   0.212  -1.951  1.00  0.16           C  
ATOM    685  C   ALA H 100      11.215   0.624  -3.156  1.00  0.16           C  
ATOM    686  CB  ALA H 100      11.242  -0.586  -0.938  1.00  0.16           C  
ATOM    687  O   ALA H 100      10.807   1.782  -3.283  1.00  0.16           O  
ATOM    688  N   VAL H 101      10.884  -0.339  -4.020  1.00  0.20           N  
ATOM    689  CA  VAL H 101       9.698  -0.231  -4.886  1.00  0.20           C  
ATOM    690  C   VAL H 101       8.475  -0.585  -4.047  1.00  0.20           C  
ATOM    691  CB  VAL H 101       9.796  -1.148  -6.120  1.00  0.20           C  
ATOM    692  O   VAL H 101       8.447  -1.656  -3.449  1.00  0.20           O  
ATOM    693  CG1 VAL H 101       8.524  -1.078  -6.978  1.00  0.20           C  
ATOM    694  CG2 VAL H 101      10.980  -0.729  -7.001  1.00  0.20           C  
ATOM    695  N   TYR H 102       7.491   0.308  -3.975  1.00  0.16           N  
ATOM    696  CA  TYR H 102       6.221   0.085  -3.283  1.00  0.16           C  
ATOM    697  C   TYR H 102       5.161  -0.339  -4.290  1.00  0.16           C  
ATOM    698  CB  TYR H 102       5.779   1.356  -2.550  1.00  0.16           C  
ATOM    699  O   TYR H 102       4.942   0.373  -5.270  1.00  0.16           O  
ATOM    700  CG  TYR H 102       6.568   1.639  -1.289  1.00  0.16           C  
ATOM    701  CD1 TYR H 102       7.921   2.012  -1.375  1.00  0.16           C  
ATOM    702  CD2 TYR H 102       5.951   1.509  -0.029  1.00  0.16           C  
ATOM    703  CE1 TYR H 102       8.668   2.224  -0.206  1.00  0.16           C  
ATOM    704  CE2 TYR H 102       6.690   1.754   1.143  1.00  0.16           C  
ATOM    705  OH  TYR H 102       8.800   2.287   2.170  1.00  0.16           O  
ATOM    706  CZ  TYR H 102       8.053   2.108   1.053  1.00  0.16           C  
ATOM    707  N   TYR H 103       4.504  -1.464  -4.026  1.00  0.22           N  
ATOM    708  CA  TYR H 103       3.381  -1.975  -4.805  1.00  0.22           C  
ATOM    709  C   TYR H 103       2.078  -1.770  -4.028  1.00  0.22           C  
ATOM    710  CB  TYR H 103       3.561  -3.470  -5.110  1.00  0.22           C  
ATOM    711  O   TYR H 103       2.052  -2.036  -2.823  1.00  0.22           O  
ATOM    712  CG  TYR H 103       4.950  -3.938  -5.514  1.00  0.22           C  
ATOM    713  CD1 TYR H 103       5.745  -4.646  -4.590  1.00  0.22           C  
ATOM    714  CD2 TYR H 103       5.420  -3.731  -6.826  1.00  0.22           C  
ATOM    715  CE1 TYR H 103       6.990  -5.175  -4.982  1.00  0.22           C  
ATOM    716  CE2 TYR H 103       6.678  -4.239  -7.212  1.00  0.22           C  
ATOM    717  OH  TYR H 103       8.662  -5.490  -6.687  1.00  0.22           O  
ATOM    718  CZ  TYR H 103       7.463  -4.975  -6.297  1.00  0.22           C  
ATOM    719  N   CYS H 104       1.000  -1.360  -4.691  1.00  0.22           N  
ATOM    720  CA  CYS H 104      -0.352  -1.553  -4.174  1.00  0.22           C  
ATOM    721  C   CYS H 104      -0.987  -2.819  -4.757  1.00  0.22           C  
ATOM    722  CB  CYS H 104      -1.228  -0.326  -4.415  1.00  0.22           C  
ATOM    723  O   CYS H 104      -0.636  -3.261  -5.854  1.00  0.22           O  
ATOM    724  SG  CYS H 104      -1.596   0.067  -6.140  1.00  0.22           S  
ATOM    725  N   ALA H 105      -1.939  -3.383  -4.019  1.00  0.24           N  
ATOM    726  CA  ALA H 105      -2.618  -4.616  -4.387  1.00  0.24           C  
ATOM    727  C   ALA H 105      -4.084  -4.607  -3.925  1.00  0.24           C  
ATOM    728  CB  ALA H 105      -1.806  -5.773  -3.802  1.00  0.24           C  
ATOM    729  O   ALA H 105      -4.400  -3.946  -2.933  1.00  0.24           O  
ATOM    730  N   ALA H 106      -4.964  -5.326  -4.629  1.00  0.23           N  
ATOM    731  CA  ALA H 106      -6.387  -5.461  -4.292  1.00  0.23           C  
ATOM    732  C   ALA H 106      -6.782  -6.935  -4.094  1.00  0.23           C  
ATOM    733  CB  ALA H 106      -7.212  -4.807  -5.406  1.00  0.23           C  
ATOM    734  O   ALA H 106      -6.429  -7.760  -4.937  1.00  0.23           O  
ATOM    735  N   ASP H 107      -7.462  -7.263  -2.991  1.00  0.36           N  
ATOM    736  CA  ASP H 107      -8.039  -8.599  -2.791  1.00  0.36           C  
ATOM    737  C   ASP H 107      -9.361  -8.743  -3.560  1.00  0.36           C  
ATOM    738  CB  ASP H 107      -8.140  -8.988  -1.291  1.00  0.36           C  
ATOM    739  O   ASP H 107      -9.973  -7.762  -3.984  1.00  0.36           O  
ATOM    740  CG  ASP H 107      -9.433  -8.656  -0.516  1.00  0.36           C  
ATOM    741  OD1 ASP H 107      -9.498  -9.015   0.677  1.00  0.36           O  
ATOM    742  OD2 ASP H 107     -10.383  -8.064  -1.073  1.00  0.36           O  
ATOM    743  N   LEU H 108      -9.810  -9.981  -3.724  1.00  0.49           N  
ATOM    744  CA  LEU H 108     -11.201 -10.299  -4.050  1.00  0.49           C  
ATOM    745  C   LEU H 108     -11.771 -11.208  -2.953  1.00  0.49           C  
ATOM    746  CB  LEU H 108     -11.303 -10.862  -5.483  1.00  0.49           C  
ATOM    747  O   LEU H 108     -12.270 -12.306  -3.205  1.00  0.49           O  
ATOM    748  CG  LEU H 108     -11.422  -9.786  -6.577  1.00  0.49           C  
ATOM    749  CD1 LEU H 108     -11.347 -10.445  -7.959  1.00  0.49           C  
ATOM    750  CD2 LEU H 108     -12.767  -9.050  -6.503  1.00  0.49           C  
ATOM    751  N   GLY H 109     -11.641 -10.758  -1.707  1.00  0.80           N  
ATOM    752  CA  GLY H 109     -12.077 -11.486  -0.522  1.00  0.80           C  
ATOM    753  C   GLY H 109     -13.588 -11.409  -0.310  1.00  0.80           C  
ATOM    754  O   GLY H 109     -14.044 -10.711   0.595  1.00  0.80           O  
ATOM    755  N   ASP H 110     -14.367 -12.158  -1.104  1.00  1.54           N  
ATOM    756  CA  ASP H 110     -15.801 -12.424  -0.882  1.00  1.54           C  
ATOM    757  C   ASP H 110     -16.045 -13.173   0.442  1.00  1.54           C  
ATOM    758  CB  ASP H 110     -16.437 -13.161  -2.084  1.00  1.54           C  
ATOM    759  O   ASP H 110     -16.357 -14.363   0.507  1.00  1.54           O  
ATOM    760  CG  ASP H 110     -17.011 -12.245  -3.180  1.00  1.54           C  
ATOM    761  OD1 ASP H 110     -17.380 -11.088  -2.868  1.00  1.54           O  
ATOM    762  OD2 ASP H 110     -17.174 -12.740  -4.319  1.00  1.54           O  
ATOM    763  N   GLY H 111     -15.929 -12.426   1.530  1.00  1.83           N  
ATOM    764  CA  GLY H 111     -16.311 -12.828   2.869  1.00  1.83           C  
ATOM    765  C   GLY H 111     -15.617 -11.969   3.908  1.00  1.83           C  
ATOM    766  O   GLY H 111     -16.261 -11.175   4.597  1.00  1.83           O  
ATOM    767  N   SER H 111A    -14.307 -12.142   4.032  1.00  1.25           N  
ATOM    768  CA  SER H 111A    -13.526 -11.546   5.102  1.00  1.25           C  
ATOM    769  C   SER H 111A    -12.599 -10.490   4.549  1.00  1.25           C  
ATOM    770  CB  SER H 111A    -12.750 -12.619   5.863  1.00  1.25           C  
ATOM    771  O   SER H 111A    -11.481 -10.772   4.132  1.00  1.25           O  
ATOM    772  OG  SER H 111A    -11.931 -13.364   4.981  1.00  1.25           O  
ATOM    773  N   TRP H 111B    -13.049  -9.255   4.676  1.00  1.54           N  
ATOM    774  CA  TRP H 111B    -12.121  -8.195   5.016  1.00  1.54           C  
ATOM    775  C   TRP H 111B    -11.612  -8.446   6.452  1.00  1.54           C  
ATOM    776  CB  TRP H 111B    -12.828  -6.829   4.874  1.00  1.54           C  
ATOM    777  O   TRP H 111B    -12.246  -9.156   7.235  1.00  1.54           O  
ATOM    778  CG  TRP H 111B    -14.087  -6.801   4.055  1.00  1.54           C  
ATOM    779  CD1 TRP H 111B    -15.338  -6.911   4.559  1.00  1.54           C  
ATOM    780  CD2 TRP H 111B    -14.240  -6.844   2.600  1.00  1.54           C  
ATOM    781  CE2 TRP H 111B    -15.630  -6.971   2.298  1.00  1.54           C  
ATOM    782  CE3 TRP H 111B    -13.345  -6.866   1.509  1.00  1.54           C  
ATOM    783  NE1 TRP H 111B    -16.251  -6.999   3.527  1.00  1.54           N  
ATOM    784  CH2 TRP H 111B    -15.189  -7.137  -0.072  1.00  1.54           C  
ATOM    785  CZ2 TRP H 111B    -16.110  -7.105   0.987  1.00  1.54           C  
ATOM    786  CZ3 TRP H 111B    -13.814  -7.014   0.191  1.00  1.54           C  
ATOM    787  N   VAL H 111C    -10.564  -7.731   6.845  1.00  1.39           N  
ATOM    788  CA  VAL H 111C    -10.095  -7.545   8.230  1.00  1.39           C  
ATOM    789  C   VAL H 111C     -8.966  -8.480   8.695  1.00  1.39           C  
ATOM    790  CB  VAL H 111C    -11.211  -7.238   9.270  1.00  1.39           C  
ATOM    791  O   VAL H 111C     -7.848  -8.274   8.250  1.00  1.39           O  
ATOM    792  CG1 VAL H 111C    -10.627  -6.614  10.537  1.00  1.39           C  
ATOM    793  CG2 VAL H 111C    -12.267  -6.229   8.783  1.00  1.39           C  
ATOM    794  N   ASP H 111D     -9.168  -9.355   9.684  1.00  1.57           N  
ATOM    795  CA  ASP H 111D     -8.173  -9.466  10.775  1.00  1.57           C  
ATOM    796  C   ASP H 111D     -6.813 -10.061  10.449  1.00  1.57           C  
ATOM    797  CB  ASP H 111D     -8.780 -10.186  11.985  1.00  1.57           C  
ATOM    798  O   ASP H 111D     -5.797  -9.379  10.561  1.00  1.57           O  
ATOM    799  CG  ASP H 111D     -9.642  -9.221  12.804  1.00  1.57           C  
ATOM    800  OD1 ASP H 111D     -9.110  -8.144  13.175  1.00  1.57           O  
ATOM    801  OD2 ASP H 111D    -10.836  -9.527  12.997  1.00  1.57           O  
ATOM    802  N   TYR H 112E     -6.777 -11.353  10.135  1.00  2.12           N  
ATOM    803  CA  TYR H 112E     -5.526 -11.966   9.686  1.00  2.12           C  
ATOM    804  C   TYR H 112E     -5.111 -11.379   8.343  1.00  2.12           C  
ATOM    805  CB  TYR H 112E     -5.717 -13.487   9.554  1.00  2.12           C  
ATOM    806  O   TYR H 112E     -3.945 -11.410   7.950  1.00  2.12           O  
ATOM    807  CG  TYR H 112E     -4.442 -14.255   9.224  1.00  2.12           C  
ATOM    808  CD1 TYR H 112E     -3.604 -14.703  10.265  1.00  2.12           C  
ATOM    809  CD2 TYR H 112E     -4.071 -14.500   7.883  1.00  2.12           C  
ATOM    810  CE1 TYR H 112E     -2.404 -15.381   9.969  1.00  2.12           C  
ATOM    811  CE2 TYR H 112E     -2.863 -15.165   7.584  1.00  2.12           C  
ATOM    812  OH  TYR H 112E     -0.852 -16.248   8.367  1.00  2.12           O  
ATOM    813  CZ  TYR H 112E     -2.023 -15.606   8.628  1.00  2.12           C  
ATOM    814  N   VAL H 112D     -6.126 -10.965   7.602  1.00  2.22           N  
ATOM    815  CA  VAL H 112D     -6.100 -11.213   6.193  1.00  2.22           C  
ATOM    816  C   VAL H 112D     -5.468 -10.073   5.455  1.00  2.22           C  
ATOM    817  CB  VAL H 112D     -7.474 -11.594   5.658  1.00  2.22           C  
ATOM    818  O   VAL H 112D     -5.334  -8.938   5.920  1.00  2.22           O  
ATOM    819  CG1 VAL H 112D     -7.936 -12.954   6.198  1.00  2.22           C  
ATOM    820  CG2 VAL H 112D     -8.550 -10.556   5.975  1.00  2.22           C  
ATOM    821  N   ASN H 112C     -5.017 -10.442   4.276  1.00  1.45           N  
ATOM    822  CA  ASN H 112C     -4.367  -9.584   3.326  1.00  1.45           C  
ATOM    823  C   ASN H 112C     -2.979  -9.108   3.790  1.00  1.45           C  
ATOM    824  CB  ASN H 112C     -5.311  -8.431   2.926  1.00  1.45           C  
ATOM    825  O   ASN H 112C     -2.332  -8.320   3.096  1.00  1.45           O  
ATOM    826  CG  ASN H 112C     -6.825  -8.605   2.962  1.00  1.45           C  
ATOM    827  ND2 ASN H 112C     -7.375  -9.672   2.435  1.00  1.45           N  
ATOM    828  OD1 ASN H 112C     -7.526  -7.712   3.423  1.00  1.45           O  
ATOM    829  N   ALA H 112B     -2.487  -9.561   4.945  1.00  0.72           N  
ATOM    830  CA  ALA H 112B     -1.100  -9.350   5.335  1.00  0.72           C  
ATOM    831  C   ALA H 112B     -0.138 -10.189   4.474  1.00  0.72           C  
ATOM    832  CB  ALA H 112B     -0.966  -9.664   6.827  1.00  0.72           C  
ATOM    833  O   ALA H 112B      1.032  -9.831   4.329  1.00  0.72           O  
ATOM    834  N   GLU H 112A     -0.618 -11.284   3.876  1.00  0.83           N  
ATOM    835  CA  GLU H 112A      0.178 -12.148   3.008  1.00  0.83           C  
ATOM    836  C   GLU H 112A     -0.090 -11.827   1.524  1.00  0.83           C  
ATOM    837  CB  GLU H 112A     -0.034 -13.626   3.371  1.00  0.83           C  
ATOM    838  O   GLU H 112A     -1.239 -11.607   1.138  1.00  0.83           O  
ATOM    839  CG  GLU H 112A      0.215 -13.862   4.879  1.00  0.83           C  
ATOM    840  CD  GLU H 112A      0.753 -15.259   5.213  1.00  0.83           C  
ATOM    841  OE1 GLU H 112A      1.894 -15.568   4.787  1.00  0.83           O  
ATOM    842  OE2 GLU H 112A      0.043 -16.011   5.919  1.00  0.83           O  
ATOM    843  N   PRO H 112       0.929 -11.793   0.641  1.00  0.64           N  
ATOM    844  CA  PRO H 112       0.734 -11.388  -0.755  1.00  0.64           C  
ATOM    845  C   PRO H 112      -0.107 -12.366  -1.599  1.00  0.64           C  
ATOM    846  CB  PRO H 112       2.141 -11.268  -1.358  1.00  0.64           C  
ATOM    847  O   PRO H 112      -0.325 -12.100  -2.779  1.00  0.64           O  
ATOM    848  CG  PRO H 112       3.118 -11.336  -0.187  1.00  0.64           C  
ATOM    849  CD  PRO H 112       2.338 -12.054   0.909  1.00  0.64           C  
ATOM    850  N   TYR H 113      -0.493 -13.527  -1.058  1.00  0.53           N  
ATOM    851  CA  TYR H 113      -1.075 -14.644  -1.821  1.00  0.53           C  
ATOM    852  C   TYR H 113      -2.503 -14.371  -2.303  1.00  0.53           C  
ATOM    853  CB  TYR H 113      -1.100 -15.919  -0.960  1.00  0.53           C  
ATOM    854  O   TYR H 113      -2.965 -14.979  -3.263  1.00  0.53           O  
ATOM    855  CG  TYR H 113       0.082 -16.170  -0.040  1.00  0.53           C  
ATOM    856  CD1 TYR H 113      -0.170 -16.650   1.258  1.00  0.53           C  
ATOM    857  CD2 TYR H 113       1.407 -15.904  -0.447  1.00  0.53           C  
ATOM    858  CE1 TYR H 113       0.887 -16.816   2.167  1.00  0.53           C  
ATOM    859  CE2 TYR H 113       2.466 -16.045   0.472  1.00  0.53           C  
ATOM    860  OH  TYR H 113       3.189 -16.487   2.719  1.00  0.53           O  
ATOM    861  CZ  TYR H 113       2.201 -16.475   1.791  1.00  0.53           C  
ATOM    862  N   GLU H 114      -3.198 -13.485  -1.600  1.00  0.42           N  
ATOM    863  CA  GLU H 114      -4.636 -13.238  -1.732  1.00  0.42           C  
ATOM    864  C   GLU H 114      -4.976 -12.214  -2.831  1.00  0.42           C  
ATOM    865  CB  GLU H 114      -5.152 -12.735  -0.372  1.00  0.42           C  
ATOM    866  O   GLU H 114      -6.142 -12.021  -3.171  1.00  0.42           O  
ATOM    867  CG  GLU H 114      -4.793 -13.613   0.848  1.00  0.42           C  
ATOM    868  CD  GLU H 114      -5.044 -12.868   2.168  1.00  0.42           C  
ATOM    869  OE1 GLU H 114      -6.050 -12.133   2.259  1.00  0.42           O  
ATOM    870  OE2 GLU H 114      -4.214 -12.971   3.099  1.00  0.42           O  
ATOM    871  N   TYR H 115      -3.959 -11.537  -3.369  1.00  0.34           N  
ATOM    872  CA  TYR H 115      -4.110 -10.401  -4.269  1.00  0.34           C  
ATOM    873  C   TYR H 115      -3.861 -10.802  -5.729  1.00  0.34           C  
ATOM    874  CB  TYR H 115      -3.104  -9.335  -3.848  1.00  0.34           C  
ATOM    875  O   TYR H 115      -2.725 -11.128  -6.089  1.00  0.34           O  
ATOM    876  CG  TYR H 115      -3.252  -8.776  -2.446  1.00  0.34           C  
ATOM    877  CD1 TYR H 115      -4.003  -7.611  -2.258  1.00  0.34           C  
ATOM    878  CD2 TYR H 115      -2.589  -9.355  -1.349  1.00  0.34           C  
ATOM    879  CE1 TYR H 115      -4.016  -6.942  -1.026  1.00  0.34           C  
ATOM    880  CE2 TYR H 115      -2.622  -8.713  -0.097  1.00  0.34           C  
ATOM    881  OH  TYR H 115      -3.176  -6.753   1.194  1.00  0.34           O  
ATOM    882  CZ  TYR H 115      -3.285  -7.474   0.049  1.00  0.34           C  
ATOM    883  N   ASP H 116      -4.881 -10.745  -6.593  1.00  0.57           N  
ATOM    884  CA  ASP H 116      -4.702 -10.986  -8.035  1.00  0.57           C  
ATOM    885  C   ASP H 116      -4.282  -9.709  -8.788  1.00  0.57           C  
ATOM    886  CB  ASP H 116      -5.931 -11.673  -8.678  1.00  0.57           C  
ATOM    887  O   ASP H 116      -3.474  -9.783  -9.718  1.00  0.57           O  
ATOM    888  CG  ASP H 116      -7.209 -10.833  -8.833  1.00  0.57           C  
ATOM    889  OD1 ASP H 116      -7.419  -9.930  -7.998  1.00  0.57           O  
ATOM    890  OD2 ASP H 116      -7.976 -11.081  -9.804  1.00  0.57           O  
ATOM    891  N   TYR H 117      -4.763  -8.530  -8.374  1.00  0.44           N  
ATOM    892  CA  TYR H 117      -4.356  -7.248  -8.960  1.00  0.44           C  
ATOM    893  C   TYR H 117      -3.207  -6.604  -8.197  1.00  0.44           C  
ATOM    894  CB  TYR H 117      -5.528  -6.265  -9.096  1.00  0.44           C  
ATOM    895  O   TYR H 117      -3.301  -6.347  -6.997  1.00  0.44           O  
ATOM    896  CG  TYR H 117      -6.691  -6.850  -9.864  1.00  0.44           C  
ATOM    897  CD1 TYR H 117      -6.499  -7.273 -11.194  1.00  0.44           C  
ATOM    898  CD2 TYR H 117      -7.878  -7.164  -9.181  1.00  0.44           C  
ATOM    899  CE1 TYR H 117      -7.438  -8.124 -11.798  1.00  0.44           C  
ATOM    900  CE2 TYR H 117      -8.832  -7.992  -9.791  1.00  0.44           C  
ATOM    901  OH  TYR H 117      -9.359  -9.523 -11.533  1.00  0.44           O  
ATOM    902  CZ  TYR H 117      -8.576  -8.522 -11.067  1.00  0.44           C  
ATOM    903  N   TRP H 118      -2.172  -6.254  -8.954  1.00  0.31           N  
ATOM    904  CA  TRP H 118      -0.988  -5.529  -8.513  1.00  0.31           C  
ATOM    905  C   TRP H 118      -0.800  -4.303  -9.405  1.00  0.31           C  
ATOM    906  CB  TRP H 118       0.218  -6.478  -8.551  1.00  0.31           C  
ATOM    907  O   TRP H 118      -1.096  -4.355 -10.602  1.00  0.31           O  
ATOM    908  CG  TRP H 118       0.151  -7.559  -7.511  1.00  0.31           C  
ATOM    909  CD1 TRP H 118      -0.563  -8.705  -7.602  1.00  0.31           C  
ATOM    910  CD2 TRP H 118       0.679  -7.534  -6.151  1.00  0.31           C  
ATOM    911  CE2 TRP H 118       0.196  -8.680  -5.452  1.00  0.31           C  
ATOM    912  CE3 TRP H 118       1.493  -6.637  -5.428  1.00  0.31           C  
ATOM    913  NE1 TRP H 118      -0.533  -9.372  -6.394  1.00  0.31           N  
ATOM    914  CH2 TRP H 118       1.264  -7.973  -3.395  1.00  0.31           C  
ATOM    915  CZ2 TRP H 118       0.480  -8.903  -4.096  1.00  0.31           C  
ATOM    916  CZ3 TRP H 118       1.781  -6.851  -4.067  1.00  0.31           C  
ATOM    917  N   GLY H 119      -0.343  -3.197  -8.822  1.00  0.37           N  
ATOM    918  CA  GLY H 119       0.082  -2.032  -9.593  1.00  0.37           C  
ATOM    919  C   GLY H 119       1.463  -2.223 -10.228  1.00  0.37           C  
ATOM    920  O   GLY H 119       2.137  -3.233 -10.007  1.00  0.37           O  
ATOM    921  N   GLN H 120       1.892  -1.262 -11.052  1.00  0.34           N  
ATOM    922  CA  GLN H 120       3.210  -1.318 -11.699  1.00  0.34           C  
ATOM    923  C   GLN H 120       4.374  -1.061 -10.724  1.00  0.34           C  
ATOM    924  CB  GLN H 120       3.247  -0.389 -12.930  1.00  0.34           C  
ATOM    925  O   GLN H 120       5.540  -1.230 -11.085  1.00  0.34           O  
ATOM    926  CG  GLN H 120       3.635   1.083 -12.690  1.00  0.34           C  
ATOM    927  CD  GLN H 120       2.574   1.943 -12.011  1.00  0.34           C  
ATOM    928  NE2 GLN H 120       2.967   2.782 -11.080  1.00  0.34           N  
ATOM    929  OE1 GLN H 120       1.408   1.940 -12.370  1.00  0.34           O  
ATOM    930  N   GLY H 121       4.058  -0.628  -9.504  1.00  0.24           N  
ATOM    931  CA  GLY H 121       5.005  -0.202  -8.493  1.00  0.24           C  
ATOM    932  C   GLY H 121       5.410   1.264  -8.646  1.00  0.24           C  
ATOM    933  O   GLY H 121       5.352   1.869  -9.719  1.00  0.24           O  
ATOM    934  N   THR H 122       5.862   1.855  -7.545  1.00  0.14           N  
ATOM    935  CA  THR H 122       6.458   3.193  -7.525  1.00  0.14           C  
ATOM    936  C   THR H 122       7.717   3.194  -6.666  1.00  0.14           C  
ATOM    937  CB  THR H 122       5.429   4.257  -7.112  1.00  0.14           C  
ATOM    938  O   THR H 122       7.714   2.716  -5.531  1.00  0.14           O  
ATOM    939  CG2 THR H 122       4.875   4.119  -5.692  1.00  0.14           C  
ATOM    940  OG1 THR H 122       6.023   5.530  -7.178  1.00  0.14           O  
ATOM    941  N   LEU H 123       8.818   3.723  -7.202  1.00  0.18           N  
ATOM    942  CA  LEU H 123      10.077   3.827  -6.465  1.00  0.18           C  
ATOM    943  C   LEU H 123       9.983   4.903  -5.375  1.00  0.18           C  
ATOM    944  CB  LEU H 123      11.235   4.082  -7.448  1.00  0.18           C  
ATOM    945  O   LEU H 123       9.490   6.009  -5.613  1.00  0.18           O  
ATOM    946  CG  LEU H 123      12.622   4.236  -6.788  1.00  0.18           C  
ATOM    947  CD1 LEU H 123      13.075   2.964  -6.068  1.00  0.18           C  
ATOM    948  CD2 LEU H 123      13.662   4.568  -7.858  1.00  0.18           C  
ATOM    949  N   VAL H 124      10.502   4.586  -4.192  1.00  0.22           N  
ATOM    950  CA  VAL H 124      10.702   5.524  -3.087  1.00  0.22           C  
ATOM    951  C   VAL H 124      12.147   5.398  -2.627  1.00  0.22           C  
ATOM    952  CB  VAL H 124       9.729   5.229  -1.935  1.00  0.22           C  
ATOM    953  O   VAL H 124      12.561   4.334  -2.166  1.00  0.22           O  
ATOM    954  CG1 VAL H 124       9.936   6.178  -0.746  1.00  0.22           C  
ATOM    955  CG2 VAL H 124       8.270   5.328  -2.395  1.00  0.22           C  
ATOM    956  N   THR H 125      12.909   6.483  -2.748  1.00  0.19           N  
ATOM    957  CA  THR H 125      14.324   6.531  -2.359  1.00  0.19           C  
ATOM    958  C   THR H 125      14.509   7.494  -1.197  1.00  0.19           C  
ATOM    959  CB  THR H 125      15.219   6.923  -3.544  1.00  0.19           C  
ATOM    960  O   THR H 125      14.146   8.666  -1.302  1.00  0.19           O  
ATOM    961  CG2 THR H 125      16.706   6.920  -3.186  1.00  0.19           C  
ATOM    962  OG1 THR H 125      15.064   5.997  -4.593  1.00  0.19           O  
ATOM    963  N   VAL H 126      15.100   7.013  -0.102  1.00  0.24           N  
ATOM    964  CA  VAL H 126      15.346   7.799   1.111  1.00  0.24           C  
ATOM    965  C   VAL H 126      16.849   7.872   1.365  1.00  0.24           C  
ATOM    966  CB  VAL H 126      14.595   7.221   2.324  1.00  0.24           C  
ATOM    967  O   VAL H 126      17.456   6.925   1.862  1.00  0.24           O  
ATOM    968  CG1 VAL H 126      14.660   8.219   3.488  1.00  0.24           C  
ATOM    969  CG2 VAL H 126      13.121   6.906   2.029  1.00  0.24           C  
ATOM    970  N   SER H 127      17.462   9.001   1.025  1.00  0.33           N  
ATOM    971  CA  SER H 127      18.911   9.210   1.147  1.00  0.33           C  
ATOM    972  C   SER H 127      19.218  10.628   1.597  1.00  0.33           C  
ATOM    973  CB  SER H 127      19.622   8.936  -0.190  1.00  0.33           C  
ATOM    974  O   SER H 127      18.402  11.529   1.393  1.00  0.33           O  
ATOM    975  OG  SER H 127      19.512  10.031  -1.089  1.00  0.33           O  
ATOM    976  N   SER H 128      20.421  10.862   2.122  1.00  1.32           N  
ATOM    977  CA  SER H 128      21.012  12.211   2.143  1.00  1.32           C  
ATOM    978  C   SER H 128      21.094  12.803   0.734  1.00  1.32           C  
ATOM    979  CB  SER H 128      22.382  12.191   2.806  1.00  1.32           C  
ATOM    980  O   SER H 128      21.045  12.016  -0.240  1.00  1.32           O  
ATOM    981  OG  SER H 128      22.275  11.593   4.086  1.00  1.32           O  
ATOM    982  OXT SER H 128      20.914  14.030   0.609  1.00  1.32           O  
TER     983      SER H 128                                                       
END   
