# Supplementary material for: Characterising nanobody developability to improve therapeutic design using the Therapeutic Nanobody Profiler
Source: Commun Biol. 2026 Jan 31;9:344. doi: 10.1038/s42003-026-09594-y (PMC12963540; doi:10.1038/s42003-026-09594-y)
Supplement: Supplementary file 2 — Supplementary data [file 42003_2026_9594_MOESM2_ESM.zip › paper_data/vhh_clinical_set_models/seq6_NanoBodyBuilder2_Model.pdb]

ATOM      1  N   ASP H   1     -11.333  -7.682 -15.192  1.00  1.39           N  
ATOM      2  CA  ASP H   1      -9.969  -7.255 -14.858  1.00  1.39           C  
ATOM      3  C   ASP H   1     -10.040  -6.071 -13.902  1.00  1.39           C  
ATOM      4  CB  ASP H   1      -9.203  -6.924 -16.142  1.00  1.39           C  
ATOM      5  O   ASP H   1     -11.081  -5.413 -13.867  1.00  1.39           O  
ATOM      6  CG  ASP H   1      -7.724  -6.684 -15.867  1.00  1.39           C  
ATOM      7  OD1 ASP H   1      -7.265  -7.217 -14.840  1.00  1.39           O  
ATOM      8  OD2 ASP H   1      -7.104  -5.946 -16.654  1.00  1.39           O  
ATOM      9  N   VAL H   2      -8.984  -5.839 -13.129  1.00  0.50           N  
ATOM     10  CA  VAL H   2      -8.851  -4.763 -12.138  1.00  0.50           C  
ATOM     11  C   VAL H   2      -7.421  -4.241 -12.196  1.00  0.50           C  
ATOM     12  CB  VAL H   2      -9.202  -5.235 -10.709  1.00  0.50           C  
ATOM     13  O   VAL H   2      -6.537  -4.704 -11.483  1.00  0.50           O  
ATOM     14  CG1 VAL H   2      -9.055  -4.139  -9.640  1.00  0.50           C  
ATOM     15  CG2 VAL H   2     -10.640  -5.741 -10.632  1.00  0.50           C  
ATOM     16  N   GLN H   3      -7.183  -3.264 -13.063  1.00  0.24           N  
ATOM     17  CA  GLN H   3      -5.880  -2.611 -13.132  1.00  0.24           C  
ATOM     18  C   GLN H   3      -5.714  -1.646 -11.954  1.00  0.24           C  
ATOM     19  CB  GLN H   3      -5.701  -1.908 -14.485  1.00  0.24           C  
ATOM     20  O   GLN H   3      -6.589  -0.801 -11.707  1.00  0.24           O  
ATOM     21  CG  GLN H   3      -5.641  -2.901 -15.661  1.00  0.24           C  
ATOM     22  CD  GLN H   3      -4.423  -3.819 -15.596  1.00  0.24           C  
ATOM     23  NE2 GLN H   3      -4.558  -5.085 -15.906  1.00  0.24           N  
ATOM     24  OE1 GLN H   3      -3.327  -3.405 -15.260  1.00  0.24           O  
ATOM     25  N   LEU H   4      -4.583  -1.782 -11.262  1.00  0.11           N  
ATOM     26  CA  LEU H   4      -4.121  -0.926 -10.172  1.00  0.11           C  
ATOM     27  C   LEU H   4      -2.894  -0.143 -10.646  1.00  0.11           C  
ATOM     28  CB  LEU H   4      -3.766  -1.789  -8.945  1.00  0.11           C  
ATOM     29  O   LEU H   4      -2.015  -0.708 -11.291  1.00  0.11           O  
ATOM     30  CG  LEU H   4      -4.884  -2.714  -8.428  1.00  0.11           C  
ATOM     31  CD1 LEU H   4      -4.383  -3.490  -7.212  1.00  0.11           C  
ATOM     32  CD2 LEU H   4      -6.134  -1.935  -8.015  1.00  0.11           C  
ATOM     33  N   VAL H   5      -2.825   1.149 -10.323  1.00  0.15           N  
ATOM     34  CA  VAL H   5      -1.689   2.004 -10.704  1.00  0.15           C  
ATOM     35  C   VAL H   5      -1.241   2.839  -9.512  1.00  0.15           C  
ATOM     36  CB  VAL H   5      -2.027   2.890 -11.921  1.00  0.15           C  
ATOM     37  O   VAL H   5      -1.977   3.714  -9.047  1.00  0.15           O  
ATOM     38  CG1 VAL H   5      -0.835   3.769 -12.328  1.00  0.15           C  
ATOM     39  CG2 VAL H   5      -2.431   2.061 -13.149  1.00  0.15           C  
ATOM     40  N   GLU H   6      -0.038   2.564  -9.011  1.00  0.13           N  
ATOM     41  CA  GLU H   6       0.613   3.333  -7.954  1.00  0.13           C  
ATOM     42  C   GLU H   6       1.209   4.657  -8.453  1.00  0.13           C  
ATOM     43  CB  GLU H   6       1.714   2.516  -7.260  1.00  0.13           C  
ATOM     44  O   GLU H   6       1.582   4.825  -9.612  1.00  0.13           O  
ATOM     45  CG  GLU H   6       1.241   1.158  -6.729  1.00  0.13           C  
ATOM     46  CD  GLU H   6       1.442  -0.003  -7.713  1.00  0.13           C  
ATOM     47  OE1 GLU H   6       1.487   0.212  -8.947  1.00  0.13           O  
ATOM     48  OE2 GLU H   6       1.583  -1.143  -7.225  1.00  0.13           O  
ATOM     49  N   SER H   7       1.337   5.611  -7.535  1.00  0.12           N  
ATOM     50  CA  SER H   7       1.922   6.931  -7.767  1.00  0.12           C  
ATOM     51  C   SER H   7       2.354   7.558  -6.434  1.00  0.12           C  
ATOM     52  CB  SER H   7       0.891   7.818  -8.479  1.00  0.12           C  
ATOM     53  O   SER H   7       1.963   7.095  -5.358  1.00  0.12           O  
ATOM     54  OG  SER H   7      -0.233   8.022  -7.645  1.00  0.12           O  
ATOM     55  N   GLY H   8       3.152   8.629  -6.494  1.00  0.13           N  
ATOM     56  CA  GLY H   8       3.570   9.402  -5.314  1.00  0.13           C  
ATOM     57  C   GLY H   8       4.852   8.922  -4.623  1.00  0.13           C  
ATOM     58  O   GLY H   8       5.173   9.420  -3.545  1.00  0.13           O  
ATOM     59  N   GLY H   9       5.580   7.971  -5.219  1.00  0.11           N  
ATOM     60  CA  GLY H   9       6.948   7.644  -4.814  1.00  0.11           C  
ATOM     61  C   GLY H   9       7.979   8.674  -5.287  1.00  0.11           C  
ATOM     62  O   GLY H   9       7.650   9.649  -5.963  1.00  0.11           O  
ATOM     63  N   GLY H  11       9.239   8.453  -4.919  1.00  0.19           N  
ATOM     64  CA  GLY H  11      10.354   9.348  -5.218  1.00  0.19           C  
ATOM     65  C   GLY H  11      11.488   9.255  -4.197  1.00  0.19           C  
ATOM     66  O   GLY H  11      11.513   8.365  -3.343  1.00  0.19           O  
ATOM     67  N   LEU H  12      12.431  10.191  -4.305  1.00  0.16           N  
ATOM     68  CA  LEU H  12      13.499  10.414  -3.332  1.00  0.16           C  
ATOM     69  C   LEU H  12      13.025  11.364  -2.222  1.00  0.16           C  
ATOM     70  CB  LEU H  12      14.727  10.969  -4.080  1.00  0.16           C  
ATOM     71  O   LEU H  12      12.414  12.393  -2.509  1.00  0.16           O  
ATOM     72  CG  LEU H  12      15.920  11.363  -3.187  1.00  0.16           C  
ATOM     73  CD1 LEU H  12      16.502  10.167  -2.437  1.00  0.16           C  
ATOM     74  CD2 LEU H  12      17.027  11.965  -4.051  1.00  0.16           C  
ATOM     75  N   VAL H  13      13.355  11.055  -0.970  1.00  0.16           N  
ATOM     76  CA  VAL H  13      13.115  11.922   0.192  1.00  0.16           C  
ATOM     77  C   VAL H  13      14.234  11.750   1.224  1.00  0.16           C  
ATOM     78  CB  VAL H  13      11.708  11.656   0.769  1.00  0.16           C  
ATOM     79  O   VAL H  13      14.830  10.681   1.327  1.00  0.16           O  
ATOM     80  CG1 VAL H  13      11.575  10.284   1.436  1.00  0.16           C  
ATOM     81  CG2 VAL H  13      11.276  12.723   1.781  1.00  0.16           C  
ATOM     82  N   GLN H  14      14.543  12.792   1.996  1.00  0.26           N  
ATOM     83  CA  GLN H  14      15.516  12.679   3.088  1.00  0.26           C  
ATOM     84  C   GLN H  14      14.920  11.997   4.342  1.00  0.26           C  
ATOM     85  CB  GLN H  14      16.131  14.053   3.407  1.00  0.26           C  
ATOM     86  O   GLN H  14      13.704  12.065   4.564  1.00  0.26           O  
ATOM     87  CG  GLN H  14      17.327  14.330   2.476  1.00  0.26           C  
ATOM     88  CD  GLN H  14      18.064  15.623   2.809  1.00  0.26           C  
ATOM     89  NE2 GLN H  14      19.374  15.652   2.708  1.00  0.26           N  
ATOM     90  OE1 GLN H  14      17.473  16.633   3.158  1.00  0.26           O  
ATOM     91  N   PRO H  15      15.755  11.358   5.190  1.00  0.21           N  
ATOM     92  CA  PRO H  15      15.333  10.759   6.455  1.00  0.21           C  
ATOM     93  C   PRO H  15      14.566  11.733   7.359  1.00  0.21           C  
ATOM     94  CB  PRO H  15      16.615  10.264   7.133  1.00  0.21           C  
ATOM     95  O   PRO H  15      14.868  12.921   7.428  1.00  0.21           O  
ATOM     96  CG  PRO H  15      17.553   9.993   5.961  1.00  0.21           C  
ATOM     97  CD  PRO H  15      17.164  11.081   4.965  1.00  0.21           C  
ATOM     98  N   GLY H  16      13.552  11.222   8.056  1.00  0.19           N  
ATOM     99  CA  GLY H  16      12.597  12.011   8.838  1.00  0.19           C  
ATOM    100  C   GLY H  16      11.479  12.650   8.004  1.00  0.19           C  
ATOM    101  O   GLY H  16      10.457  13.037   8.571  1.00  0.19           O  
ATOM    102  N   GLY H  17      11.632  12.709   6.676  1.00  0.17           N  
ATOM    103  CA  GLY H  17      10.633  13.227   5.747  1.00  0.17           C  
ATOM    104  C   GLY H  17       9.346  12.399   5.683  1.00  0.17           C  
ATOM    105  O   GLY H  17       9.168  11.397   6.383  1.00  0.17           O  
ATOM    106  N   SER H  18       8.422  12.849   4.835  1.00  0.12           N  
ATOM    107  CA  SER H  18       7.098  12.243   4.663  1.00  0.12           C  
ATOM    108  C   SER H  18       6.678  12.225   3.195  1.00  0.12           C  
ATOM    109  CB  SER H  18       6.046  12.985   5.498  1.00  0.12           C  
ATOM    110  O   SER H  18       7.029  13.127   2.438  1.00  0.12           O  
ATOM    111  OG  SER H  18       6.403  12.987   6.870  1.00  0.12           O  
ATOM    112  N   LEU H  19       5.900  11.214   2.810  1.00  0.20           N  
ATOM    113  CA  LEU H  19       5.339  11.014   1.470  1.00  0.20           C  
ATOM    114  C   LEU H  19       3.892  10.508   1.577  1.00  0.20           C  
ATOM    115  CB  LEU H  19       6.206  10.015   0.673  1.00  0.20           C  
ATOM    116  O   LEU H  19       3.462  10.026   2.629  1.00  0.20           O  
ATOM    117  CG  LEU H  19       7.622  10.484   0.290  1.00  0.20           C  
ATOM    118  CD1 LEU H  19       8.369   9.320  -0.363  1.00  0.20           C  
ATOM    119  CD2 LEU H  19       7.597  11.646  -0.703  1.00  0.20           C  
ATOM    120  N   ARG H  20       3.136  10.579   0.477  1.00  0.11           N  
ATOM    121  CA  ARG H  20       1.798   9.981   0.381  1.00  0.11           C  
ATOM    122  C   ARG H  20       1.638   9.240  -0.940  1.00  0.11           C  
ATOM    123  CB  ARG H  20       0.708  11.045   0.602  1.00  0.11           C  
ATOM    124  O   ARG H  20       1.375   9.854  -1.973  1.00  0.11           O  
ATOM    125  CG  ARG H  20      -0.675  10.380   0.721  1.00  0.11           C  
ATOM    126  CD  ARG H  20      -1.781  11.422   0.922  1.00  0.11           C  
ATOM    127  NE  ARG H  20      -3.104  10.782   1.073  1.00  0.11           N  
ATOM    128  NH1 ARG H  20      -3.053  10.449   3.352  1.00  0.11           N  
ATOM    129  NH2 ARG H  20      -4.816   9.768   2.170  1.00  0.11           N  
ATOM    130  CZ  ARG H  20      -3.647  10.345   2.197  1.00  0.11           C  
ATOM    131  N   LEU H  21       1.758   7.917  -0.886  1.00  0.12           N  
ATOM    132  CA  LEU H  21       1.478   7.068  -2.040  1.00  0.12           C  
ATOM    133  C   LEU H  21      -0.025   7.053  -2.317  1.00  0.12           C  
ATOM    134  CB  LEU H  21       2.006   5.637  -1.849  1.00  0.12           C  
ATOM    135  O   LEU H  21      -0.837   7.087  -1.386  1.00  0.12           O  
ATOM    136  CG  LEU H  21       3.440   5.506  -1.310  1.00  0.12           C  
ATOM    137  CD1 LEU H  21       3.848   4.036  -1.309  1.00  0.12           C  
ATOM    138  CD2 LEU H  21       4.452   6.285  -2.151  1.00  0.12           C  
ATOM    139  N   SER H  22      -0.384   6.972  -3.593  1.00  0.14           N  
ATOM    140  CA  SER H  22      -1.769   6.897  -4.062  1.00  0.14           C  
ATOM    141  C   SER H  22      -1.884   5.810  -5.123  1.00  0.14           C  
ATOM    142  CB  SER H  22      -2.224   8.242  -4.643  1.00  0.14           C  
ATOM    143  O   SER H  22      -1.116   5.807  -6.083  1.00  0.14           O  
ATOM    144  OG  SER H  22      -1.986   9.305  -3.735  1.00  0.14           O  
ATOM    145  N   CYS H  23      -2.843   4.906  -4.961  1.00  0.14           N  
ATOM    146  CA  CYS H  23      -3.146   3.835  -5.900  1.00  0.14           C  
ATOM    147  C   CYS H  23      -4.595   3.966  -6.362  1.00  0.14           C  
ATOM    148  CB  CYS H  23      -2.884   2.496  -5.217  1.00  0.14           C  
ATOM    149  O   CYS H  23      -5.515   3.811  -5.555  1.00  0.14           O  
ATOM    150  SG  CYS H  23      -3.531   1.047  -6.082  1.00  0.14           S  
ATOM    151  N   ALA H  24      -4.788   4.280  -7.642  1.00  0.24           N  
ATOM    152  CA  ALA H  24      -6.106   4.314  -8.264  1.00  0.24           C  
ATOM    153  C   ALA H  24      -6.464   2.923  -8.804  1.00  0.24           C  
ATOM    154  CB  ALA H  24      -6.116   5.380  -9.366  1.00  0.24           C  
ATOM    155  O   ALA H  24      -5.657   2.292  -9.490  1.00  0.24           O  
ATOM    156  N   ALA H  25      -7.677   2.461  -8.504  1.00  0.26           N  
ATOM    157  CA  ALA H  25      -8.231   1.212  -9.007  1.00  0.26           C  
ATOM    158  C   ALA H  25      -9.290   1.447 -10.095  1.00  0.26           C  
ATOM    159  CB  ALA H  25      -8.791   0.409  -7.830  1.00  0.26           C  
ATOM    160  O   ALA H  25      -9.959   2.482 -10.169  1.00  0.26           O  
ATOM    161  N   SER H  26      -9.488   0.437 -10.932  1.00  0.31           N  
ATOM    162  CA  SER H  26     -10.402   0.473 -12.072  1.00  0.31           C  
ATOM    163  C   SER H  26     -11.063  -0.893 -12.281  1.00  0.31           C  
ATOM    164  CB  SER H  26      -9.608   0.913 -13.307  1.00  0.31           C  
ATOM    165  O   SER H  26     -10.751  -1.863 -11.596  1.00  0.31           O  
ATOM    166  OG  SER H  26      -8.669  -0.087 -13.653  1.00  0.31           O  
ATOM    167  N   GLY H  27     -12.001  -0.989 -13.221  1.00  0.49           N  
ATOM    168  CA  GLY H  27     -12.510  -2.272 -13.729  1.00  0.49           C  
ATOM    169  C   GLY H  27     -13.532  -3.018 -12.857  1.00  0.49           C  
ATOM    170  O   GLY H  27     -14.432  -3.658 -13.403  1.00  0.49           O  
ATOM    171  N   ARG H  28     -13.469  -2.898 -11.528  1.00  0.34           N  
ATOM    172  CA  ARG H  28     -14.481  -3.420 -10.591  1.00  0.34           C  
ATOM    173  C   ARG H  28     -14.923  -2.358  -9.594  1.00  0.34           C  
ATOM    174  CB  ARG H  28     -13.958  -4.678  -9.871  1.00  0.34           C  
ATOM    175  O   ARG H  28     -14.294  -1.310  -9.454  1.00  0.34           O  
ATOM    176  CG  ARG H  28     -13.914  -5.943 -10.747  1.00  0.34           C  
ATOM    177  CD  ARG H  28     -15.296  -6.490 -11.129  1.00  0.34           C  
ATOM    178  NE  ARG H  28     -16.131  -6.806  -9.951  1.00  0.34           N  
ATOM    179  NH1 ARG H  28     -18.187  -6.286 -10.850  1.00  0.34           N  
ATOM    180  NH2 ARG H  28     -18.061  -6.981  -8.763  1.00  0.34           N  
ATOM    181  CZ  ARG H  28     -17.445  -6.693  -9.858  1.00  0.34           C  
ATOM    182  N   THR H  29     -16.031  -2.632  -8.908  1.00  0.36           N  
ATOM    183  CA  THR H  29     -16.542  -1.809  -7.811  1.00  0.36           C  
ATOM    184  C   THR H  29     -15.541  -1.874  -6.655  1.00  0.36           C  
ATOM    185  CB  THR H  29     -17.952  -2.264  -7.360  1.00  0.36           C  
ATOM    186  O   THR H  29     -15.595  -2.766  -5.818  1.00  0.36           O  
ATOM    187  CG2 THR H  29     -18.885  -1.064  -7.215  1.00  0.36           C  
ATOM    188  OG1 THR H  29     -18.549  -3.153  -8.281  1.00  0.36           O  
ATOM    189  N   PHE H  30     -14.597  -0.932  -6.608  1.00  0.35           N  
ATOM    190  CA  PHE H  30     -13.507  -0.875  -5.622  1.00  0.35           C  
ATOM    191  C   PHE H  30     -13.994  -0.988  -4.170  1.00  0.35           C  
ATOM    192  CB  PHE H  30     -12.772   0.450  -5.858  1.00  0.35           C  
ATOM    193  O   PHE H  30     -13.313  -1.560  -3.325  1.00  0.35           O  
ATOM    194  CG  PHE H  30     -11.788   0.880  -4.786  1.00  0.35           C  
ATOM    195  CD1 PHE H  30     -10.466   0.405  -4.790  1.00  0.35           C  
ATOM    196  CD2 PHE H  30     -12.179   1.837  -3.833  1.00  0.35           C  
ATOM    197  CE1 PHE H  30      -9.524   0.944  -3.898  1.00  0.35           C  
ATOM    198  CE2 PHE H  30     -11.237   2.379  -2.942  1.00  0.35           C  
ATOM    199  CZ  PHE H  30      -9.907   1.934  -2.978  1.00  0.35           C  
ATOM    200  N   SER H  35     -15.202  -0.497  -3.892  1.00  0.55           N  
ATOM    201  CA  SER H  35     -15.889  -0.609  -2.603  1.00  0.55           C  
ATOM    202  C   SER H  35     -16.314  -2.030  -2.203  1.00  0.55           C  
ATOM    203  CB  SER H  35     -17.125   0.290  -2.642  1.00  0.55           C  
ATOM    204  O   SER H  35     -16.892  -2.179  -1.134  1.00  0.55           O  
ATOM    205  OG  SER H  35     -17.998  -0.103  -3.686  1.00  0.55           O  
ATOM    206  N   GLU H  36     -16.091  -3.053  -3.030  1.00  0.53           N  
ATOM    207  CA  GLU H  36     -16.201  -4.468  -2.636  1.00  0.53           C  
ATOM    208  C   GLU H  36     -14.884  -5.012  -2.050  1.00  0.53           C  
ATOM    209  CB  GLU H  36     -16.560  -5.328  -3.859  1.00  0.53           C  
ATOM    210  O   GLU H  36     -14.903  -5.892  -1.193  1.00  0.53           O  
ATOM    211  CG  GLU H  36     -17.923  -5.048  -4.514  1.00  0.53           C  
ATOM    212  CD  GLU H  36     -17.989  -5.591  -5.954  1.00  0.53           C  
ATOM    213  OE1 GLU H  36     -17.129  -6.403  -6.363  1.00  0.53           O  
ATOM    214  OE2 GLU H  36     -18.894  -5.180  -6.723  1.00  0.53           O  
ATOM    215  N   TYR H  37     -13.740  -4.493  -2.509  1.00  0.30           N  
ATOM    216  CA  TYR H  37     -12.422  -5.099  -2.309  1.00  0.30           C  
ATOM    217  C   TYR H  37     -11.717  -4.514  -1.083  1.00  0.30           C  
ATOM    218  CB  TYR H  37     -11.560  -4.919  -3.576  1.00  0.30           C  
ATOM    219  O   TYR H  37     -11.577  -3.290  -0.949  1.00  0.30           O  
ATOM    220  CG  TYR H  37     -12.070  -5.664  -4.803  1.00  0.30           C  
ATOM    221  CD1 TYR H  37     -11.427  -6.839  -5.240  1.00  0.30           C  
ATOM    222  CD2 TYR H  37     -13.219  -5.217  -5.481  1.00  0.30           C  
ATOM    223  CE1 TYR H  37     -11.957  -7.592  -6.306  1.00  0.30           C  
ATOM    224  CE2 TYR H  37     -13.782  -5.988  -6.515  1.00  0.30           C  
ATOM    225  OH  TYR H  37     -13.708  -7.942  -7.913  1.00  0.30           O  
ATOM    226  CZ  TYR H  37     -13.155  -7.182  -6.928  1.00  0.30           C  
ATOM    227  N   ALA H  38     -11.202  -5.374  -0.202  1.00  0.21           N  
ATOM    228  CA  ALA H  38     -10.136  -4.968   0.711  1.00  0.21           C  
ATOM    229  C   ALA H  38      -8.850  -4.688  -0.093  1.00  0.21           C  
ATOM    230  CB  ALA H  38      -9.950  -6.026   1.804  1.00  0.21           C  
ATOM    231  O   ALA H  38      -8.593  -5.327  -1.112  1.00  0.21           O  
ATOM    232  N   MET H  39      -8.064  -3.704   0.346  1.00  0.12           N  
ATOM    233  CA  MET H  39      -6.857  -3.244  -0.350  1.00  0.12           C  
ATOM    234  C   MET H  39      -5.627  -3.364   0.548  1.00  0.12           C  
ATOM    235  CB  MET H  39      -7.018  -1.794  -0.828  1.00  0.12           C  
ATOM    236  O   MET H  39      -5.711  -3.133   1.755  1.00  0.12           O  
ATOM    237  CG  MET H  39      -8.152  -1.592  -1.839  1.00  0.12           C  
ATOM    238  SD  MET H  39      -8.013  -2.449  -3.433  1.00  0.12           S  
ATOM    239  CE  MET H  39      -6.478  -1.760  -4.115  1.00  0.12           C  
ATOM    240  N   GLY H  40      -4.482  -3.679  -0.047  1.00  0.16           N  
ATOM    241  CA  GLY H  40      -3.206  -3.850   0.639  1.00  0.16           C  
ATOM    242  C   GLY H  40      -2.102  -3.007   0.012  1.00  0.16           C  
ATOM    243  O   GLY H  40      -2.114  -2.730  -1.187  1.00  0.16           O  
ATOM    244  N   TRP H  41      -1.142  -2.616   0.844  1.00  0.11           N  
ATOM    245  CA  TRP H  41       0.175  -2.155   0.431  1.00  0.11           C  
ATOM    246  C   TRP H  41       1.220  -3.153   0.929  1.00  0.11           C  
ATOM    247  CB  TRP H  41       0.456  -0.734   0.936  1.00  0.11           C  
ATOM    248  O   TRP H  41       1.227  -3.547   2.100  1.00  0.11           O  
ATOM    249  CG  TRP H  41      -0.250   0.365   0.195  1.00  0.11           C  
ATOM    250  CD1 TRP H  41      -1.452   0.883   0.522  1.00  0.11           C  
ATOM    251  CD2 TRP H  41       0.156   1.064  -1.026  1.00  0.11           C  
ATOM    252  CE2 TRP H  41      -0.842   2.035  -1.347  1.00  0.11           C  
ATOM    253  CE3 TRP H  41       1.266   0.983  -1.895  1.00  0.11           C  
ATOM    254  NE1 TRP H  41      -1.806   1.870  -0.377  1.00  0.11           N  
ATOM    255  CH2 TRP H  41       0.385   2.790  -3.290  1.00  0.11           C  
ATOM    256  CZ2 TRP H  41      -0.737   2.896  -2.449  1.00  0.11           C  
ATOM    257  CZ3 TRP H  41       1.380   1.834  -3.012  1.00  0.11           C  
ATOM    258  N   PHE H  42       2.119  -3.518   0.026  1.00  0.12           N  
ATOM    259  CA  PHE H  42       3.297  -4.345   0.263  1.00  0.12           C  
ATOM    260  C   PHE H  42       4.525  -3.579  -0.232  1.00  0.12           C  
ATOM    261  CB  PHE H  42       3.141  -5.685  -0.470  1.00  0.12           C  
ATOM    262  O   PHE H  42       4.393  -2.591  -0.958  1.00  0.12           O  
ATOM    263  CG  PHE H  42       2.025  -6.580   0.047  1.00  0.12           C  
ATOM    264  CD1 PHE H  42       0.681  -6.337  -0.305  1.00  0.12           C  
ATOM    265  CD2 PHE H  42       2.337  -7.688   0.860  1.00  0.12           C  
ATOM    266  CE1 PHE H  42      -0.340  -7.185   0.166  1.00  0.12           C  
ATOM    267  CE2 PHE H  42       1.316  -8.527   1.339  1.00  0.12           C  
ATOM    268  CZ  PHE H  42      -0.021  -8.277   0.992  1.00  0.12           C  
ATOM    269  N   ARG H  43       5.728  -4.027   0.118  1.00  0.12           N  
ATOM    270  CA  ARG H  43       6.961  -3.468  -0.443  1.00  0.12           C  
ATOM    271  C   ARG H  43       8.030  -4.530  -0.650  1.00  0.12           C  
ATOM    272  CB  ARG H  43       7.431  -2.258   0.388  1.00  0.12           C  
ATOM    273  O   ARG H  43       7.962  -5.606  -0.069  1.00  0.12           O  
ATOM    274  CG  ARG H  43       8.001  -2.636   1.761  1.00  0.12           C  
ATOM    275  CD  ARG H  43       8.281  -1.393   2.611  1.00  0.12           C  
ATOM    276  NE  ARG H  43       8.756  -1.772   3.947  1.00  0.12           N  
ATOM    277  NH1 ARG H  43       8.920   0.294   4.944  1.00  0.12           N  
ATOM    278  NH2 ARG H  43       9.511  -1.569   6.038  1.00  0.12           N  
ATOM    279  CZ  ARG H  43       9.058  -1.000   4.967  1.00  0.12           C  
ATOM    280  N   GLN H  44       9.019  -4.224  -1.475  1.00  0.13           N  
ATOM    281  CA  GLN H  44      10.181  -5.075  -1.698  1.00  0.13           C  
ATOM    282  C   GLN H  44      11.435  -4.217  -1.852  1.00  0.13           C  
ATOM    283  CB  GLN H  44       9.919  -5.970  -2.911  1.00  0.13           C  
ATOM    284  O   GLN H  44      11.531  -3.375  -2.749  1.00  0.13           O  
ATOM    285  CG  GLN H  44      11.085  -6.918  -3.219  1.00  0.13           C  
ATOM    286  CD  GLN H  44      10.640  -8.051  -4.137  1.00  0.13           C  
ATOM    287  NE2 GLN H  44      11.266  -9.203  -4.058  1.00  0.13           N  
ATOM    288  OE1 GLN H  44       9.720  -7.916  -4.934  1.00  0.13           O  
ATOM    289  N   ALA H  45      12.388  -4.405  -0.942  1.00  0.29           N  
ATOM    290  CA  ALA H  45      13.725  -3.837  -1.073  1.00  0.29           C  
ATOM    291  C   ALA H  45      14.588  -4.716  -2.004  1.00  0.29           C  
ATOM    292  CB  ALA H  45      14.340  -3.681   0.320  1.00  0.29           C  
ATOM    293  O   ALA H  45      14.352  -5.925  -2.086  1.00  0.29           O  
ATOM    294  N   PRO H  46      15.603  -4.164  -2.693  1.00  0.31           N  
ATOM    295  CA  PRO H  46      16.483  -4.954  -3.551  1.00  0.31           C  
ATOM    296  C   PRO H  46      17.141  -6.118  -2.792  1.00  0.31           C  
ATOM    297  CB  PRO H  46      17.514  -3.963  -4.104  1.00  0.31           C  
ATOM    298  O   PRO H  46      17.789  -5.911  -1.769  1.00  0.31           O  
ATOM    299  CG  PRO H  46      16.780  -2.623  -4.054  1.00  0.31           C  
ATOM    300  CD  PRO H  46      15.939  -2.750  -2.786  1.00  0.31           C  
ATOM    301  N   GLY H  47      16.966  -7.342  -3.295  1.00  0.34           N  
ATOM    302  CA  GLY H  47      17.497  -8.569  -2.687  1.00  0.34           C  
ATOM    303  C   GLY H  47      16.653  -9.176  -1.555  1.00  0.34           C  
ATOM    304  O   GLY H  47      16.943 -10.302  -1.161  1.00  0.34           O  
ATOM    305  N   LYS H  48      15.614  -8.485  -1.060  1.00  0.31           N  
ATOM    306  CA  LYS H  48      14.613  -9.052  -0.136  1.00  0.31           C  
ATOM    307  C   LYS H  48      13.494  -9.795  -0.876  1.00  0.31           C  
ATOM    308  CB  LYS H  48      13.946  -7.956   0.712  1.00  0.31           C  
ATOM    309  O   LYS H  48      13.263  -9.605  -2.074  1.00  0.31           O  
ATOM    310  CG  LYS H  48      14.757  -7.332   1.855  1.00  0.31           C  
ATOM    311  CD  LYS H  48      13.720  -6.702   2.805  1.00  0.31           C  
ATOM    312  CE  LYS H  48      14.287  -5.732   3.840  1.00  0.31           C  
ATOM    313  NZ  LYS H  48      13.195  -5.297   4.745  1.00  0.31           N  
ATOM    314  N   GLU H  49      12.729 -10.560  -0.109  1.00  0.26           N  
ATOM    315  CA  GLU H  49      11.358 -10.961  -0.404  1.00  0.26           C  
ATOM    316  C   GLU H  49      10.402  -9.743  -0.440  1.00  0.26           C  
ATOM    317  CB  GLU H  49      10.856 -11.980   0.647  1.00  0.26           C  
ATOM    318  O   GLU H  49      10.768  -8.604  -0.133  1.00  0.26           O  
ATOM    319  CG  GLU H  49      11.832 -13.083   1.113  1.00  0.26           C  
ATOM    320  CD  GLU H  49      12.917 -12.646   2.126  1.00  0.26           C  
ATOM    321  OE1 GLU H  49      13.691 -13.533   2.545  1.00  0.26           O  
ATOM    322  OE2 GLU H  49      13.001 -11.436   2.456  1.00  0.26           O  
ATOM    323  N   ARG H  50       9.144  -9.981  -0.824  1.00  0.14           N  
ATOM    324  CA  ARG H  50       8.040  -9.025  -0.657  1.00  0.14           C  
ATOM    325  C   ARG H  50       7.552  -9.062   0.796  1.00  0.14           C  
ATOM    326  CB  ARG H  50       6.939  -9.379  -1.678  1.00  0.14           C  
ATOM    327  O   ARG H  50       7.138 -10.113   1.270  1.00  0.14           O  
ATOM    328  CG  ARG H  50       5.630  -8.595  -1.489  1.00  0.14           C  
ATOM    329  CD  ARG H  50       4.670  -8.740  -2.682  1.00  0.14           C  
ATOM    330  NE  ARG H  50       4.195 -10.123  -2.903  1.00  0.14           N  
ATOM    331  NH1 ARG H  50       3.093  -9.784  -4.902  1.00  0.14           N  
ATOM    332  NH2 ARG H  50       3.201 -11.820  -4.025  1.00  0.14           N  
ATOM    333  CZ  ARG H  50       3.506 -10.563  -3.943  1.00  0.14           C  
ATOM    334  N   GLU H  51       7.555  -7.921   1.483  1.00  0.14           N  
ATOM    335  CA  GLU H  51       7.034  -7.773   2.849  1.00  0.14           C  
ATOM    336  C   GLU H  51       5.686  -7.032   2.860  1.00  0.14           C  
ATOM    337  CB  GLU H  51       8.090  -7.132   3.782  1.00  0.14           C  
ATOM    338  O   GLU H  51       5.452  -6.094   2.090  1.00  0.14           O  
ATOM    339  CG  GLU H  51       8.329  -5.629   3.557  1.00  0.14           C  
ATOM    340  CD  GLU H  51       9.605  -5.088   4.226  1.00  0.14           C  
ATOM    341  OE1 GLU H  51      10.726  -5.469   3.822  1.00  0.14           O  
ATOM    342  OE2 GLU H  51       9.511  -4.178   5.086  1.00  0.14           O  
ATOM    343  N   PHE H  52       4.785  -7.451   3.749  1.00  0.09           N  
ATOM    344  CA  PHE H  52       3.540  -6.744   4.040  1.00  0.09           C  
ATOM    345  C   PHE H  52       3.797  -5.392   4.727  1.00  0.09           C  
ATOM    346  CB  PHE H  52       2.649  -7.651   4.897  1.00  0.09           C  
ATOM    347  O   PHE H  52       4.689  -5.278   5.568  1.00  0.09           O  
ATOM    348  CG  PHE H  52       1.483  -6.909   5.503  1.00  0.09           C  
ATOM    349  CD1 PHE H  52       0.435  -6.471   4.678  1.00  0.09           C  
ATOM    350  CD2 PHE H  52       1.476  -6.611   6.878  1.00  0.09           C  
ATOM    351  CE1 PHE H  52      -0.616  -5.728   5.230  1.00  0.09           C  
ATOM    352  CE2 PHE H  52       0.431  -5.853   7.426  1.00  0.09           C  
ATOM    353  CZ  PHE H  52      -0.609  -5.403   6.599  1.00  0.09           C  
ATOM    354  N   VAL H  53       2.997  -4.367   4.398  1.00  0.10           N  
ATOM    355  CA  VAL H  53       3.096  -3.024   4.999  1.00  0.10           C  
ATOM    356  C   VAL H  53       1.815  -2.643   5.746  1.00  0.10           C  
ATOM    357  CB  VAL H  53       3.490  -1.966   3.945  1.00  0.10           C  
ATOM    358  O   VAL H  53       1.856  -2.367   6.948  1.00  0.10           O  
ATOM    359  CG1 VAL H  53       3.624  -0.561   4.539  1.00  0.10           C  
ATOM    360  CG2 VAL H  53       4.831  -2.300   3.284  1.00  0.10           C  
ATOM    361  N   ALA H  54       0.678  -2.607   5.045  1.00  0.10           N  
ATOM    362  CA  ALA H  54      -0.612  -2.206   5.612  1.00  0.10           C  
ATOM    363  C   ALA H  54      -1.797  -2.730   4.784  1.00  0.10           C  
ATOM    364  CB  ALA H  54      -0.663  -0.676   5.710  1.00  0.10           C  
ATOM    365  O   ALA H  54      -1.686  -2.885   3.571  1.00  0.10           O  
ATOM    366  N   THR H  55      -2.955  -2.947   5.409  1.00  0.14           N  
ATOM    367  CA  THR H  55      -4.191  -3.408   4.741  1.00  0.14           C  
ATOM    368  C   THR H  55      -5.414  -2.663   5.273  1.00  0.14           C  
ATOM    369  CB  THR H  55      -4.354  -4.939   4.828  1.00  0.14           C  
ATOM    370  O   THR H  55      -5.427  -2.212   6.422  1.00  0.14           O  
ATOM    371  CG2 THR H  55      -4.420  -5.435   6.266  1.00  0.14           C  
ATOM    372  OG1 THR H  55      -5.533  -5.381   4.195  1.00  0.14           O  
ATOM    373  N   ILE H  56      -6.429  -2.495   4.424  1.00  0.16           N  
ATOM    374  CA  ILE H  56      -7.654  -1.745   4.701  1.00  0.16           C  
ATOM    375  C   ILE H  56      -8.879  -2.430   4.094  1.00  0.16           C  
ATOM    376  CB  ILE H  56      -7.522  -0.271   4.252  1.00  0.16           C  
ATOM    377  O   ILE H  56      -8.957  -2.701   2.894  1.00  0.16           O  
ATOM    378  CG1 ILE H  56      -8.751   0.548   4.699  1.00  0.16           C  
ATOM    379  CG2 ILE H  56      -7.311  -0.093   2.736  1.00  0.16           C  
ATOM    380  CD1 ILE H  56      -8.501   2.061   4.691  1.00  0.16           C  
ATOM    381  N   SER H  57      -9.882  -2.638   4.937  1.00  0.24           N  
ATOM    382  CA  SER H  57     -11.190  -3.180   4.556  1.00  0.24           C  
ATOM    383  C   SER H  57     -11.916  -2.336   3.500  1.00  0.24           C  
ATOM    384  CB  SER H  57     -12.050  -3.320   5.811  1.00  0.24           C  
ATOM    385  O   SER H  57     -11.627  -1.152   3.305  1.00  0.24           O  
ATOM    386  OG  SER H  57     -12.165  -2.065   6.460  1.00  0.24           O  
ATOM    387  N   TRP H  58     -12.888  -2.943   2.814  1.00  0.33           N  
ATOM    388  CA  TRP H  58     -13.657  -2.331   1.721  1.00  0.33           C  
ATOM    389  C   TRP H  58     -14.382  -1.034   2.120  1.00  0.33           C  
ATOM    390  CB  TRP H  58     -14.622  -3.388   1.174  1.00  0.33           C  
ATOM    391  O   TRP H  58     -14.424  -0.083   1.343  1.00  0.33           O  
ATOM    392  CG  TRP H  58     -15.688  -3.880   2.108  1.00  0.33           C  
ATOM    393  CD1 TRP H  58     -15.650  -5.052   2.783  1.00  0.33           C  
ATOM    394  CD2 TRP H  58     -16.969  -3.262   2.459  1.00  0.33           C  
ATOM    395  CE2 TRP H  58     -17.628  -4.099   3.408  1.00  0.33           C  
ATOM    396  CE3 TRP H  58     -17.651  -2.090   2.061  1.00  0.33           C  
ATOM    397  NE1 TRP H  58     -16.784  -5.178   3.560  1.00  0.33           N  
ATOM    398  CH2 TRP H  58     -19.519  -2.591   3.554  1.00  0.33           C  
ATOM    399  CZ2 TRP H  58     -18.877  -3.774   3.960  1.00  0.33           C  
ATOM    400  CZ3 TRP H  58     -18.910  -1.757   2.599  1.00  0.33           C  
ATOM    401  N   SER H  59     -14.902  -0.960   3.348  1.00  0.38           N  
ATOM    402  CA  SER H  59     -15.558   0.226   3.924  1.00  0.38           C  
ATOM    403  C   SER H  59     -14.582   1.226   4.555  1.00  0.38           C  
ATOM    404  CB  SER H  59     -16.546  -0.233   5.000  1.00  0.38           C  
ATOM    405  O   SER H  59     -14.976   2.343   4.879  1.00  0.38           O  
ATOM    406  OG  SER H  59     -15.858  -0.900   6.048  1.00  0.38           O  
ATOM    407  N   GLY H  62     -13.324   0.830   4.765  1.00  0.29           N  
ATOM    408  CA  GLY H  62     -12.309   1.607   5.476  1.00  0.29           C  
ATOM    409  C   GLY H  62     -12.312   1.457   7.003  1.00  0.29           C  
ATOM    410  O   GLY H  62     -11.409   1.986   7.642  1.00  0.29           O  
ATOM    411  N   GLY H  63     -13.274   0.738   7.596  1.00  0.43           N  
ATOM    412  CA  GLY H  63     -13.430   0.659   9.056  1.00  0.43           C  
ATOM    413  C   GLY H  63     -12.331  -0.130   9.779  1.00  0.43           C  
ATOM    414  O   GLY H  63     -11.824   0.317  10.804  1.00  0.43           O  
ATOM    415  N   ALA H  64     -11.944  -1.292   9.246  1.00  0.56           N  
ATOM    416  CA  ALA H  64     -10.807  -2.070   9.739  1.00  0.56           C  
ATOM    417  C   ALA H  64      -9.534  -1.751   8.941  1.00  0.56           C  
ATOM    418  CB  ALA H  64     -11.147  -3.565   9.704  1.00  0.56           C  
ATOM    419  O   ALA H  64      -9.572  -1.708   7.705  1.00  0.56           O  
ATOM    420  N   THR H  65      -8.420  -1.581   9.659  1.00  0.24           N  
ATOM    421  CA  THR H  65      -7.054  -1.458   9.126  1.00  0.24           C  
ATOM    422  C   THR H  65      -6.079  -2.270   9.976  1.00  0.24           C  
ATOM    423  CB  THR H  65      -6.556  -0.001   9.047  1.00  0.24           C  
ATOM    424  O   THR H  65      -6.335  -2.512  11.156  1.00  0.24           O  
ATOM    425  CG2 THR H  65      -7.364   0.871   8.098  1.00  0.24           C  
ATOM    426  OG1 THR H  65      -6.560   0.641  10.300  1.00  0.24           O  
ATOM    427  N   TYR H  66      -4.962  -2.691   9.383  1.00  0.22           N  
ATOM    428  CA  TYR H  66      -3.906  -3.450  10.056  1.00  0.22           C  
ATOM    429  C   TYR H  66      -2.530  -3.121   9.450  1.00  0.22           C  
ATOM    430  CB  TYR H  66      -4.262  -4.942  10.011  1.00  0.22           C  
ATOM    431  O   TYR H  66      -2.453  -2.685   8.299  1.00  0.22           O  
ATOM    432  CG  TYR H  66      -3.225  -5.858  10.617  1.00  0.22           C  
ATOM    433  CD1 TYR H  66      -3.264  -6.178  11.989  1.00  0.22           C  
ATOM    434  CD2 TYR H  66      -2.225  -6.401   9.793  1.00  0.22           C  
ATOM    435  CE1 TYR H  66      -2.317  -7.073  12.525  1.00  0.22           C  
ATOM    436  CE2 TYR H  66      -1.266  -7.269  10.334  1.00  0.22           C  
ATOM    437  OH  TYR H  66      -0.462  -8.556  12.187  1.00  0.22           O  
ATOM    438  CZ  TYR H  66      -1.326  -7.637  11.692  1.00  0.22           C  
ATOM    439  N   TYR H  67      -1.459  -3.278  10.236  1.00  0.28           N  
ATOM    440  CA  TYR H  67      -0.121  -2.734   9.961  1.00  0.28           C  
ATOM    441  C   TYR H  67       0.992  -3.616  10.542  1.00  0.28           C  
ATOM    442  CB  TYR H  67       0.007  -1.354  10.623  1.00  0.28           C  
ATOM    443  O   TYR H  67       0.882  -4.057  11.688  1.00  0.28           O  
ATOM    444  CG  TYR H  67      -0.962  -0.286  10.173  1.00  0.28           C  
ATOM    445  CD1 TYR H  67      -0.609   0.570   9.117  1.00  0.28           C  
ATOM    446  CD2 TYR H  67      -2.185  -0.109  10.852  1.00  0.28           C  
ATOM    447  CE1 TYR H  67      -1.472   1.614   8.745  1.00  0.28           C  
ATOM    448  CE2 TYR H  67      -3.056   0.930  10.479  1.00  0.28           C  
ATOM    449  OH  TYR H  67      -3.524   2.818   9.084  1.00  0.28           O  
ATOM    450  CZ  TYR H  67      -2.692   1.803   9.433  1.00  0.28           C  
ATOM    451  N   THR H  68       2.100  -3.782   9.813  1.00  0.24           N  
ATOM    452  CA  THR H  68       3.315  -4.430  10.345  1.00  0.24           C  
ATOM    453  C   THR H  68       4.026  -3.562  11.397  1.00  0.24           C  
ATOM    454  CB  THR H  68       4.286  -4.839   9.221  1.00  0.24           C  
ATOM    455  O   THR H  68       4.031  -2.329  11.328  1.00  0.24           O  
ATOM    456  CG2 THR H  68       4.880  -3.665   8.448  1.00  0.24           C  
ATOM    457  OG1 THR H  68       5.387  -5.529   9.769  1.00  0.24           O  
ATOM    458  N   ASP H  69       4.665  -4.191  12.384  1.00  0.24           N  
ATOM    459  CA  ASP H  69       5.353  -3.539  13.512  1.00  0.24           C  
ATOM    460  C   ASP H  69       6.557  -2.678  13.120  1.00  0.24           C  
ATOM    461  CB  ASP H  69       5.672  -4.583  14.593  1.00  0.24           C  
ATOM    462  O   ASP H  69       6.947  -1.788  13.874  1.00  0.24           O  
ATOM    463  CG  ASP H  69       4.370  -5.226  15.081  1.00  0.24           C  
ATOM    464  OD1 ASP H  69       3.769  -6.003  14.307  1.00  0.24           O  
ATOM    465  OD2 ASP H  69       3.815  -4.787  16.113  1.00  0.24           O  
ATOM    466  N   SER H  70       7.095  -2.847  11.909  1.00  0.21           N  
ATOM    467  CA  SER H  70       8.123  -1.941  11.377  1.00  0.21           C  
ATOM    468  C   SER H  70       7.572  -0.566  10.949  1.00  0.21           C  
ATOM    469  CB  SER H  70       8.875  -2.612  10.225  1.00  0.21           C  
ATOM    470  O   SER H  70       8.335   0.405  10.869  1.00  0.21           O  
ATOM    471  OG  SER H  70       8.047  -2.784   9.094  1.00  0.21           O  
ATOM    472  N   VAL H  71       6.258  -0.446  10.704  1.00  0.15           N  
ATOM    473  CA  VAL H  71       5.602   0.792  10.228  1.00  0.15           C  
ATOM    474  C   VAL H  71       4.444   1.270  11.113  1.00  0.15           C  
ATOM    475  CB  VAL H  71       5.161   0.691   8.754  1.00  0.15           C  
ATOM    476  O   VAL H  71       3.964   2.391  10.917  1.00  0.15           O  
ATOM    477  CG1 VAL H  71       6.269   0.139   7.847  1.00  0.15           C  
ATOM    478  CG2 VAL H  71       3.871  -0.118   8.567  1.00  0.15           C  
ATOM    479  N   LYS H  72       4.013   0.473  12.104  1.00  0.25           N  
ATOM    480  CA  LYS H  72       3.030   0.864  13.134  1.00  0.25           C  
ATOM    481  C   LYS H  72       3.371   2.244  13.713  1.00  0.25           C  
ATOM    482  CB  LYS H  72       2.969  -0.207  14.252  1.00  0.25           C  
ATOM    483  O   LYS H  72       4.510   2.522  14.079  1.00  0.25           O  
ATOM    484  CG  LYS H  72       1.740  -1.139  14.162  1.00  0.25           C  
ATOM    485  CD  LYS H  72       2.077  -2.592  14.521  1.00  0.25           C  
ATOM    486  CE  LYS H  72       0.884  -3.543  14.675  1.00  0.25           C  
ATOM    487  NZ  LYS H  72       1.362  -4.936  14.883  1.00  0.25           N  
ATOM    488  N   GLY H  74       2.378   3.132  13.745  1.00  0.20           N  
ATOM    489  CA  GLY H  74       2.511   4.516  14.222  1.00  0.20           C  
ATOM    490  C   GLY H  74       3.260   5.483  13.291  1.00  0.20           C  
ATOM    491  O   GLY H  74       3.160   6.689  13.492  1.00  0.20           O  
ATOM    492  N   ARG H  75       3.974   4.993  12.268  1.00  0.18           N  
ATOM    493  CA  ARG H  75       4.675   5.823  11.270  1.00  0.18           C  
ATOM    494  C   ARG H  75       3.844   6.004  10.006  1.00  0.18           C  
ATOM    495  CB  ARG H  75       6.052   5.216  10.947  1.00  0.18           C  
ATOM    496  O   ARG H  75       3.731   7.115   9.487  1.00  0.18           O  
ATOM    497  CG  ARG H  75       6.895   5.006  12.216  1.00  0.18           C  
ATOM    498  CD  ARG H  75       8.381   4.783  11.917  1.00  0.18           C  
ATOM    499  NE  ARG H  75       8.622   3.607  11.058  1.00  0.18           N  
ATOM    500  NH1 ARG H  75       9.451   4.697   9.201  1.00  0.18           N  
ATOM    501  NH2 ARG H  75       9.271   2.486   9.211  1.00  0.18           N  
ATOM    502  CZ  ARG H  75       9.109   3.612   9.830  1.00  0.18           C  
ATOM    503  N   PHE H  76       3.270   4.914   9.499  1.00  0.11           N  
ATOM    504  CA  PHE H  76       2.451   4.912   8.287  1.00  0.11           C  
ATOM    505  C   PHE H  76       0.952   4.873   8.628  1.00  0.11           C  
ATOM    506  CB  PHE H  76       2.869   3.759   7.357  1.00  0.11           C  
ATOM    507  O   PHE H  76       0.551   4.527   9.739  1.00  0.11           O  
ATOM    508  CG  PHE H  76       4.286   3.756   6.778  1.00  0.11           C  
ATOM    509  CD1 PHE H  76       5.276   4.709   7.115  1.00  0.11           C  
ATOM    510  CD2 PHE H  76       4.620   2.732   5.873  1.00  0.11           C  
ATOM    511  CE1 PHE H  76       6.575   4.611   6.590  1.00  0.11           C  
ATOM    512  CE2 PHE H  76       5.916   2.642   5.335  1.00  0.11           C  
ATOM    513  CZ  PHE H  76       6.896   3.578   5.696  1.00  0.11           C  
ATOM    514  N   THR H  77       0.098   5.249   7.676  1.00  0.13           N  
ATOM    515  CA  THR H  77      -1.366   5.207   7.820  1.00  0.13           C  
ATOM    516  C   THR H  77      -2.017   4.926   6.470  1.00  0.13           C  
ATOM    517  CB  THR H  77      -1.916   6.504   8.432  1.00  0.13           C  
ATOM    518  O   THR H  77      -1.868   5.707   5.525  1.00  0.13           O  
ATOM    519  CG2 THR H  77      -3.421   6.454   8.696  1.00  0.13           C  
ATOM    520  OG1 THR H  77      -1.291   6.760   9.668  1.00  0.13           O  
ATOM    521  N   ILE H  78      -2.736   3.809   6.370  1.00  0.09           N  
ATOM    522  CA  ILE H  78      -3.504   3.440   5.180  1.00  0.09           C  
ATOM    523  C   ILE H  78      -4.905   4.059   5.260  1.00  0.09           C  
ATOM    524  CB  ILE H  78      -3.487   1.909   4.958  1.00  0.09           C  
ATOM    525  O   ILE H  78      -5.501   4.158   6.330  1.00  0.09           O  
ATOM    526  CG1 ILE H  78      -4.024   1.555   3.555  1.00  0.09           C  
ATOM    527  CG2 ILE H  78      -4.247   1.145   6.054  1.00  0.09           C  
ATOM    528  CD1 ILE H  78      -3.842   0.077   3.183  1.00  0.09           C  
ATOM    529  N   SER H  79      -5.427   4.524   4.130  1.00  0.11           N  
ATOM    530  CA  SER H  79      -6.752   5.155   4.024  1.00  0.11           C  
ATOM    531  C   SER H  79      -7.290   4.985   2.605  1.00  0.11           C  
ATOM    532  CB  SER H  79      -6.670   6.634   4.434  1.00  0.11           C  
ATOM    533  O   SER H  79      -6.519   4.716   1.690  1.00  0.11           O  
ATOM    534  OG  SER H  79      -5.652   7.320   3.720  1.00  0.11           O  
ATOM    535  N   ARG H  80      -8.600   5.129   2.391  1.00  0.18           N  
ATOM    536  CA  ARG H  80      -9.219   4.952   1.069  1.00  0.18           C  
ATOM    537  C   ARG H  80     -10.369   5.920   0.839  1.00  0.18           C  
ATOM    538  CB  ARG H  80      -9.650   3.485   0.867  1.00  0.18           C  
ATOM    539  O   ARG H  80     -11.017   6.348   1.788  1.00  0.18           O  
ATOM    540  CG  ARG H  80     -10.851   3.068   1.739  1.00  0.18           C  
ATOM    541  CD  ARG H  80     -11.098   1.557   1.697  1.00  0.18           C  
ATOM    542  NE  ARG H  80     -11.459   1.083   0.353  1.00  0.18           N  
ATOM    543  NH1 ARG H  80     -10.721  -1.090   0.558  1.00  0.18           N  
ATOM    544  NH2 ARG H  80     -11.636  -0.423  -1.331  1.00  0.18           N  
ATOM    545  CZ  ARG H  80     -11.264  -0.129  -0.128  1.00  0.18           C  
ATOM    546  N   ASP H  81     -10.633   6.209  -0.427  1.00  0.16           N  
ATOM    547  CA  ASP H  81     -11.799   6.948  -0.894  1.00  0.16           C  
ATOM    548  C   ASP H  81     -12.505   6.139  -1.989  1.00  0.16           C  
ATOM    549  CB  ASP H  81     -11.381   8.349  -1.358  1.00  0.16           C  
ATOM    550  O   ASP H  81     -12.054   6.060  -3.137  1.00  0.16           O  
ATOM    551  CG  ASP H  81     -12.566   9.203  -1.821  1.00  0.16           C  
ATOM    552  OD1 ASP H  81     -13.690   8.677  -1.976  1.00  0.16           O  
ATOM    553  OD2 ASP H  81     -12.345  10.414  -2.041  1.00  0.16           O  
ATOM    554  N   ASN H  82     -13.626   5.521  -1.614  1.00  0.30           N  
ATOM    555  CA  ASN H  82     -14.427   4.701  -2.517  1.00  0.30           C  
ATOM    556  C   ASN H  82     -15.143   5.512  -3.608  1.00  0.30           C  
ATOM    557  CB  ASN H  82     -15.422   3.860  -1.699  1.00  0.30           C  
ATOM    558  O   ASN H  82     -15.457   4.949  -4.649  1.00  0.30           O  
ATOM    559  CG  ASN H  82     -14.775   2.761  -0.869  1.00  0.30           C  
ATOM    560  ND2 ASN H  82     -15.553   2.068  -0.077  1.00  0.30           N  
ATOM    561  OD1 ASN H  82     -13.584   2.499  -0.922  1.00  0.30           O  
ATOM    562  N   ALA H  83     -15.359   6.819  -3.419  1.00  0.24           N  
ATOM    563  CA  ALA H  83     -15.895   7.700  -4.459  1.00  0.24           C  
ATOM    564  C   ALA H  83     -14.828   8.122  -5.492  1.00  0.24           C  
ATOM    565  CB  ALA H  83     -16.545   8.912  -3.783  1.00  0.24           C  
ATOM    566  O   ALA H  83     -15.146   8.810  -6.462  1.00  0.24           O  
ATOM    567  N   LYS H  84     -13.564   7.725  -5.288  1.00  0.15           N  
ATOM    568  CA  LYS H  84     -12.435   7.955  -6.207  1.00  0.15           C  
ATOM    569  C   LYS H  84     -11.686   6.669  -6.572  1.00  0.15           C  
ATOM    570  CB  LYS H  84     -11.485   9.014  -5.614  1.00  0.15           C  
ATOM    571  O   LYS H  84     -10.586   6.755  -7.113  1.00  0.15           O  
ATOM    572  CG  LYS H  84     -12.175  10.372  -5.436  1.00  0.15           C  
ATOM    573  CD  LYS H  84     -11.180  11.453  -4.993  1.00  0.15           C  
ATOM    574  CE  LYS H  84     -11.932  12.745  -4.649  1.00  0.15           C  
ATOM    575  NZ  LYS H  84     -12.617  12.624  -3.340  1.00  0.15           N  
ATOM    576  N   ASN H  85     -12.222   5.492  -6.227  1.00  0.16           N  
ATOM    577  CA  ASN H  85     -11.555   4.188  -6.364  1.00  0.16           C  
ATOM    578  C   ASN H  85     -10.099   4.155  -5.835  1.00  0.16           C  
ATOM    579  CB  ASN H  85     -11.625   3.690  -7.819  1.00  0.16           C  
ATOM    580  O   ASN H  85      -9.278   3.393  -6.339  1.00  0.16           O  
ATOM    581  CG  ASN H  85     -12.980   3.280  -8.338  1.00  0.16           C  
ATOM    582  ND2 ASN H  85     -12.994   2.794  -9.555  1.00  0.16           N  
ATOM    583  OD1 ASN H  85     -14.000   3.328  -7.673  1.00  0.16           O  
ATOM    584  N   THR H  86      -9.731   5.017  -4.882  1.00  0.10           N  
ATOM    585  CA  THR H  86      -8.316   5.269  -4.560  1.00  0.10           C  
ATOM    586  C   THR H  86      -7.978   4.829  -3.141  1.00  0.10           C  
ATOM    587  CB  THR H  86      -7.934   6.738  -4.804  1.00  0.10           C  
ATOM    588  O   THR H  86      -8.657   5.214  -2.189  1.00  0.10           O  
ATOM    589  CG2 THR H  86      -6.475   7.040  -4.456  1.00  0.10           C  
ATOM    590  OG1 THR H  86      -8.050   7.075  -6.168  1.00  0.10           O  
ATOM    591  N   VAL H  87      -6.903   4.054  -2.982  1.00  0.07           N  
ATOM    592  CA  VAL H  87      -6.273   3.758  -1.685  1.00  0.07           C  
ATOM    593  C   VAL H  87      -4.972   4.551  -1.552  1.00  0.07           C  
ATOM    594  CB  VAL H  87      -6.105   2.238  -1.465  1.00  0.07           C  
ATOM    595  O   VAL H  87      -4.237   4.742  -2.518  1.00  0.07           O  
ATOM    596  CG1 VAL H  87      -5.115   1.580  -2.427  1.00  0.07           C  
ATOM    597  CG2 VAL H  87      -5.665   1.904  -0.034  1.00  0.07           C  
ATOM    598  N   TYR H  88      -4.678   5.019  -0.346  1.00  0.07           N  
ATOM    599  CA  TYR H  88      -3.526   5.852  -0.024  1.00  0.07           C  
ATOM    600  C   TYR H  88      -2.689   5.227   1.084  1.00  0.07           C  
ATOM    601  CB  TYR H  88      -3.986   7.228   0.459  1.00  0.07           C  
ATOM    602  O   TYR H  88      -3.245   4.706   2.054  1.00  0.07           O  
ATOM    603  CG  TYR H  88      -4.891   8.005  -0.471  1.00  0.07           C  
ATOM    604  CD1 TYR H  88      -4.323   8.790  -1.488  1.00  0.07           C  
ATOM    605  CD2 TYR H  88      -6.288   7.986  -0.287  1.00  0.07           C  
ATOM    606  CE1 TYR H  88      -5.147   9.550  -2.337  1.00  0.07           C  
ATOM    607  CE2 TYR H  88      -7.117   8.750  -1.132  1.00  0.07           C  
ATOM    608  OH  TYR H  88      -7.351  10.233  -3.002  1.00  0.07           O  
ATOM    609  CZ  TYR H  88      -6.549   9.528  -2.163  1.00  0.07           C  
ATOM    610  N   LEU H  89      -1.370   5.392   0.996  1.00  0.11           N  
ATOM    611  CA  LEU H  89      -0.447   5.139   2.099  1.00  0.11           C  
ATOM    612  C   LEU H  89       0.256   6.445   2.468  1.00  0.11           C  
ATOM    613  CB  LEU H  89       0.528   4.008   1.729  1.00  0.11           C  
ATOM    614  O   LEU H  89       1.163   6.905   1.774  1.00  0.11           O  
ATOM    615  CG  LEU H  89       1.417   3.544   2.899  1.00  0.11           C  
ATOM    616  CD1 LEU H  89       0.613   2.789   3.963  1.00  0.11           C  
ATOM    617  CD2 LEU H  89       2.513   2.615   2.381  1.00  0.11           C  
ATOM    618  N   GLN H  90      -0.184   7.051   3.566  1.00  0.07           N  
ATOM    619  CA  GLN H  90       0.562   8.114   4.223  1.00  0.07           C  
ATOM    620  C   GLN H  90       1.793   7.490   4.888  1.00  0.07           C  
ATOM    621  CB  GLN H  90      -0.353   8.780   5.260  1.00  0.07           C  
ATOM    622  O   GLN H  90       1.649   6.523   5.637  1.00  0.07           O  
ATOM    623  CG  GLN H  90       0.267  10.020   5.910  1.00  0.07           C  
ATOM    624  CD  GLN H  90       0.365  11.214   4.969  1.00  0.07           C  
ATOM    625  NE2 GLN H  90       1.310  12.093   5.206  1.00  0.07           N  
ATOM    626  OE1 GLN H  90      -0.416  11.370   4.034  1.00  0.07           O  
ATOM    627  N   MET H  91       2.979   8.039   4.647  1.00  0.10           N  
ATOM    628  CA  MET H  91       4.226   7.580   5.254  1.00  0.10           C  
ATOM    629  C   MET H  91       4.914   8.766   5.918  1.00  0.10           C  
ATOM    630  CB  MET H  91       5.136   6.942   4.197  1.00  0.10           C  
ATOM    631  O   MET H  91       5.317   9.701   5.230  1.00  0.10           O  
ATOM    632  CG  MET H  91       4.478   5.780   3.447  1.00  0.10           C  
ATOM    633  SD  MET H  91       5.573   4.901   2.302  1.00  0.10           S  
ATOM    634  CE  MET H  91       6.095   6.269   1.237  1.00  0.10           C  
ATOM    635  N   ASN H  92       5.026   8.742   7.246  1.00  0.14           N  
ATOM    636  CA  ASN H  92       5.619   9.816   8.041  1.00  0.14           C  
ATOM    637  C   ASN H  92       6.837   9.288   8.808  1.00  0.14           C  
ATOM    638  CB  ASN H  92       4.571  10.433   8.989  1.00  0.14           C  
ATOM    639  O   ASN H  92       6.896   8.098   9.123  1.00  0.14           O  
ATOM    640  CG  ASN H  92       3.156  10.476   8.429  1.00  0.14           C  
ATOM    641  ND2 ASN H  92       2.341   9.512   8.791  1.00  0.14           N  
ATOM    642  OD1 ASN H  92       2.763  11.347   7.664  1.00  0.14           O  
ATOM    643  N   SER H  93       7.799  10.160   9.124  1.00  0.17           N  
ATOM    644  CA  SER H  93       9.051   9.773   9.798  1.00  0.17           C  
ATOM    645  C   SER H  93       9.748   8.610   9.074  1.00  0.17           C  
ATOM    646  CB  SER H  93       8.817   9.479  11.287  1.00  0.17           C  
ATOM    647  O   SER H  93      10.057   7.570   9.670  1.00  0.17           O  
ATOM    648  OG  SER H  93       8.222  10.591  11.930  1.00  0.17           O  
ATOM    649  N   LEU H  94       9.928   8.780   7.760  1.00  0.12           N  
ATOM    650  CA  LEU H  94      10.589   7.814   6.883  1.00  0.12           C  
ATOM    651  C   LEU H  94      12.062   7.626   7.268  1.00  0.12           C  
ATOM    652  CB  LEU H  94      10.443   8.270   5.418  1.00  0.12           C  
ATOM    653  O   LEU H  94      12.743   8.570   7.672  1.00  0.12           O  
ATOM    654  CG  LEU H  94       9.070   7.917   4.816  1.00  0.12           C  
ATOM    655  CD1 LEU H  94       8.782   8.755   3.574  1.00  0.12           C  
ATOM    656  CD2 LEU H  94       9.026   6.445   4.396  1.00  0.12           C  
ATOM    657  N   ARG H  95      12.557   6.399   7.131  1.00  0.10           N  
ATOM    658  CA  ARG H  95      13.925   5.989   7.473  1.00  0.10           C  
ATOM    659  C   ARG H  95      14.591   5.279   6.287  1.00  0.10           C  
ATOM    660  CB  ARG H  95      13.875   5.001   8.638  1.00  0.10           C  
ATOM    661  O   ARG H  95      13.871   4.800   5.412  1.00  0.10           O  
ATOM    662  CG  ARG H  95      13.074   5.387   9.889  1.00  0.10           C  
ATOM    663  CD  ARG H  95      13.073   4.111  10.732  1.00  0.10           C  
ATOM    664  NE  ARG H  95      12.333   4.197  11.999  1.00  0.10           N  
ATOM    665  NH1 ARG H  95      12.558   1.953  12.467  1.00  0.10           N  
ATOM    666  NH2 ARG H  95      11.443   3.261  13.877  1.00  0.10           N  
ATOM    667  CZ  ARG H  95      12.118   3.142  12.768  1.00  0.10           C  
ATOM    668  N   PRO H  96      15.929   5.135   6.254  1.00  0.09           N  
ATOM    669  CA  PRO H  96      16.610   4.426   5.172  1.00  0.09           C  
ATOM    670  C   PRO H  96      16.083   3.011   4.903  1.00  0.09           C  
ATOM    671  CB  PRO H  96      18.094   4.434   5.543  1.00  0.09           C  
ATOM    672  O   PRO H  96      15.955   2.638   3.736  1.00  0.09           O  
ATOM    673  CG  PRO H  96      18.226   5.709   6.373  1.00  0.09           C  
ATOM    674  CD  PRO H  96      16.909   5.735   7.147  1.00  0.09           C  
ATOM    675  N   GLU H  97      15.700   2.244   5.934  1.00  0.11           N  
ATOM    676  CA  GLU H  97      15.143   0.893   5.760  1.00  0.11           C  
ATOM    677  C   GLU H  97      13.717   0.857   5.174  1.00  0.11           C  
ATOM    678  CB  GLU H  97      15.260   0.068   7.058  1.00  0.11           C  
ATOM    679  O   GLU H  97      13.219  -0.221   4.854  1.00  0.11           O  
ATOM    680  CG  GLU H  97      14.229   0.339   8.170  1.00  0.11           C  
ATOM    681  CD  GLU H  97      14.632   1.447   9.148  1.00  0.11           C  
ATOM    682  OE1 GLU H  97      15.390   2.363   8.755  1.00  0.11           O  
ATOM    683  OE2 GLU H  97      14.131   1.407  10.300  1.00  0.11           O  
ATOM    684  N   ASP H  98      13.065   2.012   4.991  1.00  0.10           N  
ATOM    685  CA  ASP H  98      11.830   2.131   4.208  1.00  0.10           C  
ATOM    686  C   ASP H  98      12.064   2.211   2.689  1.00  0.10           C  
ATOM    687  CB  ASP H  98      11.005   3.338   4.677  1.00  0.10           C  
ATOM    688  O   ASP H  98      11.091   2.253   1.933  1.00  0.10           O  
ATOM    689  CG  ASP H  98      10.588   3.267   6.141  1.00  0.10           C  
ATOM    690  OD1 ASP H  98      10.071   2.214   6.587  1.00  0.10           O  
ATOM    691  OD2 ASP H  98      10.665   4.309   6.830  1.00  0.10           O  
ATOM    692  N   THR H  99      13.322   2.242   2.231  1.00  0.11           N  
ATOM    693  CA  THR H  99      13.688   2.251   0.805  1.00  0.11           C  
ATOM    694  C   THR H  99      13.296   0.938   0.124  1.00  0.11           C  
ATOM    695  CB  THR H  99      15.194   2.496   0.628  1.00  0.11           C  
ATOM    696  O   THR H  99      13.887  -0.110   0.390  1.00  0.11           O  
ATOM    697  CG2 THR H  99      15.667   2.443  -0.826  1.00  0.11           C  
ATOM    698  OG1 THR H  99      15.522   3.766   1.141  1.00  0.11           O  
ATOM    699  N   ALA H 100      12.308   0.992  -0.769  1.00  0.09           N  
ATOM    700  CA  ALA H 100      11.739  -0.171  -1.446  1.00  0.09           C  
ATOM    701  C   ALA H 100      10.869   0.243  -2.646  1.00  0.09           C  
ATOM    702  CB  ALA H 100      10.906  -0.961  -0.424  1.00  0.09           C  
ATOM    703  O   ALA H 100      10.464   1.401  -2.771  1.00  0.09           O  
ATOM    704  N   VAL H 101      10.528  -0.715  -3.510  1.00  0.07           N  
ATOM    705  CA  VAL H 101       9.362  -0.594  -4.401  1.00  0.07           C  
ATOM    706  C   VAL H 101       8.108  -0.930  -3.596  1.00  0.07           C  
ATOM    707  CB  VAL H 101       9.494  -1.511  -5.633  1.00  0.07           C  
ATOM    708  O   VAL H 101       8.075  -1.971  -2.947  1.00  0.07           O  
ATOM    709  CG1 VAL H 101       8.250  -1.435  -6.526  1.00  0.07           C  
ATOM    710  CG2 VAL H 101      10.705  -1.099  -6.482  1.00  0.07           C  
ATOM    711  N   TYR H 102       7.100  -0.057  -3.609  1.00  0.06           N  
ATOM    712  CA  TYR H 102       5.829  -0.236  -2.899  1.00  0.06           C  
ATOM    713  C   TYR H 102       4.728  -0.646  -3.876  1.00  0.06           C  
ATOM    714  CB  TYR H 102       5.442   1.056  -2.167  1.00  0.06           C  
ATOM    715  O   TYR H 102       4.396   0.122  -4.780  1.00  0.06           O  
ATOM    716  CG  TYR H 102       6.235   1.309  -0.902  1.00  0.06           C  
ATOM    717  CD1 TYR H 102       7.601   1.630  -0.981  1.00  0.06           C  
ATOM    718  CD2 TYR H 102       5.610   1.207   0.357  1.00  0.06           C  
ATOM    719  CE1 TYR H 102       8.352   1.814   0.190  1.00  0.06           C  
ATOM    720  CE2 TYR H 102       6.354   1.426   1.532  1.00  0.06           C  
ATOM    721  OH  TYR H 102       8.479   1.887   2.568  1.00  0.06           O  
ATOM    722  CZ  TYR H 102       7.730   1.727   1.448  1.00  0.06           C  
ATOM    723  N   TYR H 103       4.163  -1.835  -3.669  1.00  0.11           N  
ATOM    724  CA  TYR H 103       3.082  -2.408  -4.470  1.00  0.11           C  
ATOM    725  C   TYR H 103       1.714  -2.159  -3.824  1.00  0.11           C  
ATOM    726  CB  TYR H 103       3.281  -3.921  -4.641  1.00  0.11           C  
ATOM    727  O   TYR H 103       1.552  -2.350  -2.616  1.00  0.11           O  
ATOM    728  CG  TYR H 103       4.658  -4.394  -5.073  1.00  0.11           C  
ATOM    729  CD1 TYR H 103       5.422  -5.219  -4.221  1.00  0.11           C  
ATOM    730  CD2 TYR H 103       5.149  -4.065  -6.351  1.00  0.11           C  
ATOM    731  CE1 TYR H 103       6.666  -5.725  -4.650  1.00  0.11           C  
ATOM    732  CE2 TYR H 103       6.404  -4.549  -6.772  1.00  0.11           C  
ATOM    733  OH  TYR H 103       8.367  -5.866  -6.349  1.00  0.11           O  
ATOM    734  CZ  TYR H 103       7.166  -5.386  -5.927  1.00  0.11           C  
ATOM    735  N   CYS H 104       0.725  -1.806  -4.638  1.00  0.11           N  
ATOM    736  CA  CYS H 104      -0.693  -1.820  -4.293  1.00  0.11           C  
ATOM    737  C   CYS H 104      -1.340  -3.135  -4.750  1.00  0.11           C  
ATOM    738  CB  CYS H 104      -1.345  -0.624  -4.978  1.00  0.11           C  
ATOM    739  O   CYS H 104      -1.005  -3.647  -5.821  1.00  0.11           O  
ATOM    740  SG  CYS H 104      -3.128  -0.437  -4.759  1.00  0.11           S  
ATOM    741  N   ALA H 105      -2.283  -3.659  -3.963  1.00  0.21           N  
ATOM    742  CA  ALA H 105      -2.935  -4.937  -4.240  1.00  0.21           C  
ATOM    743  C   ALA H 105      -4.416  -4.958  -3.820  1.00  0.21           C  
ATOM    744  CB  ALA H 105      -2.120  -6.036  -3.553  1.00  0.21           C  
ATOM    745  O   ALA H 105      -4.795  -4.294  -2.849  1.00  0.21           O  
ATOM    746  N   ALA H 106      -5.242  -5.744  -4.520  1.00  0.21           N  
ATOM    747  CA  ALA H 106      -6.664  -5.959  -4.216  1.00  0.21           C  
ATOM    748  C   ALA H 106      -6.934  -7.412  -3.785  1.00  0.21           C  
ATOM    749  CB  ALA H 106      -7.501  -5.570  -5.439  1.00  0.21           C  
ATOM    750  O   ALA H 106      -6.401  -8.333  -4.396  1.00  0.21           O  
ATOM    751  N   ALA H 107      -7.712  -7.600  -2.714  1.00  0.38           N  
ATOM    752  CA  ALA H 107      -8.031  -8.913  -2.149  1.00  0.38           C  
ATOM    753  C   ALA H 107      -9.381  -9.457  -2.629  1.00  0.38           C  
ATOM    754  CB  ALA H 107      -7.997  -8.839  -0.620  1.00  0.38           C  
ATOM    755  O   ALA H 107     -10.333  -8.701  -2.840  1.00  0.38           O  
ATOM    756  N   GLY H 108      -9.470 -10.784  -2.717  1.00  0.51           N  
ATOM    757  CA  GLY H 108     -10.647 -11.493  -3.209  1.00  0.51           C  
ATOM    758  C   GLY H 108     -11.917 -11.320  -2.367  1.00  0.51           C  
ATOM    759  O   GLY H 108     -11.902 -10.888  -1.211  1.00  0.51           O  
ATOM    760  N   LEU H 109     -13.035 -11.715  -2.981  1.00  0.62           N  
ATOM    761  CA  LEU H 109     -14.406 -11.558  -2.481  1.00  0.62           C  
ATOM    762  C   LEU H 109     -14.727 -12.413  -1.229  1.00  0.62           C  
ATOM    763  CB  LEU H 109     -15.385 -11.830  -3.645  1.00  0.62           C  
ATOM    764  O   LEU H 109     -15.524 -13.347  -1.285  1.00  0.62           O  
ATOM    765  CG  LEU H 109     -15.229 -10.898  -4.867  1.00  0.62           C  
ATOM    766  CD1 LEU H 109     -16.236 -11.299  -5.946  1.00  0.62           C  
ATOM    767  CD2 LEU H 109     -15.458  -9.423  -4.529  1.00  0.62           C  
ATOM    768  N   GLY H 110     -14.127 -12.072  -0.088  1.00  1.19           N  
ATOM    769  CA  GLY H 110     -14.331 -12.710   1.222  1.00  1.19           C  
ATOM    770  C   GLY H 110     -13.357 -12.219   2.302  1.00  1.19           C  
ATOM    771  O   GLY H 110     -13.674 -12.267   3.490  1.00  1.19           O  
ATOM    772  N   THR H 111     -12.204 -11.685   1.900  1.00  1.34           N  
ATOM    773  CA  THR H 111     -11.149 -11.210   2.801  1.00  1.34           C  
ATOM    774  C   THR H 111     -11.483  -9.848   3.405  1.00  1.34           C  
ATOM    775  CB  THR H 111      -9.817 -11.159   2.043  1.00  1.34           C  
ATOM    776  O   THR H 111     -11.731  -8.875   2.695  1.00  1.34           O  
ATOM    777  CG2 THR H 111      -8.653 -10.611   2.865  1.00  1.34           C  
ATOM    778  OG1 THR H 111      -9.482 -12.475   1.677  1.00  1.34           O  
ATOM    779  N   VAL H 111A    -11.457  -9.759   4.735  1.00  0.68           N  
ATOM    780  CA  VAL H 111A    -11.761  -8.514   5.462  1.00  0.68           C  
ATOM    781  C   VAL H 111A    -10.558  -7.558   5.509  1.00  0.68           C  
ATOM    782  CB  VAL H 111A    -12.286  -8.832   6.877  1.00  0.68           C  
ATOM    783  O   VAL H 111A    -10.703  -6.370   5.226  1.00  0.68           O  
ATOM    784  CG1 VAL H 111A    -12.640  -7.558   7.660  1.00  0.68           C  
ATOM    785  CG2 VAL H 111A    -13.551  -9.701   6.820  1.00  0.68           C  
ATOM    786  N   VAL H 111B     -9.390  -8.085   5.878  1.00  0.71           N  
ATOM    787  CA  VAL H 111B     -8.037  -7.500   5.874  1.00  0.71           C  
ATOM    788  C   VAL H 111B     -7.085  -8.700   5.846  1.00  0.71           C  
ATOM    789  CB  VAL H 111B     -7.732  -6.626   7.120  1.00  0.71           C  
ATOM    790  O   VAL H 111B     -7.374  -9.694   6.511  1.00  0.71           O  
ATOM    791  CG1 VAL H 111B     -8.161  -5.166   6.920  1.00  0.71           C  
ATOM    792  CG2 VAL H 111B     -8.337  -7.137   8.435  1.00  0.71           C  
ATOM    793  N   SER H 112C     -5.990  -8.648   5.085  1.00  0.42           N  
ATOM    794  CA  SER H 112C     -4.981  -9.719   5.094  1.00  0.42           C  
ATOM    795  C   SER H 112C     -3.563  -9.174   4.961  1.00  0.42           C  
ATOM    796  CB  SER H 112C     -5.251 -10.781   4.024  1.00  0.42           C  
ATOM    797  O   SER H 112C     -3.340  -8.194   4.246  1.00  0.42           O  
ATOM    798  OG  SER H 112C     -4.331 -11.831   4.217  1.00  0.42           O  
ATOM    799  N   GLU H 112B     -2.618  -9.803   5.661  1.00  0.31           N  
ATOM    800  CA  GLU H 112B     -1.179  -9.614   5.444  1.00  0.31           C  
ATOM    801  C   GLU H 112B     -0.544 -10.693   4.546  1.00  0.31           C  
ATOM    802  CB  GLU H 112B     -0.438  -9.405   6.778  1.00  0.31           C  
ATOM    803  O   GLU H 112B      0.619 -10.560   4.170  1.00  0.31           O  
ATOM    804  CG  GLU H 112B     -0.424 -10.540   7.813  1.00  0.31           C  
ATOM    805  CD  GLU H 112B      0.264 -10.064   9.112  1.00  0.31           C  
ATOM    806  OE1 GLU H 112B      1.273  -9.325   9.034  1.00  0.31           O  
ATOM    807  OE2 GLU H 112B     -0.274 -10.332  10.213  1.00  0.31           O  
ATOM    808  N   TRP H 112A     -1.298 -11.724   4.140  1.00  0.39           N  
ATOM    809  CA  TRP H 112A     -0.837 -12.724   3.173  1.00  0.39           C  
ATOM    810  C   TRP H 112A     -0.953 -12.194   1.751  1.00  0.39           C  
ATOM    811  CB  TRP H 112A     -1.650 -14.012   3.304  1.00  0.39           C  
ATOM    812  O   TRP H 112A     -2.013 -11.720   1.356  1.00  0.39           O  
ATOM    813  CG  TRP H 112A     -1.683 -14.606   4.676  1.00  0.39           C  
ATOM    814  CD1 TRP H 112A     -2.798 -14.793   5.412  1.00  0.39           C  
ATOM    815  CD2 TRP H 112A     -0.578 -15.124   5.476  1.00  0.39           C  
ATOM    816  CE2 TRP H 112A     -1.105 -15.597   6.715  1.00  0.39           C  
ATOM    817  CE3 TRP H 112A      0.812 -15.265   5.271  1.00  0.39           C  
ATOM    818  NE1 TRP H 112A     -2.461 -15.364   6.624  1.00  0.39           N  
ATOM    819  CH2 TRP H 112A      1.090 -16.281   7.476  1.00  0.39           C  
ATOM    820  CZ2 TRP H 112A     -0.292 -16.167   7.707  1.00  0.39           C  
ATOM    821  CZ3 TRP H 112A      1.637 -15.835   6.260  1.00  0.39           C  
ATOM    822  N   ASP H 112       0.113 -12.287   0.960  1.00  0.25           N  
ATOM    823  CA  ASP H 112       0.097 -11.830  -0.430  1.00  0.25           C  
ATOM    824  C   ASP H 112      -0.671 -12.782  -1.363  1.00  0.25           C  
ATOM    825  CB  ASP H 112       1.527 -11.575  -0.925  1.00  0.25           C  
ATOM    826  O   ASP H 112      -1.251 -12.325  -2.346  1.00  0.25           O  
ATOM    827  CG  ASP H 112       2.505 -12.752  -0.866  1.00  0.25           C  
ATOM    828  OD1 ASP H 112       2.176 -13.801  -0.274  1.00  0.25           O  
ATOM    829  OD2 ASP H 112       3.591 -12.572  -1.473  1.00  0.25           O  
ATOM    830  N   TYR H 113      -0.746 -14.079  -1.044  1.00  0.28           N  
ATOM    831  CA  TYR H 113      -1.549 -15.054  -1.794  1.00  0.28           C  
ATOM    832  C   TYR H 113      -3.078 -14.816  -1.731  1.00  0.28           C  
ATOM    833  CB  TYR H 113      -1.157 -16.479  -1.368  1.00  0.28           C  
ATOM    834  O   TYR H 113      -3.799 -15.388  -2.544  1.00  0.28           O  
ATOM    835  CG  TYR H 113      -1.293 -16.801   0.111  1.00  0.28           C  
ATOM    836  CD1 TYR H 113      -2.565 -17.019   0.676  1.00  0.28           C  
ATOM    837  CD2 TYR H 113      -0.142 -16.914   0.920  1.00  0.28           C  
ATOM    838  CE1 TYR H 113      -2.689 -17.373   2.032  1.00  0.28           C  
ATOM    839  CE2 TYR H 113      -0.262 -17.277   2.277  1.00  0.28           C  
ATOM    840  OH  TYR H 113      -1.657 -17.851   4.145  1.00  0.28           O  
ATOM    841  CZ  TYR H 113      -1.539 -17.518   2.833  1.00  0.28           C  
ATOM    842  N   ASP H 114      -3.579 -13.956  -0.831  1.00  0.30           N  
ATOM    843  CA  ASP H 114      -4.995 -13.530  -0.778  1.00  0.30           C  
ATOM    844  C   ASP H 114      -5.351 -12.397  -1.770  1.00  0.30           C  
ATOM    845  CB  ASP H 114      -5.361 -13.077   0.650  1.00  0.30           C  
ATOM    846  O   ASP H 114      -6.526 -12.019  -1.885  1.00  0.30           O  
ATOM    847  CG  ASP H 114      -5.351 -14.164   1.730  1.00  0.30           C  
ATOM    848  OD1 ASP H 114      -5.414 -15.366   1.399  1.00  0.30           O  
ATOM    849  OD2 ASP H 114      -5.345 -13.758   2.918  1.00  0.30           O  
ATOM    850  N   TYR H 115      -4.352 -11.827  -2.456  1.00  0.17           N  
ATOM    851  CA  TYR H 115      -4.503 -10.688  -3.364  1.00  0.17           C  
ATOM    852  C   TYR H 115      -4.270 -11.103  -4.825  1.00  0.17           C  
ATOM    853  CB  TYR H 115      -3.553  -9.556  -2.949  1.00  0.17           C  
ATOM    854  O   TYR H 115      -3.170 -11.526  -5.188  1.00  0.17           O  
ATOM    855  CG  TYR H 115      -3.814  -8.916  -1.590  1.00  0.17           C  
ATOM    856  CD1 TYR H 115      -3.379  -9.537  -0.409  1.00  0.17           C  
ATOM    857  CD2 TYR H 115      -4.469  -7.677  -1.504  1.00  0.17           C  
ATOM    858  CE1 TYR H 115      -3.597  -8.932   0.847  1.00  0.17           C  
ATOM    859  CE2 TYR H 115      -4.709  -7.070  -0.259  1.00  0.17           C  
ATOM    860  OH  TYR H 115      -4.452  -7.073   2.122  1.00  0.17           O  
ATOM    861  CZ  TYR H 115      -4.260  -7.689   0.924  1.00  0.17           C  
ATOM    862  N   ASP H 116      -5.290 -10.968  -5.678  1.00  0.40           N  
ATOM    863  CA  ASP H 116      -5.258 -11.448  -7.068  1.00  0.40           C  
ATOM    864  C   ASP H 116      -4.738 -10.401  -8.064  1.00  0.40           C  
ATOM    865  CB  ASP H 116      -6.629 -12.022  -7.501  1.00  0.40           C  
ATOM    866  O   ASP H 116      -4.061 -10.757  -9.030  1.00  0.40           O  
ATOM    867  CG  ASP H 116      -7.891 -11.154  -7.318  1.00  0.40           C  
ATOM    868  OD1 ASP H 116      -7.843 -10.142  -6.582  1.00  0.40           O  
ATOM    869  OD2 ASP H 116      -8.936 -11.529  -7.904  1.00  0.40           O  
ATOM    870  N   TYR H 117      -5.003  -9.116  -7.822  1.00  0.27           N  
ATOM    871  CA  TYR H 117      -4.538  -8.017  -8.672  1.00  0.27           C  
ATOM    872  C   TYR H 117      -3.463  -7.195  -7.969  1.00  0.27           C  
ATOM    873  CB  TYR H 117      -5.697  -7.122  -9.123  1.00  0.27           C  
ATOM    874  O   TYR H 117      -3.597  -6.841  -6.795  1.00  0.27           O  
ATOM    875  CG  TYR H 117      -6.827  -7.850  -9.826  1.00  0.27           C  
ATOM    876  CD1 TYR H 117      -6.795  -8.075 -11.218  1.00  0.27           C  
ATOM    877  CD2 TYR H 117      -7.927  -8.293  -9.072  1.00  0.27           C  
ATOM    878  CE1 TYR H 117      -7.851  -8.767 -11.847  1.00  0.27           C  
ATOM    879  CE2 TYR H 117      -8.974  -8.995  -9.690  1.00  0.27           C  
ATOM    880  OH  TYR H 117      -9.930  -9.973 -11.641  1.00  0.27           O  
ATOM    881  CZ  TYR H 117      -8.934  -9.241 -11.076  1.00  0.27           C  
ATOM    882  N   TRP H 118      -2.429  -6.849  -8.731  1.00  0.28           N  
ATOM    883  CA  TRP H 118      -1.236  -6.136  -8.291  1.00  0.28           C  
ATOM    884  C   TRP H 118      -0.940  -5.008  -9.275  1.00  0.28           C  
ATOM    885  CB  TRP H 118      -0.074  -7.133  -8.194  1.00  0.28           C  
ATOM    886  O   TRP H 118      -1.154  -5.165 -10.478  1.00  0.28           O  
ATOM    887  CG  TRP H 118      -0.218  -8.129  -7.083  1.00  0.28           C  
ATOM    888  CD1 TRP H 118      -0.967  -9.258  -7.108  1.00  0.28           C  
ATOM    889  CD2 TRP H 118       0.297  -8.031  -5.723  1.00  0.28           C  
ATOM    890  CE2 TRP H 118      -0.191  -9.137  -4.969  1.00  0.28           C  
ATOM    891  CE3 TRP H 118       1.126  -7.106  -5.052  1.00  0.28           C  
ATOM    892  NE1 TRP H 118      -0.959  -9.851  -5.860  1.00  0.28           N  
ATOM    893  CH2 TRP H 118       0.950  -8.378  -2.973  1.00  0.28           C  
ATOM    894  CZ2 TRP H 118       0.128  -9.315  -3.618  1.00  0.28           C  
ATOM    895  CZ3 TRP H 118       1.446  -7.275  -3.691  1.00  0.28           C  
ATOM    896  N   GLY H 119      -0.464  -3.873  -8.766  1.00  0.25           N  
ATOM    897  CA  GLY H 119       0.032  -2.786  -9.607  1.00  0.25           C  
ATOM    898  C   GLY H 119       1.404  -3.089 -10.213  1.00  0.25           C  
ATOM    899  O   GLY H 119       1.809  -4.243 -10.362  1.00  0.25           O  
ATOM    900  N   GLN H 120       2.128  -2.051 -10.622  1.00  0.24           N  
ATOM    901  CA  GLN H 120       3.503  -2.176 -11.141  1.00  0.24           C  
ATOM    902  C   GLN H 120       4.555  -1.741 -10.113  1.00  0.24           C  
ATOM    903  CB  GLN H 120       3.630  -1.412 -12.468  1.00  0.24           C  
ATOM    904  O   GLN H 120       5.743  -2.015 -10.281  1.00  0.24           O  
ATOM    905  CG  GLN H 120       2.619  -1.850 -13.547  1.00  0.24           C  
ATOM    906  CD  GLN H 120       2.793  -3.295 -14.016  1.00  0.24           C  
ATOM    907  NE2 GLN H 120       2.363  -4.291 -13.270  1.00  0.24           N  
ATOM    908  OE1 GLN H 120       3.330  -3.557 -15.079  1.00  0.24           O  
ATOM    909  N   GLY H 121       4.108  -1.120  -9.023  1.00  0.22           N  
ATOM    910  CA  GLY H 121       4.929  -0.661  -7.917  1.00  0.22           C  
ATOM    911  C   GLY H 121       5.520   0.731  -8.135  1.00  0.22           C  
ATOM    912  O   GLY H 121       6.004   1.076  -9.210  1.00  0.22           O  
ATOM    913  N   THR H 122       5.531   1.540  -7.075  1.00  0.18           N  
ATOM    914  CA  THR H 122       6.181   2.858  -7.064  1.00  0.18           C  
ATOM    915  C   THR H 122       7.437   2.827  -6.193  1.00  0.18           C  
ATOM    916  CB  THR H 122       5.188   3.966  -6.675  1.00  0.18           C  
ATOM    917  O   THR H 122       7.394   2.407  -5.037  1.00  0.18           O  
ATOM    918  CG2 THR H 122       4.604   3.858  -5.264  1.00  0.18           C  
ATOM    919  OG1 THR H 122       5.817   5.225  -6.740  1.00  0.18           O  
ATOM    920  N   LEU H 123       8.575   3.279  -6.729  1.00  0.21           N  
ATOM    921  CA  LEU H 123       9.833   3.343  -5.980  1.00  0.21           C  
ATOM    922  C   LEU H 123       9.793   4.449  -4.918  1.00  0.21           C  
ATOM    923  CB  LEU H 123      11.010   3.522  -6.957  1.00  0.21           C  
ATOM    924  O   LEU H 123       9.390   5.578  -5.195  1.00  0.21           O  
ATOM    925  CG  LEU H 123      12.397   3.644  -6.290  1.00  0.21           C  
ATOM    926  CD1 LEU H 123      12.799   2.377  -5.533  1.00  0.21           C  
ATOM    927  CD2 LEU H 123      13.459   3.911  -7.356  1.00  0.21           C  
ATOM    928  N   VAL H 124      10.266   4.135  -3.717  1.00  0.17           N  
ATOM    929  CA  VAL H 124      10.502   5.075  -2.618  1.00  0.17           C  
ATOM    930  C   VAL H 124      11.949   4.908  -2.176  1.00  0.17           C  
ATOM    931  CB  VAL H 124       9.534   4.796  -1.458  1.00  0.17           C  
ATOM    932  O   VAL H 124      12.404   3.787  -1.955  1.00  0.17           O  
ATOM    933  CG1 VAL H 124       9.807   5.684  -0.238  1.00  0.17           C  
ATOM    934  CG2 VAL H 124       8.075   4.983  -1.890  1.00  0.17           C  
ATOM    935  N   THR H 125      12.692   6.006  -2.066  1.00  0.17           N  
ATOM    936  CA  THR H 125      14.100   5.995  -1.642  1.00  0.17           C  
ATOM    937  C   THR H 125      14.328   7.022  -0.549  1.00  0.17           C  
ATOM    938  CB  THR H 125      15.035   6.216  -2.838  1.00  0.17           C  
ATOM    939  O   THR H 125      13.925   8.177  -0.689  1.00  0.17           O  
ATOM    940  CG2 THR H 125      16.515   6.285  -2.461  1.00  0.17           C  
ATOM    941  OG1 THR H 125      14.896   5.124  -3.719  1.00  0.17           O  
ATOM    942  N   VAL H 126      14.971   6.589   0.537  1.00  0.23           N  
ATOM    943  CA  VAL H 126      15.221   7.402   1.727  1.00  0.23           C  
ATOM    944  C   VAL H 126      16.719   7.427   2.032  1.00  0.23           C  
ATOM    945  CB  VAL H 126      14.391   6.917   2.930  1.00  0.23           C  
ATOM    946  O   VAL H 126      17.278   6.454   2.533  1.00  0.23           O  
ATOM    947  CG1 VAL H 126      14.493   7.932   4.077  1.00  0.23           C  
ATOM    948  CG2 VAL H 126      12.907   6.708   2.599  1.00  0.23           C  
ATOM    949  N   SER H 127      17.384   8.541   1.733  1.00  0.35           N  
ATOM    950  CA  SER H 127      18.840   8.695   1.882  1.00  0.35           C  
ATOM    951  C   SER H 127      19.196  10.124   2.284  1.00  0.35           C  
ATOM    952  CB  SER H 127      19.564   8.316   0.585  1.00  0.35           C  
ATOM    953  O   SER H 127      18.550  11.063   1.822  1.00  0.35           O  
ATOM    954  OG  SER H 127      19.160   9.148  -0.484  1.00  0.35           O  
ATOM    955  N   SER H 128      20.192  10.272   3.162  1.00  0.93           N  
ATOM    956  CA  SER H 128      20.691  11.558   3.677  1.00  0.93           C  
ATOM    957  C   SER H 128      21.488  12.330   2.629  1.00  0.93           C  
ATOM    958  CB  SER H 128      21.557  11.306   4.911  1.00  0.93           C  
ATOM    959  O   SER H 128      22.538  11.784   2.220  1.00  0.93           O  
ATOM    960  OG  SER H 128      22.604  10.452   4.506  1.00  0.93           O  
ATOM    961  OXT SER H 128      21.052  13.458   2.318  1.00  0.93           O  
TER     962      SER H 128                                                       
END   
