# Supplementary material for: Characterising nanobody developability to improve therapeutic design using the Therapeutic Nanobody Profiler
Source: Commun Biol. 2026 Jan 31;9:344. doi: 10.1038/s42003-026-09594-y (PMC12963540; doi:10.1038/s42003-026-09594-y)
Supplement: Supplementary file 2 — Supplementary data [file 42003_2026_9594_MOESM2_ESM.zip › paper_data/vhh_clinical_set_models/seq10_NanoBodyBuilder2_Model.pdb]

ATOM      1  N   GLU H   1     -12.471  -4.589 -16.420  1.00  1.05           N  
ATOM      2  CA  GLU H   1     -11.322  -5.488 -16.137  1.00  1.05           C  
ATOM      3  C   GLU H   1     -10.440  -4.821 -15.093  1.00  1.05           C  
ATOM      4  CB  GLU H   1     -10.476  -5.833 -17.387  1.00  1.05           C  
ATOM      5  O   GLU H   1     -10.300  -3.604 -15.138  1.00  1.05           O  
ATOM      6  CG  GLU H   1     -11.198  -6.638 -18.483  1.00  1.05           C  
ATOM      7  CD  GLU H   1     -12.516  -5.967 -18.842  1.00  1.05           C  
ATOM      8  OE1 GLU H   1     -13.522  -6.389 -18.235  1.00  1.05           O  
ATOM      9  OE2 GLU H   1     -12.472  -4.815 -19.320  1.00  1.05           O  
ATOM     10  N   VAL H   2      -9.882  -5.580 -14.145  1.00  0.52           N  
ATOM     11  CA  VAL H   2      -9.117  -5.035 -13.005  1.00  0.52           C  
ATOM     12  C   VAL H   2      -7.900  -4.229 -13.477  1.00  0.52           C  
ATOM     13  CB  VAL H   2      -8.641  -6.172 -12.068  1.00  0.52           C  
ATOM     14  O   VAL H   2      -7.109  -4.739 -14.268  1.00  0.52           O  
ATOM     15  CG1 VAL H   2      -7.821  -5.657 -10.875  1.00  0.52           C  
ATOM     16  CG2 VAL H   2      -9.804  -6.997 -11.498  1.00  0.52           C  
ATOM     17  N   GLN H   3      -7.722  -3.004 -12.969  1.00  0.28           N  
ATOM     18  CA  GLN H   3      -6.504  -2.208 -13.151  1.00  0.28           C  
ATOM     19  C   GLN H   3      -6.142  -1.435 -11.872  1.00  0.28           C  
ATOM     20  CB  GLN H   3      -6.643  -1.243 -14.346  1.00  0.28           C  
ATOM     21  O   GLN H   3      -6.972  -0.719 -11.303  1.00  0.28           O  
ATOM     22  CG  GLN H   3      -6.850  -1.972 -15.684  1.00  0.28           C  
ATOM     23  CD  GLN H   3      -6.808  -1.071 -16.913  1.00  0.28           C  
ATOM     24  NE2 GLN H   3      -7.183  -1.589 -18.062  1.00  0.28           N  
ATOM     25  OE1 GLN H   3      -6.439   0.090 -16.897  1.00  0.28           O  
ATOM     26  N   LEU H   4      -4.877  -1.549 -11.460  1.00  0.31           N  
ATOM     27  CA  LEU H   4      -4.250  -0.766 -10.392  1.00  0.31           C  
ATOM     28  C   LEU H   4      -3.092   0.051 -10.966  1.00  0.31           C  
ATOM     29  CB  LEU H   4      -3.738  -1.695  -9.272  1.00  0.31           C  
ATOM     30  O   LEU H   4      -2.327  -0.446 -11.794  1.00  0.31           O  
ATOM     31  CG  LEU H   4      -4.824  -2.504  -8.546  1.00  0.31           C  
ATOM     32  CD1 LEU H   4      -4.166  -3.473  -7.567  1.00  0.31           C  
ATOM     33  CD2 LEU H   4      -5.775  -1.582  -7.780  1.00  0.31           C  
ATOM     34  N   VAL H   5      -2.951   1.298 -10.514  1.00  0.19           N  
ATOM     35  CA  VAL H   5      -1.837   2.179 -10.892  1.00  0.19           C  
ATOM     36  C   VAL H   5      -1.325   2.910  -9.655  1.00  0.19           C  
ATOM     37  CB  VAL H   5      -2.254   3.172 -12.001  1.00  0.19           C  
ATOM     38  O   VAL H   5      -1.995   3.809  -9.142  1.00  0.19           O  
ATOM     39  CG1 VAL H   5      -1.089   4.089 -12.401  1.00  0.19           C  
ATOM     40  CG2 VAL H   5      -2.734   2.462 -13.275  1.00  0.19           C  
ATOM     41  N   GLU H   6      -0.141   2.542  -9.159  1.00  0.30           N  
ATOM     42  CA  GLU H   6       0.522   3.307  -8.101  1.00  0.30           C  
ATOM     43  C   GLU H   6       1.128   4.619  -8.613  1.00  0.30           C  
ATOM     44  CB  GLU H   6       1.619   2.514  -7.375  1.00  0.30           C  
ATOM     45  O   GLU H   6       1.476   4.787  -9.781  1.00  0.30           O  
ATOM     46  CG  GLU H   6       1.207   1.114  -6.912  1.00  0.30           C  
ATOM     47  CD  GLU H   6       1.605   0.007  -7.896  1.00  0.30           C  
ATOM     48  OE1 GLU H   6       1.799   0.294  -9.102  1.00  0.30           O  
ATOM     49  OE2 GLU H   6       1.731  -1.143  -7.422  1.00  0.30           O  
ATOM     50  N   SER H   7       1.313   5.556  -7.688  1.00  0.29           N  
ATOM     51  CA  SER H   7       2.003   6.825  -7.905  1.00  0.29           C  
ATOM     52  C   SER H   7       2.473   7.400  -6.562  1.00  0.29           C  
ATOM     53  CB  SER H   7       1.058   7.792  -8.632  1.00  0.29           C  
ATOM     54  O   SER H   7       2.143   6.866  -5.500  1.00  0.29           O  
ATOM     55  OG  SER H   7      -0.009   8.173  -7.790  1.00  0.29           O  
ATOM     56  N   GLY H   8       3.224   8.505  -6.588  1.00  0.33           N  
ATOM     57  CA  GLY H   8       3.624   9.244  -5.379  1.00  0.33           C  
ATOM     58  C   GLY H   8       4.936   8.797  -4.722  1.00  0.33           C  
ATOM     59  O   GLY H   8       5.251   9.265  -3.632  1.00  0.33           O  
ATOM     60  N   GLY H   9       5.701   7.912  -5.365  1.00  0.26           N  
ATOM     61  CA  GLY H   9       7.071   7.561  -4.976  1.00  0.26           C  
ATOM     62  C   GLY H   9       8.087   8.686  -5.203  1.00  0.26           C  
ATOM     63  O   GLY H   9       7.772   9.737  -5.762  1.00  0.26           O  
ATOM     64  N   GLY H  11       9.330   8.456  -4.778  1.00  0.26           N  
ATOM     65  CA  GLY H  11      10.419   9.425  -4.900  1.00  0.26           C  
ATOM     66  C   GLY H  11      11.589   9.171  -3.947  1.00  0.26           C  
ATOM     67  O   GLY H  11      11.647   8.156  -3.252  1.00  0.26           O  
ATOM     68  N   VAL H  12      12.527  10.120  -3.922  1.00  0.30           N  
ATOM     69  CA  VAL H  12      13.639  10.170  -2.958  1.00  0.30           C  
ATOM     70  C   VAL H  12      13.302  11.174  -1.854  1.00  0.30           C  
ATOM     71  CB  VAL H  12      14.973  10.545  -3.639  1.00  0.30           C  
ATOM     72  O   VAL H  12      12.819  12.267  -2.148  1.00  0.30           O  
ATOM     73  CG1 VAL H  12      16.151  10.443  -2.661  1.00  0.30           C  
ATOM     74  CG2 VAL H  12      15.285   9.653  -4.850  1.00  0.30           C  
ATOM     75  N   VAL H  13      13.570  10.830  -0.594  1.00  0.27           N  
ATOM     76  CA  VAL H  13      13.307  11.683   0.575  1.00  0.27           C  
ATOM     77  C   VAL H  13      14.348  11.438   1.674  1.00  0.27           C  
ATOM     78  CB  VAL H  13      11.852  11.481   1.051  1.00  0.27           C  
ATOM     79  O   VAL H  13      14.866  10.334   1.813  1.00  0.27           O  
ATOM     80  CG1 VAL H  13      11.573  10.070   1.581  1.00  0.27           C  
ATOM     81  CG2 VAL H  13      11.440  12.487   2.131  1.00  0.27           C  
ATOM     82  N   GLN H  14      14.683  12.462   2.459  1.00  0.26           N  
ATOM     83  CA  GLN H  14      15.622  12.315   3.578  1.00  0.26           C  
ATOM     84  C   GLN H  14      14.978  11.606   4.793  1.00  0.26           C  
ATOM     85  CB  GLN H  14      16.213  13.682   3.960  1.00  0.26           C  
ATOM     86  O   GLN H  14      13.766  11.733   5.000  1.00  0.26           O  
ATOM     87  CG  GLN H  14      17.137  14.227   2.857  1.00  0.26           C  
ATOM     88  CD  GLN H  14      17.836  15.519   3.267  1.00  0.26           C  
ATOM     89  NE2 GLN H  14      19.129  15.634   3.075  1.00  0.26           N  
ATOM     90  OE1 GLN H  14      17.226  16.456   3.760  1.00  0.26           O  
ATOM     91  N   PRO H  15      15.759  10.888   5.629  1.00  0.22           N  
ATOM     92  CA  PRO H  15      15.278  10.282   6.871  1.00  0.22           C  
ATOM     93  C   PRO H  15      14.578  11.286   7.795  1.00  0.22           C  
ATOM     94  CB  PRO H  15      16.508   9.664   7.543  1.00  0.22           C  
ATOM     95  O   PRO H  15      14.976  12.444   7.902  1.00  0.22           O  
ATOM     96  CG  PRO H  15      17.438   9.368   6.370  1.00  0.22           C  
ATOM     97  CD  PRO H  15      17.148  10.517   5.409  1.00  0.22           C  
ATOM     98  N   GLY H  16      13.509  10.844   8.458  1.00  0.21           N  
ATOM     99  CA  GLY H  16      12.583  11.699   9.208  1.00  0.21           C  
ATOM    100  C   GLY H  16      11.547  12.417   8.331  1.00  0.21           C  
ATOM    101  O   GLY H  16      10.529  12.871   8.855  1.00  0.21           O  
ATOM    102  N   GLY H  17      11.759  12.472   7.012  1.00  0.39           N  
ATOM    103  CA  GLY H  17      10.815  13.005   6.034  1.00  0.39           C  
ATOM    104  C   GLY H  17       9.540  12.168   5.885  1.00  0.39           C  
ATOM    105  O   GLY H  17       9.324  11.170   6.576  1.00  0.39           O  
ATOM    106  N   SER H  18       8.660  12.615   4.988  1.00  0.35           N  
ATOM    107  CA  SER H  18       7.322  12.045   4.787  1.00  0.35           C  
ATOM    108  C   SER H  18       6.923  12.065   3.310  1.00  0.35           C  
ATOM    109  CB  SER H  18       6.281  12.808   5.618  1.00  0.35           C  
ATOM    110  O   SER H  18       7.395  12.915   2.556  1.00  0.35           O  
ATOM    111  OG  SER H  18       6.629  12.816   6.993  1.00  0.35           O  
ATOM    112  N   LEU H  19       6.046  11.145   2.909  1.00  0.38           N  
ATOM    113  CA  LEU H  19       5.609  10.927   1.528  1.00  0.38           C  
ATOM    114  C   LEU H  19       4.158  10.396   1.505  1.00  0.38           C  
ATOM    115  CB  LEU H  19       6.630   9.966   0.876  1.00  0.38           C  
ATOM    116  O   LEU H  19       3.657   9.918   2.526  1.00  0.38           O  
ATOM    117  CG  LEU H  19       6.566   9.818  -0.654  1.00  0.38           C  
ATOM    118  CD1 LEU H  19       6.824  11.150  -1.363  1.00  0.38           C  
ATOM    119  CD2 LEU H  19       7.637   8.824  -1.104  1.00  0.38           C  
ATOM    120  N   ARG H  20       3.467  10.464   0.360  1.00  0.31           N  
ATOM    121  CA  ARG H  20       2.144   9.841   0.172  1.00  0.31           C  
ATOM    122  C   ARG H  20       2.087   9.100  -1.156  1.00  0.31           C  
ATOM    123  CB  ARG H  20       1.004  10.870   0.314  1.00  0.31           C  
ATOM    124  O   ARG H  20       2.026   9.724  -2.212  1.00  0.31           O  
ATOM    125  CG  ARG H  20      -0.377  10.234   0.035  1.00  0.31           C  
ATOM    126  CD  ARG H  20      -1.556  11.181   0.303  1.00  0.31           C  
ATOM    127  NE  ARG H  20      -1.807  11.337   1.748  1.00  0.31           N  
ATOM    128  NH1 ARG H  20      -4.027  10.684   1.893  1.00  0.31           N  
ATOM    129  NH2 ARG H  20      -2.886  11.216   3.720  1.00  0.31           N  
ATOM    130  CZ  ARG H  20      -2.909  11.079   2.430  1.00  0.31           C  
ATOM    131  N   LEU H  21       2.039   7.775  -1.077  1.00  0.23           N  
ATOM    132  CA  LEU H  21       1.730   6.934  -2.226  1.00  0.23           C  
ATOM    133  C   LEU H  21       0.227   7.015  -2.516  1.00  0.23           C  
ATOM    134  CB  LEU H  21       2.186   5.486  -1.989  1.00  0.23           C  
ATOM    135  O   LEU H  21      -0.576   7.144  -1.589  1.00  0.23           O  
ATOM    136  CG  LEU H  21       3.600   5.329  -1.403  1.00  0.23           C  
ATOM    137  CD1 LEU H  21       3.952   3.851  -1.280  1.00  0.23           C  
ATOM    138  CD2 LEU H  21       4.657   6.020  -2.267  1.00  0.23           C  
ATOM    139  N   SER H  22      -0.151   6.950  -3.789  1.00  0.23           N  
ATOM    140  CA  SER H  22      -1.541   7.063  -4.244  1.00  0.23           C  
ATOM    141  C   SER H  22      -1.812   6.021  -5.328  1.00  0.23           C  
ATOM    142  CB  SER H  22      -1.829   8.483  -4.756  1.00  0.23           C  
ATOM    143  O   SER H  22      -1.312   6.144  -6.445  1.00  0.23           O  
ATOM    144  OG  SER H  22      -1.467   9.457  -3.789  1.00  0.23           O  
ATOM    145  N   CYS H  23      -2.563   4.979  -4.979  1.00  0.17           N  
ATOM    146  CA  CYS H  23      -3.017   3.936  -5.891  1.00  0.17           C  
ATOM    147  C   CYS H  23      -4.378   4.323  -6.475  1.00  0.17           C  
ATOM    148  CB  CYS H  23      -3.067   2.602  -5.140  1.00  0.17           C  
ATOM    149  O   CYS H  23      -5.383   4.342  -5.758  1.00  0.17           O  
ATOM    150  SG  CYS H  23      -3.609   1.178  -6.110  1.00  0.17           S  
ATOM    151  N   ALA H  24      -4.402   4.657  -7.763  1.00  0.39           N  
ATOM    152  CA  ALA H  24      -5.638   4.816  -8.514  1.00  0.39           C  
ATOM    153  C   ALA H  24      -6.162   3.422  -8.896  1.00  0.39           C  
ATOM    154  CB  ALA H  24      -5.366   5.703  -9.735  1.00  0.39           C  
ATOM    155  O   ALA H  24      -5.524   2.699  -9.666  1.00  0.39           O  
ATOM    156  N   ALA H  25      -7.312   3.040  -8.343  1.00  0.52           N  
ATOM    157  CA  ALA H  25      -8.025   1.829  -8.724  1.00  0.52           C  
ATOM    158  C   ALA H  25      -8.989   2.131  -9.879  1.00  0.52           C  
ATOM    159  CB  ALA H  25      -8.763   1.292  -7.493  1.00  0.52           C  
ATOM    160  O   ALA H  25      -9.624   3.188  -9.908  1.00  0.52           O  
ATOM    161  N   SER H  26      -9.157   1.210 -10.829  1.00  0.70           N  
ATOM    162  CA  SER H  26     -10.145   1.367 -11.905  1.00  0.70           C  
ATOM    163  C   SER H  26     -10.520   0.035 -12.563  1.00  0.70           C  
ATOM    164  CB  SER H  26      -9.627   2.364 -12.952  1.00  0.70           C  
ATOM    165  O   SER H  26      -9.851  -0.981 -12.390  1.00  0.70           O  
ATOM    166  OG  SER H  26      -8.541   1.828 -13.671  1.00  0.70           O  
ATOM    167  N   GLY H  27     -11.630   0.024 -13.306  1.00  0.73           N  
ATOM    168  CA  GLY H  27     -12.057  -1.126 -14.116  1.00  0.73           C  
ATOM    169  C   GLY H  27     -12.595  -2.342 -13.341  1.00  0.73           C  
ATOM    170  O   GLY H  27     -13.130  -3.265 -13.961  1.00  0.73           O  
ATOM    171  N   PHE H  28     -12.517  -2.312 -12.008  1.00  0.85           N  
ATOM    172  CA  PHE H  28     -13.242  -3.168 -11.067  1.00  0.85           C  
ATOM    173  C   PHE H  28     -14.103  -2.311 -10.128  1.00  0.85           C  
ATOM    174  CB  PHE H  28     -12.258  -4.057 -10.300  1.00  0.85           C  
ATOM    175  O   PHE H  28     -13.862  -1.110  -9.968  1.00  0.85           O  
ATOM    176  CG  PHE H  28     -11.345  -3.336  -9.323  1.00  0.85           C  
ATOM    177  CD1 PHE H  28     -10.121  -2.800  -9.758  1.00  0.85           C  
ATOM    178  CD2 PHE H  28     -11.699  -3.233  -7.966  1.00  0.85           C  
ATOM    179  CE1 PHE H  28      -9.249  -2.186  -8.845  1.00  0.85           C  
ATOM    180  CE2 PHE H  28     -10.827  -2.628  -7.047  1.00  0.85           C  
ATOM    181  CZ  PHE H  28      -9.598  -2.110  -7.486  1.00  0.85           C  
ATOM    182  N   THR H  29     -15.134  -2.911  -9.532  1.00  1.16           N  
ATOM    183  CA  THR H  29     -16.231  -2.182  -8.875  1.00  1.16           C  
ATOM    184  C   THR H  29     -15.900  -1.763  -7.434  1.00  1.16           C  
ATOM    185  CB  THR H  29     -17.557  -2.962  -8.975  1.00  1.16           C  
ATOM    186  O   THR H  29     -16.557  -2.164  -6.480  1.00  1.16           O  
ATOM    187  CG2 THR H  29     -18.726  -1.987  -9.021  1.00  1.16           C  
ATOM    188  OG1 THR H  29     -17.632  -3.696 -10.178  1.00  1.16           O  
ATOM    189  N   PHE H  30     -14.866  -0.930  -7.286  1.00  1.70           N  
ATOM    190  CA  PHE H  30     -14.251  -0.433  -6.039  1.00  1.70           C  
ATOM    191  C   PHE H  30     -15.211   0.165  -4.978  1.00  1.70           C  
ATOM    192  CB  PHE H  30     -13.216   0.610  -6.496  1.00  1.70           C  
ATOM    193  O   PHE H  30     -14.808   0.408  -3.841  1.00  1.70           O  
ATOM    194  CG  PHE H  30     -12.389   1.304  -5.427  1.00  1.70           C  
ATOM    195  CD1 PHE H  30     -11.191   0.718  -4.981  1.00  1.70           C  
ATOM    196  CD2 PHE H  30     -12.785   2.555  -4.911  1.00  1.70           C  
ATOM    197  CE1 PHE H  30     -10.389   1.380  -4.037  1.00  1.70           C  
ATOM    198  CE2 PHE H  30     -11.986   3.212  -3.955  1.00  1.70           C  
ATOM    199  CZ  PHE H  30     -10.785   2.627  -3.524  1.00  1.70           C  
ATOM    200  N   ALA H  31     -16.474   0.426  -5.317  1.00  1.41           N  
ATOM    201  CA  ALA H  31     -17.495   0.882  -4.374  1.00  1.41           C  
ATOM    202  C   ALA H  31     -18.406  -0.234  -3.830  1.00  1.41           C  
ATOM    203  CB  ALA H  31     -18.325   1.957  -5.080  1.00  1.41           C  
ATOM    204  O   ALA H  31     -18.877  -0.106  -2.703  1.00  1.41           O  
ATOM    205  N   ASP H  34     -18.688  -1.276  -4.619  1.00  1.08           N  
ATOM    206  CA  ASP H  34     -19.742  -2.242  -4.293  1.00  1.08           C  
ATOM    207  C   ASP H  34     -19.290  -3.366  -3.360  1.00  1.08           C  
ATOM    208  CB  ASP H  34     -20.311  -2.916  -5.548  1.00  1.08           C  
ATOM    209  O   ASP H  34     -20.092  -3.826  -2.548  1.00  1.08           O  
ATOM    210  CG  ASP H  34     -20.993  -2.072  -6.621  1.00  1.08           C  
ATOM    211  OD1 ASP H  34     -20.859  -0.828  -6.621  1.00  1.08           O  
ATOM    212  OD2 ASP H  34     -21.613  -2.732  -7.492  1.00  1.08           O  
ATOM    213  N   TYR H  35     -18.054  -3.853  -3.519  1.00  1.53           N  
ATOM    214  CA  TYR H  35     -17.617  -5.105  -2.890  1.00  1.53           C  
ATOM    215  C   TYR H  35     -16.496  -4.887  -1.878  1.00  1.53           C  
ATOM    216  CB  TYR H  35     -17.290  -6.171  -3.966  1.00  1.53           C  
ATOM    217  O   TYR H  35     -15.828  -3.849  -1.880  1.00  1.53           O  
ATOM    218  CG  TYR H  35     -18.319  -6.273  -5.097  1.00  1.53           C  
ATOM    219  CD1 TYR H  35     -19.707  -6.244  -4.831  1.00  1.53           C  
ATOM    220  CD2 TYR H  35     -17.884  -6.290  -6.437  1.00  1.53           C  
ATOM    221  CE1 TYR H  35     -20.629  -6.059  -5.883  1.00  1.53           C  
ATOM    222  CE2 TYR H  35     -18.797  -6.076  -7.489  1.00  1.53           C  
ATOM    223  OH  TYR H  35     -20.990  -5.381  -8.162  1.00  1.53           O  
ATOM    224  CZ  TYR H  35     -20.162  -5.874  -7.201  1.00  1.53           C  
ATOM    225  N   ASP H  36     -16.269  -5.917  -1.064  1.00  1.07           N  
ATOM    226  CA  ASP H  36     -15.116  -6.193  -0.197  1.00  1.07           C  
ATOM    227  C   ASP H  36     -13.777  -6.278  -0.968  1.00  1.07           C  
ATOM    228  CB  ASP H  36     -15.363  -7.505   0.579  1.00  1.07           C  
ATOM    229  O   ASP H  36     -12.992  -7.213  -0.806  1.00  1.07           O  
ATOM    230  CG  ASP H  36     -16.720  -7.635   1.276  1.00  1.07           C  
ATOM    231  OD1 ASP H  36     -17.759  -7.539   0.584  1.00  1.07           O  
ATOM    232  OD2 ASP H  36     -16.697  -7.844   2.511  1.00  1.07           O  
ATOM    233  N   TYR H  37     -13.535  -5.321  -1.866  1.00  0.65           N  
ATOM    234  CA  TYR H  37     -12.235  -5.016  -2.442  1.00  0.65           C  
ATOM    235  C   TYR H  37     -11.408  -4.322  -1.367  1.00  0.65           C  
ATOM    236  CB  TYR H  37     -12.400  -4.133  -3.688  1.00  0.65           C  
ATOM    237  O   TYR H  37     -11.263  -3.097  -1.357  1.00  0.65           O  
ATOM    238  CG  TYR H  37     -13.034  -4.806  -4.890  1.00  0.65           C  
ATOM    239  CD1 TYR H  37     -14.214  -4.290  -5.458  1.00  0.65           C  
ATOM    240  CD2 TYR H  37     -12.407  -5.921  -5.476  1.00  0.65           C  
ATOM    241  CE1 TYR H  37     -14.743  -4.874  -6.625  1.00  0.65           C  
ATOM    242  CE2 TYR H  37     -12.932  -6.508  -6.643  1.00  0.65           C  
ATOM    243  OH  TYR H  37     -14.611  -6.520  -8.359  1.00  0.65           O  
ATOM    244  CZ  TYR H  37     -14.101  -5.976  -7.223  1.00  0.65           C  
ATOM    245  N   ASP H  38     -10.939  -5.125  -0.427  1.00  0.55           N  
ATOM    246  CA  ASP H  38     -10.004  -4.715   0.598  1.00  0.55           C  
ATOM    247  C   ASP H  38      -8.635  -4.468  -0.087  1.00  0.55           C  
ATOM    248  CB  ASP H  38     -10.049  -5.757   1.737  1.00  0.55           C  
ATOM    249  O   ASP H  38      -8.318  -5.094  -1.102  1.00  0.55           O  
ATOM    250  CG  ASP H  38     -11.459  -6.028   2.334  1.00  0.55           C  
ATOM    251  OD1 ASP H  38     -12.374  -5.182   2.187  1.00  0.55           O  
ATOM    252  OD2 ASP H  38     -11.633  -7.028   3.079  1.00  0.55           O  
ATOM    253  N   ILE H  39      -7.873  -3.462   0.363  1.00  0.27           N  
ATOM    254  CA  ILE H  39      -6.740  -2.913  -0.416  1.00  0.27           C  
ATOM    255  C   ILE H  39      -5.437  -2.928   0.379  1.00  0.27           C  
ATOM    256  CB  ILE H  39      -7.049  -1.496  -0.958  1.00  0.27           C  
ATOM    257  O   ILE H  39      -5.219  -2.086   1.260  1.00  0.27           O  
ATOM    258  CG1 ILE H  39      -8.344  -1.416  -1.797  1.00  0.27           C  
ATOM    259  CG2 ILE H  39      -5.858  -0.925  -1.756  1.00  0.27           C  
ATOM    260  CD1 ILE H  39      -8.340  -2.189  -3.120  1.00  0.27           C  
ATOM    261  N   GLY H  40      -4.551  -3.846   0.018  1.00  0.27           N  
ATOM    262  CA  GLY H  40      -3.219  -4.002   0.572  1.00  0.27           C  
ATOM    263  C   GLY H  40      -2.183  -3.062  -0.038  1.00  0.27           C  
ATOM    264  O   GLY H  40      -2.252  -2.644  -1.196  1.00  0.27           O  
ATOM    265  N   TRP H  41      -1.166  -2.765   0.764  1.00  0.23           N  
ATOM    266  CA  TRP H  41       0.090  -2.156   0.350  1.00  0.23           C  
ATOM    267  C   TRP H  41       1.246  -3.021   0.829  1.00  0.23           C  
ATOM    268  CB  TRP H  41       0.221  -0.727   0.876  1.00  0.23           C  
ATOM    269  O   TRP H  41       1.300  -3.442   1.986  1.00  0.23           O  
ATOM    270  CG  TRP H  41      -0.580   0.291   0.131  1.00  0.23           C  
ATOM    271  CD1 TRP H  41      -1.908   0.479   0.267  1.00  0.23           C  
ATOM    272  CD2 TRP H  41      -0.168   1.164  -0.966  1.00  0.23           C  
ATOM    273  CE2 TRP H  41      -1.290   1.957  -1.350  1.00  0.23           C  
ATOM    274  CE3 TRP H  41       1.026   1.346  -1.698  1.00  0.23           C  
ATOM    275  NE1 TRP H  41      -2.330   1.483  -0.581  1.00  0.23           N  
ATOM    276  CH2 TRP H  41      -0.009   3.091  -3.062  1.00  0.23           C  
ATOM    277  CZ2 TRP H  41      -1.209   2.937  -2.348  1.00  0.23           C  
ATOM    278  CZ3 TRP H  41       1.099   2.283  -2.748  1.00  0.23           C  
ATOM    279  N   PHE H  42       2.192  -3.240  -0.072  1.00  0.25           N  
ATOM    280  CA  PHE H  42       3.333  -4.132   0.089  1.00  0.25           C  
ATOM    281  C   PHE H  42       4.625  -3.394  -0.240  1.00  0.25           C  
ATOM    282  CB  PHE H  42       3.157  -5.323  -0.858  1.00  0.25           C  
ATOM    283  O   PHE H  42       4.605  -2.367  -0.920  1.00  0.25           O  
ATOM    284  CG  PHE H  42       2.131  -6.335  -0.406  1.00  0.25           C  
ATOM    285  CD1 PHE H  42       0.748  -6.071  -0.501  1.00  0.25           C  
ATOM    286  CD2 PHE H  42       2.576  -7.577   0.075  1.00  0.25           C  
ATOM    287  CE1 PHE H  42      -0.185  -7.058  -0.138  1.00  0.25           C  
ATOM    288  CE2 PHE H  42       1.645  -8.567   0.407  1.00  0.25           C  
ATOM    289  CZ  PHE H  42       0.269  -8.316   0.290  1.00  0.25           C  
ATOM    290  N   ARG H  43       5.765  -3.943   0.180  1.00  0.28           N  
ATOM    291  CA  ARG H  43       7.088  -3.450  -0.212  1.00  0.28           C  
ATOM    292  C   ARG H  43       8.105  -4.568  -0.392  1.00  0.28           C  
ATOM    293  CB  ARG H  43       7.545  -2.373   0.783  1.00  0.28           C  
ATOM    294  O   ARG H  43       7.969  -5.628   0.208  1.00  0.28           O  
ATOM    295  CG  ARG H  43       7.889  -2.887   2.191  1.00  0.28           C  
ATOM    296  CD  ARG H  43       8.165  -1.674   3.082  1.00  0.28           C  
ATOM    297  NE  ARG H  43       8.487  -2.030   4.473  1.00  0.28           N  
ATOM    298  NH1 ARG H  43       8.912   0.105   5.205  1.00  0.28           N  
ATOM    299  NH2 ARG H  43       9.306  -1.616   6.540  1.00  0.28           N  
ATOM    300  CZ  ARG H  43       8.895  -1.182   5.394  1.00  0.28           C  
ATOM    301  N   GLN H  44       9.145  -4.317  -1.181  1.00  0.37           N  
ATOM    302  CA  GLN H  44      10.335  -5.168  -1.241  1.00  0.37           C  
ATOM    303  C   GLN H  44      11.608  -4.318  -1.240  1.00  0.37           C  
ATOM    304  CB  GLN H  44      10.256  -6.116  -2.443  1.00  0.37           C  
ATOM    305  O   GLN H  44      11.822  -3.491  -2.131  1.00  0.37           O  
ATOM    306  CG  GLN H  44      11.441  -7.098  -2.473  1.00  0.37           C  
ATOM    307  CD  GLN H  44      11.104  -8.416  -3.163  1.00  0.37           C  
ATOM    308  NE2 GLN H  44      11.787  -9.488  -2.835  1.00  0.37           N  
ATOM    309  OE1 GLN H  44      10.230  -8.511  -4.008  1.00  0.37           O  
ATOM    310  N   ALA H  45      12.433  -4.505  -0.210  1.00  0.50           N  
ATOM    311  CA  ALA H  45      13.741  -3.869  -0.084  1.00  0.50           C  
ATOM    312  C   ALA H  45      14.830  -4.704  -0.798  1.00  0.50           C  
ATOM    313  CB  ALA H  45      14.045  -3.663   1.405  1.00  0.50           C  
ATOM    314  O   ALA H  45      14.676  -5.923  -0.922  1.00  0.50           O  
ATOM    315  N   PRO H  46      15.945  -4.102  -1.259  1.00  0.62           N  
ATOM    316  CA  PRO H  46      16.996  -4.829  -1.973  1.00  0.62           C  
ATOM    317  C   PRO H  46      17.586  -5.990  -1.156  1.00  0.62           C  
ATOM    318  CB  PRO H  46      18.056  -3.779  -2.329  1.00  0.62           C  
ATOM    319  O   PRO H  46      18.160  -5.781  -0.091  1.00  0.62           O  
ATOM    320  CG  PRO H  46      17.264  -2.472  -2.363  1.00  0.62           C  
ATOM    321  CD  PRO H  46      16.234  -2.675  -1.254  1.00  0.62           C  
ATOM    322  N   GLY H  47      17.456  -7.217  -1.669  1.00  0.68           N  
ATOM    323  CA  GLY H  47      17.933  -8.439  -1.008  1.00  0.68           C  
ATOM    324  C   GLY H  47      17.012  -9.003   0.082  1.00  0.68           C  
ATOM    325  O   GLY H  47      17.311 -10.075   0.598  1.00  0.68           O  
ATOM    326  N   LYS H  48      15.906  -8.321   0.408  1.00  0.61           N  
ATOM    327  CA  LYS H  48      14.856  -8.812   1.312  1.00  0.61           C  
ATOM    328  C   LYS H  48      13.776  -9.579   0.538  1.00  0.61           C  
ATOM    329  CB  LYS H  48      14.239  -7.622   2.084  1.00  0.61           C  
ATOM    330  O   LYS H  48      13.614  -9.422  -0.674  1.00  0.61           O  
ATOM    331  CG  LYS H  48      13.819  -8.003   3.517  1.00  0.61           C  
ATOM    332  CD  LYS H  48      12.807  -7.043   4.165  1.00  0.61           C  
ATOM    333  CE  LYS H  48      11.372  -7.291   3.677  1.00  0.61           C  
ATOM    334  NZ  LYS H  48      10.766  -8.514   4.265  1.00  0.61           N  
ATOM    335  N   GLU H  49      12.984 -10.349   1.269  1.00  0.42           N  
ATOM    336  CA  GLU H  49      11.653 -10.825   0.865  1.00  0.42           C  
ATOM    337  C   GLU H  49      10.708  -9.639   0.552  1.00  0.42           C  
ATOM    338  CB  GLU H  49      11.012 -11.716   1.963  1.00  0.42           C  
ATOM    339  O   GLU H  49      11.047  -8.469   0.765  1.00  0.42           O  
ATOM    340  CG  GLU H  49      11.949 -12.524   2.881  1.00  0.42           C  
ATOM    341  CD  GLU H  49      12.674 -11.612   3.881  1.00  0.42           C  
ATOM    342  OE1 GLU H  49      11.991 -10.882   4.635  1.00  0.42           O  
ATOM    343  OE2 GLU H  49      13.907 -11.469   3.746  1.00  0.42           O  
ATOM    344  N   ARG H  50       9.479  -9.923   0.105  1.00  0.36           N  
ATOM    345  CA  ARG H  50       8.386  -8.943   0.216  1.00  0.36           C  
ATOM    346  C   ARG H  50       8.023  -8.705   1.694  1.00  0.36           C  
ATOM    347  CB  ARG H  50       7.188  -9.372  -0.658  1.00  0.36           C  
ATOM    348  O   ARG H  50       8.560  -9.333   2.606  1.00  0.36           O  
ATOM    349  CG  ARG H  50       7.028  -8.449  -1.878  1.00  0.36           C  
ATOM    350  CD  ARG H  50       5.910  -8.946  -2.796  1.00  0.36           C  
ATOM    351  NE  ARG H  50       5.634  -8.032  -3.923  1.00  0.36           N  
ATOM    352  NH1 ARG H  50       4.103  -9.399  -4.924  1.00  0.36           N  
ATOM    353  NH2 ARG H  50       4.521  -7.402  -5.821  1.00  0.36           N  
ATOM    354  CZ  ARG H  50       4.757  -8.275  -4.882  1.00  0.36           C  
ATOM    355  N   GLU H  51       7.180  -7.719   1.947  1.00  0.42           N  
ATOM    356  CA  GLU H  51       6.689  -7.360   3.277  1.00  0.42           C  
ATOM    357  C   GLU H  51       5.346  -6.651   3.124  1.00  0.42           C  
ATOM    358  CB  GLU H  51       7.738  -6.470   3.973  1.00  0.42           C  
ATOM    359  O   GLU H  51       5.266  -5.622   2.445  1.00  0.42           O  
ATOM    360  CG  GLU H  51       7.343  -5.876   5.336  1.00  0.42           C  
ATOM    361  CD  GLU H  51       8.497  -5.083   5.980  1.00  0.42           C  
ATOM    362  OE1 GLU H  51       9.677  -5.358   5.672  1.00  0.42           O  
ATOM    363  OE2 GLU H  51       8.230  -4.107   6.728  1.00  0.42           O  
ATOM    364  N   GLY H  52       4.302  -7.191   3.750  1.00  0.41           N  
ATOM    365  CA  GLY H  52       3.040  -6.485   3.925  1.00  0.41           C  
ATOM    366  C   GLY H  52       3.241  -5.238   4.781  1.00  0.41           C  
ATOM    367  O   GLY H  52       3.886  -5.284   5.827  1.00  0.41           O  
ATOM    368  N   VAL H  53       2.723  -4.100   4.326  1.00  0.23           N  
ATOM    369  CA  VAL H  53       2.894  -2.798   4.988  1.00  0.23           C  
ATOM    370  C   VAL H  53       1.617  -2.403   5.721  1.00  0.23           C  
ATOM    371  CB  VAL H  53       3.310  -1.721   3.962  1.00  0.23           C  
ATOM    372  O   VAL H  53       1.656  -2.028   6.895  1.00  0.23           O  
ATOM    373  CG1 VAL H  53       3.544  -0.355   4.609  1.00  0.23           C  
ATOM    374  CG2 VAL H  53       4.606  -2.104   3.244  1.00  0.23           C  
ATOM    375  N   SER H  54       0.480  -2.475   5.026  1.00  0.24           N  
ATOM    376  CA  SER H  54      -0.833  -2.072   5.530  1.00  0.24           C  
ATOM    377  C   SER H  54      -1.954  -2.628   4.645  1.00  0.24           C  
ATOM    378  CB  SER H  54      -0.882  -0.537   5.585  1.00  0.24           C  
ATOM    379  O   SER H  54      -1.701  -2.936   3.486  1.00  0.24           O  
ATOM    380  OG  SER H  54      -2.099  -0.044   6.095  1.00  0.24           O  
ATOM    381  N   CYS H  55      -3.179  -2.731   5.163  1.00  0.34           N  
ATOM    382  CA  CYS H  55      -4.383  -3.049   4.385  1.00  0.34           C  
ATOM    383  C   CYS H  55      -5.587  -2.250   4.912  1.00  0.34           C  
ATOM    384  CB  CYS H  55      -4.623  -4.567   4.382  1.00  0.34           C  
ATOM    385  O   CYS H  55      -5.581  -1.816   6.069  1.00  0.34           O  
ATOM    386  SG  CYS H  55      -6.068  -4.992   3.368  1.00  0.34           S  
ATOM    387  N   ILE H  56      -6.605  -2.034   4.076  1.00  0.28           N  
ATOM    388  CA  ILE H  56      -7.862  -1.367   4.437  1.00  0.28           C  
ATOM    389  C   ILE H  56      -9.082  -2.141   3.925  1.00  0.28           C  
ATOM    390  CB  ILE H  56      -7.852   0.114   3.989  1.00  0.28           C  
ATOM    391  O   ILE H  56      -9.246  -2.328   2.723  1.00  0.28           O  
ATOM    392  CG1 ILE H  56      -9.145   0.823   4.439  1.00  0.28           C  
ATOM    393  CG2 ILE H  56      -7.658   0.319   2.473  1.00  0.28           C  
ATOM    394  CD1 ILE H  56      -9.061   2.355   4.375  1.00  0.28           C  
ATOM    395  N   SER H  57      -9.973  -2.516   4.842  1.00  0.37           N  
ATOM    396  CA  SER H  57     -11.265  -3.149   4.552  1.00  0.37           C  
ATOM    397  C   SER H  57     -12.266  -2.168   3.926  1.00  0.37           C  
ATOM    398  CB  SER H  57     -11.816  -3.706   5.862  1.00  0.37           C  
ATOM    399  O   SER H  57     -12.508  -1.087   4.482  1.00  0.37           O  
ATOM    400  OG  SER H  57     -13.216  -3.871   5.848  1.00  0.37           O  
ATOM    401  N   ASN H  58     -12.889  -2.523   2.798  1.00  0.53           N  
ATOM    402  CA  ASN H  58     -13.922  -1.710   2.138  1.00  0.53           C  
ATOM    403  C   ASN H  58     -15.302  -1.845   2.815  1.00  0.53           C  
ATOM    404  CB  ASN H  58     -13.981  -2.078   0.643  1.00  0.53           C  
ATOM    405  O   ASN H  58     -16.044  -0.866   2.919  1.00  0.53           O  
ATOM    406  CG  ASN H  58     -14.339  -0.907  -0.270  1.00  0.53           C  
ATOM    407  ND2 ASN H  58     -14.916  -1.185  -1.412  1.00  0.53           N  
ATOM    408  OD1 ASN H  58     -14.101   0.263   0.020  1.00  0.53           O  
ATOM    409  N   ARG H  59     -15.585  -3.048   3.322  1.00  1.00           N  
ATOM    410  CA  ARG H  59     -16.787  -3.513   4.041  1.00  1.00           C  
ATOM    411  C   ARG H  59     -17.098  -2.740   5.322  1.00  1.00           C  
ATOM    412  CB  ARG H  59     -16.471  -4.989   4.335  1.00  1.00           C  
ATOM    413  O   ARG H  59     -18.238  -2.341   5.542  1.00  1.00           O  
ATOM    414  CG  ARG H  59     -17.272  -5.753   5.405  1.00  1.00           C  
ATOM    415  CD  ARG H  59     -16.656  -7.136   5.710  1.00  1.00           C  
ATOM    416  NE  ARG H  59     -15.215  -7.061   6.040  1.00  1.00           N  
ATOM    417  NH1 ARG H  59     -14.324  -7.577   3.956  1.00  1.00           N  
ATOM    418  NH2 ARG H  59     -12.984  -6.955   5.556  1.00  1.00           N  
ATOM    419  CZ  ARG H  59     -14.201  -7.220   5.197  1.00  1.00           C  
ATOM    420  N   ASP H  62     -16.089  -2.542   6.167  1.00  0.42           N  
ATOM    421  CA  ASP H  62     -16.254  -2.006   7.531  1.00  0.42           C  
ATOM    422  C   ASP H  62     -15.281  -0.856   7.853  1.00  0.42           C  
ATOM    423  CB  ASP H  62     -16.163  -3.162   8.549  1.00  0.42           C  
ATOM    424  O   ASP H  62     -15.533  -0.081   8.776  1.00  0.42           O  
ATOM    425  CG  ASP H  62     -14.898  -4.003   8.372  1.00  0.42           C  
ATOM    426  OD1 ASP H  62     -13.809  -3.394   8.309  1.00  0.42           O  
ATOM    427  OD2 ASP H  62     -14.997  -5.227   8.151  1.00  0.42           O  
ATOM    428  N   GLY H  63     -14.214  -0.676   7.063  1.00  0.33           N  
ATOM    429  CA  GLY H  63     -13.225   0.379   7.290  1.00  0.33           C  
ATOM    430  C   GLY H  63     -12.130   0.034   8.302  1.00  0.33           C  
ATOM    431  O   GLY H  63     -11.416   0.947   8.724  1.00  0.33           O  
ATOM    432  N   SER H  64     -11.961  -1.238   8.688  1.00  0.46           N  
ATOM    433  CA  SER H  64     -10.785  -1.674   9.451  1.00  0.46           C  
ATOM    434  C   SER H  64      -9.486  -1.325   8.705  1.00  0.46           C  
ATOM    435  CB  SER H  64     -10.849  -3.171   9.806  1.00  0.46           C  
ATOM    436  O   SER H  64      -9.452  -1.253   7.472  1.00  0.46           O  
ATOM    437  OG  SER H  64     -10.471  -3.995   8.725  1.00  0.46           O  
ATOM    438  N   THR H  65      -8.408  -1.065   9.454  1.00  0.34           N  
ATOM    439  CA  THR H  65      -7.082  -0.790   8.879  1.00  0.34           C  
ATOM    440  C   THR H  65      -5.991  -1.539   9.631  1.00  0.34           C  
ATOM    441  CB  THR H  65      -6.736   0.707   8.769  1.00  0.34           C  
ATOM    442  O   THR H  65      -5.860  -1.437  10.852  1.00  0.34           O  
ATOM    443  CG2 THR H  65      -7.655   1.467   7.820  1.00  0.34           C  
ATOM    444  OG1 THR H  65      -6.789   1.387  10.001  1.00  0.34           O  
ATOM    445  N   TYR H  66      -5.199  -2.284   8.869  1.00  0.45           N  
ATOM    446  CA  TYR H  66      -4.113  -3.134   9.339  1.00  0.45           C  
ATOM    447  C   TYR H  66      -2.760  -2.507   9.017  1.00  0.45           C  
ATOM    448  CB  TYR H  66      -4.260  -4.522   8.707  1.00  0.45           C  
ATOM    449  O   TYR H  66      -2.633  -1.741   8.060  1.00  0.45           O  
ATOM    450  CG  TYR H  66      -5.610  -5.134   9.001  1.00  0.45           C  
ATOM    451  CD1 TYR H  66      -5.885  -5.572  10.309  1.00  0.45           C  
ATOM    452  CD2 TYR H  66      -6.604  -5.212   8.003  1.00  0.45           C  
ATOM    453  CE1 TYR H  66      -7.153  -6.083  10.623  1.00  0.45           C  
ATOM    454  CE2 TYR H  66      -7.870  -5.743   8.315  1.00  0.45           C  
ATOM    455  OH  TYR H  66      -9.342  -6.734   9.940  1.00  0.45           O  
ATOM    456  CZ  TYR H  66      -8.143  -6.183   9.627  1.00  0.45           C  
ATOM    457  N   TYR H  67      -1.740  -2.835   9.807  1.00  0.20           N  
ATOM    458  CA  TYR H  67      -0.383  -2.296   9.684  1.00  0.20           C  
ATOM    459  C   TYR H  67       0.626  -3.301  10.235  1.00  0.20           C  
ATOM    460  CB  TYR H  67      -0.251  -0.991  10.486  1.00  0.20           C  
ATOM    461  O   TYR H  67       0.407  -3.838  11.322  1.00  0.20           O  
ATOM    462  CG  TYR H  67      -1.173   0.137  10.076  1.00  0.20           C  
ATOM    463  CD1 TYR H  67      -0.794   1.011   9.040  1.00  0.20           C  
ATOM    464  CD2 TYR H  67      -2.419   0.296  10.715  1.00  0.20           C  
ATOM    465  CE1 TYR H  67      -1.664   2.041   8.639  1.00  0.20           C  
ATOM    466  CE2 TYR H  67      -3.292   1.323  10.315  1.00  0.20           C  
ATOM    467  OH  TYR H  67      -3.764   3.189   8.890  1.00  0.20           O  
ATOM    468  CZ  TYR H  67      -2.915   2.200   9.278  1.00  0.20           C  
ATOM    469  N   ALA H  68       1.753  -3.501   9.555  1.00  0.28           N  
ATOM    470  CA  ALA H  68       2.871  -4.263  10.109  1.00  0.28           C  
ATOM    471  C   ALA H  68       3.613  -3.472  11.204  1.00  0.28           C  
ATOM    472  CB  ALA H  68       3.806  -4.670   8.969  1.00  0.28           C  
ATOM    473  O   ALA H  68       3.744  -2.247  11.135  1.00  0.28           O  
ATOM    474  N   ASP H  69       4.155  -4.155  12.216  1.00  0.34           N  
ATOM    475  CA  ASP H  69       4.906  -3.537  13.325  1.00  0.34           C  
ATOM    476  C   ASP H  69       6.157  -2.754  12.891  1.00  0.34           C  
ATOM    477  CB  ASP H  69       5.256  -4.600  14.379  1.00  0.34           C  
ATOM    478  O   ASP H  69       6.636  -1.889  13.621  1.00  0.34           O  
ATOM    479  CG  ASP H  69       3.985  -5.211  14.957  1.00  0.34           C  
ATOM    480  OD1 ASP H  69       3.527  -4.753  16.027  1.00  0.34           O  
ATOM    481  OD2 ASP H  69       3.316  -5.996  14.254  1.00  0.34           O  
ATOM    482  N   SER H  70       6.649  -2.971  11.668  1.00  0.29           N  
ATOM    483  CA  SER H  70       7.697  -2.153  11.049  1.00  0.29           C  
ATOM    484  C   SER H  70       7.249  -0.712  10.726  1.00  0.29           C  
ATOM    485  CB  SER H  70       8.181  -2.865   9.777  1.00  0.29           C  
ATOM    486  O   SER H  70       8.114   0.153  10.510  1.00  0.29           O  
ATOM    487  OG  SER H  70       7.138  -2.954   8.831  1.00  0.29           O  
ATOM    488  N   VAL H  71       5.936  -0.433  10.697  1.00  0.36           N  
ATOM    489  CA  VAL H  71       5.323   0.843  10.265  1.00  0.36           C  
ATOM    490  C   VAL H  71       4.140   1.335  11.124  1.00  0.36           C  
ATOM    491  CB  VAL H  71       4.897   0.778   8.783  1.00  0.36           C  
ATOM    492  O   VAL H  71       3.711   2.478  10.934  1.00  0.36           O  
ATOM    493  CG1 VAL H  71       6.085   0.522   7.847  1.00  0.36           C  
ATOM    494  CG2 VAL H  71       3.811  -0.269   8.518  1.00  0.36           C  
ATOM    495  N   LYS H  72       3.633   0.542  12.085  1.00  0.34           N  
ATOM    496  CA  LYS H  72       2.572   0.947  13.038  1.00  0.34           C  
ATOM    497  C   LYS H  72       2.861   2.323  13.656  1.00  0.34           C  
ATOM    498  CB  LYS H  72       2.400  -0.107  14.156  1.00  0.34           C  
ATOM    499  O   LYS H  72       3.973   2.603  14.095  1.00  0.34           O  
ATOM    500  CG  LYS H  72       1.546  -1.308  13.718  1.00  0.34           C  
ATOM    501  CD  LYS H  72       1.463  -2.413  14.784  1.00  0.34           C  
ATOM    502  CE  LYS H  72       0.923  -3.701  14.143  1.00  0.34           C  
ATOM    503  NZ  LYS H  72       0.951  -4.869  15.052  1.00  0.34           N  
ATOM    504  N   GLY H  74       1.856   3.200  13.659  1.00  0.21           N  
ATOM    505  CA  GLY H  74       1.950   4.573  14.180  1.00  0.21           C  
ATOM    506  C   GLY H  74       2.754   5.564  13.323  1.00  0.21           C  
ATOM    507  O   GLY H  74       2.634   6.766  13.541  1.00  0.21           O  
ATOM    508  N   ARG H  75       3.542   5.098  12.343  1.00  0.14           N  
ATOM    509  CA  ARG H  75       4.282   5.952  11.396  1.00  0.14           C  
ATOM    510  C   ARG H  75       3.513   6.174  10.098  1.00  0.14           C  
ATOM    511  CB  ARG H  75       5.663   5.345  11.097  1.00  0.14           C  
ATOM    512  O   ARG H  75       3.476   7.291   9.585  1.00  0.14           O  
ATOM    513  CG  ARG H  75       6.530   5.173  12.355  1.00  0.14           C  
ATOM    514  CD  ARG H  75       8.007   4.944  12.007  1.00  0.14           C  
ATOM    515  NE  ARG H  75       8.210   3.750  11.160  1.00  0.14           N  
ATOM    516  NH1 ARG H  75       9.268   4.758   9.373  1.00  0.14           N  
ATOM    517  NH2 ARG H  75       8.876   2.588   9.324  1.00  0.14           N  
ATOM    518  CZ  ARG H  75       8.774   3.715   9.964  1.00  0.14           C  
ATOM    519  N   PHE H  76       2.936   5.112   9.538  1.00  0.15           N  
ATOM    520  CA  PHE H  76       2.189   5.158   8.276  1.00  0.15           C  
ATOM    521  C   PHE H  76       0.671   5.221   8.537  1.00  0.15           C  
ATOM    522  CB  PHE H  76       2.587   3.965   7.388  1.00  0.15           C  
ATOM    523  O   PHE H  76       0.209   4.982   9.654  1.00  0.15           O  
ATOM    524  CG  PHE H  76       4.016   3.893   6.841  1.00  0.15           C  
ATOM    525  CD1 PHE H  76       5.084   4.700   7.301  1.00  0.15           C  
ATOM    526  CD2 PHE H  76       4.277   2.956   5.824  1.00  0.15           C  
ATOM    527  CE1 PHE H  76       6.380   4.547   6.779  1.00  0.15           C  
ATOM    528  CE2 PHE H  76       5.567   2.821   5.282  1.00  0.15           C  
ATOM    529  CZ  PHE H  76       6.623   3.608   5.765  1.00  0.15           C  
ATOM    530  N   THR H  77      -0.122   5.573   7.522  1.00  0.23           N  
ATOM    531  CA  THR H  77      -1.593   5.630   7.611  1.00  0.23           C  
ATOM    532  C   THR H  77      -2.225   5.381   6.243  1.00  0.23           C  
ATOM    533  CB  THR H  77      -2.087   6.977   8.170  1.00  0.23           C  
ATOM    534  O   THR H  77      -2.024   6.166   5.314  1.00  0.23           O  
ATOM    535  CG2 THR H  77      -3.564   6.932   8.556  1.00  0.23           C  
ATOM    536  OG1 THR H  77      -1.365   7.354   9.320  1.00  0.23           O  
ATOM    537  N   ILE H  78      -2.987   4.296   6.105  1.00  0.16           N  
ATOM    538  CA  ILE H  78      -3.755   3.999   4.890  1.00  0.16           C  
ATOM    539  C   ILE H  78      -5.110   4.723   4.923  1.00  0.16           C  
ATOM    540  CB  ILE H  78      -3.868   2.474   4.685  1.00  0.16           C  
ATOM    541  O   ILE H  78      -5.686   4.937   5.989  1.00  0.16           O  
ATOM    542  CG1 ILE H  78      -4.365   2.147   3.264  1.00  0.16           C  
ATOM    543  CG2 ILE H  78      -4.755   1.810   5.750  1.00  0.16           C  
ATOM    544  CD1 ILE H  78      -4.153   0.677   2.897  1.00  0.16           C  
ATOM    545  N   SER H  79      -5.619   5.147   3.766  1.00  0.26           N  
ATOM    546  CA  SER H  79      -6.914   5.837   3.661  1.00  0.26           C  
ATOM    547  C   SER H  79      -7.483   5.742   2.244  1.00  0.26           C  
ATOM    548  CB  SER H  79      -6.760   7.306   4.102  1.00  0.26           C  
ATOM    549  O   SER H  79      -6.803   6.094   1.282  1.00  0.26           O  
ATOM    550  OG  SER H  79      -5.701   7.963   3.417  1.00  0.26           O  
ATOM    551  N   ARG H  80      -8.730   5.271   2.100  1.00  0.31           N  
ATOM    552  CA  ARG H  80      -9.448   5.267   0.814  1.00  0.31           C  
ATOM    553  C   ARG H  80     -10.230   6.556   0.579  1.00  0.31           C  
ATOM    554  CB  ARG H  80     -10.314   4.006   0.637  1.00  0.31           C  
ATOM    555  O   ARG H  80     -10.590   7.263   1.517  1.00  0.31           O  
ATOM    556  CG  ARG H  80     -11.559   3.913   1.532  1.00  0.31           C  
ATOM    557  CD  ARG H  80     -12.358   2.663   1.132  1.00  0.31           C  
ATOM    558  NE  ARG H  80     -13.517   2.408   2.010  1.00  0.31           N  
ATOM    559  NH1 ARG H  80     -12.353   1.523   3.757  1.00  0.31           N  
ATOM    560  NH2 ARG H  80     -14.545   1.313   3.741  1.00  0.31           N  
ATOM    561  CZ  ARG H  80     -13.478   1.771   3.163  1.00  0.31           C  
ATOM    562  N   ASP H  81     -10.507   6.827  -0.687  1.00  0.40           N  
ATOM    563  CA  ASP H  81     -11.213   8.007  -1.169  1.00  0.40           C  
ATOM    564  C   ASP H  81     -12.117   7.610  -2.340  1.00  0.40           C  
ATOM    565  CB  ASP H  81     -10.168   9.071  -1.515  1.00  0.40           C  
ATOM    566  O   ASP H  81     -11.776   7.756  -3.516  1.00  0.40           O  
ATOM    567  CG  ASP H  81     -10.741  10.425  -1.919  1.00  0.40           C  
ATOM    568  OD1 ASP H  81     -11.968  10.575  -2.138  1.00  0.40           O  
ATOM    569  OD2 ASP H  81      -9.932  11.379  -2.012  1.00  0.40           O  
ATOM    570  N   ASN H  82     -13.286   7.053  -2.011  1.00  0.81           N  
ATOM    571  CA  ASN H  82     -14.251   6.560  -2.997  1.00  0.81           C  
ATOM    572  C   ASN H  82     -14.810   7.678  -3.902  1.00  0.81           C  
ATOM    573  CB  ASN H  82     -15.352   5.745  -2.287  1.00  0.81           C  
ATOM    574  O   ASN H  82     -15.273   7.384  -4.997  1.00  0.81           O  
ATOM    575  CG  ASN H  82     -14.789   4.611  -1.435  1.00  0.81           C  
ATOM    576  ND2 ASN H  82     -14.851   3.376  -1.881  1.00  0.81           N  
ATOM    577  OD1 ASN H  82     -14.260   4.852  -0.362  1.00  0.81           O  
ATOM    578  N   SER H  83     -14.674   8.960  -3.526  1.00  0.52           N  
ATOM    579  CA  SER H  83     -14.978  10.094  -4.422  1.00  0.52           C  
ATOM    580  C   SER H  83     -13.995  10.234  -5.598  1.00  0.52           C  
ATOM    581  CB  SER H  83     -15.054  11.406  -3.628  1.00  0.52           C  
ATOM    582  O   SER H  83     -14.247  11.007  -6.520  1.00  0.52           O  
ATOM    583  OG  SER H  83     -13.783  11.947  -3.297  1.00  0.52           O  
ATOM    584  N   LYS H  84     -12.868   9.508  -5.555  1.00  0.39           N  
ATOM    585  CA  LYS H  84     -11.782   9.505  -6.552  1.00  0.39           C  
ATOM    586  C   LYS H  84     -11.303   8.086  -6.894  1.00  0.39           C  
ATOM    587  CB  LYS H  84     -10.613  10.372  -6.044  1.00  0.39           C  
ATOM    588  O   LYS H  84     -10.249   7.940  -7.504  1.00  0.39           O  
ATOM    589  CG  LYS H  84     -11.018  11.836  -5.822  1.00  0.39           C  
ATOM    590  CD  LYS H  84      -9.899  12.640  -5.145  1.00  0.39           C  
ATOM    591  CE  LYS H  84     -10.461  13.831  -4.357  1.00  0.39           C  
ATOM    592  NZ  LYS H  84     -11.303  13.377  -3.221  1.00  0.39           N  
ATOM    593  N   ASN H  85     -12.041   7.052  -6.473  1.00  0.43           N  
ATOM    594  CA  ASN H  85     -11.728   5.639  -6.722  1.00  0.43           C  
ATOM    595  C   ASN H  85     -10.262   5.268  -6.371  1.00  0.43           C  
ATOM    596  CB  ASN H  85     -12.157   5.299  -8.165  1.00  0.43           C  
ATOM    597  O   ASN H  85      -9.569   4.602  -7.135  1.00  0.43           O  
ATOM    598  CG  ASN H  85     -12.825   3.944  -8.234  1.00  0.43           C  
ATOM    599  ND2 ASN H  85     -12.162   2.946  -8.757  1.00  0.43           N  
ATOM    600  OD1 ASN H  85     -13.955   3.782  -7.810  1.00  0.43           O  
ATOM    601  N   THR H  86      -9.751   5.795  -5.253  1.00  0.18           N  
ATOM    602  CA  THR H  86      -8.310   5.829  -4.937  1.00  0.18           C  
ATOM    603  C   THR H  86      -8.034   5.371  -3.504  1.00  0.18           C  
ATOM    604  CB  THR H  86      -7.773   7.256  -5.183  1.00  0.18           C  
ATOM    605  O   THR H  86      -8.842   5.624  -2.608  1.00  0.18           O  
ATOM    606  CG2 THR H  86      -6.375   7.555  -4.636  1.00  0.18           C  
ATOM    607  OG1 THR H  86      -7.694   7.513  -6.566  1.00  0.18           O  
ATOM    608  N   VAL H  87      -6.872   4.753  -3.265  1.00  0.19           N  
ATOM    609  CA  VAL H  87      -6.319   4.528  -1.917  1.00  0.19           C  
ATOM    610  C   VAL H  87      -4.969   5.214  -1.773  1.00  0.19           C  
ATOM    611  CB  VAL H  87      -6.229   3.036  -1.544  1.00  0.19           C  
ATOM    612  O   VAL H  87      -4.082   5.062  -2.609  1.00  0.19           O  
ATOM    613  CG1 VAL H  87      -5.684   2.827  -0.122  1.00  0.19           C  
ATOM    614  CG2 VAL H  87      -7.620   2.406  -1.605  1.00  0.19           C  
ATOM    615  N   TYR H  88      -4.802   5.961  -0.687  1.00  0.16           N  
ATOM    616  CA  TYR H  88      -3.547   6.590  -0.306  1.00  0.16           C  
ATOM    617  C   TYR H  88      -2.849   5.810   0.814  1.00  0.16           C  
ATOM    618  CB  TYR H  88      -3.804   8.014   0.192  1.00  0.16           C  
ATOM    619  O   TYR H  88      -3.495   5.463   1.807  1.00  0.16           O  
ATOM    620  CG  TYR H  88      -4.769   8.880  -0.600  1.00  0.16           C  
ATOM    621  CD1 TYR H  88      -4.386   9.427  -1.838  1.00  0.16           C  
ATOM    622  CD2 TYR H  88      -6.022   9.213  -0.048  1.00  0.16           C  
ATOM    623  CE1 TYR H  88      -5.252  10.303  -2.524  1.00  0.16           C  
ATOM    624  CE2 TYR H  88      -6.872  10.116  -0.715  1.00  0.16           C  
ATOM    625  OH  TYR H  88      -7.337  11.501  -2.619  1.00  0.16           O  
ATOM    626  CZ  TYR H  88      -6.502  10.648  -1.966  1.00  0.16           C  
ATOM    627  N   LEU H  89      -1.526   5.667   0.727  1.00  0.17           N  
ATOM    628  CA  LEU H  89      -0.675   5.329   1.869  1.00  0.17           C  
ATOM    629  C   LEU H  89       0.158   6.558   2.255  1.00  0.17           C  
ATOM    630  CB  LEU H  89       0.178   4.084   1.561  1.00  0.17           C  
ATOM    631  O   LEU H  89       1.127   6.913   1.583  1.00  0.17           O  
ATOM    632  CG  LEU H  89       1.033   3.622   2.759  1.00  0.17           C  
ATOM    633  CD1 LEU H  89       0.178   3.016   3.877  1.00  0.17           C  
ATOM    634  CD2 LEU H  89       2.048   2.576   2.312  1.00  0.17           C  
ATOM    635  N   GLN H  90      -0.232   7.221   3.343  1.00  0.13           N  
ATOM    636  CA  GLN H  90       0.594   8.227   4.005  1.00  0.13           C  
ATOM    637  C   GLN H  90       1.758   7.525   4.712  1.00  0.13           C  
ATOM    638  CB  GLN H  90      -0.268   8.994   5.022  1.00  0.13           C  
ATOM    639  O   GLN H  90       1.543   6.553   5.435  1.00  0.13           O  
ATOM    640  CG  GLN H  90       0.462  10.141   5.741  1.00  0.13           C  
ATOM    641  CD  GLN H  90       0.674  11.382   4.880  1.00  0.13           C  
ATOM    642  NE2 GLN H  90       1.678  12.173   5.166  1.00  0.13           N  
ATOM    643  OE1 GLN H  90      -0.091  11.681   3.971  1.00  0.13           O  
ATOM    644  N   MET H  91       2.973   8.043   4.564  1.00  0.14           N  
ATOM    645  CA  MET H  91       4.167   7.517   5.220  1.00  0.14           C  
ATOM    646  C   MET H  91       4.904   8.668   5.899  1.00  0.14           C  
ATOM    647  CB  MET H  91       5.062   6.812   4.194  1.00  0.14           C  
ATOM    648  O   MET H  91       5.408   9.559   5.219  1.00  0.14           O  
ATOM    649  CG  MET H  91       4.333   5.728   3.389  1.00  0.14           C  
ATOM    650  SD  MET H  91       5.396   4.771   2.279  1.00  0.14           S  
ATOM    651  CE  MET H  91       6.056   6.109   1.254  1.00  0.14           C  
ATOM    652  N   ASN H  92       4.939   8.677   7.232  1.00  0.22           N  
ATOM    653  CA  ASN H  92       5.571   9.733   8.024  1.00  0.22           C  
ATOM    654  C   ASN H  92       6.789   9.191   8.778  1.00  0.22           C  
ATOM    655  CB  ASN H  92       4.556  10.375   8.989  1.00  0.22           C  
ATOM    656  O   ASN H  92       6.844   8.001   9.090  1.00  0.22           O  
ATOM    657  CG  ASN H  92       3.163  10.555   8.410  1.00  0.22           C  
ATOM    658  ND2 ASN H  92       2.239   9.698   8.777  1.00  0.22           N  
ATOM    659  OD1 ASN H  92       2.888  11.448   7.624  1.00  0.22           O  
ATOM    660  N   SER H  93       7.752  10.062   9.095  1.00  0.24           N  
ATOM    661  CA  SER H  93       8.977   9.698   9.827  1.00  0.24           C  
ATOM    662  C   SER H  93       9.675   8.480   9.205  1.00  0.24           C  
ATOM    663  CB  SER H  93       8.695   9.515  11.325  1.00  0.24           C  
ATOM    664  O   SER H  93       9.946   7.478   9.876  1.00  0.24           O  
ATOM    665  OG  SER H  93       8.125  10.695  11.864  1.00  0.24           O  
ATOM    666  N   LEU H  94       9.899   8.558   7.892  1.00  0.12           N  
ATOM    667  CA  LEU H  94      10.548   7.522   7.090  1.00  0.12           C  
ATOM    668  C   LEU H  94      11.991   7.277   7.560  1.00  0.12           C  
ATOM    669  CB  LEU H  94      10.492   7.939   5.608  1.00  0.12           C  
ATOM    670  O   LEU H  94      12.710   8.217   7.904  1.00  0.12           O  
ATOM    671  CG  LEU H  94       9.108   7.721   4.964  1.00  0.12           C  
ATOM    672  CD1 LEU H  94       8.954   8.557   3.697  1.00  0.12           C  
ATOM    673  CD2 LEU H  94       8.921   6.256   4.566  1.00  0.12           C  
ATOM    674  N   ARG H  95      12.425   6.016   7.555  1.00  0.17           N  
ATOM    675  CA  ARG H  95      13.784   5.577   7.933  1.00  0.17           C  
ATOM    676  C   ARG H  95      14.467   4.851   6.765  1.00  0.17           C  
ATOM    677  CB  ARG H  95      13.714   4.731   9.219  1.00  0.17           C  
ATOM    678  O   ARG H  95      13.747   4.379   5.887  1.00  0.17           O  
ATOM    679  CG  ARG H  95      12.890   3.442   9.073  1.00  0.17           C  
ATOM    680  CD  ARG H  95      12.728   2.712  10.406  1.00  0.17           C  
ATOM    681  NE  ARG H  95      11.773   1.592  10.279  1.00  0.17           N  
ATOM    682  NH1 ARG H  95      13.092  -0.148  11.040  1.00  0.17           N  
ATOM    683  NH2 ARG H  95      10.955  -0.503  10.578  1.00  0.17           N  
ATOM    684  CZ  ARG H  95      11.955   0.331  10.627  1.00  0.17           C  
ATOM    685  N   PRO H  96      15.808   4.737   6.714  1.00  0.12           N  
ATOM    686  CA  PRO H  96      16.505   4.061   5.615  1.00  0.12           C  
ATOM    687  C   PRO H  96      15.978   2.653   5.303  1.00  0.12           C  
ATOM    688  CB  PRO H  96      17.981   4.039   6.022  1.00  0.12           C  
ATOM    689  O   PRO H  96      15.886   2.287   4.134  1.00  0.12           O  
ATOM    690  CG  PRO H  96      18.110   5.290   6.888  1.00  0.12           C  
ATOM    691  CD  PRO H  96      16.776   5.322   7.631  1.00  0.12           C  
ATOM    692  N   GLU H  97      15.550   1.901   6.320  1.00  0.24           N  
ATOM    693  CA  GLU H  97      14.942   0.565   6.196  1.00  0.24           C  
ATOM    694  C   GLU H  97      13.567   0.557   5.501  1.00  0.24           C  
ATOM    695  CB  GLU H  97      14.798  -0.104   7.577  1.00  0.24           C  
ATOM    696  O   GLU H  97      13.066  -0.505   5.144  1.00  0.24           O  
ATOM    697  CG  GLU H  97      16.027  -0.012   8.499  1.00  0.24           C  
ATOM    698  CD  GLU H  97      15.890   1.165   9.471  1.00  0.24           C  
ATOM    699  OE1 GLU H  97      15.548   0.908  10.648  1.00  0.24           O  
ATOM    700  OE2 GLU H  97      15.995   2.327   9.022  1.00  0.24           O  
ATOM    701  N   ASP H  98      12.943   1.721   5.299  1.00  0.17           N  
ATOM    702  CA  ASP H  98      11.756   1.870   4.453  1.00  0.17           C  
ATOM    703  C   ASP H  98      12.087   1.996   2.953  1.00  0.17           C  
ATOM    704  CB  ASP H  98      10.900   3.063   4.914  1.00  0.17           C  
ATOM    705  O   ASP H  98      11.158   2.093   2.149  1.00  0.17           O  
ATOM    706  CG  ASP H  98      10.429   3.022   6.367  1.00  0.17           C  
ATOM    707  OD1 ASP H  98      10.080   1.945   6.911  1.00  0.17           O  
ATOM    708  OD2 ASP H  98      10.302   4.107   6.973  1.00  0.17           O  
ATOM    709  N   THR H  99      13.370   2.000   2.562  1.00  0.15           N  
ATOM    710  CA  THR H  99      13.813   2.055   1.157  1.00  0.15           C  
ATOM    711  C   THR H  99      13.440   0.775   0.411  1.00  0.15           C  
ATOM    712  CB  THR H  99      15.327   2.286   1.047  1.00  0.15           C  
ATOM    713  O   THR H  99      14.036  -0.282   0.632  1.00  0.15           O  
ATOM    714  CG2 THR H  99      15.852   2.279  -0.391  1.00  0.15           C  
ATOM    715  OG1 THR H  99      15.649   3.534   1.611  1.00  0.15           O  
ATOM    716  N   ALA H 100      12.459   0.866  -0.484  1.00  0.30           N  
ATOM    717  CA  ALA H 100      11.872  -0.284  -1.161  1.00  0.30           C  
ATOM    718  C   ALA H 100      11.056   0.123  -2.398  1.00  0.30           C  
ATOM    719  CB  ALA H 100      10.989  -1.028  -0.148  1.00  0.30           C  
ATOM    720  O   ALA H 100      10.663   1.280  -2.567  1.00  0.30           O  
ATOM    721  N   LEU H 101      10.762  -0.857  -3.253  1.00  0.33           N  
ATOM    722  CA  LEU H 101       9.700  -0.747  -4.250  1.00  0.33           C  
ATOM    723  C   LEU H 101       8.364  -1.087  -3.574  1.00  0.33           C  
ATOM    724  CB  LEU H 101      10.044  -1.686  -5.420  1.00  0.33           C  
ATOM    725  O   LEU H 101       8.223  -2.195  -3.051  1.00  0.33           O  
ATOM    726  CG  LEU H 101       9.095  -1.600  -6.628  1.00  0.33           C  
ATOM    727  CD1 LEU H 101       9.077  -0.193  -7.225  1.00  0.33           C  
ATOM    728  CD2 LEU H 101       9.582  -2.555  -7.714  1.00  0.33           C  
ATOM    729  N   TYR H 102       7.423  -0.141  -3.534  1.00  0.26           N  
ATOM    730  CA  TYR H 102       6.106  -0.329  -2.915  1.00  0.26           C  
ATOM    731  C   TYR H 102       5.060  -0.687  -3.966  1.00  0.26           C  
ATOM    732  CB  TYR H 102       5.669   0.919  -2.136  1.00  0.26           C  
ATOM    733  O   TYR H 102       5.020  -0.065  -5.024  1.00  0.26           O  
ATOM    734  CG  TYR H 102       6.411   1.132  -0.833  1.00  0.26           C  
ATOM    735  CD1 TYR H 102       7.763   1.513  -0.855  1.00  0.26           C  
ATOM    736  CD2 TYR H 102       5.757   0.936   0.401  1.00  0.26           C  
ATOM    737  CE1 TYR H 102       8.474   1.662   0.345  1.00  0.26           C  
ATOM    738  CE2 TYR H 102       6.463   1.111   1.608  1.00  0.26           C  
ATOM    739  OH  TYR H 102       8.549   1.575   2.723  1.00  0.26           O  
ATOM    740  CZ  TYR H 102       7.828   1.464   1.578  1.00  0.26           C  
ATOM    741  N   TYR H 103       4.191  -1.644  -3.655  1.00  0.30           N  
ATOM    742  CA  TYR H 103       3.100  -2.081  -4.523  1.00  0.30           C  
ATOM    743  C   TYR H 103       1.736  -1.863  -3.871  1.00  0.30           C  
ATOM    744  CB  TYR H 103       3.252  -3.561  -4.879  1.00  0.30           C  
ATOM    745  O   TYR H 103       1.604  -1.964  -2.648  1.00  0.30           O  
ATOM    746  CG  TYR H 103       4.443  -3.916  -5.740  1.00  0.30           C  
ATOM    747  CD1 TYR H 103       5.639  -4.389  -5.161  1.00  0.30           C  
ATOM    748  CD2 TYR H 103       4.325  -3.818  -7.138  1.00  0.30           C  
ATOM    749  CE1 TYR H 103       6.705  -4.793  -5.990  1.00  0.30           C  
ATOM    750  CE2 TYR H 103       5.387  -4.216  -7.967  1.00  0.30           C  
ATOM    751  OH  TYR H 103       7.587  -5.126  -8.197  1.00  0.30           O  
ATOM    752  CZ  TYR H 103       6.575  -4.712  -7.395  1.00  0.30           C  
ATOM    753  N   CYS H 104       0.731  -1.622  -4.708  1.00  0.23           N  
ATOM    754  CA  CYS H 104      -0.686  -1.720  -4.368  1.00  0.23           C  
ATOM    755  C   CYS H 104      -1.215  -3.124  -4.721  1.00  0.23           C  
ATOM    756  CB  CYS H 104      -1.406  -0.610  -5.139  1.00  0.23           C  
ATOM    757  O   CYS H 104      -0.736  -3.740  -5.678  1.00  0.23           O  
ATOM    758  SG  CYS H 104      -3.183  -0.388  -4.871  1.00  0.23           S  
ATOM    759  N   ALA H 105      -2.196  -3.612  -3.964  1.00  0.33           N  
ATOM    760  CA  ALA H 105      -2.888  -4.879  -4.193  1.00  0.33           C  
ATOM    761  C   ALA H 105      -4.417  -4.693  -4.200  1.00  0.33           C  
ATOM    762  CB  ALA H 105      -2.434  -5.879  -3.119  1.00  0.33           C  
ATOM    763  O   ALA H 105      -4.928  -3.600  -3.949  1.00  0.33           O  
ATOM    764  N   VAL H 106      -5.129  -5.774  -4.513  1.00  0.56           N  
ATOM    765  CA  VAL H 106      -6.570  -5.943  -4.308  1.00  0.56           C  
ATOM    766  C   VAL H 106      -6.769  -7.341  -3.751  1.00  0.56           C  
ATOM    767  CB  VAL H 106      -7.371  -5.762  -5.617  1.00  0.56           C  
ATOM    768  O   VAL H 106      -6.409  -8.320  -4.408  1.00  0.56           O  
ATOM    769  CG1 VAL H 106      -8.776  -6.384  -5.588  1.00  0.56           C  
ATOM    770  CG2 VAL H 106      -7.589  -4.285  -5.942  1.00  0.56           C  
ATOM    771  N   GLU H 107      -7.398  -7.423  -2.589  1.00  0.55           N  
ATOM    772  CA  GLU H 107      -7.747  -8.664  -1.922  1.00  0.55           C  
ATOM    773  C   GLU H 107      -9.264  -8.714  -1.731  1.00  0.55           C  
ATOM    774  CB  GLU H 107      -6.893  -8.875  -0.662  1.00  0.55           C  
ATOM    775  O   GLU H 107      -9.883  -7.903  -1.042  1.00  0.55           O  
ATOM    776  CG  GLU H 107      -6.716  -7.723   0.344  1.00  0.55           C  
ATOM    777  CD  GLU H 107      -5.434  -6.890   0.134  1.00  0.55           C  
ATOM    778  OE1 GLU H 107      -4.702  -6.693   1.136  1.00  0.55           O  
ATOM    779  OE2 GLU H 107      -5.187  -6.367  -0.980  1.00  0.55           O  
ATOM    780  N   ILE H 108      -9.888  -9.641  -2.459  1.00  0.83           N  
ATOM    781  CA  ILE H 108     -11.336  -9.832  -2.474  1.00  0.83           C  
ATOM    782  C   ILE H 108     -11.633 -10.641  -1.224  1.00  0.83           C  
ATOM    783  CB  ILE H 108     -11.782 -10.550  -3.770  1.00  0.83           C  
ATOM    784  O   ILE H 108     -11.426 -11.847  -1.260  1.00  0.83           O  
ATOM    785  CG1 ILE H 108     -11.270  -9.775  -5.012  1.00  0.83           C  
ATOM    786  CG2 ILE H 108     -13.317 -10.692  -3.780  1.00  0.83           C  
ATOM    787  CD1 ILE H 108     -11.636 -10.410  -6.357  1.00  0.83           C  
ATOM    788  N   HIS H 109     -12.072  -9.973  -0.161  1.00  1.63           N  
ATOM    789  CA  HIS H 109     -11.893 -10.347   1.248  1.00  1.63           C  
ATOM    790  C   HIS H 109     -10.423 -10.447   1.721  1.00  1.63           C  
ATOM    791  CB  HIS H 109     -12.890 -11.383   1.841  1.00  1.63           C  
ATOM    792  O   HIS H 109      -9.595 -11.174   1.181  1.00  1.63           O  
ATOM    793  CG  HIS H 109     -13.130 -12.762   1.255  1.00  1.63           C  
ATOM    794  CD2 HIS H 109     -13.270 -13.933   1.958  1.00  1.63           C  
ATOM    795  ND1 HIS H 109     -13.468 -13.050  -0.042  1.00  1.63           N  
ATOM    796  CE1 HIS H 109     -13.758 -14.354  -0.133  1.00  1.63           C  
ATOM    797  NE2 HIS H 109     -13.698 -14.935   1.069  1.00  1.63           N  
ATOM    798  N   CYS H 110     -10.115  -9.635   2.744  1.00  0.73           N  
ATOM    799  CA  CYS H 110      -8.792  -9.476   3.357  1.00  0.73           C  
ATOM    800  C   CYS H 110      -8.326 -10.670   4.214  1.00  0.73           C  
ATOM    801  CB  CYS H 110      -8.892  -8.201   4.218  1.00  0.73           C  
ATOM    802  O   CYS H 110      -7.129 -10.850   4.421  1.00  0.73           O  
ATOM    803  SG  CYS H 110      -7.342  -7.794   5.070  1.00  0.73           S  
ATOM    804  N   ASP H 111      -9.281 -11.401   4.794  1.00  1.98           N  
ATOM    805  CA  ASP H 111      -9.162 -12.431   5.843  1.00  1.98           C  
ATOM    806  C   ASP H 111      -8.339 -12.108   7.110  1.00  1.98           C  
ATOM    807  CB  ASP H 111      -8.971 -13.837   5.240  1.00  1.98           C  
ATOM    808  O   ASP H 111      -8.311 -12.918   8.039  1.00  1.98           O  
ATOM    809  CG  ASP H 111     -10.297 -14.437   4.730  1.00  1.98           C  
ATOM    810  OD1 ASP H 111     -11.309 -13.697   4.639  1.00  1.98           O  
ATOM    811  OD2 ASP H 111     -10.322 -15.668   4.509  1.00  1.98           O  
ATOM    812  N   ASP H 111A     -7.813 -10.879   7.232  1.00  1.54           N  
ATOM    813  CA  ASP H 111A     -6.968 -10.422   8.349  1.00  1.54           C  
ATOM    814  C   ASP H 111A     -5.639 -11.211   8.410  1.00  1.54           C  
ATOM    815  CB  ASP H 111A     -7.795 -10.437   9.662  1.00  1.54           C  
ATOM    816  O   ASP H 111A     -5.417 -12.168   7.670  1.00  1.54           O  
ATOM    817  CG  ASP H 111A     -7.407  -9.384  10.709  1.00  1.54           C  
ATOM    818  OD1 ASP H 111A     -6.194  -9.148  10.913  1.00  1.54           O  
ATOM    819  OD2 ASP H 111A     -8.338  -8.802  11.322  1.00  1.54           O  
ATOM    820  N   TYR H 111B     -4.706 -10.803   9.276  1.00  2.17           N  
ATOM    821  CA  TYR H 111B     -3.419 -11.473   9.564  1.00  2.17           C  
ATOM    822  C   TYR H 111B     -2.410 -11.656   8.406  1.00  2.17           C  
ATOM    823  CB  TYR H 111B     -3.683 -12.810  10.287  1.00  2.17           C  
ATOM    824  O   TYR H 111B     -1.233 -11.883   8.690  1.00  2.17           O  
ATOM    825  CG  TYR H 111B     -3.689 -12.696  11.802  1.00  2.17           C  
ATOM    826  CD1 TYR H 111B     -2.601 -13.195  12.545  1.00  2.17           C  
ATOM    827  CD2 TYR H 111B     -4.765 -12.076  12.465  1.00  2.17           C  
ATOM    828  CE1 TYR H 111B     -2.592 -13.090  13.950  1.00  2.17           C  
ATOM    829  CE2 TYR H 111B     -4.761 -11.963  13.869  1.00  2.17           C  
ATOM    830  OH  TYR H 111B     -3.666 -12.375  15.970  1.00  2.17           O  
ATOM    831  CZ  TYR H 111B     -3.677 -12.474  14.613  1.00  2.17           C  
ATOM    832  N   GLY H 112C     -2.833 -11.555   7.145  1.00  0.98           N  
ATOM    833  CA  GLY H 112C     -2.039 -11.789   5.945  1.00  0.98           C  
ATOM    834  C   GLY H 112C     -1.207 -10.587   5.503  1.00  0.98           C  
ATOM    835  O   GLY H 112C     -0.185 -10.277   6.110  1.00  0.98           O  
ATOM    836  N   VAL H 112B     -1.606  -9.980   4.376  1.00  1.33           N  
ATOM    837  CA  VAL H 112B     -0.729  -9.172   3.503  1.00  1.33           C  
ATOM    838  C   VAL H 112B      0.625  -9.864   3.269  1.00  1.33           C  
ATOM    839  CB  VAL H 112B     -0.624  -7.669   3.858  1.00  1.33           C  
ATOM    840  O   VAL H 112B      1.695  -9.273   3.410  1.00  1.33           O  
ATOM    841  CG1 VAL H 112B     -1.912  -6.936   3.478  1.00  1.33           C  
ATOM    842  CG2 VAL H 112B     -0.314  -7.334   5.322  1.00  1.33           C  
ATOM    843  N   GLU H 112A      0.554 -11.146   2.900  1.00  0.74           N  
ATOM    844  CA  GLU H 112A      1.688 -11.946   2.428  1.00  0.74           C  
ATOM    845  C   GLU H 112A      1.575 -12.229   0.914  1.00  0.74           C  
ATOM    846  CB  GLU H 112A      1.861 -13.211   3.302  1.00  0.74           C  
ATOM    847  O   GLU H 112A      0.746 -11.649   0.213  1.00  0.74           O  
ATOM    848  CG  GLU H 112A      3.249 -13.252   3.976  1.00  0.74           C  
ATOM    849  CD  GLU H 112A      4.409 -13.135   2.972  1.00  0.74           C  
ATOM    850  OE1 GLU H 112A      5.145 -12.125   2.992  1.00  0.74           O  
ATOM    851  OE2 GLU H 112A      4.529 -14.016   2.089  1.00  0.74           O  
ATOM    852  N   ASN H 112       2.498 -13.019   0.373  1.00  1.25           N  
ATOM    853  CA  ASN H 112       2.712 -13.168  -1.061  1.00  1.25           C  
ATOM    854  C   ASN H 112       1.664 -14.017  -1.805  1.00  1.25           C  
ATOM    855  CB  ASN H 112       4.136 -13.719  -1.256  1.00  1.25           C  
ATOM    856  O   ASN H 112       0.861 -14.726  -1.218  1.00  1.25           O  
ATOM    857  CG  ASN H 112       5.161 -12.628  -1.049  1.00  1.25           C  
ATOM    858  ND2 ASN H 112       5.793 -12.566   0.095  1.00  1.25           N  
ATOM    859  OD1 ASN H 112       5.384 -11.811  -1.932  1.00  1.25           O  
ATOM    860  N   PHE H 113       1.785 -13.962  -3.138  1.00  2.01           N  
ATOM    861  CA  PHE H 113       1.238 -14.852  -4.178  1.00  2.01           C  
ATOM    862  C   PHE H 113      -0.286 -15.004  -4.317  1.00  2.01           C  
ATOM    863  CB  PHE H 113       1.976 -16.207  -4.189  1.00  2.01           C  
ATOM    864  O   PHE H 113      -0.729 -15.126  -5.456  1.00  2.01           O  
ATOM    865  CG  PHE H 113       1.885 -17.044  -2.924  1.00  2.01           C  
ATOM    866  CD1 PHE H 113       0.686 -17.703  -2.599  1.00  2.01           C  
ATOM    867  CD2 PHE H 113       2.984 -17.131  -2.045  1.00  2.01           C  
ATOM    868  CE1 PHE H 113       0.564 -18.394  -1.383  1.00  2.01           C  
ATOM    869  CE2 PHE H 113       2.868 -17.834  -0.832  1.00  2.01           C  
ATOM    870  CZ  PHE H 113       1.652 -18.457  -0.496  1.00  2.01           C  
ATOM    871  N   ASP H 114      -1.082 -14.952  -3.250  1.00  2.78           N  
ATOM    872  CA  ASP H 114      -2.546 -15.080  -3.356  1.00  2.78           C  
ATOM    873  C   ASP H 114      -3.221 -13.829  -3.955  1.00  2.78           C  
ATOM    874  CB  ASP H 114      -3.132 -15.511  -1.998  1.00  2.78           C  
ATOM    875  O   ASP H 114      -4.349 -13.899  -4.444  1.00  2.78           O  
ATOM    876  CG  ASP H 114      -2.802 -16.978  -1.645  1.00  2.78           C  
ATOM    877  OD1 ASP H 114      -2.619 -17.798  -2.578  1.00  2.78           O  
ATOM    878  OD2 ASP H 114      -2.756 -17.298  -0.437  1.00  2.78           O  
ATOM    879  N   PHE H 115      -2.513 -12.693  -3.994  1.00  1.30           N  
ATOM    880  CA  PHE H 115      -2.918 -11.493  -4.732  1.00  1.30           C  
ATOM    881  C   PHE H 115      -2.122 -11.426  -6.053  1.00  1.30           C  
ATOM    882  CB  PHE H 115      -2.767 -10.238  -3.845  1.00  1.30           C  
ATOM    883  O   PHE H 115      -0.891 -11.513  -6.045  1.00  1.30           O  
ATOM    884  CG  PHE H 115      -3.273 -10.317  -2.400  1.00  1.30           C  
ATOM    885  CD1 PHE H 115      -4.221 -11.275  -1.973  1.00  1.30           C  
ATOM    886  CD2 PHE H 115      -2.767  -9.404  -1.454  1.00  1.30           C  
ATOM    887  CE1 PHE H 115      -4.578 -11.378  -0.616  1.00  1.30           C  
ATOM    888  CE2 PHE H 115      -3.169  -9.467  -0.106  1.00  1.30           C  
ATOM    889  CZ  PHE H 115      -4.051 -10.474   0.321  1.00  1.30           C  
ATOM    890  N   ASP H 116      -2.814 -11.310  -7.193  1.00  2.23           N  
ATOM    891  CA  ASP H 116      -2.240 -11.481  -8.546  1.00  2.23           C  
ATOM    892  C   ASP H 116      -1.820 -10.171  -9.260  1.00  2.23           C  
ATOM    893  CB  ASP H 116      -3.193 -12.353  -9.393  1.00  2.23           C  
ATOM    894  O   ASP H 116      -0.639 -10.036  -9.597  1.00  2.23           O  
ATOM    895  CG  ASP H 116      -2.960 -12.234 -10.907  1.00  2.23           C  
ATOM    896  OD1 ASP H 116      -1.990 -12.847 -11.404  1.00  2.23           O  
ATOM    897  OD2 ASP H 116      -3.766 -11.529 -11.557  1.00  2.23           O  
ATOM    898  N   PRO H 117      -2.715  -9.189  -9.507  1.00  1.66           N  
ATOM    899  CA  PRO H 117      -2.451  -8.095 -10.446  1.00  1.66           C  
ATOM    900  C   PRO H 117      -1.693  -6.932  -9.790  1.00  1.66           C  
ATOM    901  CB  PRO H 117      -3.829  -7.709 -10.990  1.00  1.66           C  
ATOM    902  O   PRO H 117      -2.207  -5.818  -9.666  1.00  1.66           O  
ATOM    903  CG  PRO H 117      -4.725  -7.916  -9.769  1.00  1.66           C  
ATOM    904  CD  PRO H 117      -4.123  -9.163  -9.122  1.00  1.66           C  
ATOM    905  N   TRP H 118      -0.456  -7.191  -9.368  1.00  0.98           N  
ATOM    906  CA  TRP H 118       0.457  -6.170  -8.855  1.00  0.98           C  
ATOM    907  C   TRP H 118       0.635  -5.039  -9.870  1.00  0.98           C  
ATOM    908  CB  TRP H 118       1.806  -6.808  -8.505  1.00  0.98           C  
ATOM    909  O   TRP H 118       0.834  -5.284 -11.063  1.00  0.98           O  
ATOM    910  CG  TRP H 118       1.681  -7.919  -7.513  1.00  0.98           C  
ATOM    911  CD1 TRP H 118       1.638  -9.238  -7.804  1.00  0.98           C  
ATOM    912  CD2 TRP H 118       1.400  -7.820  -6.088  1.00  0.98           C  
ATOM    913  CE2 TRP H 118       1.188  -9.131  -5.576  1.00  0.98           C  
ATOM    914  CE3 TRP H 118       1.294  -6.750  -5.181  1.00  0.98           C  
ATOM    915  NE1 TRP H 118       1.317  -9.952  -6.669  1.00  0.98           N  
ATOM    916  CH2 TRP H 118       0.876  -8.296  -3.338  1.00  0.98           C  
ATOM    917  CZ2 TRP H 118       0.925  -9.379  -4.226  1.00  0.98           C  
ATOM    918  CZ3 TRP H 118       1.062  -6.986  -3.815  1.00  0.98           C  
ATOM    919  N   GLY H 119       0.588  -3.798  -9.387  1.00  0.74           N  
ATOM    920  CA  GLY H 119       0.878  -2.636 -10.215  1.00  0.74           C  
ATOM    921  C   GLY H 119       2.353  -2.562 -10.629  1.00  0.74           C  
ATOM    922  O   GLY H 119       3.160  -3.462 -10.380  1.00  0.74           O  
ATOM    923  N   GLN H 120       2.727  -1.468 -11.290  1.00  0.55           N  
ATOM    924  CA  GLN H 120       4.098  -1.275 -11.784  1.00  0.55           C  
ATOM    925  C   GLN H 120       5.108  -1.101 -10.637  1.00  0.55           C  
ATOM    926  CB  GLN H 120       4.141  -0.087 -12.761  1.00  0.55           C  
ATOM    927  O   GLN H 120       6.304  -1.323 -10.831  1.00  0.55           O  
ATOM    928  CG  GLN H 120       3.201  -0.307 -13.961  1.00  0.55           C  
ATOM    929  CD  GLN H 120       3.228   0.823 -14.986  1.00  0.55           C  
ATOM    930  NE2 GLN H 120       2.118   1.096 -15.637  1.00  0.55           N  
ATOM    931  OE1 GLN H 120       4.227   1.470 -15.251  1.00  0.55           O  
ATOM    932  N   GLY H 121       4.619  -0.751  -9.444  1.00  0.24           N  
ATOM    933  CA  GLY H 121       5.420  -0.514  -8.256  1.00  0.24           C  
ATOM    934  C   GLY H 121       5.975   0.909  -8.229  1.00  0.24           C  
ATOM    935  O   GLY H 121       6.622   1.385  -9.161  1.00  0.24           O  
ATOM    936  N   THR H 122       5.744   1.608  -7.124  1.00  0.19           N  
ATOM    937  CA  THR H 122       6.210   2.975  -6.901  1.00  0.19           C  
ATOM    938  C   THR H 122       7.444   2.969  -5.993  1.00  0.19           C  
ATOM    939  CB  THR H 122       5.041   3.852  -6.431  1.00  0.19           C  
ATOM    940  O   THR H 122       7.391   2.560  -4.832  1.00  0.19           O  
ATOM    941  CG2 THR H 122       4.357   3.425  -5.133  1.00  0.19           C  
ATOM    942  OG1 THR H 122       5.488   5.160  -6.218  1.00  0.19           O  
ATOM    943  N   LEU H 123       8.597   3.376  -6.532  1.00  0.27           N  
ATOM    944  CA  LEU H 123       9.876   3.352  -5.813  1.00  0.27           C  
ATOM    945  C   LEU H 123       9.932   4.420  -4.710  1.00  0.27           C  
ATOM    946  CB  LEU H 123      11.030   3.500  -6.824  1.00  0.27           C  
ATOM    947  O   LEU H 123       9.558   5.573  -4.932  1.00  0.27           O  
ATOM    948  CG  LEU H 123      12.443   3.470  -6.203  1.00  0.27           C  
ATOM    949  CD1 LEU H 123      12.764   2.126  -5.546  1.00  0.27           C  
ATOM    950  CD2 LEU H 123      13.485   3.723  -7.293  1.00  0.27           C  
ATOM    951  N   VAL H 124      10.451   4.051  -3.540  1.00  0.20           N  
ATOM    952  CA  VAL H 124      10.652   4.947  -2.396  1.00  0.20           C  
ATOM    953  C   VAL H 124      12.071   4.768  -1.871  1.00  0.20           C  
ATOM    954  CB  VAL H 124       9.624   4.657  -1.291  1.00  0.20           C  
ATOM    955  O   VAL H 124      12.439   3.679  -1.432  1.00  0.20           O  
ATOM    956  CG1 VAL H 124       9.797   5.578  -0.075  1.00  0.20           C  
ATOM    957  CG2 VAL H 124       8.186   4.793  -1.801  1.00  0.20           C  
ATOM    958  N   THR H 125      12.860   5.840  -1.892  1.00  0.22           N  
ATOM    959  CA  THR H 125      14.252   5.840  -1.420  1.00  0.22           C  
ATOM    960  C   THR H 125      14.409   6.798  -0.250  1.00  0.22           C  
ATOM    961  CB  THR H 125      15.221   6.207  -2.551  1.00  0.22           C  
ATOM    962  O   THR H 125      14.097   7.981  -0.383  1.00  0.22           O  
ATOM    963  CG2 THR H 125      16.686   6.205  -2.115  1.00  0.22           C  
ATOM    964  OG1 THR H 125      15.118   5.276  -3.603  1.00  0.22           O  
ATOM    965  N   VAL H 126      14.910   6.300   0.884  1.00  0.21           N  
ATOM    966  CA  VAL H 126      15.058   7.080   2.118  1.00  0.21           C  
ATOM    967  C   VAL H 126      16.538   7.255   2.461  1.00  0.21           C  
ATOM    968  CB  VAL H 126      14.239   6.480   3.273  1.00  0.21           C  
ATOM    969  O   VAL H 126      17.165   6.380   3.057  1.00  0.21           O  
ATOM    970  CG1 VAL H 126      14.258   7.445   4.466  1.00  0.21           C  
ATOM    971  CG2 VAL H 126      12.778   6.232   2.873  1.00  0.21           C  
ATOM    972  N   SER H 127      17.113   8.390   2.066  1.00  0.33           N  
ATOM    973  CA  SER H 127      18.564   8.633   2.072  1.00  0.33           C  
ATOM    974  C   SER H 127      18.885  10.097   2.368  1.00  0.33           C  
ATOM    975  CB  SER H 127      19.162   8.245   0.714  1.00  0.33           C  
ATOM    976  O   SER H 127      18.268  10.984   1.779  1.00  0.33           O  
ATOM    977  OG  SER H 127      18.555   8.988  -0.330  1.00  0.33           O  
ATOM    978  N   SER H 128      19.829  10.335   3.284  1.00  0.62           N  
ATOM    979  CA  SER H 128      20.282  11.664   3.731  1.00  0.62           C  
ATOM    980  C   SER H 128      21.124  12.388   2.683  1.00  0.62           C  
ATOM    981  CB  SER H 128      21.089  11.511   5.021  1.00  0.62           C  
ATOM    982  O   SER H 128      20.718  13.510   2.317  1.00  0.62           O  
ATOM    983  OG  SER H 128      22.176  10.663   4.722  1.00  0.62           O  
ATOM    984  OXT SER H 128      22.195  11.830   2.352  1.00  0.62           O  
TER     985      SER H 128                                                       
END   
