# Supplementary material for: Characterising nanobody developability to improve therapeutic design using the Therapeutic Nanobody Profiler
Source: Commun Biol. 2026 Jan 31;9:344. doi: 10.1038/s42003-026-09594-y (PMC12963540; doi:10.1038/s42003-026-09594-y)
Supplement: Supplementary file 2 — Supplementary data [file 42003_2026_9594_MOESM2_ESM.zip › paper_data/vhh_clinical_set_models/seq25_NanoBodyBuilder2_Model.pdb]

ATOM      1  N   GLN H   1     -12.137  -8.555 -13.727  1.00  0.43           N  
ATOM      2  CA  GLN H   1     -10.745  -8.054 -13.696  1.00  0.43           C  
ATOM      3  C   GLN H   1     -10.726  -6.689 -13.049  1.00  0.43           C  
ATOM      4  CB  GLN H   1     -10.126  -7.940 -15.097  1.00  0.43           C  
ATOM      5  O   GLN H   1     -11.685  -5.938 -13.212  1.00  0.43           O  
ATOM      6  CG  GLN H   1      -9.721  -9.308 -15.669  1.00  0.43           C  
ATOM      7  CD  GLN H   1      -9.103  -9.178 -17.059  1.00  0.43           C  
ATOM      8  NE2 GLN H   1      -8.325 -10.136 -17.500  1.00  0.43           N  
ATOM      9  OE1 GLN H   1      -9.321  -8.218 -17.772  1.00  0.43           O  
ATOM     10  N   VAL H   2      -9.639  -6.374 -12.354  1.00  0.22           N  
ATOM     11  CA  VAL H   2      -9.421  -5.075 -11.717  1.00  0.22           C  
ATOM     12  C   VAL H   2      -8.108  -4.484 -12.218  1.00  0.22           C  
ATOM     13  CB  VAL H   2      -9.431  -5.202 -10.181  1.00  0.22           C  
ATOM     14  O   VAL H   2      -7.069  -5.135 -12.153  1.00  0.22           O  
ATOM     15  CG1 VAL H   2      -9.184  -3.854  -9.496  1.00  0.22           C  
ATOM     16  CG2 VAL H   2     -10.754  -5.791  -9.671  1.00  0.22           C  
ATOM     17  N   GLN H   3      -8.142  -3.251 -12.714  1.00  0.38           N  
ATOM     18  CA  GLN H   3      -6.939  -2.474 -12.989  1.00  0.38           C  
ATOM     19  C   GLN H   3      -6.604  -1.615 -11.775  1.00  0.38           C  
ATOM     20  CB  GLN H   3      -7.107  -1.619 -14.250  1.00  0.38           C  
ATOM     21  O   GLN H   3      -7.403  -0.764 -11.375  1.00  0.38           O  
ATOM     22  CG  GLN H   3      -7.273  -2.484 -15.512  1.00  0.38           C  
ATOM     23  CD  GLN H   3      -6.907  -1.745 -16.797  1.00  0.38           C  
ATOM     24  NE2 GLN H   3      -7.648  -1.939 -17.867  1.00  0.38           N  
ATOM     25  OE1 GLN H   3      -5.935  -1.013 -16.884  1.00  0.38           O  
ATOM     26  N   LEU H   4      -5.422  -1.850 -11.208  1.00  0.18           N  
ATOM     27  CA  LEU H   4      -4.833  -1.015 -10.170  1.00  0.18           C  
ATOM     28  C   LEU H   4      -3.888   0.012 -10.802  1.00  0.18           C  
ATOM     29  CB  LEU H   4      -4.117  -1.891  -9.122  1.00  0.18           C  
ATOM     30  O   LEU H   4      -3.150  -0.304 -11.741  1.00  0.18           O  
ATOM     31  CG  LEU H   4      -5.020  -2.920  -8.412  1.00  0.18           C  
ATOM     32  CD1 LEU H   4      -4.212  -3.723  -7.396  1.00  0.18           C  
ATOM     33  CD2 LEU H   4      -6.182  -2.266  -7.667  1.00  0.18           C  
ATOM     34  N   GLN H   5      -3.902   1.232 -10.271  1.00  0.24           N  
ATOM     35  CA  GLN H   5      -2.952   2.275 -10.643  1.00  0.24           C  
ATOM     36  C   GLN H   5      -2.417   2.992  -9.405  1.00  0.24           C  
ATOM     37  CB  GLN H   5      -3.594   3.249 -11.649  1.00  0.24           C  
ATOM     38  O   GLN H   5      -3.150   3.739  -8.756  1.00  0.24           O  
ATOM     39  CG  GLN H   5      -2.627   4.359 -12.109  1.00  0.24           C  
ATOM     40  CD  GLN H   5      -1.361   3.813 -12.767  1.00  0.24           C  
ATOM     41  NE2 GLN H   5      -0.190   4.044 -12.222  1.00  0.24           N  
ATOM     42  OE1 GLN H   5      -1.400   3.141 -13.788  1.00  0.24           O  
ATOM     43  N   GLU H   6      -1.134   2.782  -9.110  1.00  0.15           N  
ATOM     44  CA  GLU H   6      -0.391   3.525  -8.092  1.00  0.15           C  
ATOM     45  C   GLU H   6       0.051   4.926  -8.541  1.00  0.15           C  
ATOM     46  CB  GLU H   6       0.866   2.755  -7.658  1.00  0.15           C  
ATOM     47  O   GLU H   6       0.271   5.193  -9.724  1.00  0.15           O  
ATOM     48  CG  GLU H   6       0.573   1.406  -7.001  1.00  0.15           C  
ATOM     49  CD  GLU H   6       0.806   0.223  -7.936  1.00  0.15           C  
ATOM     50  OE1 GLU H   6       0.394   0.281  -9.120  1.00  0.15           O  
ATOM     51  OE2 GLU H   6       1.395  -0.775  -7.456  1.00  0.15           O  
ATOM     52  N   SER H   7       0.278   5.794  -7.560  1.00  0.12           N  
ATOM     53  CA  SER H   7       0.980   7.072  -7.679  1.00  0.12           C  
ATOM     54  C   SER H   7       1.573   7.483  -6.320  1.00  0.12           C  
ATOM     55  CB  SER H   7       0.019   8.144  -8.215  1.00  0.12           C  
ATOM     56  O   SER H   7       1.226   6.915  -5.285  1.00  0.12           O  
ATOM     57  OG  SER H   7      -1.078   8.365  -7.347  1.00  0.12           O  
ATOM     58  N   GLY H   8       2.440   8.502  -6.300  1.00  0.14           N  
ATOM     59  CA  GLY H   8       2.875   9.177  -5.063  1.00  0.14           C  
ATOM     60  C   GLY H   8       4.193   8.705  -4.429  1.00  0.14           C  
ATOM     61  O   GLY H   8       4.571   9.222  -3.378  1.00  0.14           O  
ATOM     62  N   GLY H   9       4.912   7.758  -5.041  1.00  0.19           N  
ATOM     63  CA  GLY H   9       6.284   7.430  -4.632  1.00  0.19           C  
ATOM     64  C   GLY H   9       7.307   8.486  -5.062  1.00  0.19           C  
ATOM     65  O   GLY H   9       7.024   9.339  -5.904  1.00  0.19           O  
ATOM     66  N   GLY H  11       8.509   8.422  -4.490  1.00  0.17           N  
ATOM     67  CA  GLY H  11       9.577   9.383  -4.750  1.00  0.17           C  
ATOM     68  C   GLY H  11      10.805   9.184  -3.861  1.00  0.17           C  
ATOM     69  O   GLY H  11      10.924   8.188  -3.146  1.00  0.17           O  
ATOM     70  N   LEU H  12      11.724  10.146  -3.931  1.00  0.28           N  
ATOM     71  CA  LEU H  12      12.860  10.291  -3.020  1.00  0.28           C  
ATOM     72  C   LEU H  12      12.490  11.250  -1.879  1.00  0.28           C  
ATOM     73  CB  LEU H  12      14.074  10.788  -3.832  1.00  0.28           C  
ATOM     74  O   LEU H  12      11.871  12.284  -2.129  1.00  0.28           O  
ATOM     75  CG  LEU H  12      15.304  11.217  -3.007  1.00  0.28           C  
ATOM     76  CD1 LEU H  12      15.919  10.057  -2.230  1.00  0.28           C  
ATOM     77  CD2 LEU H  12      16.378  11.775  -3.941  1.00  0.28           C  
ATOM     78  N   VAL H  13      12.904  10.943  -0.649  1.00  0.21           N  
ATOM     79  CA  VAL H  13      12.763  11.841   0.506  1.00  0.21           C  
ATOM     80  C   VAL H  13      13.909  11.637   1.501  1.00  0.21           C  
ATOM     81  CB  VAL H  13      11.368  11.666   1.143  1.00  0.21           C  
ATOM     82  O   VAL H  13      14.478  10.550   1.588  1.00  0.21           O  
ATOM     83  CG1 VAL H  13      11.218  10.349   1.909  1.00  0.21           C  
ATOM     84  CG2 VAL H  13      11.011  12.821   2.082  1.00  0.21           C  
ATOM     85  N   GLN H  14      14.260  12.673   2.261  1.00  0.19           N  
ATOM     86  CA  GLN H  14      15.242  12.554   3.342  1.00  0.19           C  
ATOM     87  C   GLN H  14      14.657  11.861   4.591  1.00  0.19           C  
ATOM     88  CB  GLN H  14      15.837  13.933   3.670  1.00  0.19           C  
ATOM     89  O   GLN H  14      13.441  11.923   4.816  1.00  0.19           O  
ATOM     90  CG  GLN H  14      16.875  14.345   2.608  1.00  0.19           C  
ATOM     91  CD  GLN H  14      17.596  15.643   2.958  1.00  0.19           C  
ATOM     92  NE2 GLN H  14      18.884  15.746   2.719  1.00  0.19           N  
ATOM     93  OE1 GLN H  14      17.009  16.594   3.451  1.00  0.19           O  
ATOM     94  N   PRO H  15      15.498  11.224   5.434  1.00  0.18           N  
ATOM     95  CA  PRO H  15      15.074  10.626   6.698  1.00  0.18           C  
ATOM     96  C   PRO H  15      14.305  11.603   7.594  1.00  0.18           C  
ATOM     97  CB  PRO H  15      16.356  10.136   7.377  1.00  0.18           C  
ATOM     98  O   PRO H  15      14.661  12.772   7.716  1.00  0.18           O  
ATOM     99  CG  PRO H  15      17.268   9.830   6.193  1.00  0.18           C  
ATOM    100  CD  PRO H  15      16.906  10.936   5.207  1.00  0.18           C  
ATOM    101  N   GLY H  16      13.237  11.118   8.225  1.00  0.22           N  
ATOM    102  CA  GLY H  16      12.292  11.930   8.998  1.00  0.22           C  
ATOM    103  C   GLY H  16      11.221  12.625   8.149  1.00  0.22           C  
ATOM    104  O   GLY H  16      10.188  13.018   8.693  1.00  0.22           O  
ATOM    105  N   GLY H  17      11.419  12.721   6.830  1.00  0.16           N  
ATOM    106  CA  GLY H  17      10.442  13.252   5.888  1.00  0.16           C  
ATOM    107  C   GLY H  17       9.199  12.372   5.728  1.00  0.16           C  
ATOM    108  O   GLY H  17       9.033  11.343   6.391  1.00  0.16           O  
ATOM    109  N   SER H  18       8.298  12.811   4.849  1.00  0.14           N  
ATOM    110  CA  SER H  18       6.984  12.192   4.655  1.00  0.14           C  
ATOM    111  C   SER H  18       6.592  12.131   3.179  1.00  0.14           C  
ATOM    112  CB  SER H  18       5.907  12.942   5.451  1.00  0.14           C  
ATOM    113  O   SER H  18       6.945  13.019   2.406  1.00  0.14           O  
ATOM    114  OG  SER H  18       6.252  13.026   6.824  1.00  0.14           O  
ATOM    115  N   LEU H  19       5.827  11.105   2.808  1.00  0.14           N  
ATOM    116  CA  LEU H  19       5.237  10.895   1.482  1.00  0.14           C  
ATOM    117  C   LEU H  19       3.772  10.450   1.622  1.00  0.14           C  
ATOM    118  CB  LEU H  19       6.059   9.851   0.694  1.00  0.14           C  
ATOM    119  O   LEU H  19       3.317  10.091   2.710  1.00  0.14           O  
ATOM    120  CG  LEU H  19       7.489  10.275   0.306  1.00  0.14           C  
ATOM    121  CD1 LEU H  19       8.219   9.077  -0.304  1.00  0.14           C  
ATOM    122  CD2 LEU H  19       7.498  11.404  -0.725  1.00  0.14           C  
ATOM    123  N   ARG H  20       3.031  10.432   0.511  1.00  0.23           N  
ATOM    124  CA  ARG H  20       1.685   9.852   0.439  1.00  0.23           C  
ATOM    125  C   ARG H  20       1.549   9.060  -0.851  1.00  0.23           C  
ATOM    126  CB  ARG H  20       0.619  10.954   0.562  1.00  0.23           C  
ATOM    127  O   ARG H  20       1.516   9.644  -1.930  1.00  0.23           O  
ATOM    128  CG  ARG H  20      -0.795  10.361   0.686  1.00  0.23           C  
ATOM    129  CD  ARG H  20      -1.843  11.477   0.757  1.00  0.23           C  
ATOM    130  NE  ARG H  20      -3.191  10.942   1.022  1.00  0.23           N  
ATOM    131  NH1 ARG H  20      -3.145  10.942   3.327  1.00  0.23           N  
ATOM    132  NH2 ARG H  20      -4.951  10.223   2.230  1.00  0.23           N  
ATOM    133  CZ  ARG H  20      -3.749  10.714   2.195  1.00  0.23           C  
ATOM    134  N   LEU H  21       1.480   7.740  -0.725  1.00  0.15           N  
ATOM    135  CA  LEU H  21       1.126   6.873  -1.843  1.00  0.15           C  
ATOM    136  C   LEU H  21      -0.394   6.871  -2.022  1.00  0.15           C  
ATOM    137  CB  LEU H  21       1.640   5.439  -1.635  1.00  0.15           C  
ATOM    138  O   LEU H  21      -1.131   6.941  -1.039  1.00  0.15           O  
ATOM    139  CG  LEU H  21       3.089   5.286  -1.149  1.00  0.15           C  
ATOM    140  CD1 LEU H  21       3.460   3.806  -1.124  1.00  0.15           C  
ATOM    141  CD2 LEU H  21       4.088   6.006  -2.053  1.00  0.15           C  
ATOM    142  N   SER H  22      -0.847   6.698  -3.256  1.00  0.19           N  
ATOM    143  CA  SER H  22      -2.253   6.502  -3.614  1.00  0.19           C  
ATOM    144  C   SER H  22      -2.378   5.349  -4.600  1.00  0.19           C  
ATOM    145  CB  SER H  22      -2.851   7.770  -4.228  1.00  0.19           C  
ATOM    146  O   SER H  22      -1.492   5.134  -5.426  1.00  0.19           O  
ATOM    147  OG  SER H  22      -2.936   8.800  -3.272  1.00  0.19           O  
ATOM    148  N   CYS H  23      -3.472   4.599  -4.522  1.00  0.15           N  
ATOM    149  CA  CYS H  23      -3.800   3.537  -5.463  1.00  0.15           C  
ATOM    150  C   CYS H  23      -5.298   3.538  -5.770  1.00  0.15           C  
ATOM    151  CB  CYS H  23      -3.332   2.187  -4.917  1.00  0.15           C  
ATOM    152  O   CYS H  23      -6.125   3.383  -4.871  1.00  0.15           O  
ATOM    153  SG  CYS H  23      -3.839   0.768  -5.925  1.00  0.15           S  
ATOM    154  N   THR H  24      -5.646   3.706  -7.044  1.00  0.32           N  
ATOM    155  CA  THR H  24      -7.028   3.601  -7.540  1.00  0.32           C  
ATOM    156  C   THR H  24      -7.276   2.204  -8.096  1.00  0.32           C  
ATOM    157  CB  THR H  24      -7.292   4.644  -8.637  1.00  0.32           C  
ATOM    158  O   THR H  24      -6.424   1.685  -8.820  1.00  0.32           O  
ATOM    159  CG2 THR H  24      -8.734   4.640  -9.147  1.00  0.32           C  
ATOM    160  OG1 THR H  24      -7.011   5.939  -8.159  1.00  0.32           O  
ATOM    161  N   ALA H  25      -8.437   1.610  -7.811  1.00  0.26           N  
ATOM    162  CA  ALA H  25      -8.912   0.398  -8.476  1.00  0.26           C  
ATOM    163  C   ALA H  25     -10.075   0.708  -9.430  1.00  0.26           C  
ATOM    164  CB  ALA H  25      -9.306  -0.641  -7.423  1.00  0.26           C  
ATOM    165  O   ALA H  25     -10.946   1.519  -9.133  1.00  0.26           O  
ATOM    166  N   SER H  26     -10.113   0.028 -10.575  1.00  0.32           N  
ATOM    167  CA  SER H  26     -11.162   0.179 -11.594  1.00  0.32           C  
ATOM    168  C   SER H  26     -11.444  -1.155 -12.297  1.00  0.32           C  
ATOM    169  CB  SER H  26     -10.747   1.267 -12.588  1.00  0.32           C  
ATOM    170  O   SER H  26     -10.638  -2.079 -12.226  1.00  0.32           O  
ATOM    171  OG  SER H  26      -9.574   0.879 -13.274  1.00  0.32           O  
ATOM    172  N   GLY H  27     -12.601  -1.297 -12.952  1.00  0.39           N  
ATOM    173  CA  GLY H  27     -13.066  -2.568 -13.529  1.00  0.39           C  
ATOM    174  C   GLY H  27     -14.165  -3.227 -12.688  1.00  0.39           C  
ATOM    175  O   GLY H  27     -15.072  -2.546 -12.217  1.00  0.39           O  
ATOM    176  N   SER H  28     -14.104  -4.547 -12.499  1.00  0.43           N  
ATOM    177  CA  SER H  28     -15.090  -5.372 -11.767  1.00  0.43           C  
ATOM    178  C   SER H  28     -15.037  -5.184 -10.234  1.00  0.43           C  
ATOM    179  CB  SER H  28     -14.893  -6.861 -12.112  1.00  0.43           C  
ATOM    180  O   SER H  28     -15.025  -6.154  -9.484  1.00  0.43           O  
ATOM    181  OG  SER H  28     -14.687  -7.093 -13.502  1.00  0.43           O  
ATOM    182  N   ILE H  29     -14.940  -3.944  -9.754  1.00  0.66           N  
ATOM    183  CA  ILE H  29     -14.542  -3.595  -8.377  1.00  0.66           C  
ATOM    184  C   ILE H  29     -15.594  -3.868  -7.292  1.00  0.66           C  
ATOM    185  CB  ILE H  29     -14.082  -2.120  -8.325  1.00  0.66           C  
ATOM    186  O   ILE H  29     -15.290  -3.753  -6.108  1.00  0.66           O  
ATOM    187  CG1 ILE H  29     -15.247  -1.140  -8.615  1.00  0.66           C  
ATOM    188  CG2 ILE H  29     -12.887  -1.910  -9.269  1.00  0.66           C  
ATOM    189  CD1 ILE H  29     -14.821   0.308  -8.888  1.00  0.66           C  
ATOM    190  N   SER H  30     -16.820  -4.235  -7.671  1.00  0.46           N  
ATOM    191  CA  SER H  30     -17.964  -4.370  -6.758  1.00  0.46           C  
ATOM    192  C   SER H  30     -17.808  -5.448  -5.674  1.00  0.46           C  
ATOM    193  CB  SER H  30     -19.230  -4.634  -7.580  1.00  0.46           C  
ATOM    194  O   SER H  30     -18.573  -5.434  -4.715  1.00  0.46           O  
ATOM    195  OG  SER H  30     -19.073  -5.777  -8.404  1.00  0.46           O  
ATOM    196  N   SER H  35     -16.856  -6.379  -5.804  1.00  0.42           N  
ATOM    197  CA  SER H  35     -16.539  -7.390  -4.782  1.00  0.42           C  
ATOM    198  C   SER H  35     -15.343  -7.030  -3.889  1.00  0.42           C  
ATOM    199  CB  SER H  35     -16.295  -8.747  -5.458  1.00  0.42           C  
ATOM    200  O   SER H  35     -15.094  -7.751  -2.926  1.00  0.42           O  
ATOM    201  OG  SER H  35     -15.186  -8.683  -6.338  1.00  0.42           O  
ATOM    202  N   ILE H  36     -14.588  -5.952  -4.165  1.00  0.38           N  
ATOM    203  CA  ILE H  36     -13.299  -5.679  -3.496  1.00  0.38           C  
ATOM    204  C   ILE H  36     -13.494  -5.335  -2.016  1.00  0.38           C  
ATOM    205  CB  ILE H  36     -12.468  -4.589  -4.213  1.00  0.38           C  
ATOM    206  O   ILE H  36     -13.720  -4.182  -1.628  1.00  0.38           O  
ATOM    207  CG1 ILE H  36     -12.141  -4.998  -5.665  1.00  0.38           C  
ATOM    208  CG2 ILE H  36     -11.139  -4.322  -3.466  1.00  0.38           C  
ATOM    209  CD1 ILE H  36     -11.408  -3.895  -6.442  1.00  0.38           C  
ATOM    210  N   ASN H  37     -13.320  -6.336  -1.163  1.00  0.51           N  
ATOM    211  CA  ASN H  37     -13.382  -6.167   0.277  1.00  0.51           C  
ATOM    212  C   ASN H  37     -12.125  -5.495   0.835  1.00  0.51           C  
ATOM    213  CB  ASN H  37     -13.704  -7.507   0.951  1.00  0.51           C  
ATOM    214  O   ASN H  37     -12.281  -4.598   1.653  1.00  0.51           O  
ATOM    215  CG  ASN H  37     -15.192  -7.834   0.912  1.00  0.51           C  
ATOM    216  ND2 ASN H  37     -15.609  -8.903   0.287  1.00  0.51           N  
ATOM    217  OD1 ASN H  37     -16.014  -7.130   1.471  1.00  0.51           O  
ATOM    218  N   ALA H  38     -10.907  -5.788   0.377  1.00  0.43           N  
ATOM    219  CA  ALA H  38      -9.689  -5.176   0.922  1.00  0.43           C  
ATOM    220  C   ALA H  38      -8.757  -4.616  -0.156  1.00  0.43           C  
ATOM    221  CB  ALA H  38      -8.976  -6.154   1.859  1.00  0.43           C  
ATOM    222  O   ALA H  38      -8.591  -5.179  -1.238  1.00  0.43           O  
ATOM    223  N   MET H  39      -8.123  -3.497   0.186  1.00  0.26           N  
ATOM    224  CA  MET H  39      -7.123  -2.806  -0.622  1.00  0.26           C  
ATOM    225  C   MET H  39      -5.957  -2.427   0.285  1.00  0.26           C  
ATOM    226  CB  MET H  39      -7.718  -1.557  -1.283  1.00  0.26           C  
ATOM    227  O   MET H  39      -6.152  -2.160   1.474  1.00  0.26           O  
ATOM    228  CG  MET H  39      -8.909  -1.856  -2.195  1.00  0.26           C  
ATOM    229  SD  MET H  39      -9.703  -0.381  -2.885  1.00  0.26           S  
ATOM    230  CE  MET H  39      -8.360   0.245  -3.932  1.00  0.26           C  
ATOM    231  N   GLY H  40      -4.741  -2.424  -0.242  1.00  0.31           N  
ATOM    232  CA  GLY H  40      -3.574  -2.198   0.591  1.00  0.31           C  
ATOM    233  C   GLY H  40      -2.262  -2.179  -0.159  1.00  0.31           C  
ATOM    234  O   GLY H  40      -2.217  -2.074  -1.382  1.00  0.31           O  
ATOM    235  N   TRP H  41      -1.198  -2.272   0.624  1.00  0.19           N  
ATOM    236  CA  TRP H  41       0.174  -2.072   0.211  1.00  0.19           C  
ATOM    237  C   TRP H  41       1.058  -3.186   0.760  1.00  0.19           C  
ATOM    238  CB  TRP H  41       0.634  -0.690   0.683  1.00  0.19           C  
ATOM    239  O   TRP H  41       1.073  -3.484   1.958  1.00  0.19           O  
ATOM    240  CG  TRP H  41      -0.071   0.442   0.003  1.00  0.19           C  
ATOM    241  CD1 TRP H  41      -1.197   1.060   0.429  1.00  0.19           C  
ATOM    242  CD2 TRP H  41       0.258   1.053  -1.278  1.00  0.19           C  
ATOM    243  CE2 TRP H  41      -0.690   2.084  -1.543  1.00  0.19           C  
ATOM    244  CE3 TRP H  41       1.273   0.846  -2.235  1.00  0.19           C  
ATOM    245  NE1 TRP H  41      -1.564   2.035  -0.480  1.00  0.19           N  
ATOM    246  CH2 TRP H  41       0.414   2.672  -3.613  1.00  0.19           C  
ATOM    247  CZ2 TRP H  41      -0.617   2.890  -2.683  1.00  0.19           C  
ATOM    248  CZ3 TRP H  41       1.356   1.650  -3.387  1.00  0.19           C  
ATOM    249  N   TYR H  42       1.824  -3.770  -0.147  1.00  0.19           N  
ATOM    250  CA  TYR H  42       3.045  -4.512   0.135  1.00  0.19           C  
ATOM    251  C   TYR H  42       4.242  -3.647  -0.274  1.00  0.19           C  
ATOM    252  CB  TYR H  42       3.020  -5.826  -0.657  1.00  0.19           C  
ATOM    253  O   TYR H  42       4.094  -2.676  -1.016  1.00  0.19           O  
ATOM    254  CG  TYR H  42       2.276  -6.968   0.014  1.00  0.19           C  
ATOM    255  CD1 TYR H  42       0.868  -7.010   0.018  1.00  0.19           C  
ATOM    256  CD2 TYR H  42       3.003  -8.002   0.638  1.00  0.19           C  
ATOM    257  CE1 TYR H  42       0.194  -8.074   0.651  1.00  0.19           C  
ATOM    258  CE2 TYR H  42       2.336  -9.063   1.272  1.00  0.19           C  
ATOM    259  OH  TYR H  42       0.305 -10.130   1.909  1.00  0.19           O  
ATOM    260  CZ  TYR H  42       0.929  -9.103   1.282  1.00  0.19           C  
ATOM    261  N   ARG H  43       5.451  -4.020   0.138  1.00  0.20           N  
ATOM    262  CA  ARG H  43       6.693  -3.441  -0.384  1.00  0.20           C  
ATOM    263  C   ARG H  43       7.764  -4.501  -0.559  1.00  0.20           C  
ATOM    264  CB  ARG H  43       7.153  -2.252   0.477  1.00  0.20           C  
ATOM    265  O   ARG H  43       7.692  -5.572   0.031  1.00  0.20           O  
ATOM    266  CG  ARG H  43       7.741  -2.666   1.836  1.00  0.20           C  
ATOM    267  CD  ARG H  43       8.030  -1.438   2.704  1.00  0.20           C  
ATOM    268  NE  ARG H  43       8.541  -1.834   4.019  1.00  0.20           N  
ATOM    269  NH1 ARG H  43       8.690   0.219   5.039  1.00  0.20           N  
ATOM    270  NH2 ARG H  43       9.473  -1.618   6.043  1.00  0.20           N  
ATOM    271  CZ  ARG H  43       8.892  -1.065   5.027  1.00  0.20           C  
ATOM    272  N   GLN H  44       8.758  -4.213  -1.381  1.00  0.22           N  
ATOM    273  CA  GLN H  44       9.888  -5.099  -1.611  1.00  0.22           C  
ATOM    274  C   GLN H  44      11.178  -4.280  -1.652  1.00  0.22           C  
ATOM    275  CB  GLN H  44       9.617  -5.905  -2.887  1.00  0.22           C  
ATOM    276  O   GLN H  44      11.420  -3.538  -2.606  1.00  0.22           O  
ATOM    277  CG  GLN H  44      10.633  -7.033  -3.083  1.00  0.22           C  
ATOM    278  CD  GLN H  44      10.116  -8.165  -3.969  1.00  0.22           C  
ATOM    279  NE2 GLN H  44      10.823  -9.272  -3.985  1.00  0.22           N  
ATOM    280  OE1 GLN H  44       9.077  -8.096  -4.626  1.00  0.22           O  
ATOM    281  N   ALA H  45      11.968  -4.375  -0.582  1.00  0.32           N  
ATOM    282  CA  ALA H  45      13.284  -3.752  -0.499  1.00  0.32           C  
ATOM    283  C   ALA H  45      14.288  -4.450  -1.444  1.00  0.32           C  
ATOM    284  CB  ALA H  45      13.740  -3.769   0.967  1.00  0.32           C  
ATOM    285  O   ALA H  45      14.078  -5.616  -1.811  1.00  0.32           O  
ATOM    286  N   PRO H  46      15.393  -3.786  -1.836  1.00  0.31           N  
ATOM    287  CA  PRO H  46      16.435  -4.404  -2.654  1.00  0.31           C  
ATOM    288  C   PRO H  46      16.932  -5.732  -2.060  1.00  0.31           C  
ATOM    289  CB  PRO H  46      17.549  -3.357  -2.758  1.00  0.31           C  
ATOM    290  O   PRO H  46      17.078  -5.872  -0.845  1.00  0.31           O  
ATOM    291  CG  PRO H  46      16.804  -2.033  -2.585  1.00  0.31           C  
ATOM    292  CD  PRO H  46      15.716  -2.389  -1.575  1.00  0.31           C  
ATOM    293  N   GLY H  47      17.125  -6.743  -2.914  1.00  0.50           N  
ATOM    294  CA  GLY H  47      17.559  -8.095  -2.519  1.00  0.50           C  
ATOM    295  C   GLY H  47      16.588  -8.883  -1.622  1.00  0.50           C  
ATOM    296  O   GLY H  47      16.868 -10.031  -1.286  1.00  0.50           O  
ATOM    297  N   SER H  48      15.454  -8.294  -1.236  1.00  0.55           N  
ATOM    298  CA  SER H  48      14.582  -8.799  -0.176  1.00  0.55           C  
ATOM    299  C   SER H  48      13.297  -9.430  -0.711  1.00  0.55           C  
ATOM    300  CB  SER H  48      14.274  -7.669   0.813  1.00  0.55           C  
ATOM    301  O   SER H  48      12.899  -9.277  -1.872  1.00  0.55           O  
ATOM    302  OG  SER H  48      15.480  -7.138   1.324  1.00  0.55           O  
ATOM    303  N   LYS H  49      12.619 -10.165   0.172  1.00  0.72           N  
ATOM    304  CA  LYS H  49      11.272 -10.689  -0.075  1.00  0.72           C  
ATOM    305  C   LYS H  49      10.270  -9.529  -0.071  1.00  0.72           C  
ATOM    306  CB  LYS H  49      10.926 -11.755   0.981  1.00  0.72           C  
ATOM    307  O   LYS H  49      10.529  -8.474   0.503  1.00  0.72           O  
ATOM    308  CG  LYS H  49      11.899 -12.952   0.948  1.00  0.72           C  
ATOM    309  CD  LYS H  49      11.775 -13.834   2.198  1.00  0.72           C  
ATOM    310  CE  LYS H  49      12.887 -14.894   2.184  1.00  0.72           C  
ATOM    311  NZ  LYS H  49      12.957 -15.648   3.462  1.00  0.72           N  
ATOM    312  N   ARG H  50       9.123  -9.729  -0.718  1.00  0.38           N  
ATOM    313  CA  ARG H  50       7.989  -8.808  -0.621  1.00  0.38           C  
ATOM    314  C   ARG H  50       7.335  -8.965   0.752  1.00  0.38           C  
ATOM    315  CB  ARG H  50       7.027  -9.081  -1.785  1.00  0.38           C  
ATOM    316  O   ARG H  50       6.896 -10.063   1.086  1.00  0.38           O  
ATOM    317  CG  ARG H  50       6.001  -7.954  -1.966  1.00  0.38           C  
ATOM    318  CD  ARG H  50       5.211  -8.081  -3.274  1.00  0.38           C  
ATOM    319  NE  ARG H  50       6.102  -7.966  -4.443  1.00  0.38           N  
ATOM    320  NH1 ARG H  50       4.530  -7.559  -6.078  1.00  0.38           N  
ATOM    321  NH2 ARG H  50       6.723  -7.581  -6.562  1.00  0.38           N  
ATOM    322  CZ  ARG H  50       5.768  -7.700  -5.689  1.00  0.38           C  
ATOM    323  N   GLU H  51       7.292  -7.894   1.532  1.00  0.38           N  
ATOM    324  CA  GLU H  51       6.685  -7.849   2.861  1.00  0.38           C  
ATOM    325  C   GLU H  51       5.393  -7.028   2.850  1.00  0.38           C  
ATOM    326  CB  GLU H  51       7.694  -7.366   3.918  1.00  0.38           C  
ATOM    327  O   GLU H  51       5.196  -6.139   2.018  1.00  0.38           O  
ATOM    328  CG  GLU H  51       8.131  -5.894   3.802  1.00  0.38           C  
ATOM    329  CD  GLU H  51       9.062  -5.458   4.948  1.00  0.38           C  
ATOM    330  OE1 GLU H  51       9.656  -6.333   5.611  1.00  0.38           O  
ATOM    331  OE2 GLU H  51       9.192  -4.226   5.151  1.00  0.38           O  
ATOM    332  N   PHE H  52       4.486  -7.371   3.759  1.00  0.29           N  
ATOM    333  CA  PHE H  52       3.263  -6.615   3.990  1.00  0.29           C  
ATOM    334  C   PHE H  52       3.590  -5.235   4.580  1.00  0.29           C  
ATOM    335  CB  PHE H  52       2.373  -7.447   4.921  1.00  0.29           C  
ATOM    336  O   PHE H  52       4.569  -5.096   5.311  1.00  0.29           O  
ATOM    337  CG  PHE H  52       1.091  -6.765   5.338  1.00  0.29           C  
ATOM    338  CD1 PHE H  52       0.098  -6.513   4.376  1.00  0.29           C  
ATOM    339  CD2 PHE H  52       0.880  -6.401   6.682  1.00  0.29           C  
ATOM    340  CE1 PHE H  52      -1.110  -5.914   4.762  1.00  0.29           C  
ATOM    341  CE2 PHE H  52      -0.339  -5.821   7.068  1.00  0.29           C  
ATOM    342  CZ  PHE H  52      -1.337  -5.585   6.111  1.00  0.29           C  
ATOM    343  N   VAL H  53       2.775  -4.220   4.282  1.00  0.24           N  
ATOM    344  CA  VAL H  53       2.909  -2.878   4.877  1.00  0.24           C  
ATOM    345  C   VAL H  53       1.636  -2.489   5.605  1.00  0.24           C  
ATOM    346  CB  VAL H  53       3.282  -1.815   3.827  1.00  0.24           C  
ATOM    347  O   VAL H  53       1.684  -2.181   6.794  1.00  0.24           O  
ATOM    348  CG1 VAL H  53       3.448  -0.421   4.439  1.00  0.24           C  
ATOM    349  CG2 VAL H  53       4.595  -2.164   3.132  1.00  0.24           C  
ATOM    350  N   ALA H  54       0.505  -2.496   4.898  1.00  0.22           N  
ATOM    351  CA  ALA H  54      -0.800  -2.192   5.469  1.00  0.22           C  
ATOM    352  C   ALA H  54      -1.940  -2.631   4.547  1.00  0.22           C  
ATOM    353  CB  ALA H  54      -0.901  -0.684   5.745  1.00  0.22           C  
ATOM    354  O   ALA H  54      -1.796  -2.645   3.325  1.00  0.22           O  
ATOM    355  N   HIS H  55      -3.109  -2.906   5.115  1.00  0.28           N  
ATOM    356  CA  HIS H  55      -4.351  -3.071   4.370  1.00  0.28           C  
ATOM    357  C   HIS H  55      -5.525  -2.423   5.087  1.00  0.28           C  
ATOM    358  CB  HIS H  55      -4.648  -4.545   4.076  1.00  0.28           C  
ATOM    359  O   HIS H  55      -5.512  -2.256   6.305  1.00  0.28           O  
ATOM    360  CG  HIS H  55      -4.950  -5.443   5.257  1.00  0.28           C  
ATOM    361  CD2 HIS H  55      -4.428  -6.689   5.479  1.00  0.28           C  
ATOM    362  ND1 HIS H  55      -5.879  -5.224   6.253  1.00  0.28           N  
ATOM    363  CE1 HIS H  55      -5.933  -6.315   7.032  1.00  0.28           C  
ATOM    364  NE2 HIS H  55      -5.092  -7.256   6.570  1.00  0.28           N  
ATOM    365  N   ILE H  56      -6.571  -2.125   4.324  1.00  0.27           N  
ATOM    366  CA  ILE H  56      -7.827  -1.588   4.832  1.00  0.27           C  
ATOM    367  C   ILE H  56      -9.018  -2.234   4.118  1.00  0.27           C  
ATOM    368  CB  ILE H  56      -7.809  -0.047   4.789  1.00  0.27           C  
ATOM    369  O   ILE H  56      -9.109  -2.268   2.881  1.00  0.27           O  
ATOM    370  CG1 ILE H  56      -9.060   0.553   5.465  1.00  0.27           C  
ATOM    371  CG2 ILE H  56      -7.629   0.499   3.366  1.00  0.27           C  
ATOM    372  CD1 ILE H  56      -8.948   2.059   5.741  1.00  0.27           C  
ATOM    373  N   THR H  57      -9.943  -2.769   4.911  1.00  0.36           N  
ATOM    374  CA  THR H  57     -11.207  -3.305   4.402  1.00  0.36           C  
ATOM    375  C   THR H  57     -12.129  -2.186   3.906  1.00  0.36           C  
ATOM    376  CB  THR H  57     -11.952  -4.158   5.441  1.00  0.36           C  
ATOM    377  O   THR H  57     -11.945  -1.003   4.195  1.00  0.36           O  
ATOM    378  CG2 THR H  57     -11.079  -5.240   6.063  1.00  0.36           C  
ATOM    379  OG1 THR H  57     -12.465  -3.344   6.467  1.00  0.36           O  
ATOM    380  N   ASN H  58     -13.171  -2.550   3.167  1.00  0.41           N  
ATOM    381  CA  ASN H  58     -14.284  -1.674   2.809  1.00  0.41           C  
ATOM    382  C   ASN H  58     -15.024  -1.163   4.057  1.00  0.41           C  
ATOM    383  CB  ASN H  58     -15.235  -2.410   1.842  1.00  0.41           C  
ATOM    384  O   ASN H  58     -15.450  -0.012   4.074  1.00  0.41           O  
ATOM    385  CG  ASN H  58     -15.710  -3.780   2.300  1.00  0.41           C  
ATOM    386  ND2 ASN H  58     -16.530  -4.418   1.508  1.00  0.41           N  
ATOM    387  OD1 ASN H  58     -15.319  -4.300   3.332  1.00  0.41           O  
ATOM    388  N   THR H  59     -15.106  -1.964   5.124  1.00  0.41           N  
ATOM    389  CA  THR H  59     -15.608  -1.556   6.450  1.00  0.41           C  
ATOM    390  C   THR H  59     -14.618  -0.688   7.246  1.00  0.41           C  
ATOM    391  CB  THR H  59     -16.042  -2.771   7.293  1.00  0.41           C  
ATOM    392  O   THR H  59     -14.852  -0.433   8.424  1.00  0.41           O  
ATOM    393  CG2 THR H  59     -16.993  -3.711   6.552  1.00  0.41           C  
ATOM    394  OG1 THR H  59     -14.928  -3.529   7.710  1.00  0.41           O  
ATOM    395  N   GLY H  63     -13.502  -0.261   6.643  1.00  0.54           N  
ATOM    396  CA  GLY H  63     -12.514   0.633   7.254  1.00  0.54           C  
ATOM    397  C   GLY H  63     -11.570  -0.018   8.271  1.00  0.54           C  
ATOM    398  O   GLY H  63     -10.756   0.685   8.864  1.00  0.54           O  
ATOM    399  N   VAL H  64     -11.640  -1.339   8.476  1.00  0.40           N  
ATOM    400  CA  VAL H  64     -10.765  -2.063   9.411  1.00  0.40           C  
ATOM    401  C   VAL H  64      -9.363  -2.147   8.823  1.00  0.40           C  
ATOM    402  CB  VAL H  64     -11.309  -3.464   9.753  1.00  0.40           C  
ATOM    403  O   VAL H  64      -9.174  -2.650   7.713  1.00  0.40           O  
ATOM    404  CG1 VAL H  64     -10.347  -4.268  10.637  1.00  0.40           C  
ATOM    405  CG2 VAL H  64     -12.644  -3.348  10.503  1.00  0.40           C  
ATOM    406  N   THR H  65      -8.383  -1.642   9.562  1.00  0.45           N  
ATOM    407  CA  THR H  65      -6.977  -1.629   9.162  1.00  0.45           C  
ATOM    408  C   THR H  65      -6.199  -2.784   9.788  1.00  0.45           C  
ATOM    409  CB  THR H  65      -6.318  -0.281   9.497  1.00  0.45           C  
ATOM    410  O   THR H  65      -6.539  -3.273  10.861  1.00  0.45           O  
ATOM    411  CG2 THR H  65      -6.965   0.869   8.733  1.00  0.45           C  
ATOM    412  OG1 THR H  65      -6.437   0.031  10.864  1.00  0.45           O  
ATOM    413  N   GLU H  66      -5.118  -3.193   9.129  1.00  0.45           N  
ATOM    414  CA  GLU H  66      -3.947  -3.732   9.825  1.00  0.45           C  
ATOM    415  C   GLU H  66      -2.680  -3.266   9.111  1.00  0.45           C  
ATOM    416  CB  GLU H  66      -4.004  -5.264  10.011  1.00  0.45           C  
ATOM    417  O   GLU H  66      -2.695  -2.961   7.917  1.00  0.45           O  
ATOM    418  CG  GLU H  66      -2.827  -5.956  10.751  1.00  0.45           C  
ATOM    419  CD  GLU H  66      -2.340  -5.370  12.103  1.00  0.45           C  
ATOM    420  OE1 GLU H  66      -2.384  -4.136  12.315  1.00  0.45           O  
ATOM    421  OE2 GLU H  66      -1.788  -6.134  12.925  1.00  0.45           O  
ATOM    422  N   PHE H  67      -1.596  -3.184   9.865  1.00  0.38           N  
ATOM    423  CA  PHE H  67      -0.271  -2.737   9.474  1.00  0.38           C  
ATOM    424  C   PHE H  67       0.768  -3.807   9.816  1.00  0.38           C  
ATOM    425  CB  PHE H  67       0.046  -1.448  10.237  1.00  0.38           C  
ATOM    426  O   PHE H  67       0.575  -4.607  10.727  1.00  0.38           O  
ATOM    427  CG  PHE H  67      -0.846  -0.254   9.954  1.00  0.38           C  
ATOM    428  CD1 PHE H  67      -0.432   0.736   9.044  1.00  0.38           C  
ATOM    429  CD2 PHE H  67      -2.059  -0.098  10.652  1.00  0.38           C  
ATOM    430  CE1 PHE H  67      -1.226   1.877   8.832  1.00  0.38           C  
ATOM    431  CE2 PHE H  67      -2.852   1.042  10.441  1.00  0.38           C  
ATOM    432  CZ  PHE H  67      -2.433   2.034   9.537  1.00  0.38           C  
ATOM    433  N   ALA H  68       1.913  -3.789   9.142  1.00  0.38           N  
ATOM    434  CA  ALA H  68       3.105  -4.455   9.651  1.00  0.38           C  
ATOM    435  C   ALA H  68       3.680  -3.686  10.855  1.00  0.38           C  
ATOM    436  CB  ALA H  68       4.123  -4.586   8.518  1.00  0.38           C  
ATOM    437  O   ALA H  68       3.698  -2.452  10.876  1.00  0.38           O  
ATOM    438  N   ASP H  69       4.199  -4.397  11.854  1.00  0.27           N  
ATOM    439  CA  ASP H  69       4.704  -3.794  13.099  1.00  0.27           C  
ATOM    440  C   ASP H  69       5.911  -2.858  12.902  1.00  0.27           C  
ATOM    441  CB  ASP H  69       4.978  -4.906  14.119  1.00  0.27           C  
ATOM    442  O   ASP H  69       6.155  -1.974  13.718  1.00  0.27           O  
ATOM    443  CG  ASP H  69       3.757  -5.824  14.198  1.00  0.27           C  
ATOM    444  OD1 ASP H  69       2.779  -5.438  14.880  1.00  0.27           O  
ATOM    445  OD2 ASP H  69       3.747  -6.814  13.438  1.00  0.27           O  
ATOM    446  N   SER H  70       6.609  -2.967  11.767  1.00  0.31           N  
ATOM    447  CA  SER H  70       7.666  -2.043  11.331  1.00  0.31           C  
ATOM    448  C   SER H  70       7.166  -0.635  10.952  1.00  0.31           C  
ATOM    449  CB  SER H  70       8.397  -2.677  10.140  1.00  0.31           C  
ATOM    450  O   SER H  70       7.980   0.291  10.834  1.00  0.31           O  
ATOM    451  OG  SER H  70       7.485  -2.954   9.091  1.00  0.31           O  
ATOM    452  N   VAL H  71       5.852  -0.436  10.762  1.00  0.14           N  
ATOM    453  CA  VAL H  71       5.266   0.840  10.296  1.00  0.14           C  
ATOM    454  C   VAL H  71       4.102   1.368  11.149  1.00  0.14           C  
ATOM    455  CB  VAL H  71       4.882   0.774   8.803  1.00  0.14           C  
ATOM    456  O   VAL H  71       3.637   2.487  10.906  1.00  0.14           O  
ATOM    457  CG1 VAL H  71       6.062   0.368   7.910  1.00  0.14           C  
ATOM    458  CG2 VAL H  71       3.703  -0.156   8.506  1.00  0.14           C  
ATOM    459  N   LYS H  72       3.649   0.621  12.169  1.00  0.38           N  
ATOM    460  CA  LYS H  72       2.595   1.059  13.106  1.00  0.38           C  
ATOM    461  C   LYS H  72       2.961   2.405  13.752  1.00  0.38           C  
ATOM    462  CB  LYS H  72       2.306  -0.046  14.150  1.00  0.38           C  
ATOM    463  O   LYS H  72       4.103   2.637  14.138  1.00  0.38           O  
ATOM    464  CG  LYS H  72       1.475  -1.174  13.509  1.00  0.38           C  
ATOM    465  CD  LYS H  72       1.171  -2.401  14.390  1.00  0.38           C  
ATOM    466  CE  LYS H  72       0.454  -3.444  13.512  1.00  0.38           C  
ATOM    467  NZ  LYS H  72       0.234  -4.754  14.166  1.00  0.38           N  
ATOM    468  N   GLY H  74       1.998   3.326  13.799  1.00  0.23           N  
ATOM    469  CA  GLY H  74       2.171   4.697  14.304  1.00  0.23           C  
ATOM    470  C   GLY H  74       2.899   5.672  13.365  1.00  0.23           C  
ATOM    471  O   GLY H  74       2.735   6.878  13.521  1.00  0.23           O  
ATOM    472  N   ARG H  75       3.664   5.185  12.378  1.00  0.11           N  
ATOM    473  CA  ARG H  75       4.370   6.025  11.391  1.00  0.11           C  
ATOM    474  C   ARG H  75       3.562   6.217  10.111  1.00  0.11           C  
ATOM    475  CB  ARG H  75       5.748   5.421  11.069  1.00  0.11           C  
ATOM    476  O   ARG H  75       3.476   7.323   9.578  1.00  0.11           O  
ATOM    477  CG  ARG H  75       6.612   5.219  12.325  1.00  0.11           C  
ATOM    478  CD  ARG H  75       8.085   4.956  11.989  1.00  0.11           C  
ATOM    479  NE  ARG H  75       8.272   3.745  11.161  1.00  0.11           N  
ATOM    480  NH1 ARG H  75       9.208   4.741   9.305  1.00  0.11           N  
ATOM    481  NH2 ARG H  75       8.913   2.545   9.345  1.00  0.11           N  
ATOM    482  CZ  ARG H  75       8.789   3.691   9.945  1.00  0.11           C  
ATOM    483  N   PHE H  76       2.990   5.129   9.599  1.00  0.07           N  
ATOM    484  CA  PHE H  76       2.162   5.146   8.395  1.00  0.07           C  
ATOM    485  C   PHE H  76       0.671   5.188   8.764  1.00  0.07           C  
ATOM    486  CB  PHE H  76       2.519   3.961   7.481  1.00  0.07           C  
ATOM    487  O   PHE H  76       0.272   4.856   9.879  1.00  0.07           O  
ATOM    488  CG  PHE H  76       3.928   3.893   6.888  1.00  0.07           C  
ATOM    489  CD1 PHE H  76       4.954   4.815   7.200  1.00  0.07           C  
ATOM    490  CD2 PHE H  76       4.212   2.850   5.986  1.00  0.07           C  
ATOM    491  CE1 PHE H  76       6.239   4.672   6.651  1.00  0.07           C  
ATOM    492  CE2 PHE H  76       5.494   2.717   5.422  1.00  0.07           C  
ATOM    493  CZ  PHE H  76       6.511   3.623   5.761  1.00  0.07           C  
ATOM    494  N   THR H  77      -0.181   5.614   7.832  1.00  0.15           N  
ATOM    495  CA  THR H  77      -1.641   5.649   7.999  1.00  0.15           C  
ATOM    496  C   THR H  77      -2.312   5.375   6.665  1.00  0.15           C  
ATOM    497  CB  THR H  77      -2.105   6.977   8.614  1.00  0.15           C  
ATOM    498  O   THR H  77      -2.236   6.177   5.733  1.00  0.15           O  
ATOM    499  CG2 THR H  77      -3.623   7.165   8.625  1.00  0.15           C  
ATOM    500  OG1 THR H  77      -1.700   7.005   9.962  1.00  0.15           O  
ATOM    501  N   ILE H  78      -2.945   4.209   6.574  1.00  0.11           N  
ATOM    502  CA  ILE H  78      -3.745   3.812   5.423  1.00  0.11           C  
ATOM    503  C   ILE H  78      -5.167   4.381   5.546  1.00  0.11           C  
ATOM    504  CB  ILE H  78      -3.673   2.283   5.249  1.00  0.11           C  
ATOM    505  O   ILE H  78      -5.719   4.468   6.642  1.00  0.11           O  
ATOM    506  CG1 ILE H  78      -4.161   1.896   3.844  1.00  0.11           C  
ATOM    507  CG2 ILE H  78      -4.437   1.536   6.355  1.00  0.11           C  
ATOM    508  CD1 ILE H  78      -3.806   0.457   3.472  1.00  0.11           C  
ATOM    509  N   SER H  79      -5.761   4.785   4.428  1.00  0.21           N  
ATOM    510  CA  SER H  79      -7.100   5.381   4.353  1.00  0.21           C  
ATOM    511  C   SER H  79      -7.748   5.022   3.016  1.00  0.21           C  
ATOM    512  CB  SER H  79      -7.009   6.897   4.579  1.00  0.21           C  
ATOM    513  O   SER H  79      -7.040   4.759   2.047  1.00  0.21           O  
ATOM    514  OG  SER H  79      -6.117   7.518   3.670  1.00  0.21           O  
ATOM    515  N   ARG H  80      -9.083   4.951   2.954  1.00  0.29           N  
ATOM    516  CA  ARG H  80      -9.807   4.413   1.794  1.00  0.29           C  
ATOM    517  C   ARG H  80     -11.085   5.186   1.502  1.00  0.29           C  
ATOM    518  CB  ARG H  80     -10.064   2.915   2.022  1.00  0.29           C  
ATOM    519  O   ARG H  80     -11.913   5.370   2.388  1.00  0.29           O  
ATOM    520  CG  ARG H  80     -10.896   2.230   0.931  1.00  0.29           C  
ATOM    521  CD  ARG H  80     -10.905   0.716   1.166  1.00  0.29           C  
ATOM    522  NE  ARG H  80     -11.878   0.063   0.284  1.00  0.29           N  
ATOM    523  NH1 ARG H  80     -11.264  -2.113   0.650  1.00  0.29           N  
ATOM    524  NH2 ARG H  80     -12.937  -1.629  -0.760  1.00  0.29           N  
ATOM    525  CZ  ARG H  80     -12.008  -1.225   0.055  1.00  0.29           C  
ATOM    526  N   ASP H  81     -11.256   5.579   0.245  1.00  0.25           N  
ATOM    527  CA  ASP H  81     -12.517   6.084  -0.292  1.00  0.25           C  
ATOM    528  C   ASP H  81     -13.211   4.952  -1.060  1.00  0.25           C  
ATOM    529  CB  ASP H  81     -12.247   7.328  -1.153  1.00  0.25           C  
ATOM    530  O   ASP H  81     -12.727   4.502  -2.097  1.00  0.25           O  
ATOM    531  CG  ASP H  81     -13.513   7.987  -1.703  1.00  0.25           C  
ATOM    532  OD1 ASP H  81     -14.537   7.293  -1.880  1.00  0.25           O  
ATOM    533  OD2 ASP H  81     -13.456   9.201  -2.002  1.00  0.25           O  
ATOM    534  N   ASN H  82     -14.339   4.460  -0.540  1.00  0.34           N  
ATOM    535  CA  ASN H  82     -15.128   3.414  -1.199  1.00  0.34           C  
ATOM    536  C   ASN H  82     -15.937   3.914  -2.404  1.00  0.34           C  
ATOM    537  CB  ASN H  82     -16.071   2.760  -0.177  1.00  0.34           C  
ATOM    538  O   ASN H  82     -16.235   3.118  -3.287  1.00  0.34           O  
ATOM    539  CG  ASN H  82     -15.353   1.873   0.820  1.00  0.34           C  
ATOM    540  ND2 ASN H  82     -15.709   1.977   2.078  1.00  0.34           N  
ATOM    541  OD1 ASN H  82     -14.492   1.077   0.472  1.00  0.34           O  
ATOM    542  N   ALA H  83     -16.298   5.199  -2.464  1.00  0.48           N  
ATOM    543  CA  ALA H  83     -17.029   5.756  -3.602  1.00  0.48           C  
ATOM    544  C   ALA H  83     -16.113   5.914  -4.827  1.00  0.48           C  
ATOM    545  CB  ALA H  83     -17.659   7.090  -3.182  1.00  0.48           C  
ATOM    546  O   ALA H  83     -16.537   5.660  -5.952  1.00  0.48           O  
ATOM    547  N   LYS H  84     -14.844   6.291  -4.611  1.00  0.37           N  
ATOM    548  CA  LYS H  84     -13.810   6.317  -5.666  1.00  0.37           C  
ATOM    549  C   LYS H  84     -13.097   4.975  -5.857  1.00  0.37           C  
ATOM    550  CB  LYS H  84     -12.785   7.423  -5.382  1.00  0.37           C  
ATOM    551  O   LYS H  84     -12.433   4.782  -6.867  1.00  0.37           O  
ATOM    552  CG  LYS H  84     -13.406   8.823  -5.329  1.00  0.37           C  
ATOM    553  CD  LYS H  84     -12.304   9.886  -5.192  1.00  0.37           C  
ATOM    554  CE  LYS H  84     -12.913  11.258  -4.886  1.00  0.37           C  
ATOM    555  NZ  LYS H  84     -13.272  11.369  -3.454  1.00  0.37           N  
ATOM    556  N   THR H  85     -13.221   4.066  -4.888  1.00  0.22           N  
ATOM    557  CA  THR H  85     -12.425   2.833  -4.767  1.00  0.22           C  
ATOM    558  C   THR H  85     -10.921   3.139  -4.834  1.00  0.22           C  
ATOM    559  CB  THR H  85     -12.891   1.736  -5.735  1.00  0.22           C  
ATOM    560  O   THR H  85     -10.183   2.640  -5.686  1.00  0.22           O  
ATOM    561  CG2 THR H  85     -12.371   0.360  -5.322  1.00  0.22           C  
ATOM    562  OG1 THR H  85     -14.294   1.607  -5.661  1.00  0.22           O  
ATOM    563  N   THR H  86     -10.469   4.009  -3.927  1.00  0.22           N  
ATOM    564  CA  THR H  86      -9.064   4.425  -3.798  1.00  0.22           C  
ATOM    565  C   THR H  86      -8.542   4.147  -2.397  1.00  0.22           C  
ATOM    566  CB  THR H  86      -8.834   5.907  -4.152  1.00  0.22           C  
ATOM    567  O   THR H  86      -9.252   4.356  -1.415  1.00  0.22           O  
ATOM    568  CG2 THR H  86      -9.288   6.256  -5.561  1.00  0.22           C  
ATOM    569  OG1 THR H  86      -9.511   6.781  -3.282  1.00  0.22           O  
ATOM    570  N   VAL H  87      -7.284   3.718  -2.296  1.00  0.12           N  
ATOM    571  CA  VAL H  87      -6.562   3.531  -1.034  1.00  0.12           C  
ATOM    572  C   VAL H  87      -5.298   4.389  -1.020  1.00  0.12           C  
ATOM    573  CB  VAL H  87      -6.295   2.036  -0.760  1.00  0.12           C  
ATOM    574  O   VAL H  87      -4.425   4.248  -1.875  1.00  0.12           O  
ATOM    575  CG1 VAL H  87      -5.303   1.358  -1.718  1.00  0.12           C  
ATOM    576  CG2 VAL H  87      -5.763   1.824   0.655  1.00  0.12           C  
ATOM    577  N   ASP H  88      -5.191   5.266  -0.030  1.00  0.27           N  
ATOM    578  CA  ASP H  88      -4.004   6.080   0.217  1.00  0.27           C  
ATOM    579  C   ASP H  88      -3.212   5.530   1.399  1.00  0.27           C  
ATOM    580  CB  ASP H  88      -4.378   7.533   0.514  1.00  0.27           C  
ATOM    581  O   ASP H  88      -3.792   5.163   2.423  1.00  0.27           O  
ATOM    582  CG  ASP H  88      -4.890   8.360  -0.663  1.00  0.27           C  
ATOM    583  OD1 ASP H  88      -4.885   7.884  -1.817  1.00  0.27           O  
ATOM    584  OD2 ASP H  88      -5.220   9.536  -0.382  1.00  0.27           O  
ATOM    585  N   LEU H  89      -1.886   5.546   1.288  1.00  0.13           N  
ATOM    586  CA  LEU H  89      -0.959   5.302   2.386  1.00  0.13           C  
ATOM    587  C   LEU H  89      -0.141   6.567   2.644  1.00  0.13           C  
ATOM    588  CB  LEU H  89      -0.094   4.073   2.067  1.00  0.13           C  
ATOM    589  O   LEU H  89       0.833   6.857   1.949  1.00  0.13           O  
ATOM    590  CG  LEU H  89       0.857   3.660   3.206  1.00  0.13           C  
ATOM    591  CD1 LEU H  89       0.088   3.018   4.364  1.00  0.13           C  
ATOM    592  CD2 LEU H  89       1.874   2.644   2.691  1.00  0.13           C  
ATOM    593  N   GLN H  90      -0.534   7.310   3.674  1.00  0.18           N  
ATOM    594  CA  GLN H  90       0.309   8.340   4.264  1.00  0.18           C  
ATOM    595  C   GLN H  90       1.514   7.663   4.930  1.00  0.18           C  
ATOM    596  CB  GLN H  90      -0.528   9.129   5.283  1.00  0.18           C  
ATOM    597  O   GLN H  90       1.335   6.713   5.695  1.00  0.18           O  
ATOM    598  CG  GLN H  90       0.196  10.364   5.831  1.00  0.18           C  
ATOM    599  CD  GLN H  90       0.390  11.452   4.780  1.00  0.18           C  
ATOM    600  NE2 GLN H  90       1.456  12.210   4.869  1.00  0.18           N  
ATOM    601  OE1 GLN H  90      -0.424  11.634   3.880  1.00  0.18           O  
ATOM    602  N   MET H  91       2.725   8.142   4.664  1.00  0.20           N  
ATOM    603  CA  MET H  91       3.965   7.602   5.218  1.00  0.20           C  
ATOM    604  C   MET H  91       4.766   8.732   5.854  1.00  0.20           C  
ATOM    605  CB  MET H  91       4.782   6.905   4.123  1.00  0.20           C  
ATOM    606  O   MET H  91       5.448   9.469   5.147  1.00  0.20           O  
ATOM    607  CG  MET H  91       4.037   5.754   3.442  1.00  0.20           C  
ATOM    608  SD  MET H  91       5.066   4.729   2.357  1.00  0.20           S  
ATOM    609  CE  MET H  91       5.786   6.002   1.288  1.00  0.20           C  
ATOM    610  N   ASN H  92       4.659   8.891   7.173  1.00  0.14           N  
ATOM    611  CA  ASN H  92       5.391   9.914   7.918  1.00  0.14           C  
ATOM    612  C   ASN H  92       6.615   9.312   8.621  1.00  0.14           C  
ATOM    613  CB  ASN H  92       4.452  10.612   8.916  1.00  0.14           C  
ATOM    614  O   ASN H  92       6.669   8.102   8.855  1.00  0.14           O  
ATOM    615  CG  ASN H  92       3.115  11.045   8.330  1.00  0.14           C  
ATOM    616  ND2 ASN H  92       2.039  10.815   9.047  1.00  0.14           N  
ATOM    617  OD1 ASN H  92       2.998  11.578   7.236  1.00  0.14           O  
ATOM    618  N   SER H  93       7.581  10.160   8.990  1.00  0.15           N  
ATOM    619  CA  SER H  93       8.788   9.756   9.732  1.00  0.15           C  
ATOM    620  C   SER H  93       9.505   8.579   9.061  1.00  0.15           C  
ATOM    621  CB  SER H  93       8.467   9.479  11.207  1.00  0.15           C  
ATOM    622  O   SER H  93       9.808   7.558   9.691  1.00  0.15           O  
ATOM    623  OG  SER H  93       7.826  10.595  11.798  1.00  0.15           O  
ATOM    624  N   LEU H  94       9.706   8.709   7.748  1.00  0.16           N  
ATOM    625  CA  LEU H  94      10.336   7.699   6.906  1.00  0.16           C  
ATOM    626  C   LEU H  94      11.808   7.504   7.283  1.00  0.16           C  
ATOM    627  CB  LEU H  94      10.169   8.103   5.430  1.00  0.16           C  
ATOM    628  O   LEU H  94      12.541   8.463   7.532  1.00  0.16           O  
ATOM    629  CG  LEU H  94       8.786   7.722   4.866  1.00  0.16           C  
ATOM    630  CD1 LEU H  94       8.460   8.534   3.618  1.00  0.16           C  
ATOM    631  CD2 LEU H  94       8.747   6.244   4.468  1.00  0.16           C  
ATOM    632  N   LYS H  95      12.240   6.246   7.309  1.00  0.14           N  
ATOM    633  CA  LYS H  95      13.621   5.822   7.551  1.00  0.14           C  
ATOM    634  C   LYS H  95      14.262   5.236   6.286  1.00  0.14           C  
ATOM    635  CB  LYS H  95      13.627   4.691   8.570  1.00  0.14           C  
ATOM    636  O   LYS H  95      13.527   4.739   5.435  1.00  0.14           O  
ATOM    637  CG  LYS H  95      13.138   4.943  10.005  1.00  0.14           C  
ATOM    638  CD  LYS H  95      13.590   3.671  10.735  1.00  0.14           C  
ATOM    639  CE  LYS H  95      13.365   3.511  12.230  1.00  0.14           C  
ATOM    640  NZ  LYS H  95      13.975   2.210  12.609  1.00  0.14           N  
ATOM    641  N   PRO H  96      15.603   5.140   6.200  1.00  0.16           N  
ATOM    642  CA  PRO H  96      16.275   4.341   5.175  1.00  0.16           C  
ATOM    643  C   PRO H  96      15.750   2.902   5.045  1.00  0.16           C  
ATOM    644  CB  PRO H  96      17.761   4.382   5.535  1.00  0.16           C  
ATOM    645  O   PRO H  96      15.585   2.438   3.916  1.00  0.16           O  
ATOM    646  CG  PRO H  96      17.896   5.734   6.231  1.00  0.16           C  
ATOM    647  CD  PRO H  96      16.592   5.819   7.023  1.00  0.16           C  
ATOM    648  N   GLU H  97      15.393   2.227   6.152  1.00  0.17           N  
ATOM    649  CA  GLU H  97      14.768   0.886   6.123  1.00  0.17           C  
ATOM    650  C   GLU H  97      13.425   0.825   5.368  1.00  0.17           C  
ATOM    651  CB  GLU H  97      14.522   0.329   7.543  1.00  0.17           C  
ATOM    652  O   GLU H  97      12.973  -0.260   5.010  1.00  0.17           O  
ATOM    653  CG  GLU H  97      15.742   0.214   8.471  1.00  0.17           C  
ATOM    654  CD  GLU H  97      15.830   1.412   9.419  1.00  0.17           C  
ATOM    655  OE1 GLU H  97      16.136   2.515   8.920  1.00  0.17           O  
ATOM    656  OE2 GLU H  97      15.501   1.263  10.626  1.00  0.17           O  
ATOM    657  N   ASP H  98      12.770   1.963   5.116  1.00  0.13           N  
ATOM    658  CA  ASP H  98      11.548   2.035   4.312  1.00  0.13           C  
ATOM    659  C   ASP H  98      11.800   2.101   2.795  1.00  0.13           C  
ATOM    660  CB  ASP H  98      10.674   3.207   4.783  1.00  0.13           C  
ATOM    661  O   ASP H  98      10.832   2.134   2.031  1.00  0.13           O  
ATOM    662  CG  ASP H  98      10.287   3.134   6.259  1.00  0.13           C  
ATOM    663  OD1 ASP H  98       9.814   2.072   6.733  1.00  0.13           O  
ATOM    664  OD2 ASP H  98      10.362   4.175   6.944  1.00  0.13           O  
ATOM    665  N   THR H  99      13.063   2.114   2.350  1.00  0.12           N  
ATOM    666  CA  THR H  99      13.452   2.140   0.929  1.00  0.12           C  
ATOM    667  C   THR H  99      13.076   0.839   0.217  1.00  0.12           C  
ATOM    668  CB  THR H  99      14.958   2.396   0.768  1.00  0.12           C  
ATOM    669  O   THR H  99      13.689  -0.209   0.431  1.00  0.12           O  
ATOM    670  CG2 THR H  99      15.439   2.355  -0.685  1.00  0.12           C  
ATOM    671  OG1 THR H  99      15.269   3.669   1.276  1.00  0.12           O  
ATOM    672  N   ALA H 100      12.081   0.899  -0.667  1.00  0.14           N  
ATOM    673  CA  ALA H 100      11.519  -0.264  -1.346  1.00  0.14           C  
ATOM    674  C   ALA H 100      10.662   0.138  -2.555  1.00  0.14           C  
ATOM    675  CB  ALA H 100      10.672  -1.041  -0.325  1.00  0.14           C  
ATOM    676  O   ALA H 100      10.208   1.278  -2.660  1.00  0.14           O  
ATOM    677  N   VAL H 101      10.358  -0.826  -3.430  1.00  0.17           N  
ATOM    678  CA  VAL H 101       9.224  -0.687  -4.357  1.00  0.17           C  
ATOM    679  C   VAL H 101       7.948  -1.065  -3.610  1.00  0.17           C  
ATOM    680  CB  VAL H 101       9.385  -1.531  -5.634  1.00  0.17           C  
ATOM    681  O   VAL H 101       7.815  -2.204  -3.159  1.00  0.17           O  
ATOM    682  CG1 VAL H 101       8.208  -1.286  -6.592  1.00  0.17           C  
ATOM    683  CG2 VAL H 101      10.671  -1.197  -6.396  1.00  0.17           C  
ATOM    684  N   TYR H 102       7.021  -0.122  -3.468  1.00  0.16           N  
ATOM    685  CA  TYR H 102       5.716  -0.319  -2.838  1.00  0.16           C  
ATOM    686  C   TYR H 102       4.706  -0.744  -3.899  1.00  0.16           C  
ATOM    687  CB  TYR H 102       5.266   0.960  -2.121  1.00  0.16           C  
ATOM    688  O   TYR H 102       4.524  -0.049  -4.895  1.00  0.16           O  
ATOM    689  CG  TYR H 102       6.013   1.225  -0.830  1.00  0.16           C  
ATOM    690  CD1 TYR H 102       7.382   1.538  -0.871  1.00  0.16           C  
ATOM    691  CD2 TYR H 102       5.353   1.138   0.413  1.00  0.16           C  
ATOM    692  CE1 TYR H 102       8.103   1.725   0.317  1.00  0.16           C  
ATOM    693  CE2 TYR H 102       6.068   1.363   1.606  1.00  0.16           C  
ATOM    694  OH  TYR H 102       8.169   1.820   2.692  1.00  0.16           O  
ATOM    695  CZ  TYR H 102       7.447   1.655   1.557  1.00  0.16           C  
ATOM    696  N   TYR H 103       4.056  -1.883  -3.689  1.00  0.19           N  
ATOM    697  CA  TYR H 103       3.064  -2.457  -4.593  1.00  0.19           C  
ATOM    698  C   TYR H 103       1.678  -2.355  -3.977  1.00  0.19           C  
ATOM    699  CB  TYR H 103       3.390  -3.927  -4.882  1.00  0.19           C  
ATOM    700  O   TYR H 103       1.461  -2.829  -2.859  1.00  0.19           O  
ATOM    701  CG  TYR H 103       4.681  -4.142  -5.645  1.00  0.19           C  
ATOM    702  CD1 TYR H 103       5.899  -4.253  -4.947  1.00  0.19           C  
ATOM    703  CD2 TYR H 103       4.664  -4.216  -7.052  1.00  0.19           C  
ATOM    704  CE1 TYR H 103       7.100  -4.439  -5.653  1.00  0.19           C  
ATOM    705  CE2 TYR H 103       5.864  -4.410  -7.761  1.00  0.19           C  
ATOM    706  OH  TYR H 103       8.238  -4.740  -7.739  1.00  0.19           O  
ATOM    707  CZ  TYR H 103       7.084  -4.520  -7.062  1.00  0.19           C  
ATOM    708  N   CYS H 104       0.730  -1.809  -4.731  1.00  0.18           N  
ATOM    709  CA  CYS H 104      -0.673  -1.911  -4.363  1.00  0.18           C  
ATOM    710  C   CYS H 104      -1.168  -3.357  -4.528  1.00  0.18           C  
ATOM    711  CB  CYS H 104      -1.478  -0.905  -5.180  1.00  0.18           C  
ATOM    712  O   CYS H 104      -0.723  -4.086  -5.420  1.00  0.18           O  
ATOM    713  SG  CYS H 104      -3.245  -0.819  -4.807  1.00  0.18           S  
ATOM    714  N   ALA H 105      -2.092  -3.762  -3.667  1.00  0.30           N  
ATOM    715  CA  ALA H 105      -2.695  -5.085  -3.640  1.00  0.30           C  
ATOM    716  C   ALA H 105      -4.197  -4.960  -3.353  1.00  0.30           C  
ATOM    717  CB  ALA H 105      -1.954  -5.922  -2.590  1.00  0.30           C  
ATOM    718  O   ALA H 105      -4.609  -4.113  -2.555  1.00  0.30           O  
ATOM    719  N   ALA H 106      -5.017  -5.799  -3.987  1.00  0.29           N  
ATOM    720  CA  ALA H 106      -6.467  -5.792  -3.801  1.00  0.29           C  
ATOM    721  C   ALA H 106      -7.075  -7.194  -3.904  1.00  0.29           C  
ATOM    722  CB  ALA H 106      -7.110  -4.828  -4.805  1.00  0.29           C  
ATOM    723  O   ALA H 106      -6.636  -8.032  -4.694  1.00  0.29           O  
ATOM    724  N   THR H 107      -8.117  -7.430  -3.111  1.00  0.40           N  
ATOM    725  CA  THR H 107      -8.816  -8.714  -3.033  1.00  0.40           C  
ATOM    726  C   THR H 107     -10.276  -8.521  -2.632  1.00  0.40           C  
ATOM    727  CB  THR H 107      -8.082  -9.672  -2.076  1.00  0.40           C  
ATOM    728  O   THR H 107     -10.648  -7.558  -1.959  1.00  0.40           O  
ATOM    729  CG2 THR H 107      -8.059  -9.170  -0.634  1.00  0.40           C  
ATOM    730  OG1 THR H 107      -8.716 -10.926  -2.034  1.00  0.40           O  
ATOM    731  N   ASP H 108     -11.108  -9.467  -3.042  1.00  0.35           N  
ATOM    732  CA  ASP H 108     -12.470  -9.678  -2.568  1.00  0.35           C  
ATOM    733  C   ASP H 108     -12.542 -10.345  -1.180  1.00  0.35           C  
ATOM    734  CB  ASP H 108     -13.301 -10.398  -3.647  1.00  0.35           C  
ATOM    735  O   ASP H 108     -13.631 -10.573  -0.657  1.00  0.35           O  
ATOM    736  CG  ASP H 108     -12.569 -11.425  -4.518  1.00  0.35           C  
ATOM    737  OD1 ASP H 108     -11.482 -11.906  -4.113  1.00  0.35           O  
ATOM    738  OD2 ASP H 108     -13.101 -11.647  -5.627  1.00  0.35           O  
ATOM    739  N   TRP H 109     -11.406 -10.567  -0.515  1.00  0.54           N  
ATOM    740  CA  TRP H 109     -11.328 -10.988   0.888  1.00  0.54           C  
ATOM    741  C   TRP H 109     -11.218  -9.813   1.876  1.00  0.54           C  
ATOM    742  CB  TRP H 109     -10.169 -11.982   1.041  1.00  0.54           C  
ATOM    743  O   TRP H 109     -10.750  -8.726   1.553  1.00  0.54           O  
ATOM    744  CG  TRP H 109     -10.426 -13.320   0.409  1.00  0.54           C  
ATOM    745  CD1 TRP H 109     -10.478 -13.567  -0.921  1.00  0.54           C  
ATOM    746  CD2 TRP H 109     -10.780 -14.586   1.052  1.00  0.54           C  
ATOM    747  CE2 TRP H 109     -11.028 -15.560   0.036  1.00  0.54           C  
ATOM    748  CE3 TRP H 109     -10.936 -15.007   2.392  1.00  0.54           C  
ATOM    749  NE1 TRP H 109     -10.814 -14.884  -1.145  1.00  0.54           N  
ATOM    750  CH2 TRP H 109     -11.568 -17.258   1.676  1.00  0.54           C  
ATOM    751  CZ2 TRP H 109     -11.415 -16.876   0.332  1.00  0.54           C  
ATOM    752  CZ3 TRP H 109     -11.327 -16.326   2.701  1.00  0.54           C  
ATOM    753  N   GLY H 110     -11.619 -10.041   3.130  1.00  0.33           N  
ATOM    754  CA  GLY H 110     -11.548  -9.057   4.224  1.00  0.33           C  
ATOM    755  C   GLY H 110     -10.152  -8.835   4.840  1.00  0.33           C  
ATOM    756  O   GLY H 110     -10.045  -8.215   5.892  1.00  0.33           O  
ATOM    757  N   THR H 111      -9.078  -9.352   4.240  1.00  0.46           N  
ATOM    758  CA  THR H 111      -7.673  -9.147   4.645  1.00  0.46           C  
ATOM    759  C   THR H 111      -6.754  -9.442   3.455  1.00  0.46           C  
ATOM    760  CB  THR H 111      -7.267 -10.010   5.863  1.00  0.46           C  
ATOM    761  O   THR H 111      -7.064 -10.289   2.619  1.00  0.46           O  
ATOM    762  CG2 THR H 111      -7.571 -11.501   5.698  1.00  0.46           C  
ATOM    763  OG1 THR H 111      -5.871  -9.926   6.081  1.00  0.46           O  
ATOM    764  N   LEU H 111A     -5.610  -8.756   3.379  1.00  0.57           N  
ATOM    765  CA  LEU H 111A     -4.561  -8.952   2.365  1.00  0.57           C  
ATOM    766  C   LEU H 111A     -3.323  -9.719   2.879  1.00  0.57           C  
ATOM    767  CB  LEU H 111A     -4.192  -7.586   1.746  1.00  0.57           C  
ATOM    768  O   LEU H 111A     -2.280  -9.674   2.237  1.00  0.57           O  
ATOM    769  CG  LEU H 111A     -5.176  -7.135   0.654  1.00  0.57           C  
ATOM    770  CD1 LEU H 111A     -5.014  -5.651   0.357  1.00  0.57           C  
ATOM    771  CD2 LEU H 111A     -4.924  -7.882  -0.655  1.00  0.57           C  
ATOM    772  N   LEU H 112A     -3.383 -10.414   4.018  1.00  0.57           N  
ATOM    773  CA  LEU H 112A     -2.286 -11.285   4.496  1.00  0.57           C  
ATOM    774  C   LEU H 112A     -2.286 -12.685   3.847  1.00  0.57           C  
ATOM    775  CB  LEU H 112A     -2.364 -11.387   6.030  1.00  0.57           C  
ATOM    776  O   LEU H 112A     -1.400 -13.501   4.102  1.00  0.57           O  
ATOM    777  CG  LEU H 112A     -2.089 -10.060   6.765  1.00  0.57           C  
ATOM    778  CD1 LEU H 112A     -2.463 -10.187   8.241  1.00  0.57           C  
ATOM    779  CD2 LEU H 112A     -0.612  -9.670   6.682  1.00  0.57           C  
ATOM    780  N   ILE H 112      -3.296 -12.980   3.027  1.00  0.79           N  
ATOM    781  CA  ILE H 112      -3.428 -14.246   2.310  1.00  0.79           C  
ATOM    782  C   ILE H 112      -2.356 -14.395   1.225  1.00  0.79           C  
ATOM    783  CB  ILE H 112      -4.858 -14.425   1.740  1.00  0.79           C  
ATOM    784  O   ILE H 112      -1.956 -13.449   0.549  1.00  0.79           O  
ATOM    785  CG1 ILE H 112      -5.185 -13.421   0.607  1.00  0.79           C  
ATOM    786  CG2 ILE H 112      -5.890 -14.362   2.880  1.00  0.79           C  
ATOM    787  CD1 ILE H 112      -6.585 -13.576   0.000  1.00  0.79           C  
ATOM    788  N   LYS H 113      -1.947 -15.643   0.999  1.00  0.55           N  
ATOM    789  CA  LYS H 113      -1.393 -16.069  -0.291  1.00  0.55           C  
ATOM    790  C   LYS H 113      -2.572 -16.206  -1.260  1.00  0.55           C  
ATOM    791  CB  LYS H 113      -0.673 -17.417  -0.136  1.00  0.55           C  
ATOM    792  O   LYS H 113      -3.628 -16.662  -0.836  1.00  0.55           O  
ATOM    793  CG  LYS H 113       0.459 -17.393   0.906  1.00  0.55           C  
ATOM    794  CD  LYS H 113       0.951 -18.815   1.208  1.00  0.55           C  
ATOM    795  CE  LYS H 113       1.935 -18.792   2.384  1.00  0.55           C  
ATOM    796  NZ  LYS H 113       2.265 -20.166   2.843  1.00  0.55           N  
ATOM    797  N   GLY H 114      -2.393 -15.883  -2.538  1.00  0.91           N  
ATOM    798  CA  GLY H 114      -3.497 -15.906  -3.511  1.00  0.91           C  
ATOM    799  C   GLY H 114      -4.282 -14.591  -3.589  1.00  0.91           C  
ATOM    800  O   GLY H 114      -5.490 -14.598  -3.780  1.00  0.91           O  
ATOM    801  N   ILE H 115      -3.599 -13.454  -3.428  1.00  0.61           N  
ATOM    802  CA  ILE H 115      -4.131 -12.142  -3.817  1.00  0.61           C  
ATOM    803  C   ILE H 115      -4.094 -12.055  -5.347  1.00  0.61           C  
ATOM    804  CB  ILE H 115      -3.275 -11.009  -3.209  1.00  0.61           C  
ATOM    805  O   ILE H 115      -3.000 -12.111  -5.912  1.00  0.61           O  
ATOM    806  CG1 ILE H 115      -3.183 -11.102  -1.671  1.00  0.61           C  
ATOM    807  CG2 ILE H 115      -3.818  -9.635  -3.638  1.00  0.61           C  
ATOM    808  CD1 ILE H 115      -1.972 -10.353  -1.106  1.00  0.61           C  
ATOM    809  N   ASP H 116      -5.246 -11.894  -6.000  1.00  0.45           N  
ATOM    810  CA  ASP H 116      -5.325 -11.802  -7.466  1.00  0.45           C  
ATOM    811  C   ASP H 116      -4.634 -10.548  -8.019  1.00  0.45           C  
ATOM    812  CB  ASP H 116      -6.794 -11.780  -7.935  1.00  0.45           C  
ATOM    813  O   ASP H 116      -3.781 -10.631  -8.905  1.00  0.45           O  
ATOM    814  CG  ASP H 116      -7.363 -13.121  -8.401  1.00  0.45           C  
ATOM    815  OD1 ASP H 116      -6.749 -14.169  -8.108  1.00  0.45           O  
ATOM    816  OD2 ASP H 116      -8.398 -13.047  -9.102  1.00  0.45           O  
ATOM    817  N   HIS H 117      -5.024  -9.365  -7.535  1.00  0.40           N  
ATOM    818  CA  HIS H 117      -4.712  -8.118  -8.227  1.00  0.40           C  
ATOM    819  C   HIS H 117      -3.555  -7.369  -7.561  1.00  0.40           C  
ATOM    820  CB  HIS H 117      -5.976  -7.268  -8.409  1.00  0.40           C  
ATOM    821  O   HIS H 117      -3.645  -6.940  -6.408  1.00  0.40           O  
ATOM    822  CG  HIS H 117      -7.045  -7.939  -9.251  1.00  0.40           C  
ATOM    823  CD2 HIS H 117      -7.156  -7.898 -10.617  1.00  0.40           C  
ATOM    824  ND1 HIS H 117      -8.039  -8.780  -8.804  1.00  0.40           N  
ATOM    825  CE1 HIS H 117      -8.721  -9.236  -9.869  1.00  0.40           C  
ATOM    826  NE2 HIS H 117      -8.259  -8.679 -11.006  1.00  0.40           N  
ATOM    827  N   TRP H 118      -2.492  -7.177  -8.342  1.00  0.23           N  
ATOM    828  CA  TRP H 118      -1.278  -6.450  -7.982  1.00  0.23           C  
ATOM    829  C   TRP H 118      -1.107  -5.231  -8.880  1.00  0.23           C  
ATOM    830  CB  TRP H 118      -0.071  -7.385  -8.090  1.00  0.23           C  
ATOM    831  O   TRP H 118      -1.396  -5.281 -10.077  1.00  0.23           O  
ATOM    832  CG  TRP H 118      -0.101  -8.515  -7.111  1.00  0.23           C  
ATOM    833  CD1 TRP H 118      -0.767  -9.679  -7.277  1.00  0.23           C  
ATOM    834  CD2 TRP H 118       0.441  -8.556  -5.756  1.00  0.23           C  
ATOM    835  CE2 TRP H 118       0.099  -9.813  -5.172  1.00  0.23           C  
ATOM    836  CE3 TRP H 118       1.169  -7.645  -4.958  1.00  0.23           C  
ATOM    837  NE1 TRP H 118      -0.668 -10.440  -6.132  1.00  0.23           N  
ATOM    838  CH2 TRP H 118       1.228  -9.240  -3.105  1.00  0.23           C  
ATOM    839  CZ2 TRP H 118       0.498 -10.163  -3.874  1.00  0.23           C  
ATOM    840  CZ3 TRP H 118       1.556  -7.984  -3.646  1.00  0.23           C  
ATOM    841  N   GLY H 119      -0.647  -4.134  -8.290  1.00  0.22           N  
ATOM    842  CA  GLY H 119      -0.271  -2.940  -9.024  1.00  0.22           C  
ATOM    843  C   GLY H 119       1.118  -3.043  -9.657  1.00  0.22           C  
ATOM    844  O   GLY H 119       1.827  -4.048  -9.542  1.00  0.22           O  
ATOM    845  N   LYS H 120       1.488  -1.978 -10.363  1.00  0.31           N  
ATOM    846  CA  LYS H 120       2.713  -1.861 -11.168  1.00  0.31           C  
ATOM    847  C   LYS H 120       3.957  -1.642 -10.299  1.00  0.31           C  
ATOM    848  CB  LYS H 120       2.506  -0.710 -12.171  1.00  0.31           C  
ATOM    849  O   LYS H 120       5.070  -1.876 -10.765  1.00  0.31           O  
ATOM    850  CG  LYS H 120       1.357  -1.019 -13.155  1.00  0.31           C  
ATOM    851  CD  LYS H 120       0.804   0.229 -13.856  1.00  0.31           C  
ATOM    852  CE  LYS H 120      -0.431  -0.184 -14.670  1.00  0.31           C  
ATOM    853  NZ  LYS H 120      -1.043   0.965 -15.377  1.00  0.31           N  
ATOM    854  N   GLY H 121       3.762  -1.238  -9.044  1.00  0.25           N  
ATOM    855  CA  GLY H 121       4.811  -0.830  -8.122  1.00  0.25           C  
ATOM    856  C   GLY H 121       5.206   0.637  -8.302  1.00  0.25           C  
ATOM    857  O   GLY H 121       5.337   1.135  -9.418  1.00  0.25           O  
ATOM    858  N   THR H 122       5.437   1.332  -7.190  1.00  0.19           N  
ATOM    859  CA  THR H 122       6.018   2.679  -7.154  1.00  0.19           C  
ATOM    860  C   THR H 122       7.261   2.675  -6.271  1.00  0.19           C  
ATOM    861  CB  THR H 122       4.976   3.735  -6.746  1.00  0.19           C  
ATOM    862  O   THR H 122       7.240   2.158  -5.154  1.00  0.19           O  
ATOM    863  CG2 THR H 122       4.419   3.606  -5.328  1.00  0.19           C  
ATOM    864  OG1 THR H 122       5.545   5.018  -6.840  1.00  0.19           O  
ATOM    865  N   GLN H 123       8.369   3.225  -6.770  1.00  0.11           N  
ATOM    866  CA  GLN H 123       9.609   3.311  -5.997  1.00  0.11           C  
ATOM    867  C   GLN H 123       9.474   4.335  -4.865  1.00  0.11           C  
ATOM    868  CB  GLN H 123      10.802   3.614  -6.926  1.00  0.11           C  
ATOM    869  O   GLN H 123       8.902   5.410  -5.049  1.00  0.11           O  
ATOM    870  CG  GLN H 123      12.152   3.839  -6.210  1.00  0.11           C  
ATOM    871  CD  GLN H 123      12.583   2.699  -5.285  1.00  0.11           C  
ATOM    872  NE2 GLN H 123      13.446   2.953  -4.332  1.00  0.11           N  
ATOM    873  OE1 GLN H 123      12.138   1.569  -5.380  1.00  0.11           O  
ATOM    874  N   VAL H 124      10.043   4.004  -3.708  1.00  0.08           N  
ATOM    875  CA  VAL H 124      10.225   4.904  -2.569  1.00  0.08           C  
ATOM    876  C   VAL H 124      11.665   4.768  -2.093  1.00  0.08           C  
ATOM    877  CB  VAL H 124       9.233   4.567  -1.446  1.00  0.08           C  
ATOM    878  O   VAL H 124      12.085   3.686  -1.683  1.00  0.08           O  
ATOM    879  CG1 VAL H 124       9.483   5.381  -0.171  1.00  0.08           C  
ATOM    880  CG2 VAL H 124       7.784   4.791  -1.895  1.00  0.08           C  
ATOM    881  N   THR H 125      12.426   5.857  -2.162  1.00  0.13           N  
ATOM    882  CA  THR H 125      13.816   5.918  -1.692  1.00  0.13           C  
ATOM    883  C   THR H 125      13.903   6.866  -0.508  1.00  0.13           C  
ATOM    884  CB  THR H 125      14.776   6.371  -2.802  1.00  0.13           C  
ATOM    885  O   THR H 125      13.406   7.989  -0.588  1.00  0.13           O  
ATOM    886  CG2 THR H 125      16.241   6.336  -2.363  1.00  0.13           C  
ATOM    887  OG1 THR H 125      14.686   5.529  -3.931  1.00  0.13           O  
ATOM    888  N   VAL H 126      14.552   6.434   0.572  1.00  0.16           N  
ATOM    889  CA  VAL H 126      14.776   7.266   1.755  1.00  0.16           C  
ATOM    890  C   VAL H 126      16.272   7.351   2.041  1.00  0.16           C  
ATOM    891  CB  VAL H 126      13.977   6.772   2.970  1.00  0.16           C  
ATOM    892  O   VAL H 126      16.882   6.386   2.497  1.00  0.16           O  
ATOM    893  CG1 VAL H 126      14.061   7.815   4.094  1.00  0.16           C  
ATOM    894  CG2 VAL H 126      12.500   6.509   2.645  1.00  0.16           C  
ATOM    895  N   SER H 127      16.876   8.502   1.763  1.00  0.24           N  
ATOM    896  CA  SER H 127      18.324   8.712   1.883  1.00  0.24           C  
ATOM    897  C   SER H 127      18.636  10.176   2.173  1.00  0.24           C  
ATOM    898  CB  SER H 127      19.057   8.258   0.612  1.00  0.24           C  
ATOM    899  O   SER H 127      17.930  11.060   1.689  1.00  0.24           O  
ATOM    900  OG  SER H 127      18.653   8.995  -0.524  1.00  0.24           O  
ATOM    901  N   SER H 128      19.668  10.415   2.985  1.00  0.71           N  
ATOM    902  CA  SER H 128      20.182  11.755   3.301  1.00  0.71           C  
ATOM    903  C   SER H 128      20.808  12.436   2.089  1.00  0.71           C  
ATOM    904  CB  SER H 128      21.208  11.673   4.425  1.00  0.71           C  
ATOM    905  O   SER H 128      21.522  11.738   1.342  1.00  0.71           O  
ATOM    906  OG  SER H 128      20.564  11.210   5.597  1.00  0.71           O  
ATOM    907  OXT SER H 128      20.542  13.651   1.961  1.00  0.71           O  
TER     908      SER H 128                                                       
END   
