# Supplementary material for: Characterising nanobody developability to improve therapeutic design using the Therapeutic Nanobody Profiler
Source: Commun Biol. 2026 Jan 31;9:344. doi: 10.1038/s42003-026-09594-y (PMC12963540; doi:10.1038/s42003-026-09594-y)
Supplement: Supplementary file 2 — Supplementary data [file 42003_2026_9594_MOESM2_ESM.zip › paper_data/vhh_clinical_set_models/seq29_NanoBodyBuilder2_Model.pdb]

ATOM      1  N   GLU H   1     -12.195  -4.736 -17.366  1.00  0.48           N  
ATOM      2  CA  GLU H   1     -11.039  -5.530 -16.916  1.00  0.48           C  
ATOM      3  C   GLU H   1     -10.369  -4.853 -15.732  1.00  0.48           C  
ATOM      4  CB  GLU H   1     -10.042  -5.782 -18.067  1.00  0.48           C  
ATOM      5  O   GLU H   1     -10.480  -3.635 -15.637  1.00  0.48           O  
ATOM      6  CG  GLU H   1      -9.114  -6.977 -17.789  1.00  0.48           C  
ATOM      7  CD  GLU H   1      -9.884  -8.060 -17.032  1.00  0.48           C  
ATOM      8  OE1 GLU H   1     -10.965  -8.421 -17.544  1.00  0.48           O  
ATOM      9  OE2 GLU H   1      -9.584  -8.250 -15.835  1.00  0.48           O  
ATOM     10  N   VAL H   2      -9.733  -5.605 -14.833  1.00  0.33           N  
ATOM     11  CA  VAL H   2      -9.162  -5.087 -13.579  1.00  0.33           C  
ATOM     12  C   VAL H   2      -7.974  -4.159 -13.839  1.00  0.33           C  
ATOM     13  CB  VAL H   2      -8.759  -6.246 -12.642  1.00  0.33           C  
ATOM     14  O   VAL H   2      -7.053  -4.497 -14.577  1.00  0.33           O  
ATOM     15  CG1 VAL H   2      -8.056  -5.771 -11.360  1.00  0.33           C  
ATOM     16  CG2 VAL H   2      -9.995  -7.052 -12.215  1.00  0.33           C  
ATOM     17  N   GLN H   3      -7.983  -2.997 -13.187  1.00  0.29           N  
ATOM     18  CA  GLN H   3      -6.899  -2.019 -13.211  1.00  0.29           C  
ATOM     19  C   GLN H   3      -6.621  -1.535 -11.783  1.00  0.29           C  
ATOM     20  CB  GLN H   3      -7.282  -0.824 -14.102  1.00  0.29           C  
ATOM     21  O   GLN H   3      -7.548  -1.169 -11.054  1.00  0.29           O  
ATOM     22  CG  GLN H   3      -7.642  -1.164 -15.560  1.00  0.29           C  
ATOM     23  CD  GLN H   3      -8.412  -0.028 -16.232  1.00  0.29           C  
ATOM     24  NE2 GLN H   3      -7.896   0.563 -17.286  1.00  0.29           N  
ATOM     25  OE1 GLN H   3      -9.505   0.353 -15.833  1.00  0.29           O  
ATOM     26  N   LEU H   4      -5.344  -1.488 -11.411  1.00  0.25           N  
ATOM     27  CA  LEU H   4      -4.827  -0.826 -10.216  1.00  0.25           C  
ATOM     28  C   LEU H   4      -3.606  -0.018 -10.661  1.00  0.25           C  
ATOM     29  CB  LEU H   4      -4.444  -1.861  -9.142  1.00  0.25           C  
ATOM     30  O   LEU H   4      -2.766  -0.542 -11.395  1.00  0.25           O  
ATOM     31  CG  LEU H   4      -5.570  -2.720  -8.547  1.00  0.25           C  
ATOM     32  CD1 LEU H   4      -4.971  -3.786  -7.626  1.00  0.25           C  
ATOM     33  CD2 LEU H   4      -6.555  -1.891  -7.729  1.00  0.25           C  
ATOM     34  N   VAL H   5      -3.560   1.259 -10.284  1.00  0.23           N  
ATOM     35  CA  VAL H   5      -2.494   2.190 -10.668  1.00  0.23           C  
ATOM     36  C   VAL H   5      -1.980   2.888  -9.420  1.00  0.23           C  
ATOM     37  CB  VAL H   5      -2.966   3.191 -11.743  1.00  0.23           C  
ATOM     38  O   VAL H   5      -2.573   3.852  -8.931  1.00  0.23           O  
ATOM     39  CG1 VAL H   5      -1.829   4.126 -12.177  1.00  0.23           C  
ATOM     40  CG2 VAL H   5      -3.494   2.479 -12.998  1.00  0.23           C  
ATOM     41  N   GLU H   6      -0.907   2.340  -8.862  1.00  0.18           N  
ATOM     42  CA  GLU H   6      -0.155   2.926  -7.760  1.00  0.18           C  
ATOM     43  C   GLU H   6       0.574   4.224  -8.163  1.00  0.18           C  
ATOM     44  CB  GLU H   6       0.813   1.881  -7.185  1.00  0.18           C  
ATOM     45  O   GLU H   6       0.942   4.437  -9.317  1.00  0.18           O  
ATOM     46  CG  GLU H   6       0.120   0.636  -6.604  1.00  0.18           C  
ATOM     47  CD  GLU H   6       0.028  -0.567  -7.562  1.00  0.18           C  
ATOM     48  OE1 GLU H   6      -0.533  -0.455  -8.676  1.00  0.18           O  
ATOM     49  OE2 GLU H   6       0.488  -1.649  -7.145  1.00  0.18           O  
ATOM     50  N   SER H   7       0.748   5.119  -7.191  1.00  0.17           N  
ATOM     51  CA  SER H   7       1.380   6.433  -7.332  1.00  0.17           C  
ATOM     52  C   SER H   7       1.772   6.978  -5.948  1.00  0.17           C  
ATOM     53  CB  SER H   7       0.408   7.392  -8.036  1.00  0.17           C  
ATOM     54  O   SER H   7       1.407   6.399  -4.920  1.00  0.17           O  
ATOM     55  OG  SER H   7      -0.708   7.654  -7.208  1.00  0.17           O  
ATOM     56  N   GLY H   8       2.508   8.094  -5.900  1.00  0.11           N  
ATOM     57  CA  GLY H   8       2.922   8.748  -4.644  1.00  0.11           C  
ATOM     58  C   GLY H   8       4.193   8.177  -4.002  1.00  0.11           C  
ATOM     59  O   GLY H   8       4.502   8.506  -2.857  1.00  0.11           O  
ATOM     60  N   GLY H   9       4.914   7.317  -4.727  1.00  0.16           N  
ATOM     61  CA  GLY H   9       6.273   6.899  -4.386  1.00  0.16           C  
ATOM     62  C   GLY H   9       7.310   7.984  -4.687  1.00  0.16           C  
ATOM     63  O   GLY H   9       7.007   8.993  -5.325  1.00  0.16           O  
ATOM     64  N   GLY H  11       8.541   7.775  -4.227  1.00  0.27           N  
ATOM     65  CA  GLY H  11       9.626   8.741  -4.370  1.00  0.27           C  
ATOM     66  C   GLY H  11      10.801   8.469  -3.433  1.00  0.27           C  
ATOM     67  O   GLY H  11      10.852   7.442  -2.749  1.00  0.27           O  
ATOM     68  N   VAL H  12      11.745   9.409  -3.416  1.00  0.35           N  
ATOM     69  CA  VAL H  12      12.860   9.448  -2.461  1.00  0.35           C  
ATOM     70  C   VAL H  12      12.489  10.377  -1.308  1.00  0.35           C  
ATOM     71  CB  VAL H  12      14.168   9.908  -3.139  1.00  0.35           C  
ATOM     72  O   VAL H  12      11.961  11.464  -1.539  1.00  0.35           O  
ATOM     73  CG1 VAL H  12      15.348   9.909  -2.157  1.00  0.35           C  
ATOM     74  CG2 VAL H  12      14.545   8.996  -4.316  1.00  0.35           C  
ATOM     75  N   VAL H  13      12.771   9.966  -0.074  1.00  0.26           N  
ATOM     76  CA  VAL H  13      12.555  10.775   1.131  1.00  0.26           C  
ATOM     77  C   VAL H  13      13.633  10.466   2.173  1.00  0.26           C  
ATOM     78  CB  VAL H  13      11.119  10.564   1.656  1.00  0.26           C  
ATOM     79  O   VAL H  13      14.138   9.347   2.238  1.00  0.26           O  
ATOM     80  CG1 VAL H  13      10.894   9.182   2.278  1.00  0.26           C  
ATOM     81  CG2 VAL H  13      10.727  11.629   2.684  1.00  0.26           C  
ATOM     82  N   GLN H  14      14.005  11.442   3.000  1.00  0.35           N  
ATOM     83  CA  GLN H  14      14.955  11.206   4.091  1.00  0.35           C  
ATOM     84  C   GLN H  14      14.327  10.408   5.256  1.00  0.35           C  
ATOM     85  CB  GLN H  14      15.571  12.534   4.559  1.00  0.35           C  
ATOM     86  O   GLN H  14      13.106  10.455   5.449  1.00  0.35           O  
ATOM     87  CG  GLN H  14      16.633  13.025   3.557  1.00  0.35           C  
ATOM     88  CD  GLN H  14      17.359  14.279   4.030  1.00  0.35           C  
ATOM     89  NE2 GLN H  14      18.648  14.393   3.808  1.00  0.35           N  
ATOM     90  OE1 GLN H  14      16.773  15.183   4.607  1.00  0.35           O  
ATOM     91  N   PRO H  15      15.136   9.688   6.062  1.00  0.37           N  
ATOM     92  CA  PRO H  15      14.674   9.007   7.268  1.00  0.37           C  
ATOM     93  C   PRO H  15      13.953   9.960   8.229  1.00  0.37           C  
ATOM     94  CB  PRO H  15      15.920   8.390   7.910  1.00  0.37           C  
ATOM     95  O   PRO H  15      14.319  11.123   8.373  1.00  0.37           O  
ATOM     96  CG  PRO H  15      16.879   8.217   6.735  1.00  0.37           C  
ATOM     97  CD  PRO H  15      16.551   9.425   5.864  1.00  0.37           C  
ATOM     98  N   GLY H  16      12.900   9.467   8.876  1.00  0.34           N  
ATOM     99  CA  GLY H  16      11.954  10.267   9.657  1.00  0.34           C  
ATOM    100  C   GLY H  16      10.879  10.961   8.812  1.00  0.34           C  
ATOM    101  O   GLY H  16       9.834  11.321   9.355  1.00  0.34           O  
ATOM    102  N   GLY H  17      11.090  11.094   7.498  1.00  0.24           N  
ATOM    103  CA  GLY H  17      10.144  11.685   6.559  1.00  0.24           C  
ATOM    104  C   GLY H  17       8.853  10.883   6.381  1.00  0.24           C  
ATOM    105  O   GLY H  17       8.618   9.855   7.025  1.00  0.24           O  
ATOM    106  N   SER H  18       7.984  11.392   5.507  1.00  0.17           N  
ATOM    107  CA  SER H  18       6.639  10.855   5.286  1.00  0.17           C  
ATOM    108  C   SER H  18       6.247  10.900   3.810  1.00  0.17           C  
ATOM    109  CB  SER H  18       5.603  11.623   6.118  1.00  0.17           C  
ATOM    110  O   SER H  18       6.665  11.800   3.085  1.00  0.17           O  
ATOM    111  OG  SER H  18       5.925  11.587   7.498  1.00  0.17           O  
ATOM    112  N   LEU H  19       5.414   9.952   3.383  1.00  0.20           N  
ATOM    113  CA  LEU H  19       4.858   9.842   2.030  1.00  0.20           C  
ATOM    114  C   LEU H  19       3.393   9.388   2.101  1.00  0.20           C  
ATOM    115  CB  LEU H  19       5.694   8.854   1.188  1.00  0.20           C  
ATOM    116  O   LEU H  19       2.944   8.847   3.116  1.00  0.20           O  
ATOM    117  CG  LEU H  19       7.116   9.320   0.815  1.00  0.20           C  
ATOM    118  CD1 LEU H  19       7.862   8.159   0.160  1.00  0.20           C  
ATOM    119  CD2 LEU H  19       7.102  10.490  -0.168  1.00  0.20           C  
ATOM    120  N   ARG H  20       2.645   9.569   1.008  1.00  0.10           N  
ATOM    121  CA  ARG H  20       1.280   9.044   0.874  1.00  0.10           C  
ATOM    122  C   ARG H  20       1.101   8.337  -0.465  1.00  0.10           C  
ATOM    123  CB  ARG H  20       0.242  10.153   1.116  1.00  0.10           C  
ATOM    124  O   ARG H  20       0.821   8.975  -1.479  1.00  0.10           O  
ATOM    125  CG  ARG H  20      -1.164   9.541   1.233  1.00  0.10           C  
ATOM    126  CD  ARG H  20      -2.228  10.618   1.463  1.00  0.10           C  
ATOM    127  NE  ARG H  20      -3.569  10.016   1.608  1.00  0.10           N  
ATOM    128  NH1 ARG H  20      -3.568   9.724   3.895  1.00  0.10           N  
ATOM    129  NH2 ARG H  20      -5.321   9.059   2.687  1.00  0.10           N  
ATOM    130  CZ  ARG H  20      -4.141   9.612   2.729  1.00  0.10           C  
ATOM    131  N   LEU H  21       1.215   7.010  -0.446  1.00  0.15           N  
ATOM    132  CA  LEU H  21       0.884   6.199  -1.614  1.00  0.15           C  
ATOM    133  C   LEU H  21      -0.610   6.311  -1.908  1.00  0.15           C  
ATOM    134  CB  LEU H  21       1.270   4.722  -1.432  1.00  0.15           C  
ATOM    135  O   LEU H  21      -1.432   6.340  -0.986  1.00  0.15           O  
ATOM    136  CG  LEU H  21       2.728   4.450  -1.036  1.00  0.15           C  
ATOM    137  CD1 LEU H  21       2.959   2.943  -0.950  1.00  0.15           C  
ATOM    138  CD2 LEU H  21       3.714   5.029  -2.049  1.00  0.15           C  
ATOM    139  N   SER H  22      -0.949   6.337  -3.192  1.00  0.18           N  
ATOM    140  CA  SER H  22      -2.322   6.382  -3.692  1.00  0.18           C  
ATOM    141  C   SER H  22      -2.465   5.388  -4.838  1.00  0.18           C  
ATOM    142  CB  SER H  22      -2.676   7.797  -4.168  1.00  0.18           C  
ATOM    143  O   SER H  22      -1.743   5.488  -5.826  1.00  0.18           O  
ATOM    144  OG  SER H  22      -2.453   8.749  -3.141  1.00  0.18           O  
ATOM    145  N   CYS H  23      -3.380   4.429  -4.722  1.00  0.17           N  
ATOM    146  CA  CYS H  23      -3.720   3.507  -5.799  1.00  0.17           C  
ATOM    147  C   CYS H  23      -5.133   3.782  -6.308  1.00  0.17           C  
ATOM    148  CB  CYS H  23      -3.546   2.059  -5.343  1.00  0.17           C  
ATOM    149  O   CYS H  23      -6.106   3.571  -5.580  1.00  0.17           O  
ATOM    150  SG  CYS H  23      -3.873   0.994  -6.777  1.00  0.17           S  
ATOM    151  N   ALA H  24      -5.235   4.245  -7.553  1.00  0.27           N  
ATOM    152  CA  ALA H  24      -6.506   4.371  -8.250  1.00  0.27           C  
ATOM    153  C   ALA H  24      -6.923   3.001  -8.808  1.00  0.27           C  
ATOM    154  CB  ALA H  24      -6.360   5.425  -9.352  1.00  0.27           C  
ATOM    155  O   ALA H  24      -6.173   2.373  -9.559  1.00  0.27           O  
ATOM    156  N   ALA H  25      -8.116   2.540  -8.439  1.00  0.27           N  
ATOM    157  CA  ALA H  25      -8.712   1.306  -8.932  1.00  0.27           C  
ATOM    158  C   ALA H  25      -9.789   1.590  -9.988  1.00  0.27           C  
ATOM    159  CB  ALA H  25      -9.273   0.518  -7.744  1.00  0.27           C  
ATOM    160  O   ALA H  25     -10.559   2.546  -9.881  1.00  0.27           O  
ATOM    161  N   SER H  26      -9.878   0.728 -10.998  1.00  0.40           N  
ATOM    162  CA  SER H  26     -10.870   0.830 -12.072  1.00  0.40           C  
ATOM    163  C   SER H  26     -11.217  -0.547 -12.643  1.00  0.40           C  
ATOM    164  CB  SER H  26     -10.363   1.808 -13.142  1.00  0.40           C  
ATOM    165  O   SER H  26     -10.503  -1.531 -12.449  1.00  0.40           O  
ATOM    166  OG  SER H  26     -11.166   1.801 -14.305  1.00  0.40           O  
ATOM    167  N   GLY H  27     -12.363  -0.621 -13.322  1.00  0.42           N  
ATOM    168  CA  GLY H  27     -12.818  -1.812 -14.039  1.00  0.42           C  
ATOM    169  C   GLY H  27     -13.416  -2.929 -13.178  1.00  0.42           C  
ATOM    170  O   GLY H  27     -13.803  -3.958 -13.730  1.00  0.42           O  
ATOM    171  N   PHE H  28     -13.548  -2.718 -11.865  1.00  0.48           N  
ATOM    172  CA  PHE H  28     -14.245  -3.599 -10.923  1.00  0.48           C  
ATOM    173  C   PHE H  28     -14.919  -2.785  -9.807  1.00  0.48           C  
ATOM    174  CB  PHE H  28     -13.271  -4.646 -10.356  1.00  0.48           C  
ATOM    175  O   PHE H  28     -14.601  -1.616  -9.583  1.00  0.48           O  
ATOM    176  CG  PHE H  28     -12.223  -4.113  -9.392  1.00  0.48           C  
ATOM    177  CD1 PHE H  28     -11.041  -3.525  -9.876  1.00  0.48           C  
ATOM    178  CD2 PHE H  28     -12.418  -4.231  -8.004  1.00  0.48           C  
ATOM    179  CE1 PHE H  28     -10.074  -3.035  -8.980  1.00  0.48           C  
ATOM    180  CE2 PHE H  28     -11.441  -3.769  -7.105  1.00  0.48           C  
ATOM    181  CZ  PHE H  28     -10.275  -3.157  -7.593  1.00  0.48           C  
ATOM    182  N   THR H  29     -15.872  -3.389  -9.093  1.00  0.58           N  
ATOM    183  CA  THR H  29     -16.622  -2.722  -8.017  1.00  0.58           C  
ATOM    184  C   THR H  29     -15.768  -2.585  -6.752  1.00  0.58           C  
ATOM    185  CB  THR H  29     -17.942  -3.464  -7.731  1.00  0.58           C  
ATOM    186  O   THR H  29     -15.915  -3.362  -5.816  1.00  0.58           O  
ATOM    187  CG2 THR H  29     -18.892  -2.659  -6.843  1.00  0.58           C  
ATOM    188  OG1 THR H  29     -18.622  -3.708  -8.941  1.00  0.58           O  
ATOM    189  N   PHE H  30     -14.877  -1.589  -6.708  1.00  0.43           N  
ATOM    190  CA  PHE H  30     -13.860  -1.403  -5.658  1.00  0.43           C  
ATOM    191  C   PHE H  30     -14.379  -1.603  -4.223  1.00  0.43           C  
ATOM    192  CB  PHE H  30     -13.244  -0.009  -5.841  1.00  0.43           C  
ATOM    193  O   PHE H  30     -13.782  -2.351  -3.449  1.00  0.43           O  
ATOM    194  CG  PHE H  30     -12.264   0.422  -4.765  1.00  0.43           C  
ATOM    195  CD1 PHE H  30     -10.970  -0.128  -4.717  1.00  0.43           C  
ATOM    196  CD2 PHE H  30     -12.629   1.415  -3.836  1.00  0.43           C  
ATOM    197  CE1 PHE H  30     -10.042   0.331  -3.765  1.00  0.43           C  
ATOM    198  CE2 PHE H  30     -11.698   1.882  -2.891  1.00  0.43           C  
ATOM    199  CZ  PHE H  30     -10.402   1.340  -2.856  1.00  0.43           C  
ATOM    200  N   ARG H  35     -15.534  -1.009  -3.888  1.00  0.48           N  
ATOM    201  CA  ARG H  35     -16.186  -1.119  -2.566  1.00  0.48           C  
ATOM    202  C   ARG H  35     -16.541  -2.548  -2.120  1.00  0.48           C  
ATOM    203  CB  ARG H  35     -17.421  -0.201  -2.517  1.00  0.48           C  
ATOM    204  O   ARG H  35     -16.757  -2.764  -0.934  1.00  0.48           O  
ATOM    205  CG  ARG H  35     -18.543  -0.601  -3.490  1.00  0.48           C  
ATOM    206  CD  ARG H  35     -19.747   0.335  -3.335  1.00  0.48           C  
ATOM    207  NE  ARG H  35     -20.840  -0.035  -4.259  1.00  0.48           N  
ATOM    208  NH1 ARG H  35     -20.694   1.731  -5.735  1.00  0.48           N  
ATOM    209  NH2 ARG H  35     -22.261   0.173  -6.022  1.00  0.48           N  
ATOM    210  CZ  ARG H  35     -21.254   0.625  -5.328  1.00  0.48           C  
ATOM    211  N   SER H  36     -16.615  -3.506  -3.044  1.00  0.39           N  
ATOM    212  CA  SER H  36     -16.930  -4.912  -2.760  1.00  0.39           C  
ATOM    213  C   SER H  36     -15.713  -5.754  -2.360  1.00  0.39           C  
ATOM    214  CB  SER H  36     -17.612  -5.545  -3.978  1.00  0.39           C  
ATOM    215  O   SER H  36     -15.899  -6.868  -1.879  1.00  0.39           O  
ATOM    216  OG  SER H  36     -18.830  -4.871  -4.252  1.00  0.39           O  
ATOM    217  N   PHE H  37     -14.485  -5.252  -2.533  1.00  0.42           N  
ATOM    218  CA  PHE H  37     -13.259  -6.008  -2.268  1.00  0.42           C  
ATOM    219  C   PHE H  37     -12.508  -5.457  -1.053  1.00  0.42           C  
ATOM    220  CB  PHE H  37     -12.383  -6.043  -3.528  1.00  0.42           C  
ATOM    221  O   PHE H  37     -12.316  -4.244  -0.915  1.00  0.42           O  
ATOM    222  CG  PHE H  37     -13.035  -6.789  -4.679  1.00  0.42           C  
ATOM    223  CD1 PHE H  37     -12.758  -8.152  -4.894  1.00  0.42           C  
ATOM    224  CD2 PHE H  37     -13.967  -6.134  -5.503  1.00  0.42           C  
ATOM    225  CE1 PHE H  37     -13.398  -8.847  -5.936  1.00  0.42           C  
ATOM    226  CE2 PHE H  37     -14.622  -6.831  -6.534  1.00  0.42           C  
ATOM    227  CZ  PHE H  37     -14.331  -8.188  -6.755  1.00  0.42           C  
ATOM    228  N   GLY H  38     -12.046  -6.360  -0.180  1.00  0.26           N  
ATOM    229  CA  GLY H  38     -10.931  -6.058   0.718  1.00  0.26           C  
ATOM    230  C   GLY H  38      -9.679  -5.770  -0.113  1.00  0.26           C  
ATOM    231  O   GLY H  38      -9.535  -6.313  -1.208  1.00  0.26           O  
ATOM    232  N   MET H  39      -8.807  -4.896   0.376  1.00  0.21           N  
ATOM    233  CA  MET H  39      -7.589  -4.476  -0.324  1.00  0.21           C  
ATOM    234  C   MET H  39      -6.390  -4.560   0.621  1.00  0.21           C  
ATOM    235  CB  MET H  39      -7.726  -3.040  -0.861  1.00  0.21           C  
ATOM    236  O   MET H  39      -6.549  -4.436   1.839  1.00  0.21           O  
ATOM    237  CG  MET H  39      -8.946  -2.757  -1.752  1.00  0.21           C  
ATOM    238  SD  MET H  39      -9.011  -3.587  -3.366  1.00  0.21           S  
ATOM    239  CE  MET H  39      -7.539  -2.908  -4.184  1.00  0.21           C  
ATOM    240  N   SER H  40      -5.190  -4.709   0.068  1.00  0.24           N  
ATOM    241  CA  SER H  40      -3.948  -4.763   0.842  1.00  0.24           C  
ATOM    242  C   SER H  40      -2.830  -3.967   0.179  1.00  0.24           C  
ATOM    243  CB  SER H  40      -3.489  -6.211   1.065  1.00  0.24           C  
ATOM    244  O   SER H  40      -2.781  -3.846  -1.044  1.00  0.24           O  
ATOM    245  OG  SER H  40      -4.500  -7.010   1.652  1.00  0.24           O  
ATOM    246  N   TRP H  41      -1.906  -3.475   1.001  1.00  0.17           N  
ATOM    247  CA  TRP H  41      -0.572  -3.071   0.569  1.00  0.17           C  
ATOM    248  C   TRP H  41       0.437  -4.150   0.961  1.00  0.17           C  
ATOM    249  CB  TRP H  41      -0.186  -1.711   1.160  1.00  0.17           C  
ATOM    250  O   TRP H  41       0.442  -4.641   2.096  1.00  0.17           O  
ATOM    251  CG  TRP H  41      -0.999  -0.546   0.680  1.00  0.17           C  
ATOM    252  CD1 TRP H  41      -2.027   0.009   1.354  1.00  0.17           C  
ATOM    253  CD2 TRP H  41      -0.864   0.240  -0.547  1.00  0.17           C  
ATOM    254  CE2 TRP H  41      -1.853   1.272  -0.536  1.00  0.17           C  
ATOM    255  CE3 TRP H  41       0.021   0.218  -1.647  1.00  0.17           C  
ATOM    256  NE1 TRP H  41      -2.547   1.069   0.639  1.00  0.17           N  
ATOM    257  CH2 TRP H  41      -1.046   2.188  -2.626  1.00  0.17           C  
ATOM    258  CZ2 TRP H  41      -1.953   2.235  -1.553  1.00  0.17           C  
ATOM    259  CZ3 TRP H  41      -0.067   1.180  -2.672  1.00  0.17           C  
ATOM    260  N   VAL H  42       1.320  -4.482   0.028  1.00  0.12           N  
ATOM    261  CA  VAL H  42       2.498  -5.329   0.250  1.00  0.12           C  
ATOM    262  C   VAL H  42       3.732  -4.593  -0.266  1.00  0.12           C  
ATOM    263  CB  VAL H  42       2.340  -6.731  -0.378  1.00  0.12           C  
ATOM    264  O   VAL H  42       3.610  -3.668  -1.067  1.00  0.12           O  
ATOM    265  CG1 VAL H  42       1.051  -7.430   0.081  1.00  0.12           C  
ATOM    266  CG2 VAL H  42       2.335  -6.725  -1.908  1.00  0.12           C  
ATOM    267  N   ARG H  43       4.926  -4.972   0.185  1.00  0.23           N  
ATOM    268  CA  ARG H  43       6.185  -4.382  -0.281  1.00  0.23           C  
ATOM    269  C   ARG H  43       7.261  -5.439  -0.451  1.00  0.23           C  
ATOM    270  CB  ARG H  43       6.615  -3.234   0.652  1.00  0.23           C  
ATOM    271  O   ARG H  43       7.349  -6.351   0.359  1.00  0.23           O  
ATOM    272  CG  ARG H  43       7.183  -3.685   2.013  1.00  0.23           C  
ATOM    273  CD  ARG H  43       7.451  -2.470   2.905  1.00  0.23           C  
ATOM    274  NE  ARG H  43       7.931  -2.846   4.247  1.00  0.23           N  
ATOM    275  NH1 ARG H  43       7.859  -0.761   5.199  1.00  0.23           N  
ATOM    276  NH2 ARG H  43       8.603  -2.457   6.388  1.00  0.23           N  
ATOM    277  CZ  ARG H  43       8.119  -2.029   5.266  1.00  0.23           C  
ATOM    278  N   GLN H  44       8.120  -5.301  -1.450  1.00  0.31           N  
ATOM    279  CA  GLN H  44       9.333  -6.106  -1.566  1.00  0.31           C  
ATOM    280  C   GLN H  44      10.548  -5.188  -1.658  1.00  0.31           C  
ATOM    281  CB  GLN H  44       9.225  -7.096  -2.734  1.00  0.31           C  
ATOM    282  O   GLN H  44      10.663  -4.373  -2.574  1.00  0.31           O  
ATOM    283  CG  GLN H  44      10.474  -7.995  -2.797  1.00  0.31           C  
ATOM    284  CD  GLN H  44      10.288  -9.252  -3.641  1.00  0.31           C  
ATOM    285  NE2 GLN H  44      11.187 -10.202  -3.546  1.00  0.31           N  
ATOM    286  OE1 GLN H  44       9.335  -9.424  -4.380  1.00  0.31           O  
ATOM    287  N   ALA H  45      11.452  -5.299  -0.687  1.00  0.19           N  
ATOM    288  CA  ALA H  45      12.758  -4.655  -0.776  1.00  0.19           C  
ATOM    289  C   ALA H  45      13.729  -5.537  -1.580  1.00  0.19           C  
ATOM    290  CB  ALA H  45      13.287  -4.372   0.627  1.00  0.19           C  
ATOM    291  O   ALA H  45      13.566  -6.760  -1.572  1.00  0.19           O  
ATOM    292  N   PRO H  46      14.764  -4.968  -2.224  1.00  0.32           N  
ATOM    293  CA  PRO H  46      15.816  -5.757  -2.860  1.00  0.32           C  
ATOM    294  C   PRO H  46      16.420  -6.773  -1.880  1.00  0.32           C  
ATOM    295  CB  PRO H  46      16.852  -4.742  -3.354  1.00  0.32           C  
ATOM    296  O   PRO H  46      16.706  -6.444  -0.731  1.00  0.32           O  
ATOM    297  CG  PRO H  46      16.040  -3.460  -3.535  1.00  0.32           C  
ATOM    298  CD  PRO H  46      15.018  -3.545  -2.404  1.00  0.32           C  
ATOM    299  N   GLY H  47      16.563  -8.027  -2.311  1.00  0.71           N  
ATOM    300  CA  GLY H  47      17.060  -9.129  -1.477  1.00  0.71           C  
ATOM    301  C   GLY H  47      16.076  -9.687  -0.431  1.00  0.71           C  
ATOM    302  O   GLY H  47      16.223 -10.845  -0.047  1.00  0.71           O  
ATOM    303  N   LYS H  48      15.045  -8.940   0.003  1.00  0.66           N  
ATOM    304  CA  LYS H  48      13.926  -9.508   0.787  1.00  0.66           C  
ATOM    305  C   LYS H  48      12.996 -10.320  -0.131  1.00  0.66           C  
ATOM    306  CB  LYS H  48      13.061  -8.431   1.486  1.00  0.66           C  
ATOM    307  O   LYS H  48      12.927 -10.085  -1.338  1.00  0.66           O  
ATOM    308  CG  LYS H  48      13.611  -7.546   2.624  1.00  0.66           C  
ATOM    309  CD  LYS H  48      12.435  -6.691   3.186  1.00  0.66           C  
ATOM    310  CE  LYS H  48      12.842  -5.416   3.954  1.00  0.66           C  
ATOM    311  NZ  LYS H  48      11.673  -4.542   4.275  1.00  0.66           N  
ATOM    312  N   GLY H  49      12.184 -11.192   0.466  1.00  0.45           N  
ATOM    313  CA  GLY H  49      10.900 -11.599  -0.118  1.00  0.45           C  
ATOM    314  C   GLY H  49       9.808 -10.525   0.069  1.00  0.45           C  
ATOM    315  O   GLY H  49      10.061  -9.495   0.701  1.00  0.45           O  
ATOM    316  N   PRO H  50       8.591 -10.740  -0.458  1.00  0.46           N  
ATOM    317  CA  PRO H  50       7.451  -9.866  -0.193  1.00  0.46           C  
ATOM    318  C   PRO H  50       7.050  -9.845   1.291  1.00  0.46           C  
ATOM    319  CB  PRO H  50       6.311 -10.374  -1.084  1.00  0.46           C  
ATOM    320  O   PRO H  50       6.884 -10.881   1.931  1.00  0.46           O  
ATOM    321  CG  PRO H  50       7.033 -11.149  -2.186  1.00  0.46           C  
ATOM    322  CD  PRO H  50       8.238 -11.738  -1.454  1.00  0.46           C  
ATOM    323  N   GLU H  51       6.850  -8.644   1.817  1.00  0.35           N  
ATOM    324  CA  GLU H  51       6.398  -8.321   3.167  1.00  0.35           C  
ATOM    325  C   GLU H  51       4.987  -7.728   3.057  1.00  0.35           C  
ATOM    326  CB  GLU H  51       7.429  -7.343   3.782  1.00  0.35           C  
ATOM    327  O   GLU H  51       4.793  -6.679   2.437  1.00  0.35           O  
ATOM    328  CG  GLU H  51       7.118  -6.766   5.178  1.00  0.35           C  
ATOM    329  CD  GLU H  51       8.142  -5.703   5.653  1.00  0.35           C  
ATOM    330  OE1 GLU H  51       9.094  -5.344   4.908  1.00  0.35           O  
ATOM    331  OE2 GLU H  51       7.957  -5.111   6.744  1.00  0.35           O  
ATOM    332  N   TRP H  52       3.977  -8.392   3.624  1.00  0.20           N  
ATOM    333  CA  TRP H  52       2.663  -7.765   3.770  1.00  0.20           C  
ATOM    334  C   TRP H  52       2.757  -6.587   4.746  1.00  0.20           C  
ATOM    335  CB  TRP H  52       1.602  -8.787   4.183  1.00  0.20           C  
ATOM    336  O   TRP H  52       3.368  -6.708   5.804  1.00  0.20           O  
ATOM    337  CG  TRP H  52       0.331  -8.167   4.667  1.00  0.20           C  
ATOM    338  CD1 TRP H  52      -0.662  -7.679   3.890  1.00  0.20           C  
ATOM    339  CD2 TRP H  52      -0.048  -7.859   6.044  1.00  0.20           C  
ATOM    340  CE2 TRP H  52      -1.303  -7.186   6.026  1.00  0.20           C  
ATOM    341  CE3 TRP H  52       0.545  -8.081   7.305  1.00  0.20           C  
ATOM    342  NE1 TRP H  52      -1.626  -7.102   4.690  1.00  0.20           N  
ATOM    343  CH2 TRP H  52      -1.332  -7.006   8.435  1.00  0.20           C  
ATOM    344  CZ2 TRP H  52      -1.945  -6.758   7.197  1.00  0.20           C  
ATOM    345  CZ3 TRP H  52      -0.095  -7.669   8.489  1.00  0.20           C  
ATOM    346  N   VAL H  53       2.173  -5.446   4.372  1.00  0.17           N  
ATOM    347  CA  VAL H  53       2.310  -4.183   5.113  1.00  0.17           C  
ATOM    348  C   VAL H  53       1.029  -3.852   5.867  1.00  0.17           C  
ATOM    349  CB  VAL H  53       2.691  -3.037   4.151  1.00  0.17           C  
ATOM    350  O   VAL H  53       1.064  -3.532   7.056  1.00  0.17           O  
ATOM    351  CG1 VAL H  53       2.847  -1.686   4.852  1.00  0.17           C  
ATOM    352  CG2 VAL H  53       4.015  -3.315   3.436  1.00  0.17           C  
ATOM    353  N   SER H  54      -0.107  -3.890   5.169  1.00  0.15           N  
ATOM    354  CA  SER H  54      -1.400  -3.501   5.727  1.00  0.15           C  
ATOM    355  C   SER H  54      -2.571  -4.020   4.886  1.00  0.15           C  
ATOM    356  CB  SER H  54      -1.445  -1.974   5.867  1.00  0.15           C  
ATOM    357  O   SER H  54      -2.425  -4.271   3.690  1.00  0.15           O  
ATOM    358  OG  SER H  54      -2.655  -1.549   6.448  1.00  0.15           O  
ATOM    359  N   SER H  55      -3.740  -4.176   5.505  1.00  0.24           N  
ATOM    360  CA  SER H  55      -4.998  -4.587   4.868  1.00  0.24           C  
ATOM    361  C   SER H  55      -6.156  -3.728   5.354  1.00  0.24           C  
ATOM    362  CB  SER H  55      -5.329  -6.054   5.155  1.00  0.24           C  
ATOM    363  O   SER H  55      -6.139  -3.242   6.484  1.00  0.24           O  
ATOM    364  OG  SER H  55      -4.469  -6.910   4.430  1.00  0.24           O  
ATOM    365  N   ILE H  56      -7.168  -3.572   4.503  1.00  0.32           N  
ATOM    366  CA  ILE H  56      -8.400  -2.846   4.803  1.00  0.32           C  
ATOM    367  C   ILE H  56      -9.618  -3.582   4.239  1.00  0.32           C  
ATOM    368  CB  ILE H  56      -8.295  -1.377   4.328  1.00  0.32           C  
ATOM    369  O   ILE H  56      -9.700  -3.901   3.046  1.00  0.32           O  
ATOM    370  CG1 ILE H  56      -9.506  -0.541   4.781  1.00  0.32           C  
ATOM    371  CG2 ILE H  56      -8.116  -1.238   2.805  1.00  0.32           C  
ATOM    372  CD1 ILE H  56      -9.272   0.976   4.707  1.00  0.32           C  
ATOM    373  N   SER H  57     -10.590  -3.813   5.113  1.00  0.41           N  
ATOM    374  CA  SER H  57     -11.944  -4.277   4.804  1.00  0.41           C  
ATOM    375  C   SER H  57     -12.622  -3.503   3.661  1.00  0.41           C  
ATOM    376  CB  SER H  57     -12.796  -4.159   6.074  1.00  0.41           C  
ATOM    377  O   SER H  57     -12.284  -2.357   3.351  1.00  0.41           O  
ATOM    378  OG  SER H  57     -12.693  -2.852   6.617  1.00  0.41           O  
ATOM    379  N   GLY H  58     -13.640  -4.112   3.039  1.00  0.39           N  
ATOM    380  CA  GLY H  58     -14.489  -3.441   2.038  1.00  0.39           C  
ATOM    381  C   GLY H  58     -15.170  -2.176   2.583  1.00  0.39           C  
ATOM    382  O   GLY H  58     -15.223  -1.142   1.909  1.00  0.39           O  
ATOM    383  N   SER H  59     -15.622  -2.248   3.839  1.00  0.45           N  
ATOM    384  CA  SER H  59     -16.211  -1.146   4.609  1.00  0.45           C  
ATOM    385  C   SER H  59     -15.198  -0.074   5.025  1.00  0.45           C  
ATOM    386  CB  SER H  59     -16.859  -1.727   5.874  1.00  0.45           C  
ATOM    387  O   SER H  59     -15.584   1.081   5.181  1.00  0.45           O  
ATOM    388  OG  SER H  59     -15.921  -2.548   6.547  1.00  0.45           O  
ATOM    389  N   GLY H  62     -13.922  -0.429   5.209  1.00  0.35           N  
ATOM    390  CA  GLY H  62     -12.914   0.440   5.824  1.00  0.35           C  
ATOM    391  C   GLY H  62     -13.014   0.540   7.350  1.00  0.35           C  
ATOM    392  O   GLY H  62     -12.395   1.423   7.934  1.00  0.35           O  
ATOM    393  N   SER H  63     -13.810  -0.327   7.987  1.00  0.51           N  
ATOM    394  CA  SER H  63     -14.007  -0.360   9.445  1.00  0.51           C  
ATOM    395  C   SER H  63     -12.981  -1.235  10.175  1.00  0.51           C  
ATOM    396  CB  SER H  63     -15.428  -0.840   9.756  1.00  0.51           C  
ATOM    397  O   SER H  63     -12.630  -0.944  11.312  1.00  0.51           O  
ATOM    398  OG  SER H  63     -15.668  -2.146   9.248  1.00  0.51           O  
ATOM    399  N   ASP H  64     -12.510  -2.307   9.534  1.00  0.41           N  
ATOM    400  CA  ASP H  64     -11.265  -2.989   9.903  1.00  0.41           C  
ATOM    401  C   ASP H  64     -10.093  -2.346   9.147  1.00  0.41           C  
ATOM    402  CB  ASP H  64     -11.364  -4.506   9.623  1.00  0.41           C  
ATOM    403  O   ASP H  64     -10.214  -2.061   7.947  1.00  0.41           O  
ATOM    404  CG  ASP H  64     -10.145  -5.051   8.855  1.00  0.41           C  
ATOM    405  OD1 ASP H  64      -9.106  -5.293   9.504  1.00  0.41           O  
ATOM    406  OD2 ASP H  64     -10.235  -5.124   7.608  1.00  0.41           O  
ATOM    407  N   THR H  65      -8.963  -2.203   9.843  1.00  0.35           N  
ATOM    408  CA  THR H  65      -7.636  -2.014   9.249  1.00  0.35           C  
ATOM    409  C   THR H  65      -6.600  -2.796  10.049  1.00  0.35           C  
ATOM    410  CB  THR H  65      -7.187  -0.544   9.193  1.00  0.35           C  
ATOM    411  O   THR H  65      -6.494  -2.602  11.264  1.00  0.35           O  
ATOM    412  CG2 THR H  65      -8.128   0.380   8.427  1.00  0.35           C  
ATOM    413  OG1 THR H  65      -7.007   0.015  10.476  1.00  0.35           O  
ATOM    414  N   LEU H  66      -5.773  -3.589   9.373  1.00  0.22           N  
ATOM    415  CA  LEU H  66      -4.700  -4.376   9.980  1.00  0.22           C  
ATOM    416  C   LEU H  66      -3.331  -3.913   9.465  1.00  0.22           C  
ATOM    417  CB  LEU H  66      -4.984  -5.870   9.726  1.00  0.22           C  
ATOM    418  O   LEU H  66      -3.212  -3.429   8.337  1.00  0.22           O  
ATOM    419  CG  LEU H  66      -4.372  -6.816  10.776  1.00  0.22           C  
ATOM    420  CD1 LEU H  66      -5.124  -6.767  12.108  1.00  0.22           C  
ATOM    421  CD2 LEU H  66      -4.405  -8.255  10.263  1.00  0.22           C  
ATOM    422  N   TYR H  67      -2.291  -4.080  10.280  1.00  0.30           N  
ATOM    423  CA  TYR H  67      -0.928  -3.615  10.004  1.00  0.30           C  
ATOM    424  C   TYR H  67       0.095  -4.648  10.465  1.00  0.30           C  
ATOM    425  CB  TYR H  67      -0.672  -2.295  10.744  1.00  0.30           C  
ATOM    426  O   TYR H  67      -0.076  -5.240  11.534  1.00  0.30           O  
ATOM    427  CG  TYR H  67      -1.637  -1.182  10.407  1.00  0.30           C  
ATOM    428  CD1 TYR H  67      -1.394  -0.367   9.290  1.00  0.30           C  
ATOM    429  CD2 TYR H  67      -2.784  -0.979  11.199  1.00  0.30           C  
ATOM    430  CE1 TYR H  67      -2.308   0.646   8.952  1.00  0.30           C  
ATOM    431  CE2 TYR H  67      -3.697   0.038  10.868  1.00  0.30           C  
ATOM    432  OH  TYR H  67      -4.362   1.813   9.404  1.00  0.30           O  
ATOM    433  CZ  TYR H  67      -3.463   0.851   9.739  1.00  0.30           C  
ATOM    434  N   ALA H  68       1.172  -4.824   9.703  1.00  0.20           N  
ATOM    435  CA  ALA H  68       2.338  -5.568  10.160  1.00  0.20           C  
ATOM    436  C   ALA H  68       3.059  -4.816  11.288  1.00  0.20           C  
ATOM    437  CB  ALA H  68       3.265  -5.819   8.970  1.00  0.20           C  
ATOM    438  O   ALA H  68       3.129  -3.586  11.290  1.00  0.20           O  
ATOM    439  N   ASP H  69       3.630  -5.548  12.243  1.00  0.20           N  
ATOM    440  CA  ASP H  69       4.322  -4.980  13.408  1.00  0.20           C  
ATOM    441  C   ASP H  69       5.503  -4.060  13.065  1.00  0.20           C  
ATOM    442  CB  ASP H  69       4.744  -6.118  14.347  1.00  0.20           C  
ATOM    443  O   ASP H  69       5.809  -3.151  13.833  1.00  0.20           O  
ATOM    444  CG  ASP H  69       3.506  -6.791  14.932  1.00  0.20           C  
ATOM    445  OD1 ASP H  69       3.150  -6.469  16.086  1.00  0.20           O  
ATOM    446  OD2 ASP H  69       2.755  -7.454  14.181  1.00  0.20           O  
ATOM    447  N   SER H  70       6.105  -4.206  11.880  1.00  0.20           N  
ATOM    448  CA  SER H  70       7.123  -3.276  11.371  1.00  0.20           C  
ATOM    449  C   SER H  70       6.577  -1.855  11.140  1.00  0.20           C  
ATOM    450  CB  SER H  70       7.748  -3.851  10.085  1.00  0.20           C  
ATOM    451  O   SER H  70       7.342  -0.886  11.200  1.00  0.20           O  
ATOM    452  OG  SER H  70       6.773  -4.120   9.089  1.00  0.20           O  
ATOM    453  N   VAL H  71       5.264  -1.697  10.919  1.00  0.24           N  
ATOM    454  CA  VAL H  71       4.617  -0.436  10.506  1.00  0.24           C  
ATOM    455  C   VAL H  71       3.437   0.002  11.387  1.00  0.24           C  
ATOM    456  CB  VAL H  71       4.208  -0.491   9.022  1.00  0.24           C  
ATOM    457  O   VAL H  71       2.905   1.095  11.174  1.00  0.24           O  
ATOM    458  CG1 VAL H  71       5.417  -0.741   8.110  1.00  0.24           C  
ATOM    459  CG2 VAL H  71       3.129  -1.537   8.731  1.00  0.24           C  
ATOM    460  N   LYS H  72       3.041  -0.788  12.398  1.00  0.19           N  
ATOM    461  CA  LYS H  72       2.013  -0.409  13.391  1.00  0.19           C  
ATOM    462  C   LYS H  72       2.321   0.964  14.000  1.00  0.19           C  
ATOM    463  CB  LYS H  72       1.896  -1.475  14.502  1.00  0.19           C  
ATOM    464  O   LYS H  72       3.461   1.263  14.345  1.00  0.19           O  
ATOM    465  CG  LYS H  72       1.078  -2.697  14.057  1.00  0.19           C  
ATOM    466  CD  LYS H  72       1.030  -3.815  15.110  1.00  0.19           C  
ATOM    467  CE  LYS H  72       0.515  -5.102  14.450  1.00  0.19           C  
ATOM    468  NZ  LYS H  72       0.573  -6.271  15.356  1.00  0.19           N  
ATOM    469  N   GLY H  74       1.304   1.822  14.090  1.00  0.18           N  
ATOM    470  CA  GLY H  74       1.417   3.204  14.580  1.00  0.18           C  
ATOM    471  C   GLY H  74       2.127   4.187  13.634  1.00  0.18           C  
ATOM    472  O   GLY H  74       1.843   5.378  13.685  1.00  0.18           O  
ATOM    473  N   ARG H  75       3.011   3.710  12.747  1.00  0.12           N  
ATOM    474  CA  ARG H  75       3.737   4.537  11.768  1.00  0.12           C  
ATOM    475  C   ARG H  75       2.923   4.783  10.502  1.00  0.12           C  
ATOM    476  CB  ARG H  75       5.082   3.874  11.415  1.00  0.12           C  
ATOM    477  O   ARG H  75       2.891   5.904   9.995  1.00  0.12           O  
ATOM    478  CG  ARG H  75       5.967   3.633  12.648  1.00  0.12           C  
ATOM    479  CD  ARG H  75       7.443   3.430  12.284  1.00  0.12           C  
ATOM    480  NE  ARG H  75       7.679   2.248  11.425  1.00  0.12           N  
ATOM    481  NH1 ARG H  75       8.606   3.323   9.609  1.00  0.12           N  
ATOM    482  NH2 ARG H  75       8.461   1.120   9.624  1.00  0.12           N  
ATOM    483  CZ  ARG H  75       8.238   2.244  10.227  1.00  0.12           C  
ATOM    484  N   PHE H  76       2.307   3.734   9.961  1.00  0.09           N  
ATOM    485  CA  PHE H  76       1.542   3.792   8.713  1.00  0.09           C  
ATOM    486  C   PHE H  76       0.030   3.805   8.990  1.00  0.09           C  
ATOM    487  CB  PHE H  76       1.947   2.637   7.779  1.00  0.09           C  
ATOM    488  O   PHE H  76      -0.429   3.407  10.060  1.00  0.09           O  
ATOM    489  CG  PHE H  76       3.364   2.610   7.201  1.00  0.09           C  
ATOM    490  CD1 PHE H  76       4.404   3.470   7.623  1.00  0.09           C  
ATOM    491  CD2 PHE H  76       3.644   1.662   6.199  1.00  0.09           C  
ATOM    492  CE1 PHE H  76       5.693   3.365   7.073  1.00  0.09           C  
ATOM    493  CE2 PHE H  76       4.925   1.577   5.624  1.00  0.09           C  
ATOM    494  CZ  PHE H  76       5.954   2.422   6.067  1.00  0.09           C  
ATOM    495  N   THR H  77      -0.763   4.261   8.019  1.00  0.18           N  
ATOM    496  CA  THR H  77      -2.232   4.281   8.113  1.00  0.18           C  
ATOM    497  C   THR H  77      -2.861   4.028   6.746  1.00  0.18           C  
ATOM    498  CB  THR H  77      -2.758   5.595   8.713  1.00  0.18           C  
ATOM    499  O   THR H  77      -2.702   4.824   5.815  1.00  0.18           O  
ATOM    500  CG2 THR H  77      -4.239   5.511   9.075  1.00  0.18           C  
ATOM    501  OG1 THR H  77      -2.050   5.934   9.882  1.00  0.18           O  
ATOM    502  N   ILE H  78      -3.572   2.908   6.613  1.00  0.15           N  
ATOM    503  CA  ILE H  78      -4.315   2.555   5.401  1.00  0.15           C  
ATOM    504  C   ILE H  78      -5.686   3.233   5.437  1.00  0.15           C  
ATOM    505  CB  ILE H  78      -4.374   1.020   5.224  1.00  0.15           C  
ATOM    506  O   ILE H  78      -6.287   3.405   6.495  1.00  0.15           O  
ATOM    507  CG1 ILE H  78      -4.819   0.616   3.803  1.00  0.15           C  
ATOM    508  CG2 ILE H  78      -5.266   0.347   6.277  1.00  0.15           C  
ATOM    509  CD1 ILE H  78      -4.634  -0.881   3.512  1.00  0.15           C  
ATOM    510  N   SER H  79      -6.184   3.664   4.284  1.00  0.18           N  
ATOM    511  CA  SER H  79      -7.511   4.283   4.161  1.00  0.18           C  
ATOM    512  C   SER H  79      -8.021   4.144   2.730  1.00  0.18           C  
ATOM    513  CB  SER H  79      -7.477   5.748   4.633  1.00  0.18           C  
ATOM    514  O   SER H  79      -7.233   3.936   1.809  1.00  0.18           O  
ATOM    515  OG  SER H  79      -6.405   6.474   4.052  1.00  0.18           O  
ATOM    516  N   ARG H  80      -9.339   4.232   2.526  1.00  0.22           N  
ATOM    517  CA  ARG H  80      -9.970   4.045   1.211  1.00  0.22           C  
ATOM    518  C   ARG H  80     -11.101   5.036   0.981  1.00  0.22           C  
ATOM    519  CB  ARG H  80     -10.427   2.583   1.032  1.00  0.22           C  
ATOM    520  O   ARG H  80     -11.926   5.254   1.862  1.00  0.22           O  
ATOM    521  CG  ARG H  80     -11.569   2.147   1.976  1.00  0.22           C  
ATOM    522  CD  ARG H  80     -11.851   0.642   1.891  1.00  0.22           C  
ATOM    523  NE  ARG H  80     -12.295   0.254   0.544  1.00  0.22           N  
ATOM    524  NH1 ARG H  80     -11.712  -1.972   0.597  1.00  0.22           N  
ATOM    525  NH2 ARG H  80     -12.515  -1.062  -1.265  1.00  0.22           N  
ATOM    526  CZ  ARG H  80     -12.167  -0.926  -0.024  1.00  0.22           C  
ATOM    527  N   ASP H  81     -11.160   5.588  -0.222  1.00  0.21           N  
ATOM    528  CA  ASP H  81     -12.279   6.388  -0.703  1.00  0.21           C  
ATOM    529  C   ASP H  81     -13.075   5.565  -1.726  1.00  0.21           C  
ATOM    530  CB  ASP H  81     -11.771   7.736  -1.232  1.00  0.21           C  
ATOM    531  O   ASP H  81     -12.697   5.428  -2.892  1.00  0.21           O  
ATOM    532  CG  ASP H  81     -12.907   8.670  -1.655  1.00  0.21           C  
ATOM    533  OD1 ASP H  81     -14.015   8.189  -1.991  1.00  0.21           O  
ATOM    534  OD2 ASP H  81     -12.691   9.897  -1.683  1.00  0.21           O  
ATOM    535  N   ASN H  82     -14.189   4.995  -1.263  1.00  0.26           N  
ATOM    536  CA  ASN H  82     -15.107   4.197  -2.079  1.00  0.26           C  
ATOM    537  C   ASN H  82     -15.974   5.031  -3.056  1.00  0.26           C  
ATOM    538  CB  ASN H  82     -15.959   3.302  -1.147  1.00  0.26           C  
ATOM    539  O   ASN H  82     -16.758   4.439  -3.798  1.00  0.26           O  
ATOM    540  CG  ASN H  82     -15.224   2.099  -0.555  1.00  0.26           C  
ATOM    541  ND2 ASN H  82     -15.704   1.560   0.544  1.00  0.26           N  
ATOM    542  OD1 ASN H  82     -14.242   1.600  -1.083  1.00  0.26           O  
ATOM    543  N   SER H  83     -15.865   6.368  -3.066  1.00  0.29           N  
ATOM    544  CA  SER H  83     -16.442   7.244  -4.103  1.00  0.29           C  
ATOM    545  C   SER H  83     -15.451   7.493  -5.248  1.00  0.29           C  
ATOM    546  CB  SER H  83     -16.929   8.573  -3.493  1.00  0.29           C  
ATOM    547  O   SER H  83     -15.832   7.455  -6.414  1.00  0.29           O  
ATOM    548  OG  SER H  83     -15.888   9.480  -3.160  1.00  0.29           O  
ATOM    549  N   LYS H  84     -14.164   7.675  -4.919  1.00  0.30           N  
ATOM    550  CA  LYS H  84     -13.060   7.923  -5.868  1.00  0.30           C  
ATOM    551  C   LYS H  84     -12.310   6.650  -6.269  1.00  0.30           C  
ATOM    552  CB  LYS H  84     -12.107   8.991  -5.295  1.00  0.30           C  
ATOM    553  O   LYS H  84     -11.240   6.737  -6.863  1.00  0.30           O  
ATOM    554  CG  LYS H  84     -12.840  10.322  -5.068  1.00  0.30           C  
ATOM    555  CD  LYS H  84     -11.922  11.386  -4.449  1.00  0.30           C  
ATOM    556  CE  LYS H  84     -12.715  12.567  -3.867  1.00  0.30           C  
ATOM    557  NZ  LYS H  84     -13.640  12.121  -2.791  1.00  0.30           N  
ATOM    558  N   ASN H  85     -12.831   5.480  -5.896  1.00  0.27           N  
ATOM    559  CA  ASN H  85     -12.232   4.162  -6.131  1.00  0.27           C  
ATOM    560  C   ASN H  85     -10.732   4.102  -5.780  1.00  0.27           C  
ATOM    561  CB  ASN H  85     -12.566   3.678  -7.553  1.00  0.27           C  
ATOM    562  O   ASN H  85      -9.943   3.503  -6.502  1.00  0.27           O  
ATOM    563  CG  ASN H  85     -14.059   3.634  -7.804  1.00  0.27           C  
ATOM    564  ND2 ASN H  85     -14.539   4.358  -8.786  1.00  0.27           N  
ATOM    565  OD1 ASN H  85     -14.815   2.983  -7.097  1.00  0.27           O  
ATOM    566  N   THR H  86     -10.323   4.771  -4.699  1.00  0.20           N  
ATOM    567  CA  THR H  86      -8.904   5.000  -4.390  1.00  0.20           C  
ATOM    568  C   THR H  86      -8.520   4.414  -3.036  1.00  0.20           C  
ATOM    569  CB  THR H  86      -8.550   6.491  -4.489  1.00  0.20           C  
ATOM    570  O   THR H  86      -9.181   4.666  -2.026  1.00  0.20           O  
ATOM    571  CG2 THR H  86      -7.096   6.782  -4.119  1.00  0.20           C  
ATOM    572  OG1 THR H  86      -8.682   6.936  -5.821  1.00  0.20           O  
ATOM    573  N   LEU H  87      -7.432   3.648  -3.010  1.00  0.10           N  
ATOM    574  CA  LEU H  87      -6.766   3.176  -1.797  1.00  0.10           C  
ATOM    575  C   LEU H  87      -5.575   4.086  -1.463  1.00  0.10           C  
ATOM    576  CB  LEU H  87      -6.327   1.719  -2.030  1.00  0.10           C  
ATOM    577  O   LEU H  87      -4.863   4.522  -2.363  1.00  0.10           O  
ATOM    578  CG  LEU H  87      -5.691   1.039  -0.806  1.00  0.10           C  
ATOM    579  CD1 LEU H  87      -6.730   0.717   0.261  1.00  0.10           C  
ATOM    580  CD2 LEU H  87      -5.012  -0.262  -1.216  1.00  0.10           C  
ATOM    581  N   TYR H  88      -5.310   4.323  -0.182  1.00  0.09           N  
ATOM    582  CA  TYR H  88      -4.154   5.083   0.292  1.00  0.09           C  
ATOM    583  C   TYR H  88      -3.308   4.291   1.289  1.00  0.09           C  
ATOM    584  CB  TYR H  88      -4.611   6.383   0.956  1.00  0.09           C  
ATOM    585  O   TYR H  88      -3.836   3.469   2.043  1.00  0.09           O  
ATOM    586  CG  TYR H  88      -5.434   7.306   0.085  1.00  0.09           C  
ATOM    587  CD1 TYR H  88      -4.792   8.085  -0.892  1.00  0.09           C  
ATOM    588  CD2 TYR H  88      -6.825   7.416   0.278  1.00  0.09           C  
ATOM    589  CE1 TYR H  88      -5.538   8.973  -1.689  1.00  0.09           C  
ATOM    590  CE2 TYR H  88      -7.574   8.307  -0.515  1.00  0.09           C  
ATOM    591  OH  TYR H  88      -7.663   9.916  -2.288  1.00  0.09           O  
ATOM    592  CZ  TYR H  88      -6.934   9.080  -1.507  1.00  0.09           C  
ATOM    593  N   LEU H  89      -2.017   4.615   1.352  1.00  0.08           N  
ATOM    594  CA  LEU H  89      -1.150   4.314   2.490  1.00  0.08           C  
ATOM    595  C   LEU H  89      -0.432   5.593   2.909  1.00  0.08           C  
ATOM    596  CB  LEU H  89      -0.157   3.191   2.147  1.00  0.08           C  
ATOM    597  O   LEU H  89       0.489   6.050   2.233  1.00  0.08           O  
ATOM    598  CG  LEU H  89       0.621   2.629   3.349  1.00  0.08           C  
ATOM    599  CD1 LEU H  89      -0.291   1.913   4.351  1.00  0.08           C  
ATOM    600  CD2 LEU H  89       1.652   1.621   2.842  1.00  0.08           C  
ATOM    601  N   GLN H  90      -0.865   6.173   4.023  1.00  0.08           N  
ATOM    602  CA  GLN H  90      -0.070   7.165   4.730  1.00  0.08           C  
ATOM    603  C   GLN H  90       1.118   6.439   5.365  1.00  0.08           C  
ATOM    604  CB  GLN H  90      -0.950   7.832   5.796  1.00  0.08           C  
ATOM    605  O   GLN H  90       0.922   5.426   6.036  1.00  0.08           O  
ATOM    606  CG  GLN H  90      -0.266   9.024   6.473  1.00  0.08           C  
ATOM    607  CD  GLN H  90      -0.141  10.249   5.575  1.00  0.08           C  
ATOM    608  NE2 GLN H  90       0.810  11.107   5.862  1.00  0.08           N  
ATOM    609  OE1 GLN H  90      -0.901  10.448   4.631  1.00  0.08           O  
ATOM    610  N   MET H  91       2.329   6.945   5.168  1.00  0.07           N  
ATOM    611  CA  MET H  91       3.545   6.396   5.758  1.00  0.07           C  
ATOM    612  C   MET H  91       4.275   7.522   6.471  1.00  0.07           C  
ATOM    613  CB  MET H  91       4.430   5.766   4.674  1.00  0.07           C  
ATOM    614  O   MET H  91       4.738   8.451   5.814  1.00  0.07           O  
ATOM    615  CG  MET H  91       3.714   4.660   3.892  1.00  0.07           C  
ATOM    616  SD  MET H  91       4.733   3.788   2.674  1.00  0.07           S  
ATOM    617  CE  MET H  91       5.234   5.182   1.635  1.00  0.07           C  
ATOM    618  N   ASN H  92       4.349   7.454   7.799  1.00  0.07           N  
ATOM    619  CA  ASN H  92       4.998   8.459   8.637  1.00  0.07           C  
ATOM    620  C   ASN H  92       6.179   7.833   9.390  1.00  0.07           C  
ATOM    621  CB  ASN H  92       3.978   9.101   9.598  1.00  0.07           C  
ATOM    622  O   ASN H  92       6.212   6.615   9.582  1.00  0.07           O  
ATOM    623  CG  ASN H  92       2.580   9.280   9.019  1.00  0.07           C  
ATOM    624  ND2 ASN H  92       1.672   8.398   9.368  1.00  0.07           N  
ATOM    625  OD1 ASN H  92       2.280  10.185   8.252  1.00  0.07           O  
ATOM    626  N   SER H  93       7.139   8.652   9.829  1.00  0.17           N  
ATOM    627  CA  SER H  93       8.340   8.185  10.544  1.00  0.17           C  
ATOM    628  C   SER H  93       9.051   7.055   9.784  1.00  0.17           C  
ATOM    629  CB  SER H  93       8.007   7.785  11.990  1.00  0.17           C  
ATOM    630  O   SER H  93       9.330   5.989  10.344  1.00  0.17           O  
ATOM    631  OG  SER H  93       7.361   8.843  12.674  1.00  0.17           O  
ATOM    632  N   LEU H  94       9.266   7.263   8.480  1.00  0.17           N  
ATOM    633  CA  LEU H  94       9.890   6.285   7.588  1.00  0.17           C  
ATOM    634  C   LEU H  94      11.332   5.973   8.015  1.00  0.17           C  
ATOM    635  CB  LEU H  94       9.821   6.793   6.134  1.00  0.17           C  
ATOM    636  O   LEU H  94      12.081   6.849   8.443  1.00  0.17           O  
ATOM    637  CG  LEU H  94       8.454   6.543   5.466  1.00  0.17           C  
ATOM    638  CD1 LEU H  94       8.285   7.403   4.216  1.00  0.17           C  
ATOM    639  CD2 LEU H  94       8.324   5.081   5.027  1.00  0.17           C  
ATOM    640  N   ARG H  95      11.730   4.710   7.887  1.00  0.15           N  
ATOM    641  CA  ARG H  95      13.055   4.179   8.236  1.00  0.15           C  
ATOM    642  C   ARG H  95      13.719   3.590   6.982  1.00  0.15           C  
ATOM    643  CB  ARG H  95      12.885   3.065   9.281  1.00  0.15           C  
ATOM    644  O   ARG H  95      12.997   3.149   6.090  1.00  0.15           O  
ATOM    645  CG  ARG H  95      12.175   3.450  10.592  1.00  0.15           C  
ATOM    646  CD  ARG H  95      11.905   2.142  11.346  1.00  0.15           C  
ATOM    647  NE  ARG H  95      11.122   2.294  12.583  1.00  0.15           N  
ATOM    648  NH1 ARG H  95      10.371   0.105  12.669  1.00  0.15           N  
ATOM    649  NH2 ARG H  95       9.853   1.503  14.304  1.00  0.15           N  
ATOM    650  CZ  ARG H  95      10.464   1.304  13.169  1.00  0.15           C  
ATOM    651  N   PRO H  96      15.057   3.465   6.917  1.00  0.25           N  
ATOM    652  CA  PRO H  96      15.729   2.817   5.786  1.00  0.25           C  
ATOM    653  C   PRO H  96      15.207   1.405   5.463  1.00  0.25           C  
ATOM    654  CB  PRO H  96      17.217   2.823   6.143  1.00  0.25           C  
ATOM    655  O   PRO H  96      15.128   1.039   4.293  1.00  0.25           O  
ATOM    656  CG  PRO H  96      17.348   4.063   7.026  1.00  0.25           C  
ATOM    657  CD  PRO H  96      16.039   4.053   7.815  1.00  0.25           C  
ATOM    658  N   GLU H  97      14.758   0.649   6.476  1.00  0.16           N  
ATOM    659  CA  GLU H  97      14.154  -0.693   6.338  1.00  0.16           C  
ATOM    660  C   GLU H  97      12.862  -0.732   5.490  1.00  0.16           C  
ATOM    661  CB  GLU H  97      13.865  -1.252   7.751  1.00  0.16           C  
ATOM    662  O   GLU H  97      12.458  -1.799   5.006  1.00  0.16           O  
ATOM    663  CG  GLU H  97      12.498  -0.792   8.311  1.00  0.16           C  
ATOM    664  CD  GLU H  97      12.378  -0.781   9.835  1.00  0.16           C  
ATOM    665  OE1 GLU H  97      13.360  -0.415  10.512  1.00  0.16           O  
ATOM    666  OE2 GLU H  97      11.249  -0.985  10.342  1.00  0.16           O  
ATOM    667  N   ASP H  98      12.203   0.424   5.349  1.00  0.12           N  
ATOM    668  CA  ASP H  98      10.982   0.624   4.573  1.00  0.12           C  
ATOM    669  C   ASP H  98      11.252   0.821   3.076  1.00  0.12           C  
ATOM    670  CB  ASP H  98      10.197   1.833   5.111  1.00  0.12           C  
ATOM    671  O   ASP H  98      10.296   0.828   2.297  1.00  0.12           O  
ATOM    672  CG  ASP H  98       9.783   1.729   6.576  1.00  0.12           C  
ATOM    673  OD1 ASP H  98       9.282   0.664   7.007  1.00  0.12           O  
ATOM    674  OD2 ASP H  98       9.831   2.756   7.283  1.00  0.12           O  
ATOM    675  N   THR H  99      12.522   0.970   2.674  1.00  0.18           N  
ATOM    676  CA  THR H  99      12.945   1.076   1.270  1.00  0.18           C  
ATOM    677  C   THR H  99      12.542  -0.180   0.505  1.00  0.18           C  
ATOM    678  CB  THR H  99      14.464   1.281   1.164  1.00  0.18           C  
ATOM    679  O   THR H  99      13.071  -1.264   0.758  1.00  0.18           O  
ATOM    680  CG2 THR H  99      14.982   1.303  -0.276  1.00  0.18           C  
ATOM    681  OG1 THR H  99      14.813   2.504   1.766  1.00  0.18           O  
ATOM    682  N   ALA H 100      11.586  -0.054  -0.414  1.00  0.22           N  
ATOM    683  CA  ALA H 100      10.978  -1.177  -1.117  1.00  0.22           C  
ATOM    684  C   ALA H 100      10.134  -0.726  -2.317  1.00  0.22           C  
ATOM    685  CB  ALA H 100      10.102  -1.963  -0.127  1.00  0.22           C  
ATOM    686  O   ALA H 100       9.693   0.419  -2.411  1.00  0.22           O  
ATOM    687  N   LEU H 101       9.852  -1.669  -3.213  1.00  0.23           N  
ATOM    688  CA  LEU H 101       8.774  -1.571  -4.191  1.00  0.23           C  
ATOM    689  C   LEU H 101       7.452  -1.957  -3.511  1.00  0.23           C  
ATOM    690  CB  LEU H 101       9.153  -2.482  -5.373  1.00  0.23           C  
ATOM    691  O   LEU H 101       7.296  -3.097  -3.074  1.00  0.23           O  
ATOM    692  CG  LEU H 101       8.118  -2.614  -6.503  1.00  0.23           C  
ATOM    693  CD1 LEU H 101       7.729  -1.264  -7.093  1.00  0.23           C  
ATOM    694  CD2 LEU H 101       8.712  -3.453  -7.632  1.00  0.23           C  
ATOM    695  N   TYR H 102       6.528  -1.007  -3.381  1.00  0.19           N  
ATOM    696  CA  TYR H 102       5.199  -1.209  -2.803  1.00  0.19           C  
ATOM    697  C   TYR H 102       4.199  -1.572  -3.900  1.00  0.19           C  
ATOM    698  CB  TYR H 102       4.738   0.041  -2.036  1.00  0.19           C  
ATOM    699  O   TYR H 102       4.234  -1.009  -4.991  1.00  0.19           O  
ATOM    700  CG  TYR H 102       5.479   0.277  -0.733  1.00  0.19           C  
ATOM    701  CD1 TYR H 102       6.832   0.656  -0.758  1.00  0.19           C  
ATOM    702  CD2 TYR H 102       4.822   0.106   0.502  1.00  0.19           C  
ATOM    703  CE1 TYR H 102       7.547   0.811   0.440  1.00  0.19           C  
ATOM    704  CE2 TYR H 102       5.525   0.306   1.707  1.00  0.19           C  
ATOM    705  OH  TYR H 102       7.608   0.782   2.817  1.00  0.19           O  
ATOM    706  CZ  TYR H 102       6.893   0.652   1.673  1.00  0.19           C  
ATOM    707  N   TYR H 103       3.283  -2.482  -3.593  1.00  0.23           N  
ATOM    708  CA  TYR H 103       2.183  -2.884  -4.463  1.00  0.23           C  
ATOM    709  C   TYR H 103       0.857  -2.723  -3.727  1.00  0.23           C  
ATOM    710  CB  TYR H 103       2.330  -4.341  -4.915  1.00  0.23           C  
ATOM    711  O   TYR H 103       0.736  -3.080  -2.549  1.00  0.23           O  
ATOM    712  CG  TYR H 103       3.557  -4.698  -5.728  1.00  0.23           C  
ATOM    713  CD1 TYR H 103       4.767  -5.025  -5.084  1.00  0.23           C  
ATOM    714  CD2 TYR H 103       3.450  -4.807  -7.128  1.00  0.23           C  
ATOM    715  CE1 TYR H 103       5.864  -5.484  -5.839  1.00  0.23           C  
ATOM    716  CE2 TYR H 103       4.546  -5.258  -7.885  1.00  0.23           C  
ATOM    717  OH  TYR H 103       6.800  -6.077  -7.963  1.00  0.23           O  
ATOM    718  CZ  TYR H 103       5.752  -5.607  -7.239  1.00  0.23           C  
ATOM    719  N   CYS H 104      -0.147  -2.233  -4.441  1.00  0.30           N  
ATOM    720  CA  CYS H 104      -1.542  -2.412  -4.069  1.00  0.30           C  
ATOM    721  C   CYS H 104      -2.030  -3.772  -4.587  1.00  0.30           C  
ATOM    722  CB  CYS H 104      -2.344  -1.253  -4.664  1.00  0.30           C  
ATOM    723  O   CYS H 104      -1.612  -4.247  -5.643  1.00  0.30           O  
ATOM    724  SG  CYS H 104      -4.127  -1.430  -4.349  1.00  0.30           S  
ATOM    725  N   THR H 105      -2.956  -4.400  -3.870  1.00  0.29           N  
ATOM    726  CA  THR H 105      -3.645  -5.594  -4.363  1.00  0.29           C  
ATOM    727  C   THR H 105      -5.094  -5.646  -3.901  1.00  0.29           C  
ATOM    728  CB  THR H 105      -2.855  -6.871  -4.022  1.00  0.29           C  
ATOM    729  O   THR H 105      -5.432  -5.243  -2.784  1.00  0.29           O  
ATOM    730  CG2 THR H 105      -2.751  -7.187  -2.532  1.00  0.29           C  
ATOM    731  OG1 THR H 105      -3.431  -7.996  -4.643  1.00  0.29           O  
ATOM    732  N   ILE H 106      -5.952  -6.202  -4.761  1.00  0.52           N  
ATOM    733  CA  ILE H 106      -7.222  -6.795  -4.324  1.00  0.52           C  
ATOM    734  C   ILE H 106      -6.901  -7.919  -3.327  1.00  0.52           C  
ATOM    735  CB  ILE H 106      -8.024  -7.299  -5.549  1.00  0.52           C  
ATOM    736  O   ILE H 106      -5.841  -8.537  -3.431  1.00  0.52           O  
ATOM    737  CG1 ILE H 106      -8.554  -6.115  -6.388  1.00  0.52           C  
ATOM    738  CG2 ILE H 106      -9.190  -8.225  -5.153  1.00  0.52           C  
ATOM    739  CD1 ILE H 106      -8.987  -6.527  -7.802  1.00  0.52           C  
ATOM    740  N   GLY H 107      -7.779  -8.149  -2.345  1.00  1.29           N  
ATOM    741  CA  GLY H 107      -7.618  -9.129  -1.269  1.00  1.29           C  
ATOM    742  C   GLY H 107      -7.079 -10.466  -1.769  1.00  1.29           C  
ATOM    743  O   GLY H 107      -7.807 -11.235  -2.390  1.00  1.29           O  
ATOM    744  N   GLY H 108      -5.794 -10.705  -1.485  1.00  1.64           N  
ATOM    745  CA  GLY H 108      -4.913 -11.453  -2.382  1.00  1.64           C  
ATOM    746  C   GLY H 108      -5.448 -12.806  -2.791  1.00  1.64           C  
ATOM    747  O   GLY H 108      -5.566 -13.073  -3.987  1.00  1.64           O  
ATOM    748  N   SER H 114      -5.816 -13.588  -1.774  1.00  2.60           N  
ATOM    749  CA  SER H 114      -6.353 -14.947  -1.843  1.00  2.60           C  
ATOM    750  C   SER H 114      -5.492 -15.928  -2.634  1.00  2.60           C  
ATOM    751  CB  SER H 114      -7.801 -14.923  -2.337  1.00  2.60           C  
ATOM    752  O   SER H 114      -4.991 -16.883  -2.048  1.00  2.60           O  
ATOM    753  OG  SER H 114      -8.346 -16.225  -2.402  1.00  2.60           O  
ATOM    754  N   LEU H 115      -5.315 -15.706  -3.933  1.00  2.77           N  
ATOM    755  CA  LEU H 115      -4.566 -16.559  -4.833  1.00  2.77           C  
ATOM    756  C   LEU H 115      -3.463 -15.799  -5.573  1.00  2.77           C  
ATOM    757  CB  LEU H 115      -5.537 -17.269  -5.802  1.00  2.77           C  
ATOM    758  O   LEU H 115      -2.310 -16.212  -5.497  1.00  2.77           O  
ATOM    759  CG  LEU H 115      -6.586 -18.185  -5.141  1.00  2.77           C  
ATOM    760  CD1 LEU H 115      -7.553 -18.699  -6.209  1.00  2.77           C  
ATOM    761  CD2 LEU H 115      -5.954 -19.398  -4.459  1.00  2.77           C  
ATOM    762  N   SER H 116      -3.806 -14.809  -6.411  1.00  2.13           N  
ATOM    763  CA  SER H 116      -3.059 -14.777  -7.685  1.00  2.13           C  
ATOM    764  C   SER H 116      -3.054 -13.497  -8.516  1.00  2.13           C  
ATOM    765  CB  SER H 116      -3.589 -15.944  -8.546  1.00  2.13           C  
ATOM    766  O   SER H 116      -2.431 -13.509  -9.579  1.00  2.13           O  
ATOM    767  OG  SER H 116      -2.840 -16.216  -9.722  1.00  2.13           O  
ATOM    768  N   ARG H 117      -3.732 -12.413  -8.138  1.00  1.79           N  
ATOM    769  CA  ARG H 117      -3.869 -11.275  -9.065  1.00  1.79           C  
ATOM    770  C   ARG H 117      -3.571  -9.940  -8.399  1.00  1.79           C  
ATOM    771  CB  ARG H 117      -5.259 -11.278  -9.729  1.00  1.79           C  
ATOM    772  O   ARG H 117      -4.369  -9.448  -7.607  1.00  1.79           O  
ATOM    773  CG  ARG H 117      -5.594 -12.502 -10.600  1.00  1.79           C  
ATOM    774  CD  ARG H 117      -4.682 -12.670 -11.829  1.00  1.79           C  
ATOM    775  NE  ARG H 117      -4.066 -14.010 -11.847  1.00  1.79           N  
ATOM    776  NH1 ARG H 117      -4.792 -14.773 -13.893  1.00  1.79           N  
ATOM    777  NH2 ARG H 117      -3.712 -16.143 -12.498  1.00  1.79           N  
ATOM    778  CZ  ARG H 117      -4.190 -14.961 -12.750  1.00  1.79           C  
ATOM    779  N   SER H 118      -2.455  -9.347  -8.804  1.00  0.85           N  
ATOM    780  CA  SER H 118      -2.066  -7.970  -8.506  1.00  0.85           C  
ATOM    781  C   SER H 118      -1.679  -7.231  -9.794  1.00  0.85           C  
ATOM    782  CB  SER H 118      -0.912  -7.965  -7.495  1.00  0.85           C  
ATOM    783  O   SER H 118      -1.665  -7.808 -10.882  1.00  0.85           O  
ATOM    784  OG  SER H 118       0.266  -8.509  -8.065  1.00  0.85           O  
ATOM    785  N   SER H 119      -1.380  -5.941  -9.659  1.00  1.03           N  
ATOM    786  CA  SER H 119      -0.828  -5.056 -10.694  1.00  1.03           C  
ATOM    787  C   SER H 119       0.706  -4.916 -10.571  1.00  1.03           C  
ATOM    788  CB  SER H 119      -1.536  -3.701 -10.553  1.00  1.03           C  
ATOM    789  O   SER H 119       1.379  -5.797 -10.034  1.00  1.03           O  
ATOM    790  OG  SER H 119      -1.348  -3.211  -9.233  1.00  1.03           O  
ATOM    791  N   GLN H 120       1.268  -3.820 -11.107  1.00  0.90           N  
ATOM    792  CA  GLN H 120       2.703  -3.591 -11.333  1.00  0.90           C  
ATOM    793  C   GLN H 120       3.498  -2.819 -10.251  1.00  0.90           C  
ATOM    794  CB  GLN H 120       2.865  -2.874 -12.689  1.00  0.90           C  
ATOM    795  O   GLN H 120       4.725  -2.918 -10.288  1.00  0.90           O  
ATOM    796  CG  GLN H 120       2.595  -3.779 -13.904  1.00  0.90           C  
ATOM    797  CD  GLN H 120       3.580  -4.938 -14.080  1.00  0.90           C  
ATOM    798  NE2 GLN H 120       4.768  -4.901 -13.513  1.00  0.90           N  
ATOM    799  OE1 GLN H 120       3.288  -5.919 -14.736  1.00  0.90           O  
ATOM    800  N   GLY H 121       2.883  -2.090  -9.307  1.00  0.60           N  
ATOM    801  CA  GLY H 121       3.595  -1.479  -8.161  1.00  0.60           C  
ATOM    802  C   GLY H 121       4.127  -0.034  -8.307  1.00  0.60           C  
ATOM    803  O   GLY H 121       3.884   0.663  -9.290  1.00  0.60           O  
ATOM    804  N   THR H 122       4.836   0.452  -7.273  1.00  0.33           N  
ATOM    805  CA  THR H 122       5.435   1.804  -7.132  1.00  0.33           C  
ATOM    806  C   THR H 122       6.573   1.853  -6.088  1.00  0.33           C  
ATOM    807  CB  THR H 122       4.331   2.810  -6.765  1.00  0.33           C  
ATOM    808  O   THR H 122       6.447   1.314  -4.991  1.00  0.33           O  
ATOM    809  CG2 THR H 122       4.774   4.112  -6.097  1.00  0.33           C  
ATOM    810  OG1 THR H 122       3.709   3.215  -7.956  1.00  0.33           O  
ATOM    811  N   LEU H 123       7.704   2.498  -6.412  1.00  0.21           N  
ATOM    812  CA  LEU H 123       8.942   2.494  -5.606  1.00  0.21           C  
ATOM    813  C   LEU H 123       8.983   3.557  -4.487  1.00  0.21           C  
ATOM    814  CB  LEU H 123      10.139   2.638  -6.570  1.00  0.21           C  
ATOM    815  O   LEU H 123       8.553   4.693  -4.683  1.00  0.21           O  
ATOM    816  CG  LEU H 123      11.539   2.598  -5.921  1.00  0.21           C  
ATOM    817  CD1 LEU H 123      11.844   1.242  -5.281  1.00  0.21           C  
ATOM    818  CD2 LEU H 123      12.603   2.864  -6.984  1.00  0.21           C  
ATOM    819  N   VAL H 124       9.571   3.205  -3.339  1.00  0.15           N  
ATOM    820  CA  VAL H 124       9.846   4.096  -2.198  1.00  0.15           C  
ATOM    821  C   VAL H 124      11.275   3.878  -1.695  1.00  0.15           C  
ATOM    822  CB  VAL H 124       8.851   3.825  -1.057  1.00  0.15           C  
ATOM    823  O   VAL H 124      11.655   2.742  -1.402  1.00  0.15           O  
ATOM    824  CG1 VAL H 124       9.166   4.609   0.224  1.00  0.15           C  
ATOM    825  CG2 VAL H 124       7.407   4.127  -1.467  1.00  0.15           C  
ATOM    826  N   THR H 125      12.035   4.962  -1.531  1.00  0.13           N  
ATOM    827  CA  THR H 125      13.423   4.935  -1.037  1.00  0.13           C  
ATOM    828  C   THR H 125      13.592   5.856   0.166  1.00  0.13           C  
ATOM    829  CB  THR H 125      14.410   5.317  -2.150  1.00  0.13           C  
ATOM    830  O   THR H 125      13.179   7.015   0.111  1.00  0.13           O  
ATOM    831  CG2 THR H 125      15.871   5.320  -1.697  1.00  0.13           C  
ATOM    832  OG1 THR H 125      14.326   4.392  -3.209  1.00  0.13           O  
ATOM    833  N   VAL H 126      14.208   5.346   1.239  1.00  0.22           N  
ATOM    834  CA  VAL H 126      14.406   6.065   2.504  1.00  0.22           C  
ATOM    835  C   VAL H 126      15.892   6.119   2.856  1.00  0.22           C  
ATOM    836  CB  VAL H 126      13.563   5.458   3.640  1.00  0.22           C  
ATOM    837  O   VAL H 126      16.454   5.154   3.373  1.00  0.22           O  
ATOM    838  CG1 VAL H 126      13.646   6.350   4.886  1.00  0.22           C  
ATOM    839  CG2 VAL H 126      12.085   5.296   3.261  1.00  0.22           C  
ATOM    840  N   SER H 127      16.536   7.247   2.571  1.00  0.39           N  
ATOM    841  CA  SER H 127      17.994   7.411   2.660  1.00  0.39           C  
ATOM    842  C   SER H 127      18.359   8.859   2.959  1.00  0.39           C  
ATOM    843  CB  SER H 127      18.662   6.978   1.350  1.00  0.39           C  
ATOM    844  O   SER H 127      17.689   9.768   2.471  1.00  0.39           O  
ATOM    845  OG  SER H 127      18.158   7.718   0.251  1.00  0.39           O  
ATOM    846  N   SER H 128      19.385   9.054   3.788  1.00  0.55           N  
ATOM    847  CA  SER H 128      19.923  10.375   4.137  1.00  0.55           C  
ATOM    848  C   SER H 128      20.496  11.107   2.928  1.00  0.55           C  
ATOM    849  CB  SER H 128      21.002  10.231   5.203  1.00  0.55           C  
ATOM    850  O   SER H 128      21.179  10.439   2.124  1.00  0.55           O  
ATOM    851  OG  SER H 128      20.407   9.695   6.372  1.00  0.55           O  
ATOM    852  OXT SER H 128      20.236  12.328   2.868  1.00  0.55           O  
TER     853      SER H 128                                                       
END   
