# Supplementary material for: Characterising nanobody developability to improve therapeutic design using the Therapeutic Nanobody Profiler
Source: Commun Biol. 2026 Jan 31;9:344. doi: 10.1038/s42003-026-09594-y (PMC12963540; doi:10.1038/s42003-026-09594-y)
Supplement: Supplementary file 2 — Supplementary data [file 42003_2026_9594_MOESM2_ESM.zip › paper_data/vhh_clinical_set_models/seq33_NanoBodyBuilder2_Model.pdb]

ATOM      1  N   GLU H   1     -11.908  -6.844 -14.748  1.00  0.47           N  
ATOM      2  CA  GLU H   1     -10.632  -6.971 -14.000  1.00  0.47           C  
ATOM      3  C   GLU H   1     -10.694  -6.023 -12.807  1.00  0.47           C  
ATOM      4  CB  GLU H   1      -9.389  -6.629 -14.855  1.00  0.47           C  
ATOM      5  O   GLU H   1     -11.757  -5.462 -12.559  1.00  0.47           O  
ATOM      6  CG  GLU H   1      -9.296  -7.247 -16.254  1.00  0.47           C  
ATOM      7  CD  GLU H   1     -10.024  -6.360 -17.255  1.00  0.47           C  
ATOM      8  OE1 GLU H   1      -9.351  -5.505 -17.864  1.00  0.47           O  
ATOM      9  OE2 GLU H   1     -11.271  -6.465 -17.255  1.00  0.47           O  
ATOM     10  N   VAL H   2      -9.586  -5.816 -12.100  1.00  0.36           N  
ATOM     11  CA  VAL H   2      -9.359  -4.554 -11.394  1.00  0.36           C  
ATOM     12  C   VAL H   2      -7.984  -4.051 -11.820  1.00  0.36           C  
ATOM     13  CB  VAL H   2      -9.485  -4.651  -9.863  1.00  0.36           C  
ATOM     14  O   VAL H   2      -6.972  -4.610 -11.403  1.00  0.36           O  
ATOM     15  CG1 VAL H   2      -9.461  -3.232  -9.280  1.00  0.36           C  
ATOM     16  CG2 VAL H   2     -10.785  -5.325  -9.416  1.00  0.36           C  
ATOM     17  N   GLN H   3      -7.937  -3.052 -12.696  1.00  0.37           N  
ATOM     18  CA  GLN H   3      -6.692  -2.367 -13.031  1.00  0.37           C  
ATOM     19  C   GLN H   3      -6.314  -1.455 -11.859  1.00  0.37           C  
ATOM     20  CB  GLN H   3      -6.832  -1.581 -14.348  1.00  0.37           C  
ATOM     21  O   GLN H   3      -7.177  -0.730 -11.367  1.00  0.37           O  
ATOM     22  CG  GLN H   3      -7.323  -2.429 -15.553  1.00  0.37           C  
ATOM     23  CD  GLN H   3      -8.756  -2.138 -16.022  1.00  0.37           C  
ATOM     24  NE2 GLN H   3      -9.367  -2.979 -16.825  1.00  0.37           N  
ATOM     25  OE1 GLN H   3      -9.372  -1.132 -15.704  1.00  0.37           O  
ATOM     26  N   LEU H   4      -5.057  -1.504 -11.416  1.00  0.33           N  
ATOM     27  CA  LEU H   4      -4.518  -0.690 -10.326  1.00  0.33           C  
ATOM     28  C   LEU H   4      -3.360   0.172 -10.843  1.00  0.33           C  
ATOM     29  CB  LEU H   4      -4.050  -1.587  -9.170  1.00  0.33           C  
ATOM     30  O   LEU H   4      -2.531  -0.318 -11.611  1.00  0.33           O  
ATOM     31  CG  LEU H   4      -5.112  -2.485  -8.512  1.00  0.33           C  
ATOM     32  CD1 LEU H   4      -4.474  -3.251  -7.356  1.00  0.33           C  
ATOM     33  CD2 LEU H   4      -6.280  -1.687  -7.938  1.00  0.33           C  
ATOM     34  N   VAL H   5      -3.296   1.438 -10.428  1.00  0.38           N  
ATOM     35  CA  VAL H   5      -2.228   2.372 -10.830  1.00  0.38           C  
ATOM     36  C   VAL H   5      -1.720   3.148  -9.620  1.00  0.38           C  
ATOM     37  CB  VAL H   5      -2.702   3.329 -11.949  1.00  0.38           C  
ATOM     38  O   VAL H   5      -2.416   4.034  -9.118  1.00  0.38           O  
ATOM     39  CG1 VAL H   5      -1.581   4.280 -12.392  1.00  0.38           C  
ATOM     40  CG2 VAL H   5      -3.182   2.571 -13.195  1.00  0.38           C  
ATOM     41  N   GLU H   6      -0.515   2.821  -9.147  1.00  0.21           N  
ATOM     42  CA  GLU H   6       0.187   3.583  -8.114  1.00  0.21           C  
ATOM     43  C   GLU H   6       0.701   4.934  -8.621  1.00  0.21           C  
ATOM     44  CB  GLU H   6       1.385   2.825  -7.518  1.00  0.21           C  
ATOM     45  O   GLU H   6       1.022   5.134  -9.790  1.00  0.21           O  
ATOM     46  CG  GLU H   6       1.047   1.470  -6.897  1.00  0.21           C  
ATOM     47  CD  GLU H   6       1.066   0.308  -7.894  1.00  0.21           C  
ATOM     48  OE1 GLU H   6       1.108   0.534  -9.126  1.00  0.21           O  
ATOM     49  OE2 GLU H   6       1.098  -0.845  -7.417  1.00  0.21           O  
ATOM     50  N   SER H   7       0.836   5.868  -7.688  1.00  0.24           N  
ATOM     51  CA  SER H   7       1.402   7.196  -7.892  1.00  0.24           C  
ATOM     52  C   SER H   7       1.853   7.781  -6.549  1.00  0.24           C  
ATOM     53  CB  SER H   7       0.349   8.091  -8.558  1.00  0.24           C  
ATOM     54  O   SER H   7       1.451   7.312  -5.479  1.00  0.24           O  
ATOM     55  OG  SER H   7      -0.801   8.169  -7.739  1.00  0.24           O  
ATOM     56  N   GLY H   8       2.681   8.826  -6.594  1.00  0.28           N  
ATOM     57  CA  GLY H   8       3.091   9.584  -5.405  1.00  0.28           C  
ATOM     58  C   GLY H   8       4.304   9.040  -4.643  1.00  0.28           C  
ATOM     59  O   GLY H   8       4.565   9.507  -3.534  1.00  0.28           O  
ATOM     60  N   GLY H   9       5.036   8.071  -5.201  1.00  0.23           N  
ATOM     61  CA  GLY H   9       6.387   7.750  -4.738  1.00  0.23           C  
ATOM     62  C   GLY H   9       7.432   8.746  -5.255  1.00  0.23           C  
ATOM     63  O   GLY H   9       7.117   9.675  -5.999  1.00  0.23           O  
ATOM     64  N   GLY H  11       8.684   8.554  -4.847  1.00  0.20           N  
ATOM     65  CA  GLY H  11       9.802   9.436  -5.172  1.00  0.20           C  
ATOM     66  C   GLY H  11      10.956   9.317  -4.175  1.00  0.20           C  
ATOM     67  O   GLY H  11      10.993   8.402  -3.348  1.00  0.20           O  
ATOM     68  N   LEU H  12      11.902  10.252  -4.269  1.00  0.17           N  
ATOM     69  CA  LEU H  12      12.977  10.448  -3.294  1.00  0.17           C  
ATOM     70  C   LEU H  12      12.506  11.370  -2.157  1.00  0.17           C  
ATOM     71  CB  LEU H  12      14.208  11.015  -4.029  1.00  0.17           C  
ATOM     72  O   LEU H  12      11.840  12.373  -2.411  1.00  0.17           O  
ATOM     73  CG  LEU H  12      15.411  11.385  -3.136  1.00  0.17           C  
ATOM     74  CD1 LEU H  12      16.017  10.171  -2.430  1.00  0.17           C  
ATOM     75  CD2 LEU H  12      16.503  12.023  -3.994  1.00  0.17           C  
ATOM     76  N   VAL H  13      12.889  11.062  -0.919  1.00  0.20           N  
ATOM     77  CA  VAL H  13      12.621  11.889   0.267  1.00  0.20           C  
ATOM     78  C   VAL H  13      13.739  11.736   1.305  1.00  0.20           C  
ATOM     79  CB  VAL H  13      11.224  11.553   0.831  1.00  0.20           C  
ATOM     80  O   VAL H  13      14.400  10.701   1.361  1.00  0.20           O  
ATOM     81  CG1 VAL H  13      11.149  10.159   1.457  1.00  0.20           C  
ATOM     82  CG2 VAL H  13      10.739  12.570   1.870  1.00  0.20           C  
ATOM     83  N   GLN H  14      13.965  12.755   2.137  1.00  0.31           N  
ATOM     84  CA  GLN H  14      14.925  12.672   3.245  1.00  0.31           C  
ATOM     85  C   GLN H  14      14.351  11.957   4.490  1.00  0.31           C  
ATOM     86  CB  GLN H  14      15.493  14.064   3.576  1.00  0.31           C  
ATOM     87  O   GLN H  14      13.135  11.997   4.710  1.00  0.31           O  
ATOM     88  CG  GLN H  14      16.555  14.483   2.541  1.00  0.31           C  
ATOM     89  CD  GLN H  14      17.291  15.764   2.918  1.00  0.31           C  
ATOM     90  NE2 GLN H  14      18.585  15.840   2.699  1.00  0.31           N  
ATOM     91  OE1 GLN H  14      16.713  16.721   3.409  1.00  0.31           O  
ATOM     92  N   PRO H  15      15.197  11.317   5.329  1.00  0.27           N  
ATOM     93  CA  PRO H  15      14.789  10.683   6.580  1.00  0.27           C  
ATOM     94  C   PRO H  15      14.007  11.624   7.499  1.00  0.27           C  
ATOM     95  CB  PRO H  15      16.076  10.197   7.251  1.00  0.27           C  
ATOM     96  O   PRO H  15      14.312  12.809   7.610  1.00  0.27           O  
ATOM     97  CG  PRO H  15      17.007   9.944   6.071  1.00  0.27           C  
ATOM     98  CD  PRO H  15      16.600  11.032   5.082  1.00  0.27           C  
ATOM     99  N   GLY H  16      12.975  11.096   8.156  1.00  0.29           N  
ATOM    100  CA  GLY H  16      12.021  11.889   8.938  1.00  0.29           C  
ATOM    101  C   GLY H  16      10.951  12.589   8.090  1.00  0.29           C  
ATOM    102  O   GLY H  16       9.895  12.932   8.622  1.00  0.29           O  
ATOM    103  N   GLY H  17      11.176  12.733   6.779  1.00  0.23           N  
ATOM    104  CA  GLY H  17      10.207  13.246   5.819  1.00  0.23           C  
ATOM    105  C   GLY H  17       8.982  12.345   5.650  1.00  0.23           C  
ATOM    106  O   GLY H  17       8.864  11.275   6.258  1.00  0.23           O  
ATOM    107  N   SER H  18       8.043  12.807   4.823  1.00  0.16           N  
ATOM    108  CA  SER H  18       6.748  12.154   4.620  1.00  0.16           C  
ATOM    109  C   SER H  18       6.347  12.117   3.147  1.00  0.16           C  
ATOM    110  CB  SER H  18       5.652  12.841   5.445  1.00  0.16           C  
ATOM    111  O   SER H  18       6.662  13.035   2.394  1.00  0.16           O  
ATOM    112  OG  SER H  18       6.001  12.881   6.818  1.00  0.16           O  
ATOM    113  N   LEU H  19       5.615  11.074   2.755  1.00  0.11           N  
ATOM    114  CA  LEU H  19       5.027  10.889   1.423  1.00  0.11           C  
ATOM    115  C   LEU H  19       3.573  10.414   1.550  1.00  0.11           C  
ATOM    116  CB  LEU H  19       5.862   9.876   0.610  1.00  0.11           C  
ATOM    117  O   LEU H  19       3.161   9.949   2.612  1.00  0.11           O  
ATOM    118  CG  LEU H  19       7.276  10.333   0.205  1.00  0.11           C  
ATOM    119  CD1 LEU H  19       8.000   9.165  -0.466  1.00  0.11           C  
ATOM    120  CD2 LEU H  19       7.246  11.498  -0.785  1.00  0.11           C  
ATOM    121  N   ARG H  20       2.798  10.485   0.460  1.00  0.23           N  
ATOM    122  CA  ARG H  20       1.451   9.896   0.404  1.00  0.23           C  
ATOM    123  C   ARG H  20       1.201   9.161  -0.909  1.00  0.23           C  
ATOM    124  CB  ARG H  20       0.365  10.943   0.685  1.00  0.23           C  
ATOM    125  O   ARG H  20       0.741   9.755  -1.889  1.00  0.23           O  
ATOM    126  CG  ARG H  20      -0.958  10.230   1.042  1.00  0.23           C  
ATOM    127  CD  ARG H  20      -2.189  11.053   0.665  1.00  0.23           C  
ATOM    128  NE  ARG H  20      -2.394  11.054  -0.797  1.00  0.23           N  
ATOM    129  NH1 ARG H  20      -4.262  12.382  -0.844  1.00  0.23           N  
ATOM    130  NH2 ARG H  20      -3.432  11.580  -2.748  1.00  0.23           N  
ATOM    131  CZ  ARG H  20      -3.357  11.670  -1.454  1.00  0.23           C  
ATOM    132  N   LEU H  21       1.438   7.854  -0.900  1.00  0.19           N  
ATOM    133  CA  LEU H  21       1.155   7.005  -2.055  1.00  0.19           C  
ATOM    134  C   LEU H  21      -0.352   6.980  -2.332  1.00  0.19           C  
ATOM    135  CB  LEU H  21       1.706   5.583  -1.867  1.00  0.19           C  
ATOM    136  O   LEU H  21      -1.165   7.090  -1.410  1.00  0.19           O  
ATOM    137  CG  LEU H  21       3.130   5.482  -1.298  1.00  0.19           C  
ATOM    138  CD1 LEU H  21       3.573   4.024  -1.330  1.00  0.19           C  
ATOM    139  CD2 LEU H  21       4.143   6.309  -2.090  1.00  0.19           C  
ATOM    140  N   SER H  22      -0.720   6.855  -3.602  1.00  0.21           N  
ATOM    141  CA  SER H  22      -2.110   6.851  -4.068  1.00  0.21           C  
ATOM    142  C   SER H  22      -2.273   5.791  -5.156  1.00  0.21           C  
ATOM    143  CB  SER H  22      -2.499   8.234  -4.609  1.00  0.21           C  
ATOM    144  O   SER H  22      -1.445   5.729  -6.059  1.00  0.21           O  
ATOM    145  OG  SER H  22      -2.081   9.272  -3.728  1.00  0.21           O  
ATOM    146  N   CYS H  23      -3.314   4.966  -5.084  1.00  0.26           N  
ATOM    147  CA  CYS H  23      -3.568   3.866  -6.012  1.00  0.26           C  
ATOM    148  C   CYS H  23      -5.006   3.932  -6.531  1.00  0.26           C  
ATOM    149  CB  CYS H  23      -3.250   2.547  -5.311  1.00  0.26           C  
ATOM    150  O   CYS H  23      -5.948   3.787  -5.752  1.00  0.26           O  
ATOM    151  SG  CYS H  23      -3.872   1.061  -6.130  1.00  0.26           S  
ATOM    152  N   ALA H  24      -5.171   4.185  -7.830  1.00  0.36           N  
ATOM    153  CA  ALA H  24      -6.475   4.222  -8.492  1.00  0.36           C  
ATOM    154  C   ALA H  24      -6.877   2.820  -8.967  1.00  0.36           C  
ATOM    155  CB  ALA H  24      -6.407   5.210  -9.661  1.00  0.36           C  
ATOM    156  O   ALA H  24      -6.045   2.123  -9.544  1.00  0.36           O  
ATOM    157  N   ALA H  25      -8.136   2.433  -8.750  1.00  0.22           N  
ATOM    158  CA  ALA H  25      -8.686   1.139  -9.148  1.00  0.22           C  
ATOM    159  C   ALA H  25      -9.788   1.264 -10.216  1.00  0.22           C  
ATOM    160  CB  ALA H  25      -9.190   0.408  -7.899  1.00  0.22           C  
ATOM    161  O   ALA H  25     -10.613   2.180 -10.173  1.00  0.22           O  
ATOM    162  N   SER H  26      -9.850   0.302 -11.140  1.00  0.61           N  
ATOM    163  CA  SER H  26     -10.825   0.281 -12.238  1.00  0.61           C  
ATOM    164  C   SER H  26     -11.292  -1.137 -12.585  1.00  0.61           C  
ATOM    165  CB  SER H  26     -10.197   0.972 -13.455  1.00  0.61           C  
ATOM    166  O   SER H  26     -10.482  -1.973 -12.968  1.00  0.61           O  
ATOM    167  OG  SER H  26     -10.957   0.743 -14.622  1.00  0.61           O  
ATOM    168  N   GLY H  27     -12.602  -1.411 -12.491  1.00  1.07           N  
ATOM    169  CA  GLY H  27     -13.234  -2.594 -13.100  1.00  1.07           C  
ATOM    170  C   GLY H  27     -14.137  -3.488 -12.228  1.00  1.07           C  
ATOM    171  O   GLY H  27     -14.944  -4.213 -12.810  1.00  1.07           O  
ATOM    172  N   ARG H  28     -14.062  -3.480 -10.881  1.00  1.63           N  
ATOM    173  CA  ARG H  28     -14.935  -4.324 -10.020  1.00  1.63           C  
ATOM    174  C   ARG H  28     -15.183  -3.770  -8.608  1.00  1.63           C  
ATOM    175  CB  ARG H  28     -14.507  -5.823 -10.103  1.00  1.63           C  
ATOM    176  O   ARG H  28     -14.817  -2.647  -8.284  1.00  1.63           O  
ATOM    177  CG  ARG H  28     -13.957  -6.593  -8.873  1.00  1.63           C  
ATOM    178  CD  ARG H  28     -14.943  -7.684  -8.413  1.00  1.63           C  
ATOM    179  NE  ARG H  28     -14.591  -8.247  -7.098  1.00  1.63           N  
ATOM    180  NH1 ARG H  28     -15.474 -10.366  -7.305  1.00  1.63           N  
ATOM    181  NH2 ARG H  28     -14.633  -9.720  -5.374  1.00  1.63           N  
ATOM    182  CZ  ARG H  28     -14.896  -9.432  -6.604  1.00  1.63           C  
ATOM    183  N   THR H  29     -15.911  -4.561  -7.826  1.00  1.78           N  
ATOM    184  CA  THR H  29     -16.689  -4.205  -6.634  1.00  1.78           C  
ATOM    185  C   THR H  29     -16.165  -4.722  -5.282  1.00  1.78           C  
ATOM    186  CB  THR H  29     -18.080  -4.836  -6.808  1.00  1.78           C  
ATOM    187  O   THR H  29     -15.629  -5.820  -5.207  1.00  1.78           O  
ATOM    188  CG2 THR H  29     -18.853  -4.291  -8.008  1.00  1.78           C  
ATOM    189  OG1 THR H  29     -17.940  -6.234  -6.980  1.00  1.78           O  
ATOM    190  N   TYR H  36     -16.532  -4.007  -4.201  1.00  1.63           N  
ATOM    191  CA  TYR H  36     -16.587  -4.405  -2.767  1.00  1.63           C  
ATOM    192  C   TYR H  36     -15.288  -4.767  -2.027  1.00  1.63           C  
ATOM    193  CB  TYR H  36     -17.645  -5.505  -2.557  1.00  1.63           C  
ATOM    194  O   TYR H  36     -15.273  -4.775  -0.797  1.00  1.63           O  
ATOM    195  CG  TYR H  36     -19.039  -5.176  -3.064  1.00  1.63           C  
ATOM    196  CD1 TYR H  36     -19.707  -4.024  -2.599  1.00  1.63           C  
ATOM    197  CD2 TYR H  36     -19.681  -6.033  -3.981  1.00  1.63           C  
ATOM    198  CE1 TYR H  36     -20.998  -3.714  -3.066  1.00  1.63           C  
ATOM    199  CE2 TYR H  36     -20.970  -5.722  -4.456  1.00  1.63           C  
ATOM    200  OH  TYR H  36     -22.877  -4.272  -4.455  1.00  1.63           O  
ATOM    201  CZ  TYR H  36     -21.631  -4.563  -4.000  1.00  1.63           C  
ATOM    202  N   ASP H  37     -14.209  -5.031  -2.745  1.00  0.85           N  
ATOM    203  CA  ASP H  37     -12.997  -5.647  -2.210  1.00  0.85           C  
ATOM    204  C   ASP H  37     -12.201  -4.824  -1.189  1.00  0.85           C  
ATOM    205  CB  ASP H  37     -12.117  -6.035  -3.403  1.00  0.85           C  
ATOM    206  O   ASP H  37     -12.133  -3.588  -1.232  1.00  0.85           O  
ATOM    207  CG  ASP H  37     -12.778  -7.117  -4.262  1.00  0.85           C  
ATOM    208  OD1 ASP H  37     -13.508  -7.960  -3.697  1.00  0.85           O  
ATOM    209  OD2 ASP H  37     -12.642  -7.116  -5.507  1.00  0.85           O  
ATOM    210  N   ALA H  38     -11.528  -5.546  -0.291  1.00  0.49           N  
ATOM    211  CA  ALA H  38     -10.442  -5.014   0.518  1.00  0.49           C  
ATOM    212  C   ALA H  38      -9.228  -4.658  -0.356  1.00  0.49           C  
ATOM    213  CB  ALA H  38     -10.075  -6.046   1.582  1.00  0.49           C  
ATOM    214  O   ALA H  38      -9.025  -5.178  -1.459  1.00  0.49           O  
ATOM    215  N   MET H  39      -8.396  -3.771   0.168  1.00  0.29           N  
ATOM    216  CA  MET H  39      -7.196  -3.279  -0.494  1.00  0.29           C  
ATOM    217  C   MET H  39      -6.006  -3.401   0.449  1.00  0.29           C  
ATOM    218  CB  MET H  39      -7.379  -1.807  -0.873  1.00  0.29           C  
ATOM    219  O   MET H  39      -6.169  -3.397   1.668  1.00  0.29           O  
ATOM    220  CG  MET H  39      -8.574  -1.450  -1.766  1.00  0.29           C  
ATOM    221  SD  MET H  39      -8.530  -1.986  -3.492  1.00  0.29           S  
ATOM    222  CE  MET H  39      -6.996  -1.233  -4.100  1.00  0.29           C  
ATOM    223  N   GLY H  40      -4.801  -3.429  -0.100  1.00  0.35           N  
ATOM    224  CA  GLY H  40      -3.587  -3.324   0.694  1.00  0.35           C  
ATOM    225  C   GLY H  40      -2.433  -2.700  -0.072  1.00  0.35           C  
ATOM    226  O   GLY H  40      -2.434  -2.628  -1.302  1.00  0.35           O  
ATOM    227  N   TRP H  41      -1.450  -2.242   0.692  1.00  0.16           N  
ATOM    228  CA  TRP H  41      -0.126  -1.867   0.222  1.00  0.16           C  
ATOM    229  C   TRP H  41       0.873  -2.926   0.677  1.00  0.16           C  
ATOM    230  CB  TRP H  41       0.253  -0.481   0.741  1.00  0.16           C  
ATOM    231  O   TRP H  41       0.900  -3.317   1.847  1.00  0.16           O  
ATOM    232  CG  TRP H  41      -0.524   0.644   0.133  1.00  0.16           C  
ATOM    233  CD1 TRP H  41      -1.651   1.173   0.649  1.00  0.16           C  
ATOM    234  CD2 TRP H  41      -0.278   1.371  -1.112  1.00  0.16           C  
ATOM    235  CE2 TRP H  41      -1.285   2.374  -1.256  1.00  0.16           C  
ATOM    236  CE3 TRP H  41       0.701   1.298  -2.126  1.00  0.16           C  
ATOM    237  NE1 TRP H  41      -2.092   2.205  -0.152  1.00  0.16           N  
ATOM    238  CH2 TRP H  41      -0.323   3.164  -3.331  1.00  0.16           C  
ATOM    239  CZ2 TRP H  41      -1.316   3.265  -2.340  1.00  0.16           C  
ATOM    240  CZ3 TRP H  41       0.680   2.184  -3.221  1.00  0.16           C  
ATOM    241  N   LEU H  42       1.704  -3.371  -0.256  1.00  0.25           N  
ATOM    242  CA  LEU H  42       2.660  -4.463  -0.097  1.00  0.25           C  
ATOM    243  C   LEU H  42       3.951  -4.032  -0.809  1.00  0.25           C  
ATOM    244  CB  LEU H  42       2.056  -5.755  -0.700  1.00  0.25           C  
ATOM    245  O   LEU H  42       3.898  -3.599  -1.962  1.00  0.25           O  
ATOM    246  CG  LEU H  42       0.641  -6.159  -0.207  1.00  0.25           C  
ATOM    247  CD1 LEU H  42       0.064  -7.298  -1.042  1.00  0.25           C  
ATOM    248  CD2 LEU H  42       0.623  -6.629   1.245  1.00  0.25           C  
ATOM    249  N   ARG H  43       5.114  -4.110  -0.158  1.00  0.14           N  
ATOM    250  CA  ARG H  43       6.363  -3.536  -0.695  1.00  0.14           C  
ATOM    251  C   ARG H  43       7.453  -4.576  -0.878  1.00  0.14           C  
ATOM    252  CB  ARG H  43       6.825  -2.325   0.134  1.00  0.14           C  
ATOM    253  O   ARG H  43       7.527  -5.546  -0.136  1.00  0.14           O  
ATOM    254  CG  ARG H  43       7.487  -2.708   1.465  1.00  0.14           C  
ATOM    255  CD  ARG H  43       7.825  -1.466   2.292  1.00  0.14           C  
ATOM    256  NE  ARG H  43       8.561  -1.845   3.502  1.00  0.14           N  
ATOM    257  NH1 ARG H  43       8.568   0.154   4.647  1.00  0.14           N  
ATOM    258  NH2 ARG H  43       9.722  -1.606   5.395  1.00  0.14           N  
ATOM    259  CZ  ARG H  43       8.932  -1.087   4.510  1.00  0.14           C  
ATOM    260  N   GLN H  44       8.338  -4.349  -1.840  1.00  0.21           N  
ATOM    261  CA  GLN H  44       9.506  -5.194  -2.066  1.00  0.21           C  
ATOM    262  C   GLN H  44      10.771  -4.338  -2.116  1.00  0.21           C  
ATOM    263  CB  GLN H  44       9.284  -6.043  -3.322  1.00  0.21           C  
ATOM    264  O   GLN H  44      10.938  -3.506  -3.013  1.00  0.21           O  
ATOM    265  CG  GLN H  44      10.377  -7.109  -3.493  1.00  0.21           C  
ATOM    266  CD  GLN H  44       9.886  -8.353  -4.228  1.00  0.21           C  
ATOM    267  NE2 GLN H  44      10.573  -9.461  -4.076  1.00  0.21           N  
ATOM    268  OE1 GLN H  44       8.883  -8.351  -4.940  1.00  0.21           O  
ATOM    269  N   ALA H  45      11.637  -4.509  -1.118  1.00  0.25           N  
ATOM    270  CA  ALA H  45      12.966  -3.905  -1.108  1.00  0.25           C  
ATOM    271  C   ALA H  45      13.932  -4.728  -1.986  1.00  0.25           C  
ATOM    272  CB  ALA H  45      13.457  -3.795   0.339  1.00  0.25           C  
ATOM    273  O   ALA H  45      13.704  -5.927  -2.171  1.00  0.25           O  
ATOM    274  N   PRO H  46      15.021  -4.138  -2.513  1.00  0.32           N  
ATOM    275  CA  PRO H  46      16.009  -4.878  -3.295  1.00  0.32           C  
ATOM    276  C   PRO H  46      16.560  -6.088  -2.527  1.00  0.32           C  
ATOM    277  CB  PRO H  46      17.110  -3.866  -3.634  1.00  0.32           C  
ATOM    278  O   PRO H  46      17.031  -5.951  -1.401  1.00  0.32           O  
ATOM    279  CG  PRO H  46      16.384  -2.523  -3.588  1.00  0.32           C  
ATOM    280  CD  PRO H  46      15.373  -2.726  -2.461  1.00  0.32           C  
ATOM    281  N   GLY H  47      16.483  -7.275  -3.132  1.00  0.38           N  
ATOM    282  CA  GLY H  47      16.960  -8.529  -2.537  1.00  0.38           C  
ATOM    283  C   GLY H  47      16.060  -9.158  -1.461  1.00  0.38           C  
ATOM    284  O   GLY H  47      16.283 -10.320  -1.136  1.00  0.38           O  
ATOM    285  N   LYS H  48      15.046  -8.453  -0.937  1.00  0.35           N  
ATOM    286  CA  LYS H  48      13.997  -9.046  -0.087  1.00  0.35           C  
ATOM    287  C   LYS H  48      12.902  -9.724  -0.919  1.00  0.35           C  
ATOM    288  CB  LYS H  48      13.286  -7.992   0.785  1.00  0.35           C  
ATOM    289  O   LYS H  48      12.677  -9.418  -2.096  1.00  0.35           O  
ATOM    290  CG  LYS H  48      14.028  -7.373   1.973  1.00  0.35           C  
ATOM    291  CD  LYS H  48      12.959  -6.676   2.842  1.00  0.35           C  
ATOM    292  CE  LYS H  48      13.544  -5.837   3.976  1.00  0.35           C  
ATOM    293  NZ  LYS H  48      12.457  -5.200   4.761  1.00  0.35           N  
ATOM    294  N   GLU H  49      12.122 -10.553  -0.242  1.00  0.42           N  
ATOM    295  CA  GLU H  49      10.751 -10.902  -0.597  1.00  0.42           C  
ATOM    296  C   GLU H  49       9.813  -9.674  -0.540  1.00  0.42           C  
ATOM    297  CB  GLU H  49      10.236 -12.012   0.344  1.00  0.42           C  
ATOM    298  O   GLU H  49      10.209  -8.545  -0.231  1.00  0.42           O  
ATOM    299  CG  GLU H  49      11.173 -13.228   0.488  1.00  0.42           C  
ATOM    300  CD  GLU H  49      12.195 -13.115   1.638  1.00  0.42           C  
ATOM    301  OE1 GLU H  49      12.499 -11.970   2.059  1.00  0.42           O  
ATOM    302  OE2 GLU H  49      12.692 -14.178   2.063  1.00  0.42           O  
ATOM    303  N   ARG H  50       8.536  -9.881  -0.874  1.00  0.25           N  
ATOM    304  CA  ARG H  50       7.498  -8.844  -0.835  1.00  0.25           C  
ATOM    305  C   ARG H  50       6.789  -8.833   0.523  1.00  0.25           C  
ATOM    306  CB  ARG H  50       6.553  -9.084  -2.017  1.00  0.25           C  
ATOM    307  O   ARG H  50       5.960  -9.693   0.797  1.00  0.25           O  
ATOM    308  CG  ARG H  50       5.652  -7.871  -2.281  1.00  0.25           C  
ATOM    309  CD  ARG H  50       4.979  -7.961  -3.654  1.00  0.25           C  
ATOM    310  NE  ARG H  50       5.964  -7.979  -4.752  1.00  0.25           N  
ATOM    311  NH1 ARG H  50       4.627  -7.219  -6.467  1.00  0.25           N  
ATOM    312  NH2 ARG H  50       6.826  -7.559  -6.775  1.00  0.25           N  
ATOM    313  CZ  ARG H  50       5.786  -7.589  -5.996  1.00  0.25           C  
ATOM    314  N   GLU H  51       7.120  -7.866   1.371  1.00  0.25           N  
ATOM    315  CA  GLU H  51       6.585  -7.742   2.730  1.00  0.25           C  
ATOM    316  C   GLU H  51       5.263  -6.953   2.778  1.00  0.25           C  
ATOM    317  CB  GLU H  51       7.663  -7.199   3.700  1.00  0.25           C  
ATOM    318  O   GLU H  51       5.064  -5.958   2.071  1.00  0.25           O  
ATOM    319  CG  GLU H  51       8.141  -5.746   3.469  1.00  0.25           C  
ATOM    320  CD  GLU H  51       9.395  -5.340   4.279  1.00  0.25           C  
ATOM    321  OE1 GLU H  51       9.977  -6.144   5.037  1.00  0.25           O  
ATOM    322  OE2 GLU H  51       9.881  -4.186   4.132  1.00  0.25           O  
ATOM    323  N   PHE H  52       4.354  -7.393   3.652  1.00  0.23           N  
ATOM    324  CA  PHE H  52       3.107  -6.692   3.955  1.00  0.23           C  
ATOM    325  C   PHE H  52       3.398  -5.312   4.560  1.00  0.23           C  
ATOM    326  CB  PHE H  52       2.264  -7.570   4.896  1.00  0.23           C  
ATOM    327  O   PHE H  52       4.240  -5.195   5.451  1.00  0.23           O  
ATOM    328  CG  PHE H  52       0.896  -7.031   5.281  1.00  0.23           C  
ATOM    329  CD1 PHE H  52      -0.265  -7.583   4.706  1.00  0.23           C  
ATOM    330  CD2 PHE H  52       0.773  -6.033   6.269  1.00  0.23           C  
ATOM    331  CE1 PHE H  52      -1.535  -7.148   5.123  1.00  0.23           C  
ATOM    332  CE2 PHE H  52      -0.497  -5.594   6.682  1.00  0.23           C  
ATOM    333  CZ  PHE H  52      -1.650  -6.160   6.117  1.00  0.23           C  
ATOM    334  N   VAL H  53       2.694  -4.266   4.112  1.00  0.25           N  
ATOM    335  CA  VAL H  53       2.803  -2.919   4.704  1.00  0.25           C  
ATOM    336  C   VAL H  53       1.540  -2.585   5.481  1.00  0.25           C  
ATOM    337  CB  VAL H  53       3.124  -1.833   3.655  1.00  0.25           C  
ATOM    338  O   VAL H  53       1.601  -2.369   6.693  1.00  0.25           O  
ATOM    339  CG1 VAL H  53       3.386  -0.468   4.295  1.00  0.25           C  
ATOM    340  CG2 VAL H  53       4.362  -2.193   2.835  1.00  0.25           C  
ATOM    341  N   ALA H  54       0.399  -2.559   4.793  1.00  0.25           N  
ATOM    342  CA  ALA H  54      -0.891  -2.243   5.386  1.00  0.25           C  
ATOM    343  C   ALA H  54      -2.050  -2.804   4.556  1.00  0.25           C  
ATOM    344  CB  ALA H  54      -1.004  -0.719   5.541  1.00  0.25           C  
ATOM    345  O   ALA H  54      -1.927  -2.944   3.343  1.00  0.25           O  
ATOM    346  N   ALA H  55      -3.197  -3.047   5.186  1.00  0.32           N  
ATOM    347  CA  ALA H  55      -4.431  -3.444   4.509  1.00  0.32           C  
ATOM    348  C   ALA H  55      -5.646  -2.736   5.109  1.00  0.32           C  
ATOM    349  CB  ALA H  55      -4.582  -4.969   4.514  1.00  0.32           C  
ATOM    350  O   ALA H  55      -5.615  -2.306   6.262  1.00  0.32           O  
ATOM    351  N   ILE H  56      -6.698  -2.603   4.305  1.00  0.36           N  
ATOM    352  CA  ILE H  56      -7.946  -1.923   4.633  1.00  0.36           C  
ATOM    353  C   ILE H  56      -9.130  -2.680   4.028  1.00  0.36           C  
ATOM    354  CB  ILE H  56      -7.893  -0.438   4.210  1.00  0.36           C  
ATOM    355  O   ILE H  56      -9.150  -3.026   2.843  1.00  0.36           O  
ATOM    356  CG1 ILE H  56      -9.176   0.298   4.633  1.00  0.36           C  
ATOM    357  CG2 ILE H  56      -7.666  -0.239   2.699  1.00  0.36           C  
ATOM    358  CD1 ILE H  56      -9.000   1.819   4.710  1.00  0.36           C  
ATOM    359  N   SER H  57     -10.130  -2.929   4.862  1.00  0.30           N  
ATOM    360  CA  SER H  57     -11.408  -3.546   4.503  1.00  0.30           C  
ATOM    361  C   SER H  57     -12.163  -2.798   3.390  1.00  0.30           C  
ATOM    362  CB  SER H  57     -12.261  -3.635   5.769  1.00  0.30           C  
ATOM    363  O   SER H  57     -11.839  -1.664   3.031  1.00  0.30           O  
ATOM    364  OG  SER H  57     -12.397  -2.351   6.352  1.00  0.30           O  
ATOM    365  N   GLY H  58     -13.175  -3.455   2.807  1.00  0.37           N  
ATOM    366  CA  GLY H  58     -13.995  -2.922   1.707  1.00  0.37           C  
ATOM    367  C   GLY H  58     -14.683  -1.593   2.030  1.00  0.37           C  
ATOM    368  O   GLY H  58     -14.676  -0.667   1.217  1.00  0.37           O  
ATOM    369  N   SER H  59     -15.243  -1.493   3.234  1.00  0.52           N  
ATOM    370  CA  SER H  59     -15.834  -0.276   3.788  1.00  0.52           C  
ATOM    371  C   SER H  59     -14.750   0.711   4.230  1.00  0.52           C  
ATOM    372  CB  SER H  59     -16.766  -0.672   4.937  1.00  0.52           C  
ATOM    373  O   SER H  59     -14.730   1.841   3.740  1.00  0.52           O  
ATOM    374  OG  SER H  59     -16.110  -1.566   5.812  1.00  0.52           O  
ATOM    375  N   GLY H  62     -13.796   0.257   5.047  1.00  0.49           N  
ATOM    376  CA  GLY H  62     -12.635   1.028   5.495  1.00  0.49           C  
ATOM    377  C   GLY H  62     -12.391   1.007   7.006  1.00  0.49           C  
ATOM    378  O   GLY H  62     -11.343   1.474   7.440  1.00  0.49           O  
ATOM    379  N   ASP H  63     -13.328   0.470   7.790  1.00  0.72           N  
ATOM    380  CA  ASP H  63     -13.314   0.482   9.262  1.00  0.72           C  
ATOM    381  C   ASP H  63     -12.197  -0.390   9.860  1.00  0.72           C  
ATOM    382  CB  ASP H  63     -14.682   0.017   9.811  1.00  0.72           C  
ATOM    383  O   ASP H  63     -11.542  -0.016  10.831  1.00  0.72           O  
ATOM    384  CG  ASP H  63     -15.884   0.460   8.973  1.00  0.72           C  
ATOM    385  OD1 ASP H  63     -16.625   1.361   9.413  1.00  0.72           O  
ATOM    386  OD2 ASP H  63     -16.045  -0.116   7.869  1.00  0.72           O  
ATOM    387  N   ASP H  64     -11.982  -1.563   9.268  1.00  0.70           N  
ATOM    388  CA  ASP H  64     -10.942  -2.520   9.640  1.00  0.70           C  
ATOM    389  C   ASP H  64      -9.650  -2.232   8.853  1.00  0.70           C  
ATOM    390  CB  ASP H  64     -11.542  -3.921   9.448  1.00  0.70           C  
ATOM    391  O   ASP H  64      -9.685  -2.140   7.618  1.00  0.70           O  
ATOM    392  CG  ASP H  64     -10.533  -5.057   9.427  1.00  0.70           C  
ATOM    393  OD1 ASP H  64     -10.275  -5.605  10.522  1.00  0.70           O  
ATOM    394  OD2 ASP H  64     -10.059  -5.396   8.318  1.00  0.70           O  
ATOM    395  N   THR H  65      -8.535  -2.051   9.577  1.00  0.45           N  
ATOM    396  CA  THR H  65      -7.207  -1.729   9.026  1.00  0.45           C  
ATOM    397  C   THR H  65      -6.085  -2.419   9.793  1.00  0.45           C  
ATOM    398  CB  THR H  65      -6.881  -0.220   9.006  1.00  0.45           C  
ATOM    399  O   THR H  65      -6.088  -2.414  11.025  1.00  0.45           O  
ATOM    400  CG2 THR H  65      -7.941   0.659   8.352  1.00  0.45           C  
ATOM    401  OG1 THR H  65      -6.637   0.295  10.299  1.00  0.45           O  
ATOM    402  N   TYR H  66      -5.065  -2.885   9.074  1.00  0.38           N  
ATOM    403  CA  TYR H  66      -3.871  -3.510   9.648  1.00  0.38           C  
ATOM    404  C   TYR H  66      -2.590  -2.898   9.102  1.00  0.38           C  
ATOM    405  CB  TYR H  66      -3.905  -5.029   9.440  1.00  0.38           C  
ATOM    406  O   TYR H  66      -2.563  -2.365   7.995  1.00  0.38           O  
ATOM    407  CG  TYR H  66      -5.074  -5.650  10.161  1.00  0.38           C  
ATOM    408  CD1 TYR H  66      -6.228  -5.981   9.435  1.00  0.38           C  
ATOM    409  CD2 TYR H  66      -5.059  -5.753  11.568  1.00  0.38           C  
ATOM    410  CE1 TYR H  66      -7.388  -6.364  10.121  1.00  0.38           C  
ATOM    411  CE2 TYR H  66      -6.230  -6.127  12.256  1.00  0.38           C  
ATOM    412  OH  TYR H  66      -8.565  -6.672  12.176  1.00  0.38           O  
ATOM    413  CZ  TYR H  66      -7.407  -6.403  11.529  1.00  0.38           C  
ATOM    414  N   TYR H  67      -1.526  -3.007   9.895  1.00  0.30           N  
ATOM    415  CA  TYR H  67      -0.204  -2.444   9.635  1.00  0.30           C  
ATOM    416  C   TYR H  67       0.857  -3.416  10.130  1.00  0.30           C  
ATOM    417  CB  TYR H  67      -0.036  -1.120  10.392  1.00  0.30           C  
ATOM    418  O   TYR H  67       0.770  -3.868  11.275  1.00  0.30           O  
ATOM    419  CG  TYR H  67      -1.055  -0.060  10.049  1.00  0.30           C  
ATOM    420  CD1 TYR H  67      -0.814   0.797   8.965  1.00  0.30           C  
ATOM    421  CD2 TYR H  67      -2.247   0.049  10.794  1.00  0.30           C  
ATOM    422  CE1 TYR H  67      -1.766   1.768   8.620  1.00  0.30           C  
ATOM    423  CE2 TYR H  67      -3.204   1.022  10.450  1.00  0.30           C  
ATOM    424  OH  TYR H  67      -3.881   2.832   9.034  1.00  0.30           O  
ATOM    425  CZ  TYR H  67      -2.960   1.889   9.367  1.00  0.30           C  
ATOM    426  N   ALA H  68       1.872  -3.702   9.315  1.00  0.35           N  
ATOM    427  CA  ALA H  68       3.046  -4.429   9.789  1.00  0.35           C  
ATOM    428  C   ALA H  68       3.776  -3.618  10.870  1.00  0.35           C  
ATOM    429  CB  ALA H  68       3.972  -4.738   8.610  1.00  0.35           C  
ATOM    430  O   ALA H  68       3.935  -2.403  10.746  1.00  0.35           O  
ATOM    431  N   ASP H  69       4.266  -4.279  11.916  1.00  0.39           N  
ATOM    432  CA  ASP H  69       4.895  -3.633  13.080  1.00  0.39           C  
ATOM    433  C   ASP H  69       6.136  -2.769  12.767  1.00  0.39           C  
ATOM    434  CB  ASP H  69       5.156  -4.684  14.172  1.00  0.39           C  
ATOM    435  O   ASP H  69       6.511  -1.915  13.566  1.00  0.39           O  
ATOM    436  CG  ASP H  69       3.837  -5.151  14.801  1.00  0.39           C  
ATOM    437  OD1 ASP H  69       3.609  -4.897  16.004  1.00  0.39           O  
ATOM    438  OD2 ASP H  69       2.937  -5.624  14.070  1.00  0.39           O  
ATOM    439  N   SER H  70       6.732  -2.904  11.579  1.00  0.45           N  
ATOM    440  CA  SER H  70       7.782  -2.006  11.067  1.00  0.45           C  
ATOM    441  C   SER H  70       7.274  -0.601  10.684  1.00  0.45           C  
ATOM    442  CB  SER H  70       8.426  -2.673   9.847  1.00  0.45           C  
ATOM    443  O   SER H  70       8.055   0.359  10.661  1.00  0.45           O  
ATOM    444  OG  SER H  70       7.444  -2.939   8.861  1.00  0.45           O  
ATOM    445  N   VAL H  71       5.979  -0.455  10.384  1.00  0.40           N  
ATOM    446  CA  VAL H  71       5.335   0.780   9.883  1.00  0.40           C  
ATOM    447  C   VAL H  71       4.128   1.227  10.719  1.00  0.40           C  
ATOM    448  CB  VAL H  71       4.928   0.622   8.407  1.00  0.40           C  
ATOM    449  O   VAL H  71       3.672   2.363  10.594  1.00  0.40           O  
ATOM    450  CG1 VAL H  71       6.148   0.392   7.506  1.00  0.40           C  
ATOM    451  CG2 VAL H  71       3.912  -0.500   8.169  1.00  0.40           C  
ATOM    452  N   LYS H  72       3.631   0.359  11.600  1.00  0.35           N  
ATOM    453  CA  LYS H  72       2.563   0.584  12.586  1.00  0.35           C  
ATOM    454  C   LYS H  72       2.841   1.856  13.400  1.00  0.35           C  
ATOM    455  CB  LYS H  72       2.551  -0.703  13.427  1.00  0.35           C  
ATOM    456  O   LYS H  72       3.916   2.019  13.967  1.00  0.35           O  
ATOM    457  CG  LYS H  72       1.334  -1.101  14.277  1.00  0.35           C  
ATOM    458  CD  LYS H  72       1.611  -2.559  14.702  1.00  0.35           C  
ATOM    459  CE  LYS H  72       0.500  -3.311  15.434  1.00  0.35           C  
ATOM    460  NZ  LYS H  72       0.946  -4.710  15.661  1.00  0.35           N  
ATOM    461  N   GLY H  74       1.896   2.796  13.391  1.00  0.39           N  
ATOM    462  CA  GLY H  74       2.034   4.114  14.028  1.00  0.39           C  
ATOM    463  C   GLY H  74       2.840   5.159  13.240  1.00  0.39           C  
ATOM    464  O   GLY H  74       2.790   6.333  13.594  1.00  0.39           O  
ATOM    465  N   ARG H  75       3.543   4.776  12.164  1.00  0.29           N  
ATOM    466  CA  ARG H  75       4.213   5.708  11.235  1.00  0.29           C  
ATOM    467  C   ARG H  75       3.391   5.937   9.972  1.00  0.29           C  
ATOM    468  CB  ARG H  75       5.616   5.193  10.867  1.00  0.29           C  
ATOM    469  O   ARG H  75       3.275   7.068   9.503  1.00  0.29           O  
ATOM    470  CG  ARG H  75       6.512   4.973  12.096  1.00  0.29           C  
ATOM    471  CD  ARG H  75       7.985   4.803  11.705  1.00  0.29           C  
ATOM    472  NE  ARG H  75       8.220   3.619  10.849  1.00  0.29           N  
ATOM    473  NH1 ARG H  75       8.989   4.699   8.959  1.00  0.29           N  
ATOM    474  NH2 ARG H  75       8.870   2.491   8.998  1.00  0.29           N  
ATOM    475  CZ  ARG H  75       8.682   3.619   9.610  1.00  0.29           C  
ATOM    476  N   PHE H  76       2.842   4.864   9.404  1.00  0.23           N  
ATOM    477  CA  PHE H  76       2.036   4.900   8.185  1.00  0.23           C  
ATOM    478  C   PHE H  76       0.536   4.835   8.514  1.00  0.23           C  
ATOM    479  CB  PHE H  76       2.467   3.777   7.226  1.00  0.23           C  
ATOM    480  O   PHE H  76       0.139   4.395   9.594  1.00  0.23           O  
ATOM    481  CG  PHE H  76       3.889   3.787   6.661  1.00  0.23           C  
ATOM    482  CD1 PHE H  76       4.887   4.710   7.052  1.00  0.23           C  
ATOM    483  CD2 PHE H  76       4.214   2.812   5.701  1.00  0.23           C  
ATOM    484  CE1 PHE H  76       6.184   4.633   6.517  1.00  0.23           C  
ATOM    485  CE2 PHE H  76       5.506   2.745   5.152  1.00  0.23           C  
ATOM    486  CZ  PHE H  76       6.494   3.650   5.565  1.00  0.23           C  
ATOM    487  N   THR H  77      -0.310   5.268   7.577  1.00  0.24           N  
ATOM    488  CA  THR H  77      -1.774   5.262   7.715  1.00  0.24           C  
ATOM    489  C   THR H  77      -2.418   4.951   6.367  1.00  0.24           C  
ATOM    490  CB  THR H  77      -2.307   6.592   8.269  1.00  0.24           C  
ATOM    491  O   THR H  77      -2.209   5.679   5.393  1.00  0.24           O  
ATOM    492  CG2 THR H  77      -3.770   6.491   8.698  1.00  0.24           C  
ATOM    493  OG1 THR H  77      -1.561   6.994   9.395  1.00  0.24           O  
ATOM    494  N   ILE H  78      -3.177   3.856   6.298  1.00  0.22           N  
ATOM    495  CA  ILE H  78      -3.925   3.445   5.107  1.00  0.22           C  
ATOM    496  C   ILE H  78      -5.343   4.019   5.175  1.00  0.22           C  
ATOM    497  CB  ILE H  78      -3.872   1.909   4.924  1.00  0.22           C  
ATOM    498  O   ILE H  78      -5.935   4.123   6.246  1.00  0.22           O  
ATOM    499  CG1 ILE H  78      -4.344   1.504   3.511  1.00  0.22           C  
ATOM    500  CG2 ILE H  78      -4.653   1.149   6.009  1.00  0.22           C  
ATOM    501  CD1 ILE H  78      -4.067   0.033   3.175  1.00  0.22           C  
ATOM    502  N   SER H  79      -5.885   4.425   4.032  1.00  0.24           N  
ATOM    503  CA  SER H  79      -7.260   4.926   3.907  1.00  0.24           C  
ATOM    504  C   SER H  79      -7.743   4.748   2.468  1.00  0.24           C  
ATOM    505  CB  SER H  79      -7.348   6.393   4.348  1.00  0.24           C  
ATOM    506  O   SER H  79      -6.935   4.541   1.560  1.00  0.24           O  
ATOM    507  OG  SER H  79      -6.474   7.198   3.584  1.00  0.24           O  
ATOM    508  N   ARG H  80      -9.056   4.811   2.240  1.00  0.26           N  
ATOM    509  CA  ARG H  80      -9.671   4.626   0.918  1.00  0.26           C  
ATOM    510  C   ARG H  80     -10.827   5.595   0.711  1.00  0.26           C  
ATOM    511  CB  ARG H  80     -10.102   3.155   0.730  1.00  0.26           C  
ATOM    512  O   ARG H  80     -11.562   5.887   1.648  1.00  0.26           O  
ATOM    513  CG  ARG H  80     -11.257   2.715   1.658  1.00  0.26           C  
ATOM    514  CD  ARG H  80     -11.530   1.209   1.584  1.00  0.26           C  
ATOM    515  NE  ARG H  80     -12.018   0.794   0.257  1.00  0.26           N  
ATOM    516  NH1 ARG H  80     -11.343  -1.401   0.317  1.00  0.26           N  
ATOM    517  NH2 ARG H  80     -12.456  -0.654  -1.433  1.00  0.26           N  
ATOM    518  CZ  ARG H  80     -11.930  -0.408  -0.273  1.00  0.26           C  
ATOM    519  N   ASP H  81     -11.015   6.040  -0.524  1.00  0.42           N  
ATOM    520  CA  ASP H  81     -12.187   6.796  -0.953  1.00  0.42           C  
ATOM    521  C   ASP H  81     -12.945   6.014  -2.030  1.00  0.42           C  
ATOM    522  CB  ASP H  81     -11.780   8.207  -1.395  1.00  0.42           C  
ATOM    523  O   ASP H  81     -12.617   6.058  -3.219  1.00  0.42           O  
ATOM    524  CG  ASP H  81     -12.993   9.087  -1.718  1.00  0.42           C  
ATOM    525  OD1 ASP H  81     -14.128   8.572  -1.864  1.00  0.42           O  
ATOM    526  OD2 ASP H  81     -12.809  10.315  -1.853  1.00  0.42           O  
ATOM    527  N   ASN H  82     -13.984   5.295  -1.599  1.00  0.57           N  
ATOM    528  CA  ASN H  82     -14.854   4.509  -2.477  1.00  0.57           C  
ATOM    529  C   ASN H  82     -15.750   5.371  -3.394  1.00  0.57           C  
ATOM    530  CB  ASN H  82     -15.686   3.531  -1.623  1.00  0.57           C  
ATOM    531  O   ASN H  82     -16.341   4.834  -4.322  1.00  0.57           O  
ATOM    532  CG  ASN H  82     -14.869   2.409  -0.990  1.00  0.57           C  
ATOM    533  ND2 ASN H  82     -15.199   2.005   0.215  1.00  0.57           N  
ATOM    534  OD1 ASN H  82     -13.927   1.878  -1.564  1.00  0.57           O  
ATOM    535  N   SER H  83     -15.850   6.692  -3.184  1.00  0.50           N  
ATOM    536  CA  SER H  83     -16.496   7.603  -4.149  1.00  0.50           C  
ATOM    537  C   SER H  83     -15.564   8.002  -5.302  1.00  0.50           C  
ATOM    538  CB  SER H  83     -17.038   8.854  -3.441  1.00  0.50           C  
ATOM    539  O   SER H  83     -16.014   8.595  -6.281  1.00  0.50           O  
ATOM    540  OG  SER H  83     -16.016   9.769  -3.073  1.00  0.50           O  
ATOM    541  N   LYS H  84     -14.260   7.709  -5.176  1.00  0.46           N  
ATOM    542  CA  LYS H  84     -13.199   8.049  -6.143  1.00  0.46           C  
ATOM    543  C   LYS H  84     -12.322   6.841  -6.496  1.00  0.46           C  
ATOM    544  CB  LYS H  84     -12.379   9.244  -5.611  1.00  0.46           C  
ATOM    545  O   LYS H  84     -11.252   7.018  -7.072  1.00  0.46           O  
ATOM    546  CG  LYS H  84     -13.263  10.495  -5.471  1.00  0.46           C  
ATOM    547  CD  LYS H  84     -12.544  11.676  -4.807  1.00  0.46           C  
ATOM    548  CE  LYS H  84     -13.546  12.684  -4.221  1.00  0.46           C  
ATOM    549  NZ  LYS H  84     -14.343  12.085  -3.120  1.00  0.46           N  
ATOM    550  N   ASN H  85     -12.746   5.629  -6.119  1.00  0.42           N  
ATOM    551  CA  ASN H  85     -12.054   4.349  -6.331  1.00  0.42           C  
ATOM    552  C   ASN H  85     -10.541   4.392  -6.028  1.00  0.42           C  
ATOM    553  CB  ASN H  85     -12.373   3.809  -7.738  1.00  0.42           C  
ATOM    554  O   ASN H  85      -9.748   3.766  -6.731  1.00  0.42           O  
ATOM    555  CG  ASN H  85     -13.856   3.659  -8.010  1.00  0.42           C  
ATOM    556  ND2 ASN H  85     -14.273   3.783  -9.247  1.00  0.42           N  
ATOM    557  OD1 ASN H  85     -14.660   3.443  -7.123  1.00  0.42           O  
ATOM    558  N   THR H  86     -10.130   5.168  -5.018  1.00  0.34           N  
ATOM    559  CA  THR H  86      -8.710   5.455  -4.764  1.00  0.34           C  
ATOM    560  C   THR H  86      -8.303   5.066  -3.350  1.00  0.34           C  
ATOM    561  CB  THR H  86      -8.352   6.920  -5.055  1.00  0.34           C  
ATOM    562  O   THR H  86      -8.935   5.456  -2.369  1.00  0.34           O  
ATOM    563  CG2 THR H  86      -6.855   7.189  -4.892  1.00  0.34           C  
ATOM    564  OG1 THR H  86      -8.615   7.262  -6.395  1.00  0.34           O  
ATOM    565  N   LEU H  87      -7.216   4.310  -3.258  1.00  0.36           N  
ATOM    566  CA  LEU H  87      -6.530   3.919  -2.035  1.00  0.36           C  
ATOM    567  C   LEU H  87      -5.368   4.881  -1.745  1.00  0.36           C  
ATOM    568  CB  LEU H  87      -6.045   2.482  -2.282  1.00  0.36           C  
ATOM    569  O   LEU H  87      -4.679   5.299  -2.673  1.00  0.36           O  
ATOM    570  CG  LEU H  87      -5.276   1.835  -1.127  1.00  0.36           C  
ATOM    571  CD1 LEU H  87      -6.238   1.437  -0.016  1.00  0.36           C  
ATOM    572  CD2 LEU H  87      -4.499   0.625  -1.644  1.00  0.36           C  
ATOM    573  N   TYR H  88      -5.089   5.175  -0.476  1.00  0.26           N  
ATOM    574  CA  TYR H  88      -3.959   6.004  -0.053  1.00  0.26           C  
ATOM    575  C   TYR H  88      -3.100   5.305   1.003  1.00  0.26           C  
ATOM    576  CB  TYR H  88      -4.454   7.359   0.474  1.00  0.26           C  
ATOM    577  O   TYR H  88      -3.610   4.528   1.813  1.00  0.26           O  
ATOM    578  CG  TYR H  88      -5.362   8.122  -0.471  1.00  0.26           C  
ATOM    579  CD1 TYR H  88      -4.855   8.583  -1.699  1.00  0.26           C  
ATOM    580  CD2 TYR H  88      -6.711   8.352  -0.135  1.00  0.26           C  
ATOM    581  CE1 TYR H  88      -5.695   9.265  -2.599  1.00  0.26           C  
ATOM    582  CE2 TYR H  88      -7.554   9.039  -1.031  1.00  0.26           C  
ATOM    583  OH  TYR H  88      -7.866  10.121  -3.150  1.00  0.26           O  
ATOM    584  CZ  TYR H  88      -7.049   9.487  -2.269  1.00  0.26           C  
ATOM    585  N   LEU H  89      -1.806   5.626   1.024  1.00  0.19           N  
ATOM    586  CA  LEU H  89      -0.898   5.328   2.132  1.00  0.19           C  
ATOM    587  C   LEU H  89      -0.133   6.594   2.496  1.00  0.19           C  
ATOM    588  CB  LEU H  89       0.057   4.180   1.765  1.00  0.19           C  
ATOM    589  O   LEU H  89       0.820   6.968   1.812  1.00  0.19           O  
ATOM    590  CG  LEU H  89       0.934   3.684   2.928  1.00  0.19           C  
ATOM    591  CD1 LEU H  89       0.115   2.908   3.964  1.00  0.19           C  
ATOM    592  CD2 LEU H  89       2.015   2.752   2.384  1.00  0.19           C  
ATOM    593  N   GLN H  90      -0.555   7.256   3.569  1.00  0.15           N  
ATOM    594  CA  GLN H  90       0.264   8.278   4.209  1.00  0.15           C  
ATOM    595  C   GLN H  90       1.452   7.574   4.869  1.00  0.15           C  
ATOM    596  CB  GLN H  90      -0.590   9.056   5.222  1.00  0.15           C  
ATOM    597  O   GLN H  90       1.264   6.611   5.613  1.00  0.15           O  
ATOM    598  CG  GLN H  90       0.177  10.176   5.945  1.00  0.15           C  
ATOM    599  CD  GLN H  90       0.564  11.347   5.045  1.00  0.15           C  
ATOM    600  NE2 GLN H  90       1.536  12.137   5.437  1.00  0.15           N  
ATOM    601  OE1 GLN H  90      -0.002  11.579   3.989  1.00  0.15           O  
ATOM    602  N   MET H  91       2.664   8.039   4.598  1.00  0.12           N  
ATOM    603  CA  MET H  91       3.901   7.496   5.147  1.00  0.12           C  
ATOM    604  C   MET H  91       4.663   8.619   5.836  1.00  0.12           C  
ATOM    605  CB  MET H  91       4.746   6.868   4.034  1.00  0.12           C  
ATOM    606  O   MET H  91       5.309   9.418   5.165  1.00  0.12           O  
ATOM    607  CG  MET H  91       4.043   5.727   3.297  1.00  0.12           C  
ATOM    608  SD  MET H  91       5.126   4.767   2.206  1.00  0.12           S  
ATOM    609  CE  MET H  91       5.819   6.091   1.186  1.00  0.12           C  
ATOM    610  N   ASN H  92       4.553   8.704   7.161  1.00  0.11           N  
ATOM    611  CA  ASN H  92       5.253   9.703   7.967  1.00  0.11           C  
ATOM    612  C   ASN H  92       6.545   9.122   8.553  1.00  0.11           C  
ATOM    613  CB  ASN H  92       4.336  10.230   9.085  1.00  0.11           C  
ATOM    614  O   ASN H  92       6.655   7.906   8.731  1.00  0.11           O  
ATOM    615  CG  ASN H  92       2.898  10.458   8.656  1.00  0.11           C  
ATOM    616  ND2 ASN H  92       2.004   9.566   9.014  1.00  0.11           N  
ATOM    617  OD1 ASN H  92       2.560  11.417   7.982  1.00  0.11           O  
ATOM    618  N   SER H  93       7.494   9.992   8.910  1.00  0.19           N  
ATOM    619  CA  SER H  93       8.735   9.608   9.603  1.00  0.19           C  
ATOM    620  C   SER H  93       9.455   8.459   8.889  1.00  0.19           C  
ATOM    621  CB  SER H  93       8.469   9.295  11.082  1.00  0.19           C  
ATOM    622  O   SER H  93       9.774   7.424   9.488  1.00  0.19           O  
ATOM    623  OG  SER H  93       7.810  10.376  11.715  1.00  0.19           O  
ATOM    624  N   LEU H  94       9.629   8.625   7.577  1.00  0.11           N  
ATOM    625  CA  LEU H  94      10.255   7.643   6.700  1.00  0.11           C  
ATOM    626  C   LEU H  94      11.724   7.423   7.076  1.00  0.11           C  
ATOM    627  CB  LEU H  94      10.085   8.106   5.241  1.00  0.11           C  
ATOM    628  O   LEU H  94      12.432   8.359   7.456  1.00  0.11           O  
ATOM    629  CG  LEU H  94       8.695   7.749   4.680  1.00  0.11           C  
ATOM    630  CD1 LEU H  94       8.356   8.592   3.455  1.00  0.11           C  
ATOM    631  CD2 LEU H  94       8.656   6.280   4.250  1.00  0.11           C  
ATOM    632  N   ARG H  95      12.179   6.174   6.959  1.00  0.23           N  
ATOM    633  CA  ARG H  95      13.559   5.749   7.229  1.00  0.23           C  
ATOM    634  C   ARG H  95      14.188   5.093   5.993  1.00  0.23           C  
ATOM    635  CB  ARG H  95      13.589   4.716   8.356  1.00  0.23           C  
ATOM    636  O   ARG H  95      13.438   4.619   5.142  1.00  0.23           O  
ATOM    637  CG  ARG H  95      12.671   4.904   9.568  1.00  0.23           C  
ATOM    638  CD  ARG H  95      12.909   3.646  10.405  1.00  0.23           C  
ATOM    639  NE  ARG H  95      11.997   3.475  11.546  1.00  0.23           N  
ATOM    640  NH1 ARG H  95      12.676   1.317  11.975  1.00  0.23           N  
ATOM    641  NH2 ARG H  95      11.051   2.215  13.198  1.00  0.23           N  
ATOM    642  CZ  ARG H  95      11.915   2.345  12.229  1.00  0.23           C  
ATOM    643  N   PRO H  96      15.524   4.959   5.908  1.00  0.19           N  
ATOM    644  CA  PRO H  96      16.170   4.185   4.848  1.00  0.19           C  
ATOM    645  C   PRO H  96      15.607   2.763   4.684  1.00  0.19           C  
ATOM    646  CB  PRO H  96      17.661   4.185   5.193  1.00  0.19           C  
ATOM    647  O   PRO H  96      15.452   2.318   3.547  1.00  0.19           O  
ATOM    648  CG  PRO H  96      17.830   5.491   5.967  1.00  0.19           C  
ATOM    649  CD  PRO H  96      16.530   5.567   6.764  1.00  0.19           C  
ATOM    650  N   GLU H  97      15.198   2.083   5.769  1.00  0.22           N  
ATOM    651  CA  GLU H  97      14.567   0.744   5.699  1.00  0.22           C  
ATOM    652  C   GLU H  97      13.204   0.718   4.980  1.00  0.22           C  
ATOM    653  CB  GLU H  97      14.342   0.113   7.088  1.00  0.22           C  
ATOM    654  O   GLU H  97      12.678  -0.357   4.687  1.00  0.22           O  
ATOM    655  CG  GLU H  97      15.494   0.184   8.096  1.00  0.22           C  
ATOM    656  CD  GLU H  97      15.297   1.394   9.008  1.00  0.22           C  
ATOM    657  OE1 GLU H  97      14.656   1.235  10.078  1.00  0.22           O  
ATOM    658  OE2 GLU H  97      15.679   2.502   8.576  1.00  0.22           O  
ATOM    659  N   ASP H  98      12.606   1.882   4.723  1.00  0.07           N  
ATOM    660  CA  ASP H  98      11.386   2.028   3.934  1.00  0.07           C  
ATOM    661  C   ASP H  98      11.643   2.163   2.426  1.00  0.07           C  
ATOM    662  CB  ASP H  98      10.554   3.203   4.465  1.00  0.07           C  
ATOM    663  O   ASP H  98      10.679   2.253   1.666  1.00  0.07           O  
ATOM    664  CG  ASP H  98      10.180   3.070   5.939  1.00  0.07           C  
ATOM    665  OD1 ASP H  98       9.718   1.984   6.369  1.00  0.07           O  
ATOM    666  OD2 ASP H  98      10.247   4.086   6.663  1.00  0.07           O  
ATOM    667  N   THR H  99      12.904   2.171   1.982  1.00  0.07           N  
ATOM    668  CA  THR H  99      13.283   2.196   0.559  1.00  0.07           C  
ATOM    669  C   THR H  99      12.899   0.885  -0.130  1.00  0.07           C  
ATOM    670  CB  THR H  99      14.786   2.465   0.394  1.00  0.07           C  
ATOM    671  O   THR H  99      13.481  -0.169   0.132  1.00  0.07           O  
ATOM    672  CG2 THR H  99      15.264   2.450  -1.059  1.00  0.07           C  
ATOM    673  OG1 THR H  99      15.082   3.733   0.933  1.00  0.07           O  
ATOM    674  N   ALA H 100      11.910   0.944  -1.019  1.00  0.10           N  
ATOM    675  CA  ALA H 100      11.335  -0.213  -1.700  1.00  0.10           C  
ATOM    676  C   ALA H 100      10.488   0.220  -2.908  1.00  0.10           C  
ATOM    677  CB  ALA H 100      10.474  -0.994  -0.691  1.00  0.10           C  
ATOM    678  O   ALA H 100      10.125   1.391  -3.050  1.00  0.10           O  
ATOM    679  N   VAL H 101      10.124  -0.739  -3.763  1.00  0.17           N  
ATOM    680  CA  VAL H 101       8.992  -0.568  -4.685  1.00  0.17           C  
ATOM    681  C   VAL H 101       7.710  -0.918  -3.928  1.00  0.17           C  
ATOM    682  CB  VAL H 101       9.152  -1.414  -5.960  1.00  0.17           C  
ATOM    683  O   VAL H 101       7.585  -2.026  -3.400  1.00  0.17           O  
ATOM    684  CG1 VAL H 101       7.961  -1.210  -6.902  1.00  0.17           C  
ATOM    685  CG2 VAL H 101      10.425  -1.025  -6.722  1.00  0.17           C  
ATOM    686  N   TYR H 102       6.777   0.029  -3.844  1.00  0.17           N  
ATOM    687  CA  TYR H 102       5.491  -0.127  -3.163  1.00  0.17           C  
ATOM    688  C   TYR H 102       4.403  -0.431  -4.177  1.00  0.17           C  
ATOM    689  CB  TYR H 102       5.121   1.149  -2.402  1.00  0.17           C  
ATOM    690  O   TYR H 102       4.065   0.424  -4.996  1.00  0.17           O  
ATOM    691  CG  TYR H 102       5.890   1.342  -1.119  1.00  0.17           C  
ATOM    692  CD1 TYR H 102       7.258   1.650  -1.177  1.00  0.17           C  
ATOM    693  CD2 TYR H 102       5.243   1.216   0.126  1.00  0.17           C  
ATOM    694  CE1 TYR H 102       7.990   1.810   0.006  1.00  0.17           C  
ATOM    695  CE2 TYR H 102       5.971   1.401   1.316  1.00  0.17           C  
ATOM    696  OH  TYR H 102       8.079   1.839   2.385  1.00  0.17           O  
ATOM    697  CZ  TYR H 102       7.348   1.701   1.253  1.00  0.17           C  
ATOM    698  N   TYR H 103       3.838  -1.627  -4.077  1.00  0.23           N  
ATOM    699  CA  TYR H 103       2.698  -2.052  -4.869  1.00  0.23           C  
ATOM    700  C   TYR H 103       1.411  -1.847  -4.077  1.00  0.23           C  
ATOM    701  CB  TYR H 103       2.850  -3.521  -5.274  1.00  0.23           C  
ATOM    702  O   TYR H 103       1.377  -2.079  -2.862  1.00  0.23           O  
ATOM    703  CG  TYR H 103       4.146  -3.852  -5.990  1.00  0.23           C  
ATOM    704  CD1 TYR H 103       5.322  -4.088  -5.249  1.00  0.23           C  
ATOM    705  CD2 TYR H 103       4.180  -3.908  -7.397  1.00  0.23           C  
ATOM    706  CE1 TYR H 103       6.534  -4.358  -5.910  1.00  0.23           C  
ATOM    707  CE2 TYR H 103       5.384  -4.209  -8.061  1.00  0.23           C  
ATOM    708  OH  TYR H 103       7.716  -4.754  -7.957  1.00  0.23           O  
ATOM    709  CZ  TYR H 103       6.563  -4.427  -7.320  1.00  0.23           C  
ATOM    710  N   CYS H 104       0.344  -1.452  -4.758  1.00  0.30           N  
ATOM    711  CA  CYS H 104      -0.999  -1.686  -4.256  1.00  0.30           C  
ATOM    712  C   CYS H 104      -1.542  -2.984  -4.849  1.00  0.30           C  
ATOM    713  CB  CYS H 104      -1.910  -0.493  -4.519  1.00  0.30           C  
ATOM    714  O   CYS H 104      -1.212  -3.378  -5.972  1.00  0.30           O  
ATOM    715  SG  CYS H 104      -2.212  -0.092  -6.251  1.00  0.30           S  
ATOM    716  N   ALA H 105      -2.394  -3.641  -4.074  1.00  0.30           N  
ATOM    717  CA  ALA H 105      -3.065  -4.855  -4.486  1.00  0.30           C  
ATOM    718  C   ALA H 105      -4.517  -4.860  -4.003  1.00  0.30           C  
ATOM    719  CB  ALA H 105      -2.259  -6.065  -3.998  1.00  0.30           C  
ATOM    720  O   ALA H 105      -4.868  -4.220  -3.004  1.00  0.30           O  
ATOM    721  N   THR H 106      -5.362  -5.611  -4.704  1.00  0.45           N  
ATOM    722  CA  THR H 106      -6.718  -5.928  -4.250  1.00  0.45           C  
ATOM    723  C   THR H 106      -6.975  -7.423  -4.340  1.00  0.45           C  
ATOM    724  CB  THR H 106      -7.797  -5.070  -4.923  1.00  0.45           C  
ATOM    725  O   THR H 106      -6.460  -8.099  -5.236  1.00  0.45           O  
ATOM    726  CG2 THR H 106      -8.078  -5.342  -6.394  1.00  0.45           C  
ATOM    727  OG1 THR H 106      -9.024  -5.285  -4.272  1.00  0.45           O  
ATOM    728  N   ARG H 107      -7.727  -7.931  -3.364  1.00  0.72           N  
ATOM    729  CA  ARG H 107      -8.125  -9.334  -3.241  1.00  0.72           C  
ATOM    730  C   ARG H 107      -9.631  -9.461  -3.428  1.00  0.72           C  
ATOM    731  CB  ARG H 107      -7.670  -9.933  -1.894  1.00  0.72           C  
ATOM    732  O   ARG H 107     -10.391  -8.722  -2.806  1.00  0.72           O  
ATOM    733  CG  ARG H 107      -8.153  -9.196  -0.630  1.00  0.72           C  
ATOM    734  CD  ARG H 107      -8.279 -10.154   0.557  1.00  0.72           C  
ATOM    735  NE  ARG H 107      -9.103  -9.559   1.622  1.00  0.72           N  
ATOM    736  NH1 ARG H 107      -7.420  -8.690   2.930  1.00  0.72           N  
ATOM    737  NH2 ARG H 107      -9.548  -8.437   3.541  1.00  0.72           N  
ATOM    738  CZ  ARG H 107      -8.682  -8.907   2.687  1.00  0.72           C  
ATOM    739  N   ARG H 108     -10.091 -10.412  -4.236  1.00  1.43           N  
ATOM    740  CA  ARG H 108     -11.514 -10.571  -4.597  1.00  1.43           C  
ATOM    741  C   ARG H 108     -12.383 -11.210  -3.498  1.00  1.43           C  
ATOM    742  CB  ARG H 108     -11.626 -11.276  -5.960  1.00  1.43           C  
ATOM    743  O   ARG H 108     -13.422 -11.802  -3.816  1.00  1.43           O  
ATOM    744  CG  ARG H 108     -11.002 -10.432  -7.091  1.00  1.43           C  
ATOM    745  CD  ARG H 108     -11.011 -11.180  -8.431  1.00  1.43           C  
ATOM    746  NE  ARG H 108      -9.860 -10.810  -9.292  1.00  1.43           N  
ATOM    747  NH1 ARG H 108      -8.956 -12.914  -9.568  1.00  1.43           N  
ATOM    748  NH2 ARG H 108      -8.006 -11.164 -10.557  1.00  1.43           N  
ATOM    749  CZ  ARG H 108      -8.961 -11.636  -9.808  1.00  1.43           C  
ATOM    750  N   GLY H 109     -11.996 -11.097  -2.225  1.00  1.26           N  
ATOM    751  CA  GLY H 109     -12.584 -11.843  -1.115  1.00  1.26           C  
ATOM    752  C   GLY H 109     -12.503 -11.173   0.257  1.00  1.26           C  
ATOM    753  O   GLY H 109     -11.792 -10.194   0.493  1.00  1.26           O  
ATOM    754  N   LEU H 110     -13.289 -11.734   1.180  1.00  1.41           N  
ATOM    755  CA  LEU H 110     -13.533 -11.184   2.513  1.00  1.41           C  
ATOM    756  C   LEU H 110     -12.255 -11.057   3.346  1.00  1.41           C  
ATOM    757  CB  LEU H 110     -14.559 -12.107   3.211  1.00  1.41           C  
ATOM    758  O   LEU H 110     -12.027 -10.049   4.019  1.00  1.41           O  
ATOM    759  CG  LEU H 110     -14.898 -11.721   4.666  1.00  1.41           C  
ATOM    760  CD1 LEU H 110     -15.542 -10.336   4.761  1.00  1.41           C  
ATOM    761  CD2 LEU H 110     -15.872 -12.742   5.251  1.00  1.41           C  
ATOM    762  N   TYR H 111     -11.426 -12.089   3.305  1.00  1.63           N  
ATOM    763  CA  TYR H 111     -10.542 -12.387   4.415  1.00  1.63           C  
ATOM    764  C   TYR H 111      -9.294 -11.513   4.529  1.00  1.63           C  
ATOM    765  CB  TYR H 111     -10.210 -13.883   4.407  1.00  1.63           C  
ATOM    766  O   TYR H 111      -8.313 -11.716   3.838  1.00  1.63           O  
ATOM    767  CG  TYR H 111     -11.293 -14.709   5.073  1.00  1.63           C  
ATOM    768  CD1 TYR H 111     -12.300 -15.330   4.308  1.00  1.63           C  
ATOM    769  CD2 TYR H 111     -11.313 -14.811   6.478  1.00  1.63           C  
ATOM    770  CE1 TYR H 111     -13.332 -16.042   4.952  1.00  1.63           C  
ATOM    771  CE2 TYR H 111     -12.339 -15.527   7.125  1.00  1.63           C  
ATOM    772  OH  TYR H 111     -14.348 -16.829   6.975  1.00  1.63           O  
ATOM    773  CZ  TYR H 111     -13.353 -16.141   6.359  1.00  1.63           C  
ATOM    774  N   TYR H 111A     -9.352 -10.593   5.502  1.00  2.40           N  
ATOM    775  CA  TYR H 111A     -8.310 -10.084   6.411  1.00  2.40           C  
ATOM    776  C   TYR H 111A     -6.837 -10.116   6.012  1.00  2.40           C  
ATOM    777  CB  TYR H 111A     -8.484 -10.942   7.684  1.00  2.40           C  
ATOM    778  O   TYR H 111A     -6.150  -9.108   6.150  1.00  2.40           O  
ATOM    779  CG  TYR H 111A     -7.484 -10.825   8.823  1.00  2.40           C  
ATOM    780  CD1 TYR H 111A     -6.999  -9.571   9.237  1.00  2.40           C  
ATOM    781  CD2 TYR H 111A     -7.118 -11.985   9.538  1.00  2.40           C  
ATOM    782  CE1 TYR H 111A     -6.194  -9.471  10.387  1.00  2.40           C  
ATOM    783  CE2 TYR H 111A     -6.320 -11.886  10.695  1.00  2.40           C  
ATOM    784  OH  TYR H 111A     -5.207 -10.491  12.309  1.00  2.40           O  
ATOM    785  CZ  TYR H 111A     -5.888 -10.620  11.139  1.00  2.40           C  
ATOM    786  N   VAL H 111B     -6.380 -11.289   5.617  1.00  1.35           N  
ATOM    787  CA  VAL H 111B     -5.108 -11.835   6.023  1.00  1.35           C  
ATOM    788  C   VAL H 111B     -3.892 -10.992   5.682  1.00  1.35           C  
ATOM    789  CB  VAL H 111B     -4.954 -13.286   5.534  1.00  1.35           C  
ATOM    790  O   VAL H 111B     -3.760 -10.358   4.632  1.00  1.35           O  
ATOM    791  CG1 VAL H 111B     -6.024 -14.198   6.149  1.00  1.35           C  
ATOM    792  CG2 VAL H 111B     -4.995 -13.420   4.006  1.00  1.35           C  
ATOM    793  N   TRP H 112B     -2.960 -11.111   6.618  1.00  1.31           N  
ATOM    794  CA  TRP H 112B     -1.560 -10.744   6.496  1.00  1.31           C  
ATOM    795  C   TRP H 112B     -0.833 -11.484   5.358  1.00  1.31           C  
ATOM    796  CB  TRP H 112B     -0.899 -11.107   7.832  1.00  1.31           C  
ATOM    797  O   TRP H 112B      0.267 -11.080   4.987  1.00  1.31           O  
ATOM    798  CG  TRP H 112B     -1.477 -10.473   9.058  1.00  1.31           C  
ATOM    799  CD1 TRP H 112B     -2.359 -11.054   9.901  1.00  1.31           C  
ATOM    800  CD2 TRP H 112B     -1.212  -9.146   9.608  1.00  1.31           C  
ATOM    801  CE2 TRP H 112B     -1.963  -8.998  10.812  1.00  1.31           C  
ATOM    802  CE3 TRP H 112B     -0.390  -8.066   9.227  1.00  1.31           C  
ATOM    803  NE1 TRP H 112B     -2.664 -10.179  10.923  1.00  1.31           N  
ATOM    804  CH2 TRP H 112B     -1.037  -6.799  11.216  1.00  1.31           C  
ATOM    805  CZ2 TRP H 112B     -1.892  -7.844  11.608  1.00  1.31           C  
ATOM    806  CZ3 TRP H 112B     -0.299  -6.909  10.024  1.00  1.31           C  
ATOM    807  N   ASP H 112A     -1.404 -12.576   4.834  1.00  1.28           N  
ATOM    808  CA  ASP H 112A     -0.774 -13.410   3.808  1.00  1.28           C  
ATOM    809  C   ASP H 112A     -0.858 -12.785   2.402  1.00  1.28           C  
ATOM    810  CB  ASP H 112A     -1.377 -14.827   3.835  1.00  1.28           C  
ATOM    811  O   ASP H 112A     -1.943 -12.494   1.905  1.00  1.28           O  
ATOM    812  CG  ASP H 112A     -0.610 -15.805   2.933  1.00  1.28           C  
ATOM    813  OD1 ASP H 112A      0.369 -15.384   2.279  1.00  1.28           O  
ATOM    814  OD2 ASP H 112A     -0.990 -16.992   2.874  1.00  1.28           O  
ATOM    815  N   ALA H 112       0.287 -12.639   1.729  1.00  0.85           N  
ATOM    816  CA  ALA H 112       0.390 -12.142   0.357  1.00  0.85           C  
ATOM    817  C   ALA H 112      -0.289 -13.052  -0.687  1.00  0.85           C  
ATOM    818  CB  ALA H 112       1.880 -11.964   0.032  1.00  0.85           C  
ATOM    819  O   ALA H 112      -0.608 -12.571  -1.776  1.00  0.85           O  
ATOM    820  N   ASN H 113      -0.521 -14.334  -0.371  1.00  1.03           N  
ATOM    821  CA  ASN H 113      -1.108 -15.304  -1.304  1.00  1.03           C  
ATOM    822  C   ASN H 113      -2.531 -14.949  -1.793  1.00  1.03           C  
ATOM    823  CB  ASN H 113      -1.103 -16.701  -0.656  1.00  1.03           C  
ATOM    824  O   ASN H 113      -2.922 -15.401  -2.866  1.00  1.03           O  
ATOM    825  CG  ASN H 113       0.282 -17.307  -0.517  1.00  1.03           C  
ATOM    826  ND2 ASN H 113       0.644 -17.769   0.653  1.00  1.03           N  
ATOM    827  OD1 ASN H 113       1.046 -17.400  -1.465  1.00  1.03           O  
ATOM    828  N   ASP H 114      -3.307 -14.157  -1.045  1.00  0.71           N  
ATOM    829  CA  ASP H 114      -4.740 -13.915  -1.320  1.00  0.71           C  
ATOM    830  C   ASP H 114      -5.035 -12.809  -2.371  1.00  0.71           C  
ATOM    831  CB  ASP H 114      -5.433 -13.603   0.024  1.00  0.71           C  
ATOM    832  O   ASP H 114      -6.184 -12.590  -2.749  1.00  0.71           O  
ATOM    833  CG  ASP H 114      -6.956 -13.832   0.035  1.00  0.71           C  
ATOM    834  OD1 ASP H 114      -7.433 -14.787  -0.618  1.00  0.71           O  
ATOM    835  OD2 ASP H 114      -7.644 -13.085   0.769  1.00  0.71           O  
ATOM    836  N   TYR H 115      -4.027 -12.064  -2.847  1.00  0.43           N  
ATOM    837  CA  TYR H 115      -4.232 -10.840  -3.644  1.00  0.43           C  
ATOM    838  C   TYR H 115      -4.003 -11.067  -5.151  1.00  0.43           C  
ATOM    839  CB  TYR H 115      -3.360  -9.703  -3.077  1.00  0.43           C  
ATOM    840  O   TYR H 115      -2.865 -11.194  -5.601  1.00  0.43           O  
ATOM    841  CG  TYR H 115      -3.637  -9.330  -1.620  1.00  0.43           C  
ATOM    842  CD1 TYR H 115      -3.111 -10.118  -0.577  1.00  0.43           C  
ATOM    843  CD2 TYR H 115      -4.426  -8.203  -1.300  1.00  0.43           C  
ATOM    844  CE1 TYR H 115      -3.403  -9.813   0.766  1.00  0.43           C  
ATOM    845  CE2 TYR H 115      -4.710  -7.890   0.049  1.00  0.43           C  
ATOM    846  OH  TYR H 115      -4.522  -8.463   2.388  1.00  0.43           O  
ATOM    847  CZ  TYR H 115      -4.211  -8.710   1.086  1.00  0.43           C  
ATOM    848  N   GLU H 116      -5.067 -11.077  -5.967  1.00  0.59           N  
ATOM    849  CA  GLU H 116      -4.976 -11.496  -7.383  1.00  0.59           C  
ATOM    850  C   GLU H 116      -4.871 -10.353  -8.408  1.00  0.59           C  
ATOM    851  CB  GLU H 116      -6.146 -12.394  -7.795  1.00  0.59           C  
ATOM    852  O   GLU H 116      -5.003 -10.578  -9.616  1.00  0.59           O  
ATOM    853  CG  GLU H 116      -6.795 -13.290  -6.731  1.00  0.59           C  
ATOM    854  CD  GLU H 116      -8.149 -12.673  -6.398  1.00  0.59           C  
ATOM    855  OE1 GLU H 116      -8.156 -11.518  -5.911  1.00  0.59           O  
ATOM    856  OE2 GLU H 116      -9.164 -13.214  -6.897  1.00  0.59           O  
ATOM    857  N   ASN H 117      -4.720  -9.115  -7.945  1.00  0.48           N  
ATOM    858  CA  ASN H 117      -4.741  -7.913  -8.773  1.00  0.48           C  
ATOM    859  C   ASN H 117      -3.705  -6.949  -8.191  1.00  0.48           C  
ATOM    860  CB  ASN H 117      -6.156  -7.285  -8.809  1.00  0.48           C  
ATOM    861  O   ASN H 117      -3.798  -6.602  -7.015  1.00  0.48           O  
ATOM    862  CG  ASN H 117      -7.333  -8.261  -8.811  1.00  0.48           C  
ATOM    863  ND2 ASN H 117      -7.657  -8.843  -7.676  1.00  0.48           N  
ATOM    864  OD1 ASN H 117      -7.982  -8.504  -9.825  1.00  0.48           O  
ATOM    865  N   TRP H 118      -2.733  -6.540  -9.003  1.00  0.34           N  
ATOM    866  CA  TRP H 118      -1.550  -5.785  -8.589  1.00  0.34           C  
ATOM    867  C   TRP H 118      -1.357  -4.582  -9.507  1.00  0.34           C  
ATOM    868  CB  TRP H 118      -0.320  -6.702  -8.652  1.00  0.34           C  
ATOM    869  O   TRP H 118      -1.639  -4.673 -10.704  1.00  0.34           O  
ATOM    870  CG  TRP H 118      -0.274  -7.784  -7.618  1.00  0.34           C  
ATOM    871  CD1 TRP H 118      -0.937  -8.962  -7.657  1.00  0.34           C  
ATOM    872  CD2 TRP H 118       0.430  -7.771  -6.342  1.00  0.34           C  
ATOM    873  CE2 TRP H 118       0.175  -8.999  -5.666  1.00  0.34           C  
ATOM    874  CE3 TRP H 118       1.249  -6.830  -5.687  1.00  0.34           C  
ATOM    875  NE1 TRP H 118      -0.695  -9.668  -6.495  1.00  0.34           N  
ATOM    876  CH2 TRP H 118       1.571  -8.349  -3.803  1.00  0.34           C  
ATOM    877  CZ2 TRP H 118       0.737  -9.298  -4.418  1.00  0.34           C  
ATOM    878  CZ3 TRP H 118       1.800  -7.107  -4.423  1.00  0.34           C  
ATOM    879  N   GLY H 119      -0.876  -3.473  -8.952  1.00  0.36           N  
ATOM    880  CA  GLY H 119      -0.350  -2.375  -9.754  1.00  0.36           C  
ATOM    881  C   GLY H 119       1.091  -2.633 -10.211  1.00  0.36           C  
ATOM    882  O   GLY H 119       1.642  -3.724 -10.039  1.00  0.36           O  
ATOM    883  N   GLN H 120       1.698  -1.629 -10.840  1.00  0.41           N  
ATOM    884  CA  GLN H 120       3.063  -1.711 -11.381  1.00  0.41           C  
ATOM    885  C   GLN H 120       4.137  -1.426 -10.323  1.00  0.41           C  
ATOM    886  CB  GLN H 120       3.203  -0.763 -12.582  1.00  0.41           C  
ATOM    887  O   GLN H 120       5.275  -1.872 -10.464  1.00  0.41           O  
ATOM    888  CG  GLN H 120       2.203  -1.121 -13.697  1.00  0.41           C  
ATOM    889  CD  GLN H 120       2.503  -0.469 -15.044  1.00  0.41           C  
ATOM    890  NE2 GLN H 120       1.748  -0.799 -16.069  1.00  0.41           N  
ATOM    891  OE1 GLN H 120       3.400   0.334 -15.225  1.00  0.41           O  
ATOM    892  N   GLY H 121       3.756  -0.735  -9.250  1.00  0.36           N  
ATOM    893  CA  GLY H 121       4.603  -0.416  -8.111  1.00  0.36           C  
ATOM    894  C   GLY H 121       5.335   0.916  -8.260  1.00  0.36           C  
ATOM    895  O   GLY H 121       6.175   1.096  -9.138  1.00  0.36           O  
ATOM    896  N   THR H 122       5.068   1.853  -7.351  1.00  0.36           N  
ATOM    897  CA  THR H 122       5.784   3.135  -7.304  1.00  0.36           C  
ATOM    898  C   THR H 122       7.068   3.007  -6.480  1.00  0.36           C  
ATOM    899  CB  THR H 122       4.869   4.275  -6.830  1.00  0.36           C  
ATOM    900  O   THR H 122       7.061   2.461  -5.375  1.00  0.36           O  
ATOM    901  CG2 THR H 122       4.380   4.167  -5.385  1.00  0.36           C  
ATOM    902  OG1 THR H 122       5.540   5.508  -6.943  1.00  0.36           O  
ATOM    903  N   LEU H 123       8.186   3.525  -6.994  1.00  0.37           N  
ATOM    904  CA  LEU H 123       9.447   3.569  -6.249  1.00  0.37           C  
ATOM    905  C   LEU H 123       9.365   4.588  -5.104  1.00  0.37           C  
ATOM    906  CB  LEU H 123      10.613   3.867  -7.211  1.00  0.37           C  
ATOM    907  O   LEU H 123       8.850   5.690  -5.281  1.00  0.37           O  
ATOM    908  CG  LEU H 123      12.000   3.961  -6.539  1.00  0.37           C  
ATOM    909  CD1 LEU H 123      12.428   2.644  -5.886  1.00  0.37           C  
ATOM    910  CD2 LEU H 123      13.051   4.337  -7.582  1.00  0.37           C  
ATOM    911  N   VAL H 124       9.911   4.228  -3.947  1.00  0.21           N  
ATOM    912  CA  VAL H 124      10.124   5.110  -2.797  1.00  0.21           C  
ATOM    913  C   VAL H 124      11.572   4.944  -2.361  1.00  0.21           C  
ATOM    914  CB  VAL H 124       9.158   4.757  -1.658  1.00  0.21           C  
ATOM    915  O   VAL H 124      12.041   3.820  -2.184  1.00  0.21           O  
ATOM    916  CG1 VAL H 124       9.449   5.534  -0.368  1.00  0.21           C  
ATOM    917  CG2 VAL H 124       7.702   4.998  -2.074  1.00  0.21           C  
ATOM    918  N   THR H 125      12.296   6.047  -2.213  1.00  0.21           N  
ATOM    919  CA  THR H 125      13.693   6.048  -1.761  1.00  0.21           C  
ATOM    920  C   THR H 125      13.864   7.057  -0.645  1.00  0.21           C  
ATOM    921  CB  THR H 125      14.652   6.316  -2.928  1.00  0.21           C  
ATOM    922  O   THR H 125      13.447   8.205  -0.783  1.00  0.21           O  
ATOM    923  CG2 THR H 125      16.120   6.370  -2.505  1.00  0.21           C  
ATOM    924  OG1 THR H 125      14.532   5.257  -3.849  1.00  0.21           O  
ATOM    925  N   VAL H 126      14.463   6.621   0.460  1.00  0.19           N  
ATOM    926  CA  VAL H 126      14.659   7.444   1.652  1.00  0.19           C  
ATOM    927  C   VAL H 126      16.152   7.569   1.931  1.00  0.19           C  
ATOM    928  CB  VAL H 126      13.891   6.893   2.861  1.00  0.19           C  
ATOM    929  O   VAL H 126      16.780   6.618   2.392  1.00  0.19           O  
ATOM    930  CG1 VAL H 126      13.939   7.915   4.005  1.00  0.19           C  
ATOM    931  CG2 VAL H 126      12.428   6.559   2.539  1.00  0.19           C  
ATOM    932  N   SER H 127      16.723   8.737   1.647  1.00  0.30           N  
ATOM    933  CA  SER H 127      18.159   9.008   1.803  1.00  0.30           C  
ATOM    934  C   SER H 127      18.383  10.432   2.266  1.00  0.30           C  
ATOM    935  CB  SER H 127      18.922   8.809   0.490  1.00  0.30           C  
ATOM    936  O   SER H 127      17.675  11.331   1.822  1.00  0.30           O  
ATOM    937  OG  SER H 127      20.310   9.058   0.669  1.00  0.30           O  
ATOM    938  N   SER H 128      19.367  10.621   3.147  1.00  0.83           N  
ATOM    939  CA  SER H 128      19.961  11.935   3.418  1.00  0.83           C  
ATOM    940  C   SER H 128      20.496  12.538   2.124  1.00  0.83           C  
ATOM    941  CB  SER H 128      21.099  11.773   4.422  1.00  0.83           C  
ATOM    942  O   SER H 128      21.139  11.748   1.389  1.00  0.83           O  
ATOM    943  OG  SER H 128      22.002  10.839   3.868  1.00  0.83           O  
ATOM    944  OXT SER H 128      20.252  13.746   1.924  1.00  0.83           O  
TER     945      SER H 128                                                       
END   
