# Supplementary material for: Characterising nanobody developability to improve therapeutic design using the Therapeutic Nanobody Profiler
Source: Commun Biol. 2026 Jan 31;9:344. doi: 10.1038/s42003-026-09594-y (PMC12963540; doi:10.1038/s42003-026-09594-y)
Supplement: Supplementary file 2 — Supplementary data [file 42003_2026_9594_MOESM2_ESM.zip › paper_data/invitro_descriptors/108_Nbs_in_vitro_data.csv]

Samples	aSEC Retention Time (min)	aSEC % Monomer	CIC Retention Time (min)	CIC Dev. Score	HIC Retention Time (min)	HIC Dev. Score	BVP-ELISA OD450 (a.u.)	BVP-ELISA Dev. Score	AC-SINS Δλmax (nm)	AC-SINS Dev. Score	DLS PDI	DLS Dev. Score	Cumulant Radius (nm)	Cumulant Radius St Dev	Tonset (ºC)	Tonset St Dev	Tm (ºC)	Tm St Dev	Tagg (ºC)	Tagg St Dev	TRh (ºC)	T↑Rh St Dev
Brivekimig1_VHH1	3.7	100	9.25	2	13.35	1	1.952	3	26.45	3	0.41	2	5.22	0.16	57.95	0.81	66.76	0.05	80.75	0.1	76.64	0.18
Brivekimig1_VHH2	3.7	100	9.24	2	13.37	1	0.23	1	27.18	3	0.36	2	4.91	0.14	58.21	0.63	67.04	0.05	81	0.09	77.08	0.27
Brivekimig2_VHH1	3.8	100	9.38	2	16.6	2	3.155	3	7.25	1	0.09	1	4.30	0.01	60.76	0.99	69.06	0.03	83.78	0.1	75.82	6.56
Caplacizumab_VHH1	3.8	100	9.33	2	13.34	1	0.22	1	26.61	3	0.62	3	5.62	---	60.89	0.63	69.59	0.08	80.82	0.13	76.89	0.36
Enristomig_VHH1	3.7	100	9.23	2	15.23	2	0.11	1	4.38	1	0.26	1	4.51	0.06	58.4	0.54	65.4	0.22	83.29	0.02	79.89	0.27
Enristomig_VHH2	3.8	100	9.39	2	11.8	1	1.017	2	26.58	3	0.97	3	17.25	0.60	58.02	0.72	65.88	0.69	82.34	1.41	79.06	1.26
Envafolimab_VHH1	3.7	100	9.28	2	14.97	1	1.132	2	6.61	1	0.8	3	11.82	0.98	62.42	0.09	68.43	0.15	77.63	0.19	74.21	0.18
Erfonrilimab_VHH2	3.8	97	9.48	2	20.87	3	3.308	3	5.03	1	0.22	1	4.75	0.02	59.04	0.18	69.33	0	84.05	0.01	81.16	0.09
Gacovetug_VHH1	3.7	100	9.08	2	14.34	1	3.184	3	2.54	1	0.22	1	4.62	0.05	55.65	3.12	64.14	0.18	84.65	0.01	80.83	0.09
Gefurulimab_VHH1	3.9	100	9.67	2	15.5	2	0.238	1	28.59	3	0.89	3	11.72	1.05	55.27	1.17	62.69	0.02	80.94	0.01	77.66	0
Gefurulimab_VHH2	3.8	100	9.53	2	16.24	2	0.085	1	7.44	1	0.23	1	4.69	0.02	54.96	0	62.11	0.08	83.54	0.09	79.89	0.27
Gocatamig2_VHH1	3.8	100	9.7	2	18.74	3	0.291	1	9.43	1	0.73	3	21.05	0.58	63.31	0.99	70.34	0.01	83.81	0.03	80.97	0
Gontivimab_VHH1	3.7	100	9.37	2	19.24	3	1.93	3	6.15	1	0.17	1	4.52	0.04	69.47	4	79.2	10.37	62.43	31.79	68.34	*
Gontivimab_VHH2	3.7	100	9.37	2	19.18	3	0.721	2	5.71	1	0.14	1	4.53	0.04	66.96	0.26	72.13	0.11	60.35	7.98	77.9	1.14
Isecarosmab_VHH1	3.7	100	9.18	2	14.33	1	0.233	1	4.95	1	0.12	1	4.32	0.06	58.46	1.17	67.55	0	82.9	0	79.51	0.27
Isecarosmab_VHH2	3.8	100	9.51	2	17.81	2	0.325	1	6.03	1	0.16	1	4.50	0.04	52.6	0.09	60.06	0.01	83.05	0.05	80.08	0.18
Letolizumab_VHH1	3.7	97.62	9.49	2	16.97	2	1.393	3	9.48	1	0.87	3	18.48	0.82	53.75	0.1	66.63	0.03	85.11	0.02	82.08	0.43
Lofacimig_VHH1	3.7	97.68	9.31	2	18.9	3	3.274	3	2.92	1	0.1	1	4.52	0.08	59.99	0.53	69.81	0.06	85.87	0.03	76.55	0.27
Lofacimig_VHH2	3.5	73.08	8.89	1	19.84	3	2.3	3	1.79	1	0.31	2	17.34	0.01	58.73	1.12	68.92	0.08	55.86	44.53	73.12	6.14
Lunsekimig1_VHH1	4	100	10.63	3	17.06	2	3.258	3	27.24	3	0.51	2	19.42	0.34	60.12	0.63	67.59	0.27	82.37	0.04	79.06	0
Lunsekimig1_VHH2	3.8	100	9.96	2	16.88	2	3.225	3	15.21	2	0.1	1	4.15	0.01	51.13	0.54	59.59	0.05	82.13	0.05	78.42	0.18
Lunsekimig2_VHH1	3.7	100	9.2	2	18.28	3	0.239	1	3.97	1	0.18	1	4.52	0.14	58.81	0.18	64.52	0.01	87	0.1	80.57	0.18
Lunsekimig3_VHH1	3.5	100	8.89	1	13.38	1	0.171	1	2.04	1	0.14	1	4.45	0.05	61.89	0.37	71.58	0.05	46.66	37.05	76.69	1.7
Ozekibart_VHH1	3.8	100	9.44	2	15.78	2	0.172	1	14.49	2	0.86	3	12.68	2.78	59.61	0.27	66.51	0.05	82.76	0.06	80.02	0.27
Ozoralizumab_VHH1	3.8	100	9.69	2	14.04	1	0.274	1	29.78	3	0.08	1	4.12	0.07	58.69	0.27	66.49	0.07	82.49	0.07	77.99	0.09
Ozoralizumab_VHH2	3.8	97.9	9.65	2	17.21	2	0.19	1	5.09	1	0.21	1	4.30	0.28	54.79	0.18	61.08	0.13	82.9	0.01	79.69	0.04
Podentamig1_VHH1	3.7	100	9.31	2	15.12	2	3.275	3	4.21	1	0.53	2	6.54	0.06	57.22	0	64.49	0.01	85.55	4.9	77.8	0.18
Podentamig1_VHH2	3.8	100	9.43	2	17.09	2	0.106	1	18.5	2	0.13	1	4.37	0.13	57.99	0.9	65.44	0.13	83.47	1.42	79.01	0.27
Porustobart_VHH1	3.9	100	9.76	2	16.62	2	0.105	1	18.36	2	0.85	3	15.55	1.53	56.84	0.72	67.04	0.09	83.62	0.01	79.18	0.64
Produvofusp_VHH1	3.6	100	9.07	2	17.1	2	1.231	2	3.61	1	0.12	1	4.31	0.11	47.82	0.88	55.11	0.09	47.64	25.33	76.81	0.95
Rimteravimab_VHH1	3.6	100	9.06	2	16.9	2	0.153	1	3.99	1	0.14	1	4.44	0.09	56.88	0.09	65.93	0.06	85.53	0.13	80.61	0.27
Sonelokimab1_VHH1	3.7	100	9.41	2	17.11	2	0.088	1	11.74	2	0.71	3	20.92	0.64	57.54	0.99	65.73	0.04	83.71	0.04	80.94	0.78
Sonelokimab2_VHH1	3.7	100	9.55	2	16.38	2	0.833	2	3.23	1	0.05	1	4.25	0.05	67.95	0.09	73.89	0.08	55.92	3.91	77.55	0.09
Tarperprumig_VHH1	4	100	9.96	2	16.72	2	0.218	1	30.35	3	0.94	3	17.09	2.33	55.62	0.45	61.69	0	80.06	0.15	76.46	0.09
Tarperprumig_VHH2	3.7	100	9.22	2	14.86	1	0.165	1	3.68	1	0.24	1	4.11	0.86	54.85	0.09	61.27	0	82.37	1.39	79.4	0.45
Vobarilizumab_VHH1	3.6	100	9.48	2	17.09	2	3.173	3	35.79	3	0.42	2	4.52	0.87	59.84	0.09	65.7	0.02	82.57	0.03	78.5	0.45
Proprietary sequence 1	3.8	96.84	9.48	2	16.24	2	0.33	1	9.37	1	0.92	3	15.93	1.02	56.71	0.36	66.99	0.11	83.68	0.04	80.51	0.51
Proprietary sequence 2	3.7	100	9.48	2	19.78	2	2.231	3	4.07	1	0.11	1	4.37	0.06	48.07	---	54.92	---	52.13	---	79.1	---
Proprietary sequence 3	3.8	100	9.63	2	16.48	2	2.589	3	5.42	1	0.14	1	4.49	0.05	66.35	0.26	73.38	0.1	83.94	0.04	79.94	0.32
Proprietary sequence 4	4.4	98.53	12.51	3	27.05	3	1.986	3	23.55	2	0.7	3	14.36	0.17	62.05	0.09	68.4	0.14	82.66	0.04	79.85	0.27
Proprietary sequence 5	3.8	97.86	9.48	2	20.19	3	0.962	2	4.57	1	0.34	2	3.31	0.23	56.11	0.09	61.76	0.17	86.46	0.15	80.41	0.09
Proprietary sequence 6	4.5	100	Inconclusive	---	19.35	3	1.157	2	13.06	2	0.53	2	20.82	0.46	52.96	2.05	61.6	0.01	62.89	0.2	79.69	0.04
Proprietary sequence 7	3.7	80.28	9.37	2	22.32	3	1.048	2	27.16	3	0.52	2	7.40	0.15	55.3	1.61	66.65	0.02	84.47	0.05	80.98	0.27
Proprietary sequence 8	3.7	43.25	8.8	1	17.56	2	3.215	3	1.79	1	0.18	1	7.70	0.05	59.29	1.06	69.35	0	53.28	25.28	80.41	0.62
Proprietary sequence 9	3.9	19.5	13.67	3	22.45	3	2.162	3	3.1	1	0.31	2	16.54	0.18	55.48	0.26	66.91	0.37	71.22	18.01	81.16	0.44
Proprietary sequence 10	4.2	86.96	10.89	3	23.01	3	0.153	1	16.93	2	0.8	3	21.03	1.97	50.51	1.54	60.97	0.13	83.45	0.1	80.56	0.65
Proprietary sequence 11	3.8	100	11.38	3	22.98	3	0.174	1	21.36	2	0.89	3	15.50	1.05	52.93	0.18	65.75	0.05	41.76	9.5	79.57	*
Proprietary sequence 12	3.7	97.17	9.62	2	23.37	3	0.297	1	16.73	2	0.18	1	4.79	0.03	51.66	0.32	58.78	0.04	86.36	0	80.63	0.13
Proprietary sequence 13	3.7	71.12	9.21	2	24.24	3	0.246	1	2.19	1	0.43	2	8.07	0.14	47.65	1.16	54.06	0.1	85.32	0.03	80.59	0.62
Proprietary sequence 14	3.7	97.17	9.44	2	23.79	3	0.284	1	3.27	1	0.18	1	5.08	0.03	51.79	0.35	66.58	0.05	29.88	13.99	*	*
Proprietary sequence 15	3.6	92.03	9.13	2	21.43	3	0.308	1	1.74	1	0.9	3	12.98	0.73	52.61	0.79	67.07	0	57.77	19.58	80.31	7.82
Proprietary sequence 16	4.2	100	11.1	3	21.39	3	2.927	3	27.06	3	0.79	3	17.00	1.59	59.33	0.09	67.26	0.02	86.51	0.01	81.51	0.62
Proprietary sequence 17	3.6	96.51	9.99	2	19	3	1.366	3	1.93	1	0.07	1	5.14	0.86	56.52	0.18	68.55	0.01	81.77	4.81	78.56	0.13
Proprietary sequence 18	3.9	100	9.96	2	21.6	3	3.27	3	12.37	2	0.3		4.97	0.09	59.44	0.45	65.59	0.14	84.16	0.01	80.4	0.09
Proprietary sequence 19	3.8	97.06	10.01	3	20.68	3	2.925	3	11.38	2	0.83	3	17.78	1.62	59.19	0.45	66.75	0.01	82.76	0.03	78.93	1.1
Proprietary sequence 20	3.7	67.94	9.05	2	14.85	1	2.868	3	1.99	1	0.16	1	6.22	0.09	62.64	0.44	68.53	0.11	83.57	0.04	80.02	0.45
Proprietary sequence 21	3.7	93.67	9.15	2	24.04	3	0.325	1	1.28	1	0.22	1	5.71	0.05	57.34	0.09	66.95	0.02	49.32	10.94	78.53	0.45
Proprietary sequence 22	3.9	97.83	10.55	3	17.41	2	0.188	1	14.13	2	0.68	3	25.73	---	57.29	---	66.87	---	80.45	---	75.23	---
Proprietary sequence 23	---	---	---	---	---	---	---	---	---	---	---		---	---	---	---	---	---	---	---	---	---
Proprietary sequence 24	3.9	100	10.69	3	15.06	2	0.169	1	21.29	2	0.78	3	22.15	0.60	56.69	0.54	64.46	0.07	82.29	0.03	77.44	0.98
Proprietary sequence 25	3.7	91.93	10.18	3	Inconclusive	---	1.596	3	13.33	2	0.47	2	13.37	0.21	58.71	0.09	66.34	0.13	89.35	1.97	80.89	0.26
Proprietary sequence 26	Inconclusive	---	Inconclusive	---	19.81	3	0.308	1	7.86	1	0.49	2	10.01	0.14	52.09	0	58.7	0.03	59.52	0.01	54.46	0.27
Proprietary sequence 27	3.7	87.6	9.13	2	17.4	2	0.298	1	3.69	1	0.23	1	6.08	0.07	53.18	0.63	66.49	0.15	82.77	0.01	79	0.09
Proprietary sequence 28	3.7	100	9.27	2	16.65	2	0.645	1	4.92	1	0.22	1	4.69	0.01	59.29	0.41	66.86	0.04	84.89	0.01	81.32	0.12
Proprietary sequence 29	3.9	90.76	10.33	3	25.1	3	0.763	2	3.59	1	0.48	2	17.88	0.19	56.16	0.53	66.95	0.05	26.72	9.72	80.77	1.14
Proprietary sequence 30	3.8	100	10.86	3	23.59	3	1.86	3	26.3	3	0.8	3	19.07	0.28	57.76	0.11	67.46	0.07	84.99	0.02	81.45	0.05
Proprietary sequence 31	3.8	100	9.45	2	19.18	3	1.781	3	8.95	1	0.89	3	15.48	0.10	54.71	0.09	66.15	0.01	84.12	0.01	80.98	0.72
Proprietary sequence 32	3.7	83.53	9.42	2	19.6	3	3.273	3	10.64	2	0.71	3	10.66	1.25	57.84	0.09	66.9	0.15	61.41	40.35	82.01	0.09
Proprietary sequence 33	3.6	92.48	9.19	2	17.58	2	2.953	3	2.55	1	0.2	1	4.77	0.03	58.5	0.15	67.33	0.06	84.36	0	80.15	0.45
Proprietary sequence 34	4.4	69.68	10.53	3	25.1	3	0.311	1	6.29	1	0.52	2	15.31	0.06	55.54	0.18	67.66	0.18	82.86	0.02	79.58	0.09
Proprietary sequence 35	3.7	100	9.43	2	12.91	1	2.772	3	3.6	1	0.85	3	19.36	0.04	58.61	0.9	67.18	0.06	80.75	0	78.1	0.27
Proprietary sequence 36	Inconclusive	---	Inconclusive	---	24.29	3	3.174	3	4.83	1	0.65	3	22.64	1.72	52.22	0.36	58.58	0.06	59.22	0.04	80.66	0.27
Proprietary sequence 37	3.7	100	9.13	2	12.95	1	0.838	2	6.78	1	0.31	2	4.56	0.01	62.45	0.18	70.17	0.14	82.3	0.01	78.55	0.18
Proprietary sequence 38	3.7	100	9.2	2	14.85	1	0.226	1	8.65	1	0.24	1	4.44	0.04	59.27	0.92	68.18	0.07	82.9	0.04	79.43	0.09
Proprietary sequence 39	3.7	100	9.52	2	16.53	2	2.255	3	8.76	1	0.15	1	4.37	0.19	58.5	0.77	66.68	0.01	85.77	0.27	80.78	0.71
Proprietary sequence 40	3.6	100	9.01	2	14.85	1	0.571	1	2.38	1	0.19	1	4.39	0.00	61.61	0.08	68.86	0.04	84.56	0.03	80.87	0.51
Proprietary sequence 41	3.7	100	9.2	2	17.29	2	0.344	1	3.68	1	0.16	1	4.29	0.14	59.66	1.25	67.82	0.01	64.88	5.19	79.63	1.67
Proprietary sequence 42	3.8	100	9.59	2	23.14	3	1.48	3	6.52	1	0.13	1	4.26	0.07	59.95	0.67	67.87	0.05	42.47	8.65	79.27	0.5
Proprietary sequence 43	3.8	100	9.66	2	18.55	3	2.013	3	15.08	2	0.09	1	4.23	0.01	59.07	0.68	66.3	0.01	82.64	0.01	79.79	0.09
Proprietary sequence 44	3.7	100	9.48	2	14.31	1	0.32	1	8.32	1	0.19	1	4.43	0.12	56.54	0.17	63.94	0.09	82.08	0.04	78.89	0.51
Proprietary sequence 45	3.7	100	9.31	2	14.87	1	2.313	3	5.08	1	0.07	1	4.27	0.01	59.07	0.25	68.07	0.05	87.03	0.09	74.86	0.75
Proprietary sequence 46	3.8	100	9.55	2	17.61	2	0.389	1	9.7	1	0.08	1	4.23	0.04	60.01	0.75	66.86	0.13	73.72	17.89	80.69	0.83
Proprietary sequence 47	3.8	100	9.64	2	16.22	2	3.187	3	10.64	2	0.09	1	4.24	0.12	59.89	1.08	67.18	0.04	53.2	16.17	79.86	0.17
Proprietary sequence 48	3.8	100	9.64	2	16.09	2	3.129	3	13.81	2	0.08	1	4.28	0.03	61.15	0.3	71.23	0.03	86.44	0.55	80.04	2.76
Proprietary sequence 49	3.9	100	9.84	2	19.85	3	0.48	1	10.8	2	0.42	2	5.45	0.10	55.69	0.36	62.23	0.01	82.95	0.05	79.5	0.76
Proprietary sequence 50	4	100	10.76	3	21.8	3	0.366	1	17.11	2	0.48	2	5.63	1.44	58.05	0.26	65.59	0.01	82.51	0.06	78.95	0.09
Proprietary sequence 51	4	100	10.6	3	21.86	3	0.655	1	18.25	2	0.75	3	8.35	0.55	55.93	---	66.75	---	82.34	---	79.13	---
Proprietary sequence 52	4.2	100	13.59	3	Inconclusive	---	2.259	3	25.8	3	0.73	3	14.44	0.34	57.44	0.09	66.04	0.17	82.65	0.04	79.13	0.17
Proprietary sequence 53	3.8	100	9.58	2	17.9	2	2.895	3	8.45	1	0.15	1	4.43	0.08	60.12	---	66.43	---	83.86	---	80.28	---
Proprietary sequence 54	3.7	100	9.21	2	13.7	1	0.376	1	5.32	1	0.11	1	4.31	0.07	63.48	0.09	68.2	0.05	83.25	0.03	79.55	0.26
Proprietary sequence 55	3.9	100	9.7	2	18.8	3	0.387	1	8.57	1	0.77	3	8.21	0.51	70.49	0.09	81.36	0.26	83.39	0.01	80.16	0.09
Proprietary sequence 56	3.9	100	9.53	2	18.2	3	0.39	1	5.58	1	0.16	1	4.30	0.10	61.19	0.43	67.06	0.02	83.94	0.04	80.28	0.09
Proprietary sequence 57	3.8	89.06	9.29	2	14.1	1	3.17	3	4.62	1	0.1	1	4.28	0.03	57.62	0.17	63.6	0.07	83.23	0.03	79.85	0.17
Proprietary sequence 58	3.9	100	9.71	2	18.2	3	1.084	2	8.66	1	0.8	3	9.66	0.29	55.57	0.34	61.54	0.02	82.2	0.01	79.67	0.43
Proprietary sequence 59	4.1	100	11.09	3	22.6	3	3.256	3	16.09	2	0.83	3	17.22	0.47	55.39	0.26	61.89	0.07	82.28	0.01	79.07	0.6
Proprietary sequence 60	3.8	91	9.48	2	14.1	1	0.961	2	6.78	1	0.2	1	4.50	0.04	55.75	0.43	62.04	0.05	81.54	0.01	78.77	0.17
Proprietary sequence 61	3.9	100	9.94	2	18.1	3	0.318	1	14.05	2	1.01	3	13.74	0.75	53.76	0.27	59.46	0.03	81.67	0.04	79.39	0
Proprietary sequence 62	4.1	100	11.72	3	21.7	3	1.353	3	23.74	2	0.91	3	14.02	1.29	53.97	---	59.07	---	81.76	---	78.96	---
Proprietary sequence 63	3.8	98	9.51	3	13.8	1	0.136	1	12.24	2	0.19	1	4.48	0.05	53.63	0.09	59.86	0.01	82.42	0.03	79.26	0.36
Proprietary sequence 64	3.9	100	10.11	3	19.7	3	0.85	2	24.19	2	0.53	2	5.60	---	63.5	---	74.1	---	61.09	---	78.78	---
Proprietary sequence 65	3.9	100	10.02	3	16.3	2	0.412	1	21.89	2	0.18	1	4.61	0.05	60.87	0.71	66.22	0.07	59.64	35.1	79.22	0.27
Proprietary sequence 66	3.7	100	9.5	2	18	2	0.367	1	5.09	1	0.24	1	4.58	0.17	66.28	---	73.12	---	85.9	---	22.5	---
Proprietary sequence 67	3.8	100	9.35	2	18	2	0.407	1	6.02	1	0.27	1	4.69	0.04	61.32	0.36	67.01	0.01	85.16	0.07	81.18	0.81
Proprietary sequence 68	3.7	100	9.16	2	15	1	0.377	1	4.08	1	0.19	1	4.49	0.15	60.18	0.18	66.46	0.05	84.95	0	80.6	0.18
Proprietary sequence 69	4.3	100	10.74	3	23.6	3	2.509	3	17.56	2	0.8	3	14.50	0.19	56.26	1.09	68.49	0.02	78.93	0.04	75.41	0.18
Proprietary sequence 70	4.1	100	10.3	3	20.5	3	1.745	3	19.88	2	0.87	3	15.48	0.16	58.83	0.55	67.87	0.06	78.98	0.05	76.43	0.36
Proprietary sequence 71	3.9	100	9.79	2	17.4	2	0.822	2	14.18	2	0.98	3	10.20	0.72	57.25	0.12	68.29	0.17	79.73	0.9	76.18	1.09
Proprietary sequence 72	4.1	100	10.33	3	20.7	3	1.806	3	18.13	2	0.88	3	13.14	0.37	59.03	0.09	68.12	0.07	78.87	0.17	76.43	0.36
